# Supplementary material for: Expanding the genomic encyclopedia of Actinobacteria with 824 isolate reference genomes
Source: Cell Genom. 2022 Nov 11;2(12):100213. doi: 10.1016/j.xgen.2022.100213 (PMC9903846; doi:10.1016/j.xgen.2022.100213)
Supplement: Table S1. List of GEBA-Actino genomes, genome statistics and metadata, environmental metadata, and more; includes a second worksheet with the list of 4,824 Public isolate genomes and 1,098 MAGs, related to Figures 1, 2, S1, and S2 [file mmc2.xlsx]

## Sheet: GEBA-Actino
Table S1. List of GEBA-Actino genomes, genome statistics and metadata, environmental metadata, and more; includes a second worksheet with the list of 4824 Public isolate genomes and 1098 MAGs. Related to Figures 1, 2, S1, and S2.
IMG taxon_oid	Genome Name / Sample Name	Class	Order	Family	Genus	Genome Size (bp)	Gene Count	% coding	Protein coding sequence (CDS) Count	G+C %	% CDS with Function Prediction	Scaffold Count	Scaffold N50 (bp)	Scaffold L50	Longest Contig length (bp)	Sequencing Method	Assembly Method	CURATED Ecosystem	NCBI GenBank ID	NCBI BIOPROJECT ACCESSION	NCBI BIOSAMPLE ACCESSION	CheckM Completeness	CheckM Contamination
2870526370	Nonomuraea jabiensis DSM 45507	Actinomycetia	Streptosporangiales	Streptosporangiaceae	Nonomuraea	13173116	12327	89.44	12185	70.79	72.43	1	13173116	1	13173116	PacBio Sequel	Flye v. 2.6	Soil	JACHMB000000000	PRJNA621372	SAMN14510186	99.74	2.99
2873472684	Nonomuraea angiospora DSM 43173	Actinomycetia	Streptosporangiales	Streptosporangiaceae	Nonomuraea	13093168	12270	89.63	12129	70.89	73.29	1	13093168	1	13093168	PacBio Sequel II	Flye v. 2.6	Soil	JADBEK000000000	PRJNA653053	SAMN15740458	99.74	2.72
2872728642	Nonomuraea thailandensis DSM 46694	Actinomycetia	Streptosporangiales	Streptosporangiaceae	Nonomuraea	13765184	13004	89.85	12878	71.54	71.79	4	12782631	1	12782631	PacBio Sequel	Flye v. 2.6	Soil	JAMZEB000000000	PRJNA621373	SAMN14510428	99.47	4.1
2870609773	Nonomuraea rubra DSM 43768	Actinomycetia	Streptosporangiales	Streptosporangiaceae	Nonomuraea	12876814	12255	90.73	12131	71.45	72.53	2	12780081	1	12780081	PacBio Sequel	Flye v. 2.6	Soil	JACHMI000000000	PRJNA621369	SAMN14510225	99.47	3.3
2808606959	Nonomuraea polychroma DSM 43925	Actinomycetia	Streptosporangiales	Streptosporangiaceae	Nonomuraea	11519774	10975	89.65	10871	69.69	75.37	1	11519774	1	11519774	PacBio RS II	HGAP v. smrtanalysis/2.3.0_p5, HGAP 3	Soil	SAUN00000000	PRJNA500545	SAMN10363318	99.47	1.66
2873422137	Amycolatopsis lexingtonensis DSM 44653	Actinomycetia	Pseudonocardiales	Pseudonocardiaceae	Amycolatopsis	10737921	10070	91.98	9919	71.55	73.43	1	10737921	1	10737921	PacBio Sequel II, PacBio RS II	Flye v. 2.6	Animals	JADBEG000000000	PRJNA655106	SAMN15738796	100	0.99
2634166338	Actinoplanes derwentensis DSM 43941	Actinomycetia	Micromonosporales	Micromonosporaceae	Actinoplanes	10654081	9631	90.67	9515	69.36	70.07	1	10654081	1	10654081	PacBio RS, PacBio RS II	HGAP v. 2.3.0,protocol version=2.3.0 method=RS_HGAP_Assembly.3,smrtpipe.py v1.87.139483,	Freshwater	LT629758	PRJNA303809	SAMN04489716	100	2.12
2880531579	Actinopolymorpha pittospori DSM 45354	Actinomycetia	Propionibacteriales	Actinopolymorphaceae	Actinopolymorpha	10562590	10240	85.94	10095	69.05	70.09	1	10562590	1	10562590	PacBio Sequel II, PacBio RS II	HGAP v. smrtlink/8.0.0.80529, HGAP 4 (1.0)	Plants	JADBEM000000000	PRJNA622102	SAMN14515410	99.71	5.88
2873296955	Actinoplanes lobatus DSM 43150	Actinomycetia	Micromonosporales	Micromonosporaceae	Actinoplanes	10405733	9663	90.09	9507	70.79	67.81	2	10370198	1	10370198	PacBio RS, PacBio Sequel, PacBio RS II	Flye v. 2.6	Soil	JACHNC000000000	PRJNA347094	SAMN05878390	100	0.53
2873412701	Streptomyces stelliscabiei DSM 41803	Actinomycetia	Streptomycetales	Streptomycetaceae	Streptomyces	10497710	9435	86.15	9284	71.1	68.49	3	10314407	1	10314407	PacBio Sequel II, PacBio RS II	Flye v. 2.6	Plants	JADBGF000000000	PRJNA655095	SAMN15738665	100	0.43
2872757966	Actinoplanes octamycinicus DSM 45809	Actinomycetia	Micromonosporales	Micromonosporaceae	Actinoplanes	10277926	9457	88.99	9300	72.09	69.6	1	10277926	1	10277926	PacBio Sequel, PacBio RS II	Flye v. 2.6	Unknown	JACHNB000000000	PRJNA345946	SAMN05878116	100	2.65
2634166371	Streptomyces melanosporofaciens DSM 40318	Actinomycetia	Streptomycetales	Streptomycetaceae	Streptomyces	10769732	9429	88.84	9253	71.02	75.6	2	10257104	1	10257104	PacBio RS, PacBio RS II	HGAP v. 2.3.0,protocol version=2.3.0 method=RS_HGAP_Assembly.3,smrtpipe.py v1.87.139483,	Soil	FNST00000000	PRJNA303851	SAMN04490356	100	1.84
2870600976	Crossiella cryophila DSM 44230	Actinomycetia	Pseudonocardiales	Pseudonocardiaceae	Crossiella	10058141	8796	91.54	8633	70.95	72.45	1	10058141	1	10058141	PacBio Sequel II, PacBio RS II	Flye v. 2.6	Soil	JACHMH000000000	PRJNA632330	SAMN14908359	98.94	1.41
2784132147	Actinocorallia herbida DSM 44254	Actinomycetia	Streptosporangiales	Thermomonosporaceae	Actinocorallia	9800715	9104	89.87	9019	71.74	76.44	1	9800715	1	9800715	PacBio RS II	HGAP v. smrtanalysis/2.3.0_p5, HGAP 3	Soil	RJKE00000000	PRJNA500547	SAMN10363432	99.47	1.15
2873402043	Streptomyces rapamycinicus DSM 41530	Actinomycetia	Streptomycetales	Streptomycetaceae	Streptomyces	12628629	10657	88.74	10351	71.05	73.46	5	9792017	1	9792017	PacBio RS, PacBio Sequel, PacBio RS II	Flye v. 2.6	Soil	JACHNG000000000	PRJNA345957	SAMN05878177	100	3.95
2870517152	Nonomuraea roseoviolacea carminata DSM 44170	Actinomycetia	Streptosporangiales	Streptosporangiaceae	Nonomuraea	9752649	9217	89.86	9106	72.5	74.64	3	9750859	1	9750859	PacBio Sequel	Flye v. 2.6	Soil	JAMZEC000000000	PRJNA621371	SAMN14510488	99.82	2.87
2870820038	Actinophytocola algeriensis DSM 46746	Actinomycetia	Pseudonocardiales	Pseudonocardiaceae	Actinophytocola	9750021	9268	90.95	9150	70.6	70.6	1	9750021	1	9750021	PacBio Sequel II	Flye v. 2.6	Soil	JADBEA000000000	PRJNA653000	SAMN15741091	98.94	1.95
2870846369	Plantactinospora soyae DSM 46832	Actinomycetia	Micromonosporales	Micromonosporaceae	Plantactinospora	9715930	8658	88.25	8538	70.79	70.33	1	9715930	1	9715930	PacBio Sequel II	Flye v. 2.6	Plants	JADBEB000000000	PRJNA652999	SAMN15740509	100	1.79
2870721527	Saccharothrix ecbatanensis DSM 45486	Actinomycetia	Pseudonocardiales	Pseudonocardiaceae	Saccharothrix	9689237	8858	90.44	8740	70.14	69.74	1	9689237	1	9689237	PacBio Sequel	Flye v. 2.6	Soil	JACHMO000000000	PRJNA566823	SAMN12793268	99.51	4.39
2844792859	Actinomadura luteofluorescens DSM 40398	Actinomycetia	Streptosporangiales	Thermomonosporaceae	Actinomadura	9622362	9052	88.73	8928	72.29	69.93	1	9622362	1	9622362	PacBio RS, PacBio Sequel, PacBio RS II	HGAP v. smrtlink/7.0.1.66768, HGAP 4 (0.2.1)	Soil	JACCBA000000000	PRJNA345944	SAMN05878347	98.93	1.57
2873337989	Nonomuraea africana DSM 43748	Actinomycetia	Streptosporangiales	Streptosporangiaceae	Nonomuraea	9694534	9534	88.96	9407	70.27	71.92	2	9573171	1	9573171	PacBio Sequel II	Flye v. 2.6	Soil	JADBEF000000000	PRJNA653054	SAMN15740147	98.94	1.77
2634166275	Amycolatopsis keratiniphila nogabecina DSM 44586	Actinomycetia	Pseudonocardiales	Pseudonocardiaceae	Amycolatopsis	9472522	8932	91.1	8837	68.83	74.08	1	9472522	1	9472522	PacBio RS, PacBio RS II	HGAP v. 2.3.0,protocol version=2.3.0 method=RS_HGAP_Assembly.3,smrtpipe.py v1.87.139483,	Soil	LT629789	PRJNA303745	SAMN04489733	99.88	0.62
2778260942	Saccharothrix variisporea DSM 43911	Actinomycetia	Pseudonocardiales	Pseudonocardiaceae	Saccharothrix	9408895	8495	90.89	8413	71.67	76.26	1	9408895	1	9408895	PacBio RS II	HGAP v. smrtanalysis/2.3.0_p5, HGAP 3	Soil	RBXR00000000	PRJNA460962	SAMN09070812	100	2.01
2870584755	Actinoplanes abujensis DSM 45518	Actinomycetia	Micromonosporales	Micromonosporaceae	Actinoplanes	9330741	8753	90.56	8604	71.07	71.53	1	9330741	1	9330741	PacBio RS, PacBio Sequel, PacBio RS II	Flye v. 2.6	Soil	JACHMF000000000	PRJNA347144	SAMN05878464	100	2.57
2870829307	Amycolatopsis umgeniensis DSM 45272	Actinomycetia	Pseudonocardiales	Pseudonocardiaceae	Amycolatopsis	9225930	8543	90.97	8430	68.67	73.21	1	9225930	1	9225930	PacBio Sequel II	Flye v. 2.6	Soil	JACHMX000000000	PRJNA616593	SAMN14502812	99.51	0.66
2784132178	Saccharothrix texasensis DSM 44231	Actinomycetia	Pseudonocardiales	Pseudonocardiaceae	Saccharothrix	9178199	8244	90.22	8163	72.27	76.01	1	9178199	1	9178199	PacBio RS II	HGAP v. smrtanalysis/2.3.0_p5, HGAP 3	Soil	RJKM00000000	PRJNA500558	SAMN10363104	99.51	2.79
2642422517	Amycolatopsis australiensis DSM 44671	Actinomycetia	Pseudonocardiales	Pseudonocardiaceae	Amycolatopsis	9312140	8769	90.72	8670	71.87	74.63	10	9115762	1	9115762	PacBio RS, PacBio RS II	HGAP v. 2.3.0,protocol version=2.3.0 method=RS_HGAP_Assembly.3,smrtpipe.py v1.87.139483,	Soil	FPJG00000000	PRJNA303748	SAMN04489730	100	0.49
2778260948	Asanoa ferruginea DSM 44099	Actinomycetia	Micromonosporales	Micromonosporaceae	Asanoa	9071909	8519	92.07	8440	70.85	77.2	1	9071909	1	9071909	PacBio RS II	HGAP v. smrtanalysis/2.3.0_p5, HGAP 3	Soil	QUMQ00000000	PRJNA460963	SAMN09071162	99.47	2.02
2634166362	Rhodococcus koreensis DSM 44498	Actinomycetia	Mycobacteriales	Nocardiaceae	Rhodococcus	10311574	9531	89.72	9445	67.38	75.98	9	9057810	1	9057810	PacBio RS, PacBio RS II	HGAP v. 2.3.0,protocol version=2.3.0 method=RS_HGAP_Assembly.3,smrtpipe.py v1.87.139483,	Engineered	FNSV00000000	PRJNA303863	SAMN04490239	99.51	4.06
2634166199	Saccharopolyspora spinosa DSM 44228	Actinomycetia	Pseudonocardiales	Pseudonocardiaceae	Saccharopolyspora	9020646	8148	85.85	8035	67.95	72.37	1	9020646	1	9020646	PacBio RS, PacBio RS II	HGAP v. 2.3.0	Soil	PJNB00000000	PRJNA323076	SAMN05216473	99.53	3.25
2844992467	Actinomadura citrea DSM 43461	Actinomycetia	Streptosporangiales	Thermomonosporaceae	Actinomadura	8992310	8393	89.41	8268	72.26	71.88	1	8992310	1	8992310	PacBio RS, PacBio Sequel, PacBio RS II	HGAP v. smrtlink/7.0.1.66768, HGAP 4 (0.2.1)	Soil	JACCBT000000000	PRJNA347129	SAMN05877994	99.47	1.57
2880505610	Actinomadura viridis DSM 43175	Actinomycetia	Streptosporangiales	Thermomonosporaceae	Actinomadura	8992097	8259	88.79	8132	72.7	73.47	1	8992097	1	8992097	PacBio Sequel II, PacBio RS II	HGAP v. smrtlink/8.0.0.80529, HGAP 4 (1.0)	Soil	JADOUA000000000	PRJNA677788	SAMN16774016	99.46	2.33
2827618455	Nonomuraea dietziae DSM 44320	Actinomycetia	Streptosporangiales	Streptosporangiaceae	Nonomuraea	10244150	10084	89.04	9966	70.3	69.97	3	8951867	1	8951867	PacBio Sequel	HGAP v. smrtlink/6.0.0.47835, HGAP 4 (0.2.1)	Soil	JACIBV000000000	PRJNA546634	SAMN12025032	98.94	2.72
2873322191	Streptomyces caelestis DSM 40084	Actinomycetia	Streptomycetales	Streptomycetaceae	Streptomyces	8936092	8331	87.75	8197	70.98	72.15	1	8936092	1	8936092	PacBio Sequel II	Flye v. 2.6	Soil	JACHNE000000000	PRJNA616589	SAMN14502444	100	1
2818991416	Saccharothrix saharensis DSM 45456	Actinomycetia	Pseudonocardiales	Pseudonocardiaceae	Saccharothrix	8924967	8099	90.66	8018	72.27	75.65	1	8924967	1	8924967	PacBio Sequel, PacBio RS II	HGAP v. smrtlink/6.0.0.47835, HGAP 4 (0.2.1)	Soil	VFPP00000000	PRJNA547289	SAMN12025562	100	2.91
2756170263	Catellatospora citrea DSM 44097	Actinomycetia	Micromonosporales	Micromonosporaceae	Catellatospora	9327955	8369	90.01	8288	71.52	74.14	4	8907592	1	8907592	PacBio RS II	HGAP v. 2.3.0_p5,protocol version=2.3.0 method=RS_HGAP_Assembly.3,smrtpipe.py v1.87.139483,	Soil	RAPR00000000	PRJNA442821	SAMN08778194	99.47	1.84
2870837851	Kribbella italica DSM 28967	Actinomycetia	Propionibacteriales	Kribbellaceae	Kribbella	8885108	8517	91.3	8412	69.52	73.44	1	8885108	1	8885108	PacBio Sequel II	Flye v. 2.6	Engineered	JACHMY000000000	PRJNA616587	SAMN14503048	99.65	2.68
2852728668	Hamadaea flava DSM 100517	Actinomycetia	Micromonosporales	Micromonosporaceae	Hamadaea	8864410	8330	90.86	8237	69.66	67.74	1	8864410	1	8864410	PacBio Sequel II	HGAP v. smrtlink/7.0.1.66768, HGAP 4 (0.2.1)	Soil	JAMZDZ000000000	PRJNA616588	SAMN14502882	98.77	3.07
2818991474	Pseudonocardia hierapolitana DSM 45671	Actinomycetia	Pseudonocardiales	Pseudonocardiaceae	Pseudonocardia	8856958	8458	90.45	8398	72.62	81.52	1	8856958	1	8856958	PacBio Sequel, PacBio RS II	HGAP v. smrtlink/6.0.0.47835, HGAP 4 (0.2.1)	Soil	VIWU00000000	PRJNA547252	SAMN12024763	99.88	2.51
2758568729	Micromonospora pisi DSM 45175	Actinomycetia	Micromonosporales	Micromonosporaceae	Micromonospora	8739867	7744	88.92	7627	70.16	72.74	1	8739867	1	8739867	PacBio RS, PacBio RS II	HGAP v. 2.3.0_p5,protocol version=2.3.0 method=RS_HGAP_Assembly.3,smrtpipe.py v1.87.139483,	Plants	RBKT00000000	PRJNA332823	SAMN05443122	100	2.11
2863024190	Kutzneria kofuensis DSM 43851	Actinomycetia	Pseudonocardiales	Pseudonocardiaceae	Kutzneria	10435448	9479	91.61	9338	70.49	72.08	5	8737631	1	8737631	PacBio RS, PacBio Sequel, PacBio RS II	HGAP v. smrtlink/7.0.1.66768, HGAP 4 (0.2.1)	Soil	JACHIR000000000	PRJNA347128	SAMN05878009	100	2.93
2870774733	Streptomyces luteogriseus DSM 40483	Actinomycetia	Streptomycetales	Streptomycetaceae	Streptomyces	8709298	7899	88.37	7751	71.4	72.14	2	8695284	1	8695284	PacBio Sequel II, PacBio RS, PacBio RS II	Flye v. 2.6	Soil	JACHMS000000000	PRJNA347095	SAMN05877828	100	0
2880541820	Longispora fulva DSM 45356	Actinomycetia	Micromonosporales	Micromonosporaceae	Longispora	8676660	8214	89.98	8086	71.15	65.88	1	8676660	1	8676660	PacBio Sequel II, PacBio RS II	Flye v. 2.6	Soil	JADOUF000000000	PRJNA677774	SAMN16773067	99.3	0.79
2870812040	Actinomadura algeriensis DSM 46744	Actinomycetia	Streptosporangiales	Thermomonosporaceae	Actinomadura	8612339	7997	90.5	7873	72.86	72.86	1	8612339	1	8612339	PacBio Sequel II	Flye v. 2.6	Soil	JADBDZ000000000	PRJNA653002	SAMN15740230	100	0.53
2827946139	Kribbella shirazensis DSM 45490	Actinomycetia	Propionibacteriales	Kribbellaceae	Kribbella	8596726	8324	92.28	8221	69.01	73.01	1	8596726	1	8596726	PacBio RS, PacBio Sequel, PacBio RS II	HGAP v. smrtlink/6.0.0.47835, HGAP 4 (0.2.1)	Soil	JAASRO000000000	PRJNA345952	SAMN05878102	99.48	3.02
2634166198	Allokutzneria albata DSM 44149	Actinomycetia	Pseudonocardiales	Pseudonocardiaceae	Allokutzneria	8565519	8041	91.25	7946	70.26	72.88	1	8565519	1	8565519	PacBio RS, PacBio RS II	HGAP v. 2.3.0,protocol version=2.3.0 method=RS_HGAP_Assembly.3,smrtpipe.py v1.87.139483,	Soil	LT629701	PRJNA303752	SAMN04489726	99.47	3.34
2873314349	Sphaerisporangium siamense DSM 45784	Actinomycetia	Streptosporangiales	Streptosporangiaceae	Sphaerisporangium	8512634	7841	88.02	7725	71.76	70.16	2	8487127	1	8487127	PacBio RS, PacBio Sequel, PacBio RS II	Flye v. 2.6	Plants	JACHND000000000	PRJNA347112	SAMN05878027	100	1.85
2627854290	Amycolatopsis niigatensis DSM 45165	Actinomycetia	Pseudonocardiales	Pseudonocardiaceae	Amycolatopsis	9312963	8999	89.53	8910	69.52	78.69	3	8366534	1	8366534	PacBio RS, PacBio RS II	HGAP v. 2.3.0	Soil	PJMY00000000	PRJNA303744	SAMN04489734	100	0
2870737383	Streptomyces costaricanus DSM 41827	Actinobacteria	Streptomycetales	Streptomycetaceae	Streptomyces	8564214	7618	88.7	7468	71.74	72.39	2	8355369	1	8355369	PacBio Sequel II	Flye v. 2.6	Soil	JACJIJ000000000	PRJNA616590	SAMN14503049	99.89	0.68
2784132177	Couchioplanes caeruleus DSM 43634	Actinomycetia	Micromonosporales	Micromonosporaceae	Couchioplanes	8428293	7724	88.77	7634	71.07	70.86	2	8304475	1	8304475	PacBio RS II	HGAP v. smrtanalysis/2.3.0_p5, HGAP 3	Soil	RJKL00000000	PRJNA500548	SAMN10363395	100	2.37
2630968997	Saccharopolyspora erythraea DSM 40517	Actinomycetia	Pseudonocardiales	Pseudonocardiaceae	Saccharopolyspora	8230103	7414	87.36	7333	71.14	78.58	1	8230103	1	8230103	PacBio RS, PacBio RS II	HGAP v. 2.3.0	Soil	PDBV00000000	PRJNA323074	SAMN05192572	100	1.95
2867977797	Streptomyces collinus DSM 40129	Actinomycetia	Streptomycetales	Streptomycetaceae	Streptomyces	8858480	8095	88.33	7966	71.35	73.51	2	8218552	1	8218552	PacBio Sequel II, PacBio RS II	HGAP v. smrtlink/8.0.0.80529, HGAP 4 (1.0)	Soil	JACHLX000000000	PRJNA632335	SAMN14908378	100	0
2863349733	Kitasatospora gansuensis DSM 44786	Actinomycetia	Streptomycetales	Streptomycetaceae	Kitasatospora	8296669	7656	89.34	7494	71.78	67.19	3	8212083	1	8212083	PacBio Sequel	HGAP v. smrtlink/7.0.1.66768, HGAP 4 (0.2.1)	Soil	JACHJR000000000	PRJNA566819	SAMN12793121	99.47	2.11
2870794168	Actinomadura catellatispora DSM 44772	Actinomycetia	Streptosporangiales	Thermomonosporaceae	Actinomadura	8203588	7599	89.61	7457	72.09	73.1	1	8203588	1	8203588	PacBio Sequel	HGAP v. smrtlink/7.0.1.66768, HGAP 4 (0.2.1)	Engineered	JACHMV000000000	PRJNA566820	SAMN12793876	100	1.39
2870759924	Actinomadura coerulea DSM 43675	Actinomycetia	Streptosporangiales	Thermomonosporaceae	Actinomadura	8190213	7763	89.25	7630	72.59	72.51	1	8190213	1	8190213	PacBio RS, PacBio Sequel, PacBio RS II	Flye v. 2.6	Unknown	JACHMQ000000000	PRJNA347130	SAMN05878273	100	1.3
2873306619	Streptomyces phaeogriseichromatogenes DSM 40710	Actinobacteria	Streptomycetales	Streptomycetaceae	Streptomyces	8526119	7729	87.57	7558	71.7	72.76	4	8181260	1	8181260	PacBio RS, PacBio Sequel, PacBio RS II	Flye v. 2.6	Soil	JACJIL000000000	PRJNA347126	SAMN05878001	99.89	0.25
2634166899	Amycolatopsis tolypomycina DSM 44544	Actinomycetia	Pseudonocardiales	Pseudonocardiaceae	Amycolatopsis	10363431	9589	91.9	9484	71.67	74.42	4	8172406	1	8172406	PacBio RS, PacBio RS II	HGAP v. 2.3.0,protocol version=2.3.0 method=RS_HGAP_Assembly.3,smrtpipe.py v1.87.139483,	Soil	FNSO00000000	PRJNA303751	SAMN04489727	100	1.97
2634166373	Streptomyces misionensis DSM 40306	Actinomycetia	Streptomycetales	Streptomycetaceae	Streptomyces	8473721	7720	88.91	7617	72.38	72.88	5	8162950	1	8162950	PacBio RS, PacBio RS II	HGAP v. 2.3.0,protocol version=2.3.0 method=RS_HGAP_Assembly.3,smrtpipe.py v1.87.139483,	Soil	FNTD00000000	PRJNA303850	SAMN04490357	100	0.38
2818991476	Streptomyces capillispiralis DSM 41695	Actinomycetia	Streptomycetales	Streptomycetaceae	Streptomyces	8432708	7222	88.45	7111	72.53	77.06	3	8142423	1	8142423	PacBio Sequel, PacBio RS II	HGAP v. smrtlink/6.0.0.47835, HGAP 4 (0.2.1)	Soil	VIWV00000000	PRJNA547286	SAMN12024770	100	0.06
2627854288	Saccharopolyspora antimicrobica DSM 45119	Actinomycetia	Pseudonocardiales	Pseudonocardiaceae	Saccharopolyspora	8266186	7752	88.32	7675	70.39	78.65	2	8125734	1	8125734	PacBio RS, PacBio RS II	HGAP v. 2.3.0	Soil	RBXX00000000	PRJNA303859	SAMN04490245	100	3.19
2864715011	Kribbella sandramycini DSM 15626	Actinomycetia	Propionibacteriales	Kribbellaceae	Kribbella	8120153	7592	92.97	7495	69.15	72.81	1	8120153	1	8120153	PacBio Sequel II, PacBio RS II	HGAP v. smrtlink/8.0.0.80529, HGAP 4 (1.0)	Soil	JACHKF000000000	PRJNA632334	SAMN14908545	100	4.15
2870593509	Amycolatopsis jiangsuensis DSM 45859	Actinomycetia	Pseudonocardiales	Pseudonocardiaceae	Amycolatopsis	8047834	7466	89.45	7337	70.45	76.84	2	8045121	1	8045121	PacBio RS, PacBio Sequel, PacBio RS II	Flye v. 2.6	Plants	JACHMG000000000	PRJNA345948	SAMN05878110	100	1.15
2873434522	Kibdelosporangium phytohabitans DSM 104448	Actinomycetia	Pseudonocardiales	Pseudonocardiaceae	Kibdelosporangium	11756374	11116	89.97	10971	68.44	70.66	2	8015258	1	8015258	PacBio Sequel II	Flye v. 2.6	Plants	JADBEI000000000	PRJNA653001	SAMN15740229	99.82	4.02
2642422554	Rhodococcus jostii DSM 44719	Actinomycetia	Mycobacteriales	Nocardiaceae	Rhodococcus	9912981	9199	90.12	9111	66.88	77.14	6	7891896	1	7891896	PacBio RS, PacBio RS II	HGAP v. 2.3.0,protocol version=2.3.0 method=RS_HGAP_Assembly.3,smrtpipe.py v1.87.139483,	Animals	FNTL00000000	PRJNA303864	SAMN04490220	99.56	2.17
2778260928	Amycolatopsis eurytherma DSM 44348	Actinobacteria	Pseudonocardiales	Pseudonocardiaceae	Amycolatopsis	8225494	8036	91.39	7968	71.79	81.02	2	7873949	1	7873949	PacBio RS II	HGAP v. smrtanalysis/2.3.0_p5, HGAP 3	Soil	RKHY00000000	PRJNA500553	SAMN10363431	100	0
2818991273	Kitasatospora atroaurantiaca DSM 41649	Actinomycetia	Streptomycetales	Streptomycetaceae	Kitasatospora	7871666	7206	87.9	7087	71.22	74.02	1	7871666	1	7871666	PacBio Sequel, PacBio RS II	HGAP v. smrtlink/6.0.0.47835, HGAP 4 (0.2.1)	Soil	VIVR00000000	PRJNA538214	SAMN11512374	100	3.32
2816332138	Actinoallomurus bryophytorum DSM 102200	Actinomycetia	Streptosporangiales	Thermomonosporaceae	Actinoallomurus	9466640	8851	88.87	8766	70.11	76.16	3	7845254	1	7845254	PacBio Sequel, PacBio RS II	HGAP v. smrtlink/6.0.0.47835, HGAP 4 (0.2.1)	Plants	VFOZ00000000	PRJNA538391	SAMN11512342	99.47	2.41
2634166339	Amycolatopsis lurida DSM 43134	Actinomycetia	Pseudonocardiales	Pseudonocardiaceae	Amycolatopsis	9047228	8499	91.02	8423	68.68	74.01	4	7823100	1	7823100	PacBio RS, PacBio RS II	HGAP v. 2.3.0,protocol version=2.3.0 method=RS_HGAP_Assembly.3,smrtpipe.py v1.87.139483,	Soil	FNTA00000000	PRJNA303749	SAMN04489729	99.88	0
2757320518	Saccharothrix australiensis DSM 43800	Actinomycetia	Pseudonocardiales	Pseudonocardiaceae	Saccharothrix	7861373	6795	88.26	6694	73.46	75.45	3	7811991	1	7811991	PacBio RS II	HGAP v. 2.3.0_p5,protocol version=2.3.0 method=RS_HGAP_Assembly.3,smrtpipe.py v1.87.139483,	Soil	RBXO00000000	PRJNA442832	SAMN08778305	100	2.98
2873330523	Kribbella solani DSM 17294	Actinomycetia	Propionibacteriales	Kribbellaceae	Kribbella	7851691	7465	91.76	7368	68.24	75.07	2	7810665	1	7810665	PacBio Sequel II	Flye v. 2.6	Plants	JACHNF000000000	PRJNA616592	SAMN14502711	98.92	2.76
2870730386	Streptosporangium becharense DSM 46887	Actinomycetia	Streptosporangiales	Streptosporangiaceae	Streptosporangium	7824014	6996	86.85	6874	71.37	72.53	2	7786930	1	7786930	PacBio Sequel	Flye v. 2.6	Soil	JACHMP000000000	PRJNA566825	SAMN12793209	98.77	2.38
2622736613	Micromonospora echinospora DSM 43816	Actinomycetia	Micromonosporales	Micromonosporaceae	Micromonospora	7775486	6696	89.61	6588	72.31	72.97	1	7775486	1	7775486	PacBio RS, PacBio RS II	HGAP v. 2.3.0	Soil	LT607413	PRJNA303517	SAMN04488361	100	1.32
2856454764	Nocardiopsis metallicus DSM 44598	Actinomycetia	Streptosporangiales	Nocardiopsaceae	Nocardiopsis	7776555	7099	85.5	6950	69.84	66.07	2	7747323	1	7747323	PacBio Sequel II	HGAP v. smrtlink/7.0.1.66768, HGAP 4 (0.2.1)	Engineered	JACHDO000000000	PRJNA632270	SAMN14908388	99.45	3.11
2863389319	Kitasatospora kifunensis DSM 41654	Actinomycetia	Streptomycetales	Streptomycetaceae	Kitasatospora	9567486	8364	87.65	8174	71.33	66.69	4	7732878	1	7732878	PacBio Sequel	HGAP v. smrtlink/6.0.0.47835, HGAP 4 (0.2.1)	Soil	JACHJV000000000	PRJNA546635	SAMN12025023	99.47	1.32
2639762615	Jiangella alkaliphila DSM 45079	Actinomycetia	Jiangellales	Jiangellaceae	Jiangella	7716500	7208	91.94	7149	72.1	76.22	1	7716500	1	7716500	PacBio RS, PacBio RS II	HGAP v. 2.3.0,protocol version=2.3.0 method=RS_HGAP_Assembly.3,smrtpipe.py v1.87.139483,	Soil	LT629791	PRJNA303700	SAMN04488563	100	3.27
2870767688	Streptomyces nodosus DSM 40109	Actinomycetia	Streptomycetales	Streptomycetaceae	Streptomyces	7791312	7044	86.52	6899	70.87	71.56	2	7683536	1	7683536	PacBio RS, PacBio Sequel, PacBio RS II	Flye v. 2.6	Soil	JACHMR000000000	PRJNA345984	SAMN05878043	99.89	2.36
2818991473	Streptomyces cavourensis DSM 41795	Actinomycetia	Streptomycetales	Streptomycetaceae	Streptomyces	7670394	6589	88.13	6486	72.12	78.18	1	7670394	1	7670394	PacBio Sequel, PacBio RS II	HGAP v. smrtlink/6.0.0.47835, HGAP 4 (0.2.1)	Soil	VFRC00000000	PRJNA547287	SAMN12024900	99.49	0.98
2873451178	Actinoplanes digitatis DSM 43149	Actinomycetia	Micromonosporales	Micromonosporaceae	Actinoplanes	9128557	8220	91.07	8088	71.85	70.99	1	7632025	1	7632025	PacBio RS, PacBio Sequel, PacBio RS II	HGAP v. smrtlink/7.0.1.66768, HGAP 4 (0.2.1)	Soil	JACHNH000000000	PRJNA347101	SAMN05877860	100	2.71
2636415968	Micromonospora pallida DSM 43817	Actinomycetia	Micromonosporales	Micromonosporaceae	Micromonospora	7762826	6876	89.32	6746	71.88	68.96	4	7624577	1	7624577	PacBio RS, PacBio RS II	HGAP v. 2.3.0,protocol version=2.3.0 method=RS_HGAP_Assembly.3,smrtpipe.py v1.87.139483,	Soil	FMHW00000000	PRJNA303686	SAMN04489814	98.77	1.84
2870855028	Micromonospora carbonacea aurantiaca DSM 43815	Actinomycetia	Micromonosporales	Micromonosporaceae	Micromonospora	7528541	6507	89.65	6377	73.99	72.45	1	7528541	1	7528541	PacBio Sequel II	Flye v. 2.6	Soil	JACHMZ000000000	PRJNA616579	SAMN14502873	100	0.79
2630968261	Saccharopolyspora kobensis DSM 44795	Actinomycetia	Pseudonocardiales	Pseudonocardiaceae	Saccharopolyspora	7832050	7359	88.54	7284	70.85	79.02	2	7505114	1	7505114	PacBio RS, PacBio RS II	HGAP v. 2.3.0	Soil	QBKV00000000	PRJNA323075	SAMN05192577	99.65	2.72
2863055337	Sphaerisporangium rubeum DSM 44936	Actinomycetia	Streptosporangiales	Streptosporangiaceae	Sphaerisporangium	7504604	6515	88.85	6411	70.61	71.62	1	7504604	1	7504604	PacBio RS, PacBio Sequel, PacBio RS II	HGAP v. smrtlink/7.0.1.66768, HGAP 4 (0.2.1)	Soil	JACHIU000000000	PRJNA347122	SAMN05878469	100	0.85
2634166313	Jiangella sp. DSM 45060	Actinomycetia	Jiangellales	Jiangellaceae	Jiangella	7485957	6857	92.52	6798	72.89	78.07	1	7485957	1	7485957	PacBio RS, PacBio RS II	HGAP v. 2.3.0,protocol version=2.3.0 method=RS_HGAP_Assembly.3,smrtpipe.py v1.87.139483,	Soil	LT629771	PRJNA311476	SAMN04515669	100	2.35
2806310498	Krasilnikovia cinnamomea DSM 45162	Actinomycetia	Micromonosporales	Micromonosporaceae	Krasilnikovia	7616132	6776	89.83	6692	71.81	73.13	2	7425687	1	7425687	PacBio Sequel, PacBio RS II	HGAP v. smrtlink/6.0.0.45580, HGAP 4 (0.2.1)	Soil	SHKY00000000	PRJNA519701	SAMN10865823	100	1.49
2778260945	Thermomonospora umbrina DSM 43927	Actinomycetia	Streptosporangiales	Thermomonosporaceae	Thermomonospora	7396071	6831	87.83	6742	71.91	73.08	1	7396071	1	7396071	PacBio RS II	HGAP v. smrtanalysis/2.3.0_p5, HGAP 3	Soil	QTTT00000000	PRJNA460965	SAMN09071070	100	2.76
2867988698	Thermomonospora cellulosilytica DSM 45823	Actinomycetia	Streptosporangiales	Thermomonosporaceae	Thermomonospora	7378730	7065	88.08	6930	72.72	68.37	1	7378730	1	7378730	PacBio Sequel II	HGAP v. smrtlink/7.0.1.66768, HGAP 4 (0.2.1)	Soil	JACJII000000000	PRJNA632284	SAMN14908372	99.47	2.14
2863357390	Saccharothrix violaceirubra DSM 45084	Actinomycetia	Pseudonocardiales	Pseudonocardiaceae	Saccharothrix	7354386	7026	89.65	6915	71.3	64.46	1	7354386	1	7354386	PacBio Sequel	HGAP v. smrtlink/7.0.1.66768, HGAP 4 (0.2.1)	Soil	JACHJS000000000	PRJNA566822	SAMN12793293	99.51	2.13
2880495981	Micromonospora vinacea DSM 101695	Actinomycetia	Micromonosporales	Micromonosporaceae	Micromonospora	7340502	6886	89.46	6799	71.13	72.19	1	7340502	1	7340502	PacBio Sequel II, PacBio RS II	HGAP v. smrtlink/8.0.0.80529, HGAP 4 (1.0)	Plants	JADOTY000000000	PRJNA677780	SAMN16773024	100	0.79
2775506708	Actinokineospora alba DSM 45114	Actinomycetia	Pseudonocardiales	Pseudonocardiaceae	Actinokineospora	7288615	6656	91	6574	69.68	75.89	1	7288615	1	7288615	PacBio RS II	HGAP v. smrtanalysis/2.3.0_p5, HGAP 3	Soil	SNXU00000000	PRJNA442831	SAMN08776642	100	1.54
2622736606	Micromonospora peucetia DSM 43363	Actinomycetia	Micromonosporales	Micromonosporaceae	Micromonospora	7365767	6462	88.92	6362	72.28	72.69	2	7269546	1	7269546	PacBio RS, PacBio RS II	HGAP v. 2.3.0	Soil	FMIC00000000	PRJNA303519	SAMN04488357	100	1.32
2806310638	Micromonospora kangleipakensis DSM 45612	Actinomycetia	Micromonosporales	Micromonosporaceae	Micromonospora	7267142	6977	87.89	6903	72.34	74.17	1	7267142	1	7267142	PacBio Sequel, PacBio RS II	HGAP v. smrtlink/6.0.0.47835, HGAP 4 (0.2.1)	Soil	SHLD00000000	PRJNA519700	SAMN10865817	99.47	3.12
2756170255	Pseudonocardia autotrophica DSM 535	Actinomycetia	Pseudonocardiales	Pseudonocardiaceae	Pseudonocardia	7570326	7210	90.62	7138	72.83	78.29	2	7261428	1	7261428	PacBio RS II	HGAP v. 2.3.0_p5,protocol version=2.3.0 method=RS_HGAP_Assembly.3,smrtpipe.py v1.87.139483,	Engineered	SNWB00000000	PRJNA442830	SAMN08778213	99.4	2.93
2619619011	Micromonospora aurantiaca DSM 45487	Actinomycetia	Micromonosporales	Micromonosporaceae	Micromonospora	7372718	6770	90.26	6676	72.75	70.81	4	7245320	1	7245320	PacBio RS, PacBio RS II	HGAP v. 2.3.0	Soil	FMHX00000000	PRJNA303513	SAMN04488386	100	0.53
2845000861	Microlunatus parietis DSM 22083	Actinomycetia	Propionibacteriales	Propionibacteriaceae	Microlunatus	7240126	7090	91.07	7008	69.85	71.72	1	7240126	1	7240126	PacBio RS, PacBio Sequel, PacBio RS II	HGAP v. smrtlink/7.0.1.66768, HGAP 4 (0.2.1)	Engineered	JACCBU000000000	PRJNA347145	SAMN05878279	99.48	3.45
2623620557	Micromonospora echinaurantiaca DSM 43904	Actinomycetia	Micromonosporales	Micromonosporaceae	Micromonospora	7203133	6701	88.82	6627	73.2	73.47	1	7203133	1	7203133	PacBio RS, PacBio RS II	HGAP v. 2.3.0	Soil	LT607750	PRJNA303522	SAMN04488338	100	3.14
2756170300	Actinoplanes brasiliensis DSM 43805	Actinomycetia	Micromonosporales	Micromonosporaceae	Actinoplanes	9750342	8706	90.44	8585	70.59	74.73	2	7171478	1	7171478	PacBio RS II	HGAP v. 2.3.0_p5,protocol version=2.3.0 method=RS_HGAP_Assembly.3,smrtpipe.py v1.87.139483,	Soil	SNWR00000000	PRJNA442822	SAMN08778195	100	2.3
2622736604	Micromonospora eburnea DSM 44814	Actinomycetia	Micromonosporales	Micromonosporaceae	Micromonospora	7185375	6361	89.79	6262	72.12	74.12	2	7168145	1	7168145	PacBio RS, PacBio RS II	HGAP v. 2.3.0	Soil	FMHY00000000	PRJNA303527	SAMN04488247	100	1.84
2870631513	Jiangella mangrovi DSM 102122	Actinomycetia	Jiangellales	Jiangellaceae	Jiangella	7164547	6690	92.19	6611	72.36	76.52	1	7164547	1	7164547	PacBio Sequel	Flye v. 2.6	Soil	JACHMM000000000	PRJNA621377	SAMN14510187	100	0.59
2863397684	Micromonospora polyrhachis DSM 45886	Actinomycetia	Micromonosporales	Micromonosporaceae	Micromonospora	7152484	6468	89.34	6374	69.23	66.56	1	7152484	1	7152484	PacBio Sequel	HGAP v. smrtlink/6.0.0.47835, HGAP 4 (0.2.1)	Animals	JACHJW000000000	PRJNA546639	SAMN12025952	99.47	2.63
2622736626	Micromonospora rhizosphaerae DSM 45431	Actinomycetia	Micromonosporales	Micromonosporaceae	Micromonospora	7181580	6806	88.34	6719	71.61	72.86	3	7150405	1	7150405	PacBio RS, PacBio RS II	HGAP v. 2.3.0	Plants	FMHV00000000	PRJNA303518	SAMN04488360	100	3.16
2623620569	Micromonospora citrea DSM 43903	Actinomycetia	Micromonosporales	Micromonosporaceae	Micromonospora	7208999	6455	88.87	6351	73.82	71.68	2	7145280	1	7145280	PacBio RS, PacBio RS II	HGAP v. 2.3.0	Freshwater	FMHZ00000000	PRJNA303523	SAMN04488296	100	2.02
2806310543	Micromonospora violae DSM 45888	Actinomycetia	Micromonosporales	Micromonosporaceae	Micromonospora	7139733	6529	90.06	6449	71.11	75.78	1	7139733	1	7139733	PacBio Sequel, PacBio RS II	HGAP v. smrtlink/6.0.0.45580, HGAP 4 (0.2.1)	Plants	SHKK00000000	PRJNA519698	SAMN10865970	100	1.32
2863224577	Micromonospora echinospora DSM 43036	Actinomycetia	Micromonosporales	Micromonosporaceae	Micromonospora	7125866	6580	90.71	6441	72.77	69.97	1	7125866	1	7125866	PacBio Sequel, PacBio RS II	HGAP v. smrtlink/6.0.0.47835, HGAP 4 (0.2.1)	Soil	JACHJC000000000	PRJNA546931	SAMN12025549	100	0
2880489317	Micromonospora ureilytica DSM 101692	Actinomycetia	Micromonosporales	Micromonosporaceae	Micromonospora	7096270	6663	89.81	6548	70.94	71.84	1	7096270	1	7096270	PacBio Sequel II, PacBio RS II	HGAP v. smrtlink/8.0.0.80529, HGAP 4 (1.0)	Plants	JADOTX000000000	PRJNA677779	SAMN16773313	99.82	1.84
2617270899	Micromonospora zamorensis DSM 45600	Actinomycetia	Micromonosporales	Micromonosporaceae	Micromonospora	7095932	6520	90.29	6404	71.21	72.5	1	7095932	1	7095932	PacBio RS, PacBio RS II	HGAP v. 2.3.0	Plants	LT607755	PRJNA303514	SAMN04488385	100	1.32
2617270872	Micromonospora krabiensis DSM 45344	Actinomycetia	Micromonosporales	Micromonosporaceae	Micromonospora	7074738	6547	89.95	6449	72.81	72.66	1	7074738	1	7074738	PacBio RS, PacBio RS II	HGAP v. 2.3.0	Soil	LT598496	PRJNA303510	SAMN04488466	98.95	1.05
2636416073	Micromonospora viridifaciens DSM 43909	Actinomycetia	Micromonosporales	Micromonosporaceae	Micromonospora	7073885	6527	88.94	6457	72.1	72.19	1	7073885	1	7073885	PacBio RS, PacBio RS II	HGAP v. 2.3.0,protocol version=2.3.0 method=RS_HGAP_Assembly.3,smrtpipe.py v1.87.139483,	Soil	LT607411	PRJNA303683	SAMN04489820	99.47	1.58
2585427558	Micromonospora endolithica AA-459	Actinomycetia	Micromonosporales	Micromonosporaceae	Micromonospora	7026184	6525	88.39	6438	72.45	74.77	2	7017169	1	7017169	PacBio RS	HGAP v.3	Engineered	VLLO00000000	PRJNA256901	SAMN02946460	100	1.23
2856470492	Micromonospora parathelypteridis DSM 103125	Actinomycetia	Micromonosporales	Micromonosporaceae	Micromonospora	7014531	6450	90.16	6311	71.04	71.13	1	7014531	1	7014531	PacBio Sequel II	HGAP v. smrtlink/7.0.1.66768, HGAP 4 (0.2.1)	Plants	JACHDP000000000	PRJNA632283	SAMN14908347	100	1.32
2623620551	Micromonospora rifamycinica DSM 44983	Actinomycetia	Micromonosporales	Micromonosporaceae	Micromonospora	7011269	6010	89.01	5915	72.99	73.19	1	7011269	1	7011269	PacBio RS, PacBio RS II	HGAP v. 2.3.0	Marine	LT607752	PRJNA303526	SAMN04488251	99.47	1.32
2623620567	Micromonospora echinofusca DSM 43913	Actinomycetia	Micromonosporales	Micromonosporaceae	Micromonospora	7002527	6159	89.76	6055	73.31	72.45	1	7002527	1	7002527	PacBio RS, PacBio RS II	HGAP v. 2.3.0	Animals	LT607733	PRJNA303521	SAMN04488339	100	1.84
2830934857	Actinopolymorpha rutila DSM 18448	Actinomycetia	Propionibacteriales	Actinopolymorphaceae	Actinopolymorpha	6952820	6429	88.57	6334	70.48	71.63	1	6952820	1	6952820	PacBio Sequel	HGAP v. smrtlink/6.0.0.47835, HGAP 4 (0.2.1)	Soil	JACBZH000000000	PRJNA566817	SAMN12793265	99.12	2.94
2585427559	Micromonospora olivasterospora DSM 43868	Actinomycetia	Micromonosporales	Micromonosporaceae	Micromonospora	7071760	6383	86.81	6307	72.52	72	2	6945737	1	6945737	Illumina HiSeq 2500	HGAP v.3	Soil	VLKE00000000	PRJNA256902	SAMN02946528	99.74	0.79
2830928545	Micromonospora profundi DSM 45981	Actinomycetia	Micromonosporales	Micromonosporaceae	Micromonospora	6933450	6311	89.34	6224	70.81	69.5	1	6933450	1	6933450	PacBio Sequel	HGAP v. smrtlink/6.0.0.47835, HGAP 4 (0.2.1)	Marine	JAATJK000000000	PRJNA566821	SAMN12793208	100	0.96
2623620612	Micromonospora coriariae DSM 44875	Actinomycetia	Micromonosporales	Micromonosporaceae	Micromonospora	6929687	6519	89.79	6450	71.76	73.86	1	6929687	1	6929687	PacBio RS, PacBio RS II	HGAP v. 2.3.0	Plants	LT607412	PRJNA303525	SAMN04488267	100	2.37
2585427560	Micromonospora sagamiensis MK-65	Actinomycetia	Micromonosporales	Micromonosporaceae	Micromonospora	6928726	5936	89.5	5829	72.51	76.58	2	6924912	1	6924912	PacBio RS	HGAP v.3	Soil	VLLP00000000	PRJNA256906	SAMN02946529	99.82	0.53
2856493217	Nocardiopsis aegyptia DSM 44442	Actinomycetia	Streptosporangiales	Nocardiopsaceae	Nocardiopsis	6909152	6263	86.66	6152	72.07	70.27	1	6909152	1	6909152	PacBio Sequel II	HGAP v. smrtlink/7.0.1.66768, HGAP 4 (0.2.1)	Marine	JACCFS000000000	PRJNA632273	SAMN14908350	99.45	0
2623620610	Micromonospora chokoriensis DSM 45160	Actinomycetia	Micromonosporales	Micromonosporaceae	Micromonospora	6897719	6306	89.72	6211	71.46	71.27	1	6897719	1	6897719	PacBio RS, PacBio RS II	HGAP v. 2.3.0	Soil	LT607409	PRJNA303512	SAMN04488390	100	1.49
2827628540	Actinopolymorpha cephalotaxi DSM 45117	Actinomycetia	Propionibacteriales	Actinopolymorphaceae	Actinopolymorpha	6858585	6297	89.46	6214	70.85	72.94	1	6858585	1	6858585	PacBio Sequel	HGAP v. smrtlink/6.0.0.47835, HGAP 4 (0.2.1)	Soil	JACBZA000000000	PRJNA546638	SAMN12024714	99.12	2.94
2863061853	Saccharopolyspora gloriosae DSM 45582	Actinomycetia	Pseudonocardiales	Pseudonocardiaceae	Saccharopolyspora	6825909	6095	86.36	5985	71.1	72.22	1	6825909	1	6825909	PacBio RS, PacBio Sequel, PacBio RS II	HGAP v. smrtlink/7.0.1.66768, HGAP 4 (0.2.1)	Plants	JACHIV000000000	PRJNA347099	SAMN05878036	99.47	1.54
2856481432	Micromonospora jinlongensis DSM 45876	Actinomycetia	Micromonosporales	Micromonosporaceae	Micromonospora	6825366	6281	89.76	6159	71.31	70.53	1	6825366	1	6825366	PacBio Sequel II	HGAP v. smrtlink/7.0.1.66768, HGAP 4 (0.2.1)	Soil	JACCHK000000000	PRJNA632285	SAMN14908532	100	1.84
2623620609	Micromonospora coxensis DSM 45161	Actinomycetia	Micromonosporales	Micromonosporaceae	Micromonospora	6769693	6087	89.56	5985	73.58	73.4	1	6769693	1	6769693	PacBio RS, PacBio RS II	HGAP v. 2.3.0	Soil	LT607753	PRJNA303511	SAMN04488465	100	1.05
2617270871	Micromonospora auratinigra DSM 44815	Actinomycetia	Micromonosporales	Micromonosporaceae	Micromonospora	6758500	6242	90.5	6145	73.62	72.19	1	6758500	1	6758500	PacBio RS, PacBio RS II	HGAP v. 2.3.0	Soil	LT594323	PRJNA303524	SAMN04488294	98.95	0.79
2636416048	Microlunatus soli DSM 21800	Actinomycetia	Propionibacteriales	Propionibacteriaceae	Microlunatus	6732914	6149	91.26	6094	67.37	79.88	1	6732914	1	6732914	PacBio RS, PacBio RS II	HGAP v. 2.3.0,protocol version=2.3.0 method=RS_HGAP_Assembly.3,smrtpipe.py v1.87.139483,	Fungi	LT629772	PRJNA303687	SAMN04489812	98.19	2.33
2623620396	Micromonospora inositola DSM 43819	Actinomycetia	Micromonosporales	Micromonosporaceae	Micromonospora	6707994	6488	88.17	6412	72.21	72.04	1	6707994	1	6707994	PacBio RS, PacBio RS II	HGAP v. 2.3.0	Soil	LT607754	PRJNA303520	SAMN04488340	100	0.79
2818991321	Actinomadura hallensis DSM 45043	Actinomycetia	Streptosporangiales	Thermomonosporaceae	Actinomadura	6701511	6169	88.7	6080	72.62	78.72	1	6701511	1	6701511	PacBio Sequel, PacBio RS II	HGAP v. smrtlink/6.0.0.47835, HGAP 4 (0.2.1)	Soil	VFPO00000000	PRJNA547249	SAMN12024936	100	2.41
2849348795	Spinactinospora alkalitolerans DSM 45414	Actinomycetia	Streptosporangiales	Nocardiopsaceae	Spinactinospora	6684050	6180	85.05	6082	71.62	71.28	1	6684050	1	6684050	PacBio Sequel II	HGAP v. smrtlink/7.0.1.66768, HGAP 4 (0.2.1)	Marine	JACCCC000000000	PRJNA616580	SAMN14531159	99.45	0.37
2627854289	Micromonospora purpureochromogenes DSM 43821	Actinomycetia	Micromonosporales	Micromonosporaceae	Micromonospora	6674134	6177	88.96	6091	72.98	72.06	1	6674134	1	6674134	PacBio RS, PacBio RS II	HGAP v. 2.3.0	Soil	LT607410	PRJNA303684	SAMN04489819	98.68	1.84
2623620611	Micromonospora chersina DSM 44151	Actinomycetia	Micromonosporales	Micromonosporaceae	Micromonospora	6683691	6237	90.53	6161	73.57	74.41	2	6671710	1	6671710	PacBio RS, PacBio RS II	HGAP v. 2.3.0	Soil	FMIB00000000	PRJNA303548	SAMN04488485	100	1.32
2811994877	Streptomyces puniciscabiei DSM 41929	Actinomycetia	Streptomycetales	Streptomycetaceae	Streptomyces	9146138	8498	87.77	8396	71.39	76.32	9	6617564	1	6617564	PacBio Sequel, PacBio RS II	HGAP v. smrtlink/6.0.0.47835, HGAP 4 (0.2.1)	Plants	VFNX00000000	PRJNA538395	SAMN11512345	99.89	0.39
2617270834	Micromonospora narathiwatensis DSM 45248	Actinomycetia	Micromonosporales	Micromonosporaceae	Micromonospora	6611957	5928	90.14	5842	72.59	72.47	1	6611957	1	6611957	PacBio RS, PacBio RS II	HGAP v. 2.3.0	Soil	LT594324	PRJNA303509	SAMN04488479	100	0.79
2852152698	Streptomyces fulvorobeus DSM 41455	Actinomycetia	Streptomycetales	Streptomycetaceae	Streptomyces	6646162	6040	86.94	5891	70.8	68.2	2	6607290	1	6607290	PacBio Sequel, PacBio RS II	HGAP v. smrtlink/7.0.1.66768, HGAP 4 (0.2.1)	Soil	JACCCF000000000	PRJNA622034	SAMN14515827	99.84	0.47
2857413125	Micromonospora brunnea DSM 43814	Actinomycetia	Micromonosporales	Micromonosporaceae	Micromonospora	6598271	6244	88.73	6127	73.05	68.77	1	6598271	1	6598271	PacBio Sequel II	HGAP v. smrtlink/7.0.1.66768, HGAP 4 (0.2.1)	Soil	JACCCQ000000000	PRJNA616583	SAMN14502797	100	1.84
2816332119	Kribbella amoyensis DSM 24683	Actinomycetia	Propionibacteriales	Kribbellaceae	Kribbella	8120218	7601	91.86	7529	70.02	78.9	8	6521605	1	6521605	PacBio Sequel, PacBio RS II	HGAP v. smrtlink/6.0.0.47835, HGAP 4 (0.2.1)	Plants	VIVK00000000	PRJNA538393	SAMN11512343	99.48	3.45
2806310546	Pseudonocardia sediminis DSM 45779	Actinomycetia	Pseudonocardiales	Pseudonocardiaceae	Pseudonocardia	6612042	6283	90.42	6221	72.92	77.14	2	6501404	1	6501404	PacBio Sequel, PacBio RS II	HGAP v. smrtlink/6.0.0.47835, HGAP 4 (0.2.1)	Marine	SHKL00000000	PRJNA519699	SAMN10865813	99.22	1.8
2623620524	Micromonospora yangpuensis DSM 45577	Actinomycetia	Micromonosporales	Micromonosporaceae	Micromonospora	6524299	5960	89.16	5894	72.02	71.46	2	6499829	1	6499829	PacBio RS, PacBio RS II	HGAP v. 2.3.0	Animals	FMIA00000000	PRJNA303507	SAMN04488481	99.47	1.84
2818991475	Micromonospora taraxaci DSM 45885	Actinomycetia	Micromonosporales	Micromonosporaceae	Micromonospora	7208813	6594	90.08	6495	71.02	76.18	2	6430673	1	6430673	PacBio Sequel, PacBio RS II	HGAP v. smrtlink/6.0.0.47835, HGAP 4 (0.2.1)	Plants	VIWZ00000000	PRJNA546937	SAMN12024906	100	0.79
2818991477	Streptomyces brevispora DSM 42059	Actinomycetia	Streptomycetales	Streptomycetaceae	Streptomyces	7540224	6850	86.48	6752	70.33	75.75	3	6430118	1	6430118	PacBio Sequel, PacBio RS II	HGAP v. smrtlink/6.0.0.47835, HGAP 4 (0.2.1)	Soil	VIWW00000000	PRJNA547288	SAMN12025563	99.93	1.06
2844862658	Sphaerisporangium krabiense DSM 45790	Actinomycetia	Streptosporangiales	Streptosporangiaceae	Sphaerisporangium	8529851	7588	88.31	7477	72.06	71.71	4	6427873	1	6427873	PacBio RS, PacBio Sequel, PacBio RS II	HGAP v. smrtlink/7.0.1.66768, HGAP 4 (0.2.1)	Soil	JACHBR000000000	PRJNA347111	SAMN05878028	97.88	1.85
2636416006	Actinopolymorpha singaporensis DSM 22024	Actinomycetia	Propionibacteriales	Actinopolymorphaceae	Actinopolymorpha	6403569	5838	89.18	5776	70.61	77.41	1	6403569	1	6403569	PacBio RS, PacBio RS II	HGAP v. 2.3.0,protocol version=2.3.0 method=RS_HGAP_Assembly.3,smrtpipe.py v1.87.139483,	Soil	LT629732	PRJNA303808	SAMN04489717	99.12	5.29
2870579115	Streptomyces marinus DSM 41968	Actinomycetia	Streptomycetales	Streptomycetaceae	Streptomyces	6461277	5639	87.94	5530	71.93	73.35	2	6381556	1	6381556	PacBio RS, PacBio Sequel, PacBio RS II	Flye v. 2.6	Animals	JACHME000000000	PRJNA345983	SAMN05878049	99.91	0.71
2863033670	Actinoalloteichus hymeniacidonis DSM 45092	Actinomycetia	Pseudonocardiales	Pseudonocardiaceae	Actinoalloteichus	6306207	5556	87.4	5449	68.08	71.04	1	6306207	1	6306207	PacBio RS, PacBio Sequel, PacBio RS II	HGAP v. smrtlink/7.0.1.66768, HGAP 4 (0.2.1)	Animals	JACHIS000000000	PRJNA347155	SAMN05878348	99.51	0.97
2806310631	Amycolatopsis cihanbeyliensis DSM 45679	Actinomycetia	Pseudonocardiales	Pseudonocardiaceae	Amycolatopsis	7435439	6843	90.82	6773	70.12	78.11	2	6286745	1	6286745	PacBio Sequel, PacBio RS II	HGAP v. smrtlink/6.0.0.47835, HGAP 4 (0.2.1)	Soil	VFML00000000	PRJNA538220	SAMN11512385	100	0.99
2856464816	Streptomonospora nanhaiensis DSM 45927	Actinomycetia	Streptosporangiales	Nocardiopsaceae	Streptomonospora	6283946	5675	84.9	5580	74.52	71.42	2	6269257	1	6269257	PacBio Sequel II	HGAP v. smrtlink/7.0.1.66768, HGAP 4 (0.2.1)	Marine	JACCFO000000000	PRJNA632275	SAMN14908543	99.45	0.46
2634166273	Micromonospora siamensis DSM 45097	Actinomycetia	Micromonosporales	Micromonosporaceae	Micromonospora	6250119	5747	90.18	5668	73.2	73.92	1	6250119	1	6250119	PacBio RS, PacBio RS II	HGAP v. 2.3.0,protocol version=2.3.0 method=RS_HGAP_Assembly.3,smrtpipe.py v1.87.139483,	Soil	LT607751	PRJNA303681	SAMN04489833	100	2.89
2786546131	Kitasatospora niigatensis DSM 44781	Actinomycetia	Streptomycetales	Streptomycetaceae	Kitasatospora	8578249	7740	88.02	7630	74.03	73.93	7	6240784	1	6240784	PacBio RS II	HGAP v. smrtanalysis/2.3.0_p5, HGAP 3	Soil	RKQG00000000	PRJNA500556	SAMN10363102	100	2.37
2619619644	Micromonospora nigra DSM 43818	Actinomycetia	Micromonosporales	Micromonosporaceae	Micromonospora	6363764	5571	89.86	5473	72.6	70.11	3	6210650	1	6210650	PacBio RS, PacBio RS II	HGAP v. 2.3.0	Freshwater	FMHT00000000	PRJNA303508	SAMN04488480	99.21	2.24
2856499481	Nocardiopsis arvandica DSM 45278	Actinomycetia	Streptosporangiales	Nocardiopsaceae	Nocardiopsis	6203486	5543	85.13	5435	71.4	68.57	1	6203486	1	6203486	PacBio Sequel II	HGAP v. smrtlink/7.0.1.66768, HGAP 4 (0.2.1)	Soil	JACCHL000000000	PRJNA632269	SAMN14908391	99.82	0.55
2844856562	Actinomycetospora corticicola DSM 45772	Actinomycetia	Pseudonocardiales	Pseudonocardiaceae	Actinomycetospora	6166488	6095	91.49	6019	73.8	70.39	1	6166488	1	6166488	PacBio RS, PacBio Sequel, PacBio RS II	HGAP v. smrtlink/7.0.1.66768, HGAP 4 (0.2.1)	Plants	JACCBN000000000	PRJNA347113	SAMN05878007	99.11	0.43
2833997711	Nocardioides panzhihuensis DSM 26487	Actinomycetia	Propionibacteriales	Nocardioidaceae	Nocardioides	6307769	6102	91.46	6018	68.8	73.03	3	6131595	1	6131595	PacBio RS, PacBio Sequel, PacBio RS II	HGAP v. smrtlink/7.0.1.66768, HGAP 4 (0.2.1)	Plants	JACBZR000000000	PRJNA347118	SAMN05878199	98.7	0.52
2818991230	Nocardia bhagyanarayanae DSM 103495	Actinomycetia	Mycobacteriales	Nocardiaceae	Nocardia	7555939	6794	88.87	6709	68.88	76.42	2	6116456	1	6116456	PacBio Sequel, PacBio RS II	HGAP v. smrtlink/6.0.0.47835, HGAP 4 (0.2.1)	Plants	VFPG00000000	PRJNA537960	SAMN11511976	99.56	1.72
2818991472	Kitasatospora viridis DSM 44826	Actinomycetia	Streptomycetales	Streptomycetaceae	Kitasatospora	10089953	8939	89.66	8800	73.09	74.2	9	6108630	1	6108630	PacBio Sequel, PacBio RS II	HGAP v. smrtlink/6.0.0.47835, HGAP 4 (0.2.1)	Plants	VIWT00000000	PRJNA547281	SAMN12024999	99.47	2.11
2585427525	Actinoalloteichus cyanogriseus DSM 43889	Actinobacteria	Pseudonocardiales	Pseudonocardiaceae	Actinoalloteichus	6039370	5029	83.79	4944	72.51	76.91	1	6039370	1	6039370	Illumina, Illumina HiSeq 2000, Illumina HiSeq 2500	HGAP v.3	Soil	AUBJ00000000	PRJNA185526	SAMN02441196	99.51	1.93
2870806736	Nocardiopsis terrae DSM 45157	Actinomycetia	Streptosporangiales	Nocardiopsaceae	Nocardiopsis	6036863	5303	86.34	5202	70.82	72.43	1	6036863	1	6036863	PacBio Sequel II	Flye v. 2.6	Soil	JADBDY000000000	PRJNA653052	SAMN15740366	100	0.55
2852736999	Nocardiopsis composta DSM 44551	Actinomycetia	Streptosporangiales	Nocardiopsaceae	Nocardiopsis	7397364	6531	82.47	6420	74.57	71.4	3	6029776	1	6029776	PacBio Sequel II	HGAP v. smrtlink/7.0.1.66768, HGAP 4 (0.2.1)	Engineered	JACHDB000000000	PRJNA616584	SAMN14502622	99.18	1.1
2634166340	Streptomyces griseus DSM 40236	Actinomycetia	Streptomycetales	Streptomycetaceae	Streptomyces	8630192	7326	88.35	7219	72.25	74.42	4	5991967	1	5991967	PacBio RS, PacBio RS II	HGAP v. 2.3.0,protocol version=2.3.0 method=RS_HGAP_Assembly.3,smrtpipe.py v1.87.139483,	Soil	FNTW00000000	PRJNA303849	SAMN04490359	99.84	1.06
2852158739	Pseudonocardia antarctica DSM 44749	Actinomycetia	Pseudonocardiales	Pseudonocardiaceae	Pseudonocardia	6242493	5900	90.64	5798	74.07	74.39	2	5989168	1	5989168	PacBio Sequel II	HGAP v. smrtlink/7.0.1.66768, HGAP 4 (0.2.1)	Soil	JACCCZ000000000	PRJNA616585	SAMN14503169	99.04	1.45
2636415969	Mycolicibacterium rutilum DSM 45405	Actinomycetia	Mycobacteriales	Mycobacteriaceae	Mycolicibacterium	5987831	5896	93.73	5823	68.42	76.61	1	5987831	1	5987831	PacBio RS, PacBio RS II	HGAP v. 2.3.0,protocol version=2.3.0 method=RS_HGAP_Assembly.3,smrtpipe.py v1.87.139483,	Soil	LT629971	PRJNA303803	SAMN04489835	100	0.98
2627854286	Nocardia fluminea DSM 44489	Actinomycetia	Mycobacteriales	Nocardiaceae	Nocardia	8057701	7604	90.06	7516	67.48	74.68	4	5980900	1	5980900	PacBio RS, PacBio RS II	HGAP v. 2.3.0	Freshwater	PJMW00000000	PRJNA303800	SAMN04489843	99.37	2.49
2634166206	Thermostaphylospora chromogena DSM 43794	Actinomycetia	Streptosporangiales	Thermomonosporaceae	Thermostaphylospora	5988017	5329	87.21	5247	70.98	75.49	2	5925993	1	5925993	PacBio RS, PacBio RS II	HGAP v. 2.3.0,protocol version=2.3.0 method=RS_HGAP_Assembly.3,smrtpipe.py v1.87.139483,	Soil	FNKK00000000	PRJNA303844	SAMN04489764	99.47	0.76
2863364417	Lipingzhangella halophila DSM 102030	Actinomycetia	Streptosporangiales	Nocardiopsaceae	Lipingzhangella	6930281	6630	84.43	6515	69.74	67.71	3	5920545	1	5920545	PacBio Sequel	HGAP v. smrtlink/7.0.1.66768, HGAP 4 (0.2.1)	Soil	JACHJT000000000	PRJNA566824	SAMN12793326	98.93	0
2857398645	Nocardiopsis mwathae DSM 46659	Actinomycetia	Streptosporangiales	Nocardiopsaceae	Nocardiopsis	5936987	5379	85.6	5251	71	68.84	2	5904107	1	5904107	PacBio Sequel II	HGAP v. smrtlink/7.0.1.66768, HGAP 4 (0.2.1)	Freshwater	JACHDS000000000	PRJNA632286	SAMN14908358	99.45	1.43
2863067949	Saccharopolyspora phatthalungensis DSM 45584	Actinomycetia	Pseudonocardiales	Pseudonocardiaceae	Saccharopolyspora	8541735	7747	86.64	7606	67.73	65.47	6	5889697	1	5889697	PacBio RS, PacBio Sequel, PacBio RS II	HGAP v. smrtlink/7.0.1.66768, HGAP 4 (0.2.1)	Plants	JACHIW000000000	PRJNA347100	SAMN05878392	99.65	4.08
2781126035	Kitasatospora cineracea DSM 44780	Actinomycetia	Streptomycetales	Streptomycetaceae	Kitasatospora	8759731	7816	87.93	7707	73.91	74.77	5	5867305	1	5867305	PacBio RS II	HGAP v. smrtanalysis/2.3.0_p5, HGAP 3	Soil	RJVJ00000000	PRJNA500557	SAMN10363103	100	2.28
2856425837	Saccharopolyspora hordei DSM 44065	Actinomycetia	Pseudonocardiales	Pseudonocardiaceae	Saccharopolyspora	5783988	5401	88.22	5307	72.48	74.26	1	5783988	1	5783988	PacBio Sequel II, PacBio RS II	HGAP v. smrtlink/7.0.1.66768, HGAP 4 (0.2.1)	Plants	JACCFJ000000000	PRJNA632331	SAMN14908465	99.65	1.84
2627854291	Pseudonocardia alni DSM 44104	Actinomycetia	Pseudonocardiales	Pseudonocardiaceae	Pseudonocardia	5994807	5637	91	5562	74.17	78.68	3	5686562	1	5686562	PacBio RS, PacBio RS II	HGAP v. 2.3.0	Plants	PHUJ00000000	PRJNA303865	SAMN04490211	98.87	1.09
2821236178	Amycolatopsis viridis DSM 45668	Actinomycetia	Pseudonocardiales	Pseudonocardiaceae	Amycolatopsis	5684261	5720	91.32	5637	71.86	75.33	1	5684261	1	5684261	PacBio Sequel, PacBio RS II	HGAP v. smrtlink/6.0.0.47835, HGAP 4 (0.2.1)	Soil	JAANOU000000000	PRJNA547254	SAMN12024690	100	0.49
2844818640	Nocardioides kongjuensis DSM 19082	Actinomycetia	Propionibacteriales	Nocardioidaceae	Nocardioides	5673606	5522	93.6	5444	71.84	73.9	1	5673606	1	5673606	PacBio RS, PacBio Sequel, PacBio RS II	HGAP v. smrtlink/7.0.1.66768, HGAP 4 (0.2.1)	Soil	JACCBF000000000	PRJNA347088	SAMN05877833	99.22	1.04
2816332113	Stackebrandtia endophytica DSM 45928	Actinomycetia	Glycomycetales	Glycomycetaceae	Stackebrandtia	5663490	5327	87.77	5269	65.61	72.65	1	5663490	1	5663490	PacBio Sequel, PacBio RS II	HGAP v. smrtlink/6.0.0.47835, HGAP 4 (0.2.1)	Plants	VFOW00000000	PRJNA538398	SAMN11512349	99.19	0.22
2814122978	Salinispora arenicola DSM 44819	Actinomycetia	Micromonosporales	Micromonosporaceae	Salinispora	5632046	5095	88.16	5011	69.48	75.78	1	5632046	1	5632046	PacBio Sequel, PacBio RS II	HGAP v. smrtlink/6.0.0.47835, HGAP 4 (0.2.1)	Marine	VFOL00000000	PRJNA538396	SAMN11512364	99.24	0.46
2821246215	Amycolatopsis granulosa DSM 45669	Actinomycetia	Pseudonocardiales	Pseudonocardiaceae	Amycolatopsis	5623989	5611	91.45	5528	71.87	75.14	1	5623989	1	5623989	PacBio Sequel, PacBio RS II	HGAP v. smrtlink/6.0.0.47835, HGAP 4 (0.2.1)	Soil	JAANOV000000000	PRJNA547253	SAMN12025003	100	0.49
2630968289	Amycolatopsis sulphurea DSM 46092	Actinomycetia	Pseudonocardiales	Pseudonocardiaceae	Amycolatopsis	6856290	6360	87.36	6291	69.41	73.96	2	5507604	1	5507604	PacBio RS, PacBio RS II	HGAP v. 2.3.0	Soil	PDJK00000000	PRJNA303750	SAMN04489728	100	0.49
2823648918	Allostreptomyces psammosilenae DSM 42178	Actinomycetia	Streptomycetales	Streptomycetaceae	Allostreptomyces	6645128	5553	85.16	5429	74.3	71.65	2	5416953	1	5416953	PacBio Sequel, PacBio RS II	HGAP v. smrtlink/6.0.0.47835, HGAP 4 (0.2.1)	Plants	JACBZD000000000	PRJNA546940	SAMN12024957	100	0.44
2834023271	Geodermatophilus daqingensis DSM 104001	Actinomycetia	Geodermatophilales	Geodermatophilaceae	Geodermatophilus	5376835	5340	93.25	5259	73.64	74.34	1	5376835	1	5376835	PacBio Sequel	HGAP v. smrtlink/7.0.1.66768, HGAP 4 (0.2.1)	Soil	JACBZT000000000	PRJNA583102	SAMN13172248	99.53	0.47
2849312728	Blastococcus sp. DSM 46790	Actinomycetia	Geodermatophilales	Geodermatophilaceae	Blastococcus	5254517	5135	90.99	5050	73.49	74.2	1	5254517	1	5254517	PacBio Sequel II	HGAP v. smrtlink/7.0.1.66768, HGAP 4 (0.2.1)	Soil	JACCCB000000000	PRJNA616586	SAMN14515840	99.29	0.41
2818991417	Thermopolyspora flexuosa DSM 43186	Actinomycetia	Streptosporangiales	Streptosporangiaceae	Thermopolyspora	5765274	5029	86.16	4951	72.68	78.25	3	5216430	1	5216430	PacBio Sequel, PacBio RS II	HGAP v. smrtlink/6.0.0.47835, HGAP 4 (0.2.1)	Soil	VFPQ00000000	PRJNA547248	SAMN12024885	99.47	0.79
2781125608	Williamsia muralis DSM 44343	Actinomycetia	Mycobacteriales	Nocardiaceae	Williamsia	5401534	5062	91.92	5005	64.75	80.88	2	5216225	1	5216225	PacBio RS II	HGAP v. smrtanalysis/2.3.0_p5, HGAP 3	Engineered	RBKV00000000	PRJNA460971	SAMN09070656	99.43	0.41
2585427562	Prauserella rugosa DSM 43194	Actinomycetia	Pseudonocardiales	Pseudonocardiaceae	Prauserella	5279998	4985	89.86	4923	69.98	80.4	2	5215897	1	5215897	PacBio RS	HGAP v.3	Animals	VLJV00000000	PRJNA256907	SAMN02946344	100	0.25
2856431239	Amycolatopsis endophytica DSM 104006	Actinomycetia	Pseudonocardiales	Pseudonocardiaceae	Amycolatopsis	7197368	7131	91.31	7046	70.83	75.67	2	5195615	1	5195615	PacBio Sequel	HGAP v. smrtlink/7.0.1.66768, HGAP 4 (0.2.1)	Plants	JACCFK000000000	PRJNA632265	SAMN14908397	100	0.74
2833993065	Microlunatus terrae DSM 26486	Actinomycetia	Propionibacteriales	Propionibacteriaceae	Microlunatus	5097765	4645	90.05	4574	69.81	76.6	1	5097765	1	5097765	PacBio RS, PacBio Sequel, PacBio RS II	HGAP v. smrtlink/7.0.1.66768, HGAP 4 (0.2.1)	Soil	JACBZQ000000000	PRJNA346052	SAMN05878182	98.19	2.16
2806310508	Actinopolyspora sp. DSM 45956	Actinomycetia	Actinopolysporales	Actinopolysporaceae	Actinopolyspora	5079399	4758	84.7	4687	67.32	75.3	1	5079399	1	5079399	PacBio Sequel, PacBio RS II	HGAP v. smrtlink/6.0.0.45580, HGAP 4 (0.2.1)	Soil	SHLB00000000	PRJNA519697	SAMN10872242	99.88	0.47
2833977688	Nocardioides aromaticivorans DSM 15131	Actinomycetia	Propionibacteriales	Nocardioidaceae	Nocardioides	5257158	5119	93.37	5035	71.91	72.18	2	5069211	1	5069211	PacBio RS, PacBio Sequel, PacBio RS II	HGAP v. smrtlink/6.0.0.47835, HGAP 4 (0.2.1)	Freshwater	JACBZM000000000	PRJNA347123	SAMN05878204	99.22	1.55
2867995764	Streptomonospora salina DSM 44593	Actinomycetia	Streptosporangiales	Nocardiopsaceae	Streptomonospora	5606970	5218	84.49	5112	72.08	70.28	3	5067856	1	5067856	PacBio Sequel II	HGAP v. smrtlink/7.0.1.66768, HGAP 4 (0.2.1)	Soil	JACHLY000000000	PRJNA632288	SAMN14908404	99.82	0.55
2630969012	Rhodococcus pyridinivorans DSM 44555	Actinomycetia	Mycobacteriales	Nocardiaceae	Rhodococcus	5262484	4923	91.44	4849	67.85	75.71	3	5019272	1	5019272	PacBio RS, PacBio RS II	HGAP v. 2.3.0,protocol version=2.3.0 method=RS_HGAP_Assembly.3,smrtpipe.py v1.87.139483,	Engineered	FNRX00000000	PRJNA303862	SAMN04490240	99.81	0.6
2636416005	Nakamurella panacisegetis DSM 26919	Actinomycetia	Nakamurellales	Nakamurellaceae	Nakamurella	5013870	4574	90.17	4506	68.97	76.59	1	5013870	1	5013870	PacBio RS, PacBio RS II	HGAP v. 2.3.0,protocol version=2.3.0 method=RS_HGAP_Assembly.3,smrtpipe.py v1.87.139483,	Soil	LT629710	PRJNA311475	SAMN04515671	98.41	0.29
2816332112	Nocardioides albertanoniae DSM 25218	Actinomycetia	Propionibacteriales	Nocardioidaceae	Nocardioides	4970507	4787	92.37	4729	69.33	80.34	1	4970507	1	4970507	PacBio Sequel, PacBio RS II	HGAP v. smrtlink/6.0.0.47835, HGAP 4 (0.2.1)	Engineered	VFOV00000000	PRJNA537951	SAMN11513126	98.7	0.69
2639762617	Tsukamurella tyrosinosolvens DSM 44234	Actinomycetia	Mycobacteriales	Tsukamurellaceae	Tsukamurella	5281118	5408	92.91	5302	71.05	69.84	4	4948325	1	4948325	PacBio RS, PacBio RS II	HGAP v. 2.3.0,protocol version=2.3.0 method=RS_HGAP_Assembly.3,smrtpipe.py v1.87.139483,	Animals	FNSA00000000	PRJNA303842	SAMN04489793	99.4	0.7
2844806747	Kineosphaera limosa DSM 14548	Actinomycetia	Micrococcales	Dermatophilaceae	Kineosphaera	4944651	4546	89.35	4466	70.37	74.92	1	4944651	1	4944651	PacBio RS, PacBio Sequel, PacBio RS II	HGAP v. smrtlink/7.0.1.66768, HGAP 4 (0.2.1)	Engineered	JACCBC000000000	PRJNA345951	SAMN05878184	100	0.27
2863371048	Streptosporangium album DSM 43023	Actinomycetia	Streptosporangiales	Streptosporangiaceae	Streptosporangium	9022456	8987	87.09	8770	69.43	65.15	14	4925162	1	4925162	PacBio Sequel	HGAP v. smrtlink/6.0.0.47835, HGAP 4 (0.2.1)	Soil	JACHJU000000000	PRJNA546633	SAMN12025030	99.29	2.19
2834003814	Gordonia humi DSM 45298	Actinomycetia	Mycobacteriales	Gordoniaceae	Gordonia	5088437	4853	91.75	4758	67.77	76.51	3	4856907	1	4856907	PacBio RS, PacBio Sequel, PacBio RS II	HGAP v. smrtlink/7.0.1.66768, HGAP 4 (0.2.1)	Fungi	JACIFP000000000	PRJNA347146	SAMN05877986	99.94	0.66
2630968262	Micromonospora cremea DSM 45599	Actinomycetia	Micromonosporales	Micromonosporaceae	Micromonospora	7759667	7388	88.23	7315	71.47	71.3	2	4852978	1	4852978	PacBio RS, PacBio RS II	HGAP v. 2.3.0	Plants	FSQT00000000	PRJNA303682	SAMN04489832	99.47	1.32
2844801912	Kineococcus aurantiacus DSM 7487	Actinomycetia	Kineosporiales	Kineosporiaceae	Kineococcus	5027298	4834	91.26	4737	74.46	76.17	2	4852684	1	4852684	PacBio RS, PacBio Sequel, PacBio RS II	HGAP v. smrtlink/7.0.1.66768, HGAP 4 (0.2.1)	Soil	JACCBB000000000	PRJNA347098	SAMN05878014	99.19	1.62
2821258180	Saccharomonospora amisosensis DSM 45685	Actinomycetia	Pseudonocardiales	Pseudonocardiaceae	Saccharomonospora	5534940	5475	90.88	5395	68.55	73.04	3	4804314	1	4804314	PacBio Sequel, PacBio RS II	HGAP v. smrtlink/6.0.0.47835, HGAP 4 (0.2.1)	Marine	JAAOYM000000000	PRJNA546941	SAMN12024955	98.69	0.16
2772190982	Ilumatobacter fluminis DSM 18936	Acidimicrobiia	Acidimicrobiales	Ilumatobacteraceae	Ilumatobacter	4775416	4340	93.33	4288	68.59	78.69	1	4775416	1	4775416	PacBio RS, PacBio RS II	HGAP v. smrtanalysis/2.3.0_p5, HGAP 3	Freshwater	SOAU00000000	PRJNA332820	SAMN05445754	99.15	3.42
2634166276	Arthrobacter crystallopoietes DSM 20117	Actinomycetia	Micrococcales	Micrococcaceae	Arthrobacter	5198474	4900	89.46	4832	64.36	75.65	3	4753252	1	4753252	PacBio RS, PacBio RS II	HGAP v. 2.3.0,protocol version=2.3.0 method=RS_HGAP_Assembly.3,smrtpipe.py v1.87.139483,	Soil	FNKH00000000	PRJNA303739	SAMN04489742	99.31	3.29
2784132080	Myceligenerans xiligouense DSM 15700	Actinomycetia	Micrococcales	Promicromonosporaceae	Myceligenerans	4723192	4125	90.88	4056	71.66	78.86	1	4723192	1	4723192	PacBio RS II	HGAP v. smrtanalysis/2.3.0_p5, HGAP 3	Freshwater	RKQZ00000000	PRJNA500552	SAMN10363425	100	0.1
2634166370	Tsukamurella pulmonis DSM 44142	Actinomycetia	Mycobacteriales	Tsukamurellaceae	Tsukamurella	4783064	4676	92.95	4611	70.88	74.74	2	4721591	1	4721591	PacBio RS, PacBio RS II	HGAP v. 2.3.0,protocol version=2.3.0 method=RS_HGAP_Assembly.3,smrtpipe.py v1.87.139483,	Animals	FNLF00000000	PRJNA303843	SAMN04489765	99.94	0.52
2844788326	Modestobacter sp. DSM 46791	Actinomycetia	Geodermatophilales	Geodermatophilaceae	Modestobacter	4720624	4532	89.9	4441	74.07	73.54	1	4720624	1	4720624	PacBio RS, PacBio Sequel, PacBio RS II	HGAP v. smrtlink/7.0.1.66768, HGAP 4 (0.2.1)	Unknown	JACCAZ000000000	PRJNA346050	SAMN05880510	100	1.69
2630969010	Friedmanniella luteola DSM 21741	Actinomycetia	Propionibacteriales	Nocardioidaceae	Friedmanniella	4717514	4416	90.45	4358	73.72	77.47	1	4717514	1	4717514	PacBio RS, PacBio RS II	HGAP v. 2.3.0,protocol version=2.3.0 method=RS_HGAP_Assembly.3,smrtpipe.py v1.87.139483,	Animals	LT629749	PRJNA303715	SAMN04488543	97.93	1.55
2870638204	Allocatelliglobosispora scoriae DSM 45362	Actinomycetia	Micromonosporales	Micromonosporaceae	Allocatelliglobosispora	9149827	8151	90.19	8053	70.11	67.49	4	4686091	1	4686091	PacBio Sequel	Flye v. 2.6	Soil	JACHMN000000000	PRJNA566816	SAMN12793907	98.95	0.26
2622736535	Micromonospora sediminicola DSM 45794	Actinomycetia	Micromonosporales	Micromonosporaceae	Micromonospora	6885700	6449	90.49	6343	73.59	71.22	5	4643122	1	4643122	PacBio RS, PacBio RS II	HGAP v. 2.3.0	Marine	FLRH00000000	PRJNA303515	SAMN04488363	100	1.84
2585427555	Geodermatophilus turciae DSM 44513	Actinomycetia	Geodermatophilales	Geodermatophilaceae	Geodermatophilus	4640112	4496	88.98	4435	75.17	78.76	2	4635146	1	4635146	PacBio RS	HGAP v. 3.0	Soil	VNHI00000000	PRJNA256908	SAMN02949505	98.35	1.25
2585427554	Geodermatophilus normandii DSM 45417	Actinomycetia	Geodermatophilales	Geodermatophilaceae	Geodermatophilus	4621196	4456	90.37	4392	75.34	76.86	1	4621196	1	4621196	PacBio RS	HGAP v.2.3.0_p5	Soil	QGTX00000000	PRJNA256904	SAMN02946530	99.45	0.94
2806310636	Lapillicoccus jejuensis DSM 18607	Actinomycetia	Micrococcales	Intrasporangiaceae	Lapillicoccus	4579077	4244	92.64	4186	74.3	80.09	1	4579077	1	4579077	PacBio Sequel, PacBio RS II	HGAP v. smrtlink/6.0.0.47835, HGAP 4 (0.2.1)	Soil	VFMN00000000	PRJNA538207	SAMN11512115	100	0
2856476943	Nocardioides thalensis DSM 103833	Actinomycetia	Propionibacteriales	Nocardioidaceae	Nocardioides	4569810	4488	93.82	4420	71.73	73.48	1	4569810	1	4569810	PacBio Sequel II	HGAP v. smrtlink/7.0.1.66768, HGAP 4 (0.2.1)	Soil	JACCFP000000000	PRJNA632282	SAMN14908533	99.22	0.52
2816332115	Blastococcus saxobsidens DSM 44509	Actinomycetia	Geodermatophilales	Geodermatophilaceae	Blastococcus	4533155	4380	91.06	4318	73.49	78.36	1	4533155	1	4533155	PacBio RS, PacBio Sequel, PacBio RS II	HGAP v. smrtlink/6.0.0.47835, HGAP 4 (0.2.1)	Soil	SHKV00000000	PRJNA347149	SAMN05877738	99.53	0.41
2585427561	Modestobacter roseus DSM 45764	Actinomycetia	Geodermatophilales	Geodermatophilaceae	Modestobacter	4516512	4340	91.09	4275	74.48	79.61	2	4511824	1	4511824	PacBio RS	HGAP v.3	Plants	VLKF00000000	PRJNA256903	SAMN02946472	99.29	0.77
2639762616	Nocardioides exalbidus DSM 22017	Actinomycetia	Propionibacteriales	Nocardioidaceae	Nocardioides	4599849	4435	93.38	4377	71.76	76.01	2	4509050	1	4509050	PacBio RS, PacBio RS II	HGAP v. 2.3.0,protocol version=2.3.0 method=RS_HGAP_Assembly.3,smrtpipe.py v1.87.139483,	Plants	FNRT00000000	PRJNA303799	SAMN04489844	100	1.04
2636416072	Gordonia westfalica DSM 44215	Actinomycetia	Mycobacteriales	Gordoniaceae	Gordonia	6405003	6586	89.65	6512	66.9	64.01	38	4506949	1	4506949	PacBio RS, PacBio RS II	HGAP v. 2.3.0,protocol version=2.3.0 method=RS_HGAP_Assembly.3,smrtpipe.py v1.87.139483,	Freshwater	FNLM00000000	PRJNA303710	SAMN04488548	99.31	0.18
2856438371	Cellulomonas hominis DSM 9581	Actinomycetia	Micrococcales	Cellulomonadaceae	Cellulomonas	4489147	4331	91.25	4231	74.99	72.39	1	4489147	1	4489147	PacBio Sequel II	HGAP v. smrtlink/7.0.1.66768, HGAP 4 (0.2.1)	Animals	JACHDN000000000	PRJNA632271	SAMN14908458	99.42	0.1
2818991418	Actinopolyspora sp. DSM 45965	Actinomycetia	Actinopolysporales	Actinopolysporaceae	Actinopolyspora	5042623	4585	85.44	4510	68.91	78.1	4	4476758	1	4476758	PacBio Sequel, PacBio RS II	HGAP v. smrtlink/6.0.0.47835, HGAP 4 (0.2.1)	Soil	VFPR00000000	PRJNA547251	SAMN12024185	100	2.05
2863047402	Nocardia transvalensis DSM 43582	Actinomycetia	Mycobacteriales	Nocardiaceae	Nocardia	8398323	7934	89.61	7839	69.21	70.18	3	4471876	1	4471876	PacBio RS, PacBio Sequel, PacBio RS II	HGAP v. smrtlink/7.0.1.66768, HGAP 4 (0.2.1)	Animals	JACHIT000000000	PRJNA345954	SAMN05878101	98.99	3.67
2636415982	Auraticoccus monumenti DSM 23257	Actinomycetia	Propionibacteriales	Propionibacteriaceae	Auraticoccus	4461688	4155	90.39	4099	73.1	76.56	1	4461688	1	4461688	PacBio RS, PacBio RS II	HGAP v. 2.3.0,protocol version=2.3.0 method=RS_HGAP_Assembly.3,smrtpipe.py v1.87.139483,	Engineered	LT629688	PRJNA303734	SAMN04489747	98.96	1.38
2634166282	Pseudarthrobacter equi DSM 23395	Actinomycetia	Micrococcales	Micrococcaceae	Pseudarthrobacter	4459078	4109	90.66	4036	66.13	76.37	1	4459078	1	4459078	PacBio RS, PacBio RS II	HGAP v. 2.3.0,protocol version=2.3.0 method=RS_HGAP_Assembly.3,smrtpipe.py v1.87.139483,	Animals	LT629779	PRJNA303738	SAMN04489743	99.71	0.29
2844826561	Cryobacterium roopkundense DSM 21065	Actinomycetia	Micrococcales	Microbacteriaceae	Cryobacterium	4531652	4334	90.34	4260	65.18	73.26	2	4452429	1	4452429	PacBio RS, PacBio Sequel, PacBio RS II	HGAP v. smrtlink/7.0.1.66768, HGAP 4 (0.2.1)	Freshwater	JACHBQ000000000	PRJNA347127	SAMN05878470	99.24	0.34
2634166182	Brevibacterium sandarakinum DSM 22082	Actinomycetia	Micrococcales	Brevibacteriaceae	Brevibacterium	4440957	4113	90.44	4050	63.3	78.43	1	4440957	1	4440957	PacBio RS, PacBio RS II	HGAP v. 2.3.0,protocol version=2.3.0 method=RS_HGAP_Assembly.3,smrtpipe.py v1.87.139483,	Engineered	LT629739	PRJNA303730	SAMN04489751	100	1.45
2856442703	Leifsonia shinshuensis DSM 15165	Actinomycetia	Micrococcales	Microbacteriaceae	Leifsonia	4418190	4318	92.17	4255	71.04	76.96	1	4418190	1	4418190	PacBio Sequel II	HGAP v. smrtlink/7.0.1.66768, HGAP 4 (0.2.1)	Soil	JACCFL000000000	PRJNA632276	SAMN14908396	99.49	0.25
2634166551	Pseudarthrobacter chlorophenolicus DSM 12829	Actinomycetia	Micrococcales	Micrococcaceae	Pseudarthrobacter	5020975	4811	90.46	4698	65.94	70.36	3	4407886	1	4407886	PacBio RS, PacBio RS II	HGAP v. 2.3.0,protocol version=2.3.0 method=RS_HGAP_Assembly.3,smrtpipe.py v1.87.139483,	Soil	FNLE00000000	PRJNA303741	SAMN04489738	99.71	0
2634166345	Microlunatus sagamiharensis DSM 21743	Actinomycetia	Propionibacteriales	Propionibacteriaceae	Microlunatus	4405185	4113	91.48	4057	73.36	77.78	1	4405185	1	4405185	PacBio RS, PacBio RS II	HGAP v. 2.3.0,protocol version=2.3.0 method=RS_HGAP_Assembly.3,smrtpipe.py v1.87.139483,	Animals	LT629799	PRJNA303714	SAMN04488544	98.7	0
2585427557	Micromonospora echinospora DSM 1040	Actinomycetia	Micromonosporales	Micromonosporaceae	Micromonospora	7505732	6487	88.67	6393	72.53	75.37	4	4393132	1	4393132	PacBio RS	HGAP v.3	Unknown	VLJU00000000	PRJNA256905	SAMN02946342	98.95	0.26
2778260933	Thermasporomyces composti DSM 22891	Actinomycetia	Propionibacteriales	Nocardioidaceae	Thermasporomyces	4372514	3857	88.79	3800	69.86	80.87	1	4372514	1	4372514	PacBio RS II	HGAP v. smrtanalysis/2.3.0_p5, HGAP 3	Engineered	QTUC00000000	PRJNA460960	SAMN09071071	99.71	2.84
2856447022	Leifsonia naganoensis DSM 15166	Actinomycetia	Micrococcales	Microbacteriaceae	Leifsonia	4286696	4164	93.07	4104	70.56	77.64	1	4286696	1	4286696	PacBio Sequel II	HGAP v. smrtlink/7.0.1.66768, HGAP 4 (0.2.1)	Soil	JACCHJ000000000	PRJNA632277	SAMN14908377	99.49	0.76
2844830896	Nocardioides panaciterrulae DSM 21350	Actinomycetia	Propionibacteriales	Nocardioidaceae	Nocardioides	4270706	4177	91.55	4100	72.8	72.23	1	4270706	1	4270706	PacBio RS, PacBio Sequel, PacBio RS II	HGAP v. smrtlink/7.0.1.66768, HGAP 4 (0.2.1)	Soil	JACCBG000000000	PRJNA346051	SAMN05880511	99.48	2.59
2831319000	Cellulomonas soli DSM 24484	Actinomycetia	Micrococcales	Cellulomonadaceae	Cellulomonas	4257813	3937	91.45	3866	72.96	72.09	1	4257813	1	4257813	PacBio RS, PacBio Sequel, PacBio RS II	HGAP v. smrtlink/6.0.0.47835, HGAP 4 (0.2.1)	Soil	JACBZJ000000000	PRJNA347152	SAMN05878191	100	0.67
2634166197	Arthrobacter alpinus DSM 22274	Actinomycetia	Micrococcales	Micrococcaceae	Arthrobacter	4622641	4392	89.4	4315	60.6	73.36	2	4238022	1	4238022	PacBio RS, PacBio RS II	HGAP v. 2.3.0,protocol version=2.3.0 method=RS_HGAP_Assembly.3,smrtpipe.py v1.87.139483,	Soil	FNTV00000000	PRJNA303740	SAMN04489740	99.02	2.6
2831311770	Brevibacterium marinum DSM 18964	Actinomycetia	Micrococcales	Brevibacteriaceae	Brevibacterium	4221031	3869	89.99	3798	64.41	79.37	1	4221031	1	4221031	PacBio RS, PacBio Sequel, PacBio RS II	HGAP v. smrtlink/6.0.0.47835, HGAP 4 (0.2.1)	Marine	JAATJN000000000	PRJNA347137	SAMN05878274	100	0
2844625742	Nocardioides lianchengensis DSM 24663	Actinomycetia	Propionibacteriales	Nocardioidaceae	Nocardioides	5298051	5145	93.42	5067	72.64	70.96	2	4199615	1	4199615	PacBio RS, PacBio Sequel, PacBio RS II	HGAP v. smrtlink/7.0.1.66768, HGAP 4 (0.2.1)	Soil	JACCAD000000000	PRJNA347150	SAMN05878355	98.96	1.04
2844814621	Nocardioides marinisabuli DSM 18965	Actinomycetia	Propionibacteriales	Nocardioidaceae	Nocardioides	4179364	4018	92.83	3942	73.18	72.9	1	4179364	1	4179364	PacBio RS, PacBio Sequel, PacBio RS II	HGAP v. smrtlink/7.0.1.66768, HGAP 4 (0.2.1)	Soil	JACCBE000000000	PRJNA347138	SAMN05878004	98.7	0.86
2844845222	Cellulomonas oligotrophica DSM 24482	Actinomycetia	Micrococcales	Cellulomonadaceae	Cellulomonas	4150316	3853	91.48	3780	75.16	72.75	1	4150316	1	4150316	PacBio RS, PacBio Sequel, PacBio RS II	HGAP v. smrtlink/7.0.1.66768, HGAP 4 (0.2.1)	Soil	JACCBK000000000	PRJNA347151	SAMN05878280	100	0
2781126045	Plantibacter flavus DSM 14012	Actinomycetia	Micrococcales	Microbacteriaceae	Plantibacter	4317755	4099	90.84	4041	69.06	76.34	2	4143965	1	4143965	PacBio RS II	HGAP v. smrtanalysis/2.3.0_p5, HGAP 3	Plants	RKHL00000000	PRJNA500560	SAMN10363204	99.49	2.78
2784132082	Georgenia muralis DSM 14418	Actinomycetia	Micrococcales	Bogoriellaceae	Georgenia	4143265	3754	90.45	3692	73.16	80.37	1	4143265	1	4143265	PacBio RS II	HGAP v. smrtanalysis/2.3.0_p5, HGAP 3	Engineered	RKRA00000000	PRJNA500550	SAMN10363426	100	0.58
2831307866	Nocardioides marinus DSM 18248	Actinomycetia	Propionibacteriales	Nocardioidaceae	Nocardioides	4110100	3903	92.56	3828	72.4	72.71	1	4110100	1	4110100	PacBio RS, PacBio Sequel, PacBio RS II	HGAP v. smrtlink/6.0.0.47835, HGAP 4 (0.2.1)	Marine	JACBZI000000000	PRJNA347135	SAMN05877821	98.7	0.52
2852721695	Streptosporangium sandarakinum DSM 45763	Actinomycetia	Streptosporangiales	Streptosporangiaceae	Streptosporangium	7647619	6972	87.02	6862	72.55	70.68	4	4102733	1	4102733	PacBio Sequel II	HGAP v. smrtlink/7.0.1.66768, HGAP 4 (0.2.1)	Soil	JACCCO000000000	PRJNA616591	SAMN14502533	97.18	2.43
2844608859	Arthrobacter psychrochitiniphilus DSM 23143	Actinomycetia	Micrococcales	Micrococcaceae	Arthrobacter	4101970	3864	88.54	3772	59.67	72.1	1	4101970	1	4101970	PacBio RS, PacBio Sequel, PacBio RS II	HGAP v. smrtlink/7.0.1.66768, HGAP 4 (0.2.1)	Animals	JACBZZ000000000	PRJNA347086	SAMN05877722	99.43	2.56
2827613928	Modestobacter versicolor DSM 16678	Actinomycetia	Geodermatophilales	Geodermatophilaceae	Modestobacter	4593513	4526	92.25	4445	74.74	75.45	2	4101612	1	4101612	PacBio Sequel, PacBio RS II	HGAP v. smrtlink/6.0.0.47835, HGAP 4 (0.2.1)	Soil	JACIBU000000000	PRJNA547244	SAMN12024757	99.53	0.29
2844849076	Arthrobacter cupressi DSM 24664	Actinomycetia	Micrococcales	Micrococcaceae	Arthrobacter	4091819	3786	90.89	3692	66.92	77.76	1	4091819	1	4091819	PacBio RS, PacBio Sequel, PacBio RS II	HGAP v. smrtlink/7.0.1.66768, HGAP 4 (0.2.1)	Plants	JACCBL000000000	PRJNA345949	SAMN05878285	99.71	0.88
2818991577	Blastococcus coliseumis DSM 46837	Actinomycetia	Geodermatophilales	Geodermatophilaceae	Blastococcus	5160276	4999	90.29	4935	72.54	77.18	4	4065204	1	4065204	PacBio Sequel, PacBio RS II	HGAP v. smrtlink/6.0.0.47835, HGAP 4 (0.2.1)	Soil	VFQE00000000	PRJNA546936	SAMN12026576	99.06	1.71
2781126051	Marmoricola aurantiacus DSM 12652	Actinomycetia	Propionibacteriales	Nocardioidaceae	Marmoricola	4060008	3974	91.5	3919	72.71	75.39	1	4060008	1	4060008	PacBio RS II	HGAP v. smrtanalysis/2.3.0_p5, HGAP 3	Engineered	RKHO00000000	PRJNA500551	SAMN10363428	99.48	0
2634166904	Marmoricola scoriae DSM 22127	Actinomycetia	Propionibacteriales	Nocardioidaceae	Marmoricola	4058482	3872	92.46	3817	73.5	77.71	1	4058482	1	4058482	PacBio RS, PacBio RS II	HGAP v. 2.3.0,protocol version=2.3.0 method=RS_HGAP_Assembly.3,smrtpipe.py v1.87.139483,	Soil	LT629757	PRJNA303694	SAMN04488570	99.48	1.04
2827231811	Prauserella sediminis DSM 45267	Actinomycetia	Pseudonocardiales	Pseudonocardiaceae	Prauserella	5727162	5385	88.18	5311	69.81	74.11	21	4049506	1	4049506	PacBio Sequel, PacBio RS II	HGAP v. smrtlink/6.0.0.47835, HGAP 4 (0.2.1)	Freshwater	JACIBS000000000	PRJNA537954	SAMN11512943	98.36	0
2814123445	Subtercola boreus DSM 13056	Actinomycetia	Micrococcales	Microbacteriaceae	Subtercola	4214389	3955	92.52	3898	67.98	80.99	2	4049182	1	4049182	PacBio Sequel, PacBio RS II	HGAP v. smrtlink/6.0.0.47835, HGAP 4 (0.2.1)	Freshwater	VFOO00000000	PRJNA538213	SAMN11512941	99.49	0.93
2630968264	Isoptericola jiangsuensis DSM 21863	Actinomycetia	Micrococcales	Promicromonosporaceae	Isoptericola	4041252	3605	91.9	3536	73.83	80.86	1	4041252	1	4041252	PacBio RS, PacBio RS II	HGAP v. 2.3.0	Soil	PDJJ00000000	PRJNA303702	SAMN04488560	100	0
2775506716	Frondihabitans australicus DSM 17894	Actinomycetia	Micrococcales	Microbacteriaceae	Frondihabitans	4036723	3885	91.44	3826	70.11	78.28	1	4036723	1	4036723	PacBio RS II	HGAP v. smrtanalysis/2.3.0_p5, HGAP 3	Plants	RBKS00000000	PRJNA442818	SAMN08778192	99.49	1.68
2833989251	Spelaeicoccus albus DSM 26341	Actinomycetia	Micrococcales	Brevibacteriaceae	Spelaeicoccus	4029871	3813	91.76	3746	64.43	79.81	1	4029871	1	4029871	PacBio RS, PacBio Sequel, PacBio RS II	HGAP v. smrtlink/7.0.1.66768, HGAP 4 (0.2.1)	Soil	JACBZP000000000	PRJNA345956	SAMN05878474	99.23	0
2806310635	Kribbella jejuensis DSM 17305	Actinomycetia	Propionibacteriales	Kribbellaceae	Kribbella	7505702	7382	92.88	7313	68.6	79.92	4	4027117	1	4027117	PacBio Sequel, PacBio RS II	HGAP v. smrtlink/6.0.0.47835, HGAP 4 (0.2.1)	Soil	VFMM00000000	PRJNA538224	SAMN11512387	99.48	2.25
2778260946	Terracoccus luteus DSM 44267	Actinomycetia	Micrococcales	Intrasporangiaceae	Terracoccus	4023595	3639	91.44	3582	72.93	81.59	1	4023595	1	4023595	PacBio RS II	HGAP v. smrtanalysis/2.3.0_p5, HGAP 3	Soil	RBXT00000000	PRJNA460964	SAMN09070817	98.92	0
2634166531	Brevibacterium siliguriense DSM 23676	Actinomycetia	Micrococcales	Brevibacteriaceae	Brevibacterium	4022983	3632	90.53	3569	64.18	78.94	1	4022983	1	4022983	PacBio RS, PacBio RS II	HGAP v. 2.3.0,protocol version=2.3.0 method=RS_HGAP_Assembly.3,smrtpipe.py v1.87.139483,	Freshwater	LT629766	PRJNA303729	SAMN04489752	97.67	0
2806310577	Pseudonocardia endophytica DSM 44969	Actinomycetia	Pseudonocardiales	Pseudonocardiaceae	Pseudonocardia	7567994	7085	91.12	7019	72.76	80.68	2	4021098	1	4021098	PacBio Sequel, PacBio RS II	HGAP v. smrtlink/6.0.0.45580, HGAP 4 (0.2.1)	Plants	SMFZ00000000	PRJNA519694	SAMN10866048	99.4	2.16
2821005819	Nocardioides ginsengisegetis DSM 21349	Actinomycetia	Propionibacteriales	Nocardioidaceae	Nocardioides	4460265	4426	92.61	4349	71.4	69.84	6	3991344	1	3991344	PacBio Sequel, PacBio RS II	HGAP v. smrtlink/6.0.0.47835, HGAP 4 (0.2.1)	Soil	JACGXA000000000	PRJNA537952	SAMN11512946	99.48	0
2857404025	Pseudoclavibacter chungangensis DSM 23821	Actinomycetia	Micrococcales	Microbacteriaceae	Pseudoclavibacter	3985007	3653	88.77	3577	70.61	74.49	1	3985007	1	3985007	PacBio Sequel II	HGAP v. smrtlink/7.0.1.66768, HGAP 4 (0.2.1)	Engineered	JACCFV000000000	PRJNA632279	SAMN14908371	98.83	0.58
2627854285	Georgenia soli DSM 21838	Actinomycetia	Micrococcales	Bogoriellaceae	Georgenia	4273660	3917	90.22	3852	72.67	80.06	4	3974700	1	3974700	PacBio RS, PacBio RS II	HGAP v. 2.3.0	Soil	PDJI00000000	PRJNA303711	SAMN04488547	100	1.16
2806310544	Xylanibacterium ulmi DSM 16932	Actinomycetia	Micrococcales	Promicromonosporaceae	Xylanibacterium	3965098	3643	91.71	3578	72.74	79.69	1	3965098	1	3965098	PacBio Sequel, PacBio RS II	HGAP v. smrtlink/6.0.0.45580, HGAP 4 (0.2.1)	Plants	SGWX00000000	PRJNA519702	SAMN10865814	100	1.74
2737471645	Solirubrobacter pauli DSM 14954	Thermoleophilia	Solirubrobacterales	Solirubrobacteraceae	Solirubrobacter	7135497	6707	94.47	6650	72.1	74.7	4	3960026	1	3960026	Illumina HiSeq 2500-1TB	spades v. 3.9.0	Soil	RBIL00000000	PRJNA443675	SAMN08777686	98.71	0.86
2634166372	Phycicoccus dokdonensis DSM 22329	Actinomycetia	Micrococcales	Intrasporangiaceae	Pedococcus	3942064	3753	92.02	3697	71.22	75.35	1	3942064	1	3942064	PacBio RS, PacBio RS II	HGAP v. 2.3.0,protocol version=2.3.0 method=RS_HGAP_Assembly.3,smrtpipe.py v1.87.139483,	Soil	LT629711	PRJNA303790	SAMN04489867	100	5.99
2814123446	Ornithinicoccus hortensis DSM 12335	Actinomycetia	Micrococcales	Intrasporangiaceae	Ornithinicoccus	3935242	3706	92.72	3649	71.67	80.25	1	3935242	1	3935242	PacBio Sequel, PacBio RS II	HGAP v. smrtlink/6.0.0.47835, HGAP 4 (0.2.1)	Soil	VFOP00000000	PRJNA538216	SAMN11512528	97.93	1.8
2844841374	Leifsonia soli DSM 23871	Actinomycetia	Micrococcales	Microbacteriaceae	Leifsonia	3917147	3847	91.98	3786	70.08	76.4	1	3917147	1	3917147	PacBio RS, PacBio Sequel, PacBio RS II	HGAP v. smrtlink/7.0.1.66768, HGAP 4 (0.2.1)	Plants	JACCBJ000000000	PRJNA347093	SAMN05877708	98.98	1.27
2845010473	Microbacterium immunditiarum DSM 24662	Actinomycetia	Micrococcales	Microbacteriaceae	Microbacterium	3906867	3697	92.74	3635	69.98	76.52	1	3906867	1	3906867	PacBio RS, PacBio Sequel, PacBio RS II	HGAP v. smrtlink/7.0.1.66768, HGAP 4 (0.2.1)	Soil	JACCBV000000000	PRJNA347121	SAMN05878372	99.33	0.51
2852717997	Agromyces hippuratus DSM 8598	Actinomycetia	Micrococcales	Microbacteriaceae	Agromyces	3904134	3697	92.34	3628	70.1	76.68	1	3904134	1	3904134	PacBio RS, PacBio Sequel, PacBio RS II	HGAP v. smrtlink/7.0.1.66768, HGAP 4 (0.2.1)	Soil	JACCFI000000000	PRJNA345947	SAMN05878190	99.49	0
2820964733	Promicromonospora sukumoe DSM 44121	Actinomycetia	Micrococcales	Promicromonosporaceae	Promicromonospora	6512079	5817	90.72	5719	72.46	73.41	4	3881295	1	3881295	PacBio Sequel, PacBio RS II	HGAP v. smrtlink/6.0.0.47835, HGAP 4 (0.2.1)	Soil	JACGWV000000000	PRJNA547279	SAMN12024883	100	0.58
2818991471	Haloactinospora alba DSM 45015	Actinomycetia	Streptosporangiales	Nocardiopsaceae	Haloactinospora	4935250	4642	85.6	4566	68.96	74.47	4	3867954	1	3867954	PacBio Sequel, PacBio RS II	HGAP v. smrtlink/6.0.0.47835, HGAP 4 (0.2.1)	Freshwater	VFQC00000000	PRJNA547245	SAMN12024758	99.45	0
2844852863	Herbiconiux flava DSM 26474	Actinomycetia	Micrococcales	Microbacteriaceae	Herbiconiux	3849151	3698	92.77	3639	71.11	75.82	2	3840394	1	3840394	PacBio Sequel II, PacBio RS, PacBio RS II	HGAP v. smrtlink/7.0.1.66768, HGAP 4 (0.2.1)	Plants	JACCBM000000000	PRJNA347114	SAMN05878396	99.24	0.51
2734482166	Labedella gwakjiensis DSM 21548	Actinomycetia	Micrococcales	Microbacteriaceae	Labedella	3838939	3643	92.33	3591	69.18	80.37	1	3838939	1	3838939	Illumina HiSeq 2500-1TB	spades v. 3.9.0	Plants	PYAU00000000	PRJNA402471	SAMN07621113	99.49	0.51
2634166341	Microterricola viridarii DSM 21772	Actinomycetia	Micrococcales	Microbacteriaceae	Microterricola	3837721	3558	90.78	3488	69.64	79.01	1	3837721	1	3837721	PacBio RS, PacBio RS II	HGAP v. 2.3.0,protocol version=2.3.0 method=RS_HGAP_Assembly.3,smrtpipe.py v1.87.139483,	Soil	LT629742	PRJNA303680	SAMN04489834	99.41	1.26
2856451187	Leifsonia psychrotolerans DSM 22824	Actinomycetia	Micrococcales	Microbacteriaceae	Leifsonia	3820245	3576	90.85	3505	64.24	73.97	1	3820245	1	3820245	PacBio Sequel II	HGAP v. smrtlink/7.0.1.66768, HGAP 4 (0.2.1)	Soil	JACCFM000000000	PRJNA632268	SAMN14908374	99.49	0.76
2824927556	Microlunatus antarcticus DSM 11053	Actinomycetia	Propionibacteriales	Propionibacteriaceae	Microlunatus	4369610	4173	91.18	4109	72.44	73.33	18	3819149	1	3819149	PacBio Sequel, PacBio RS II	HGAP v. smrtlink/6.0.0.47835, HGAP 4 (0.2.1)	Soil	JACHZG000000000	PRJNA547247	SAMN12025774	91.8	1.21
2844615251	Nocardioides daedukensis DSM 23819	Actinomycetia	Propionibacteriales	Nocardioidaceae	Nocardioides	3809834	3776	92.74	3700	68.29	73.99	1	3809834	1	3809834	PacBio RS, PacBio Sequel, PacBio RS II	HGAP v. smrtlink/7.0.1.66768, HGAP 4 (0.2.1)	Soil	JACCAA000000000	PRJNA347110	SAMN05878395	99.22	0
2634166369	Branchiibius hedensis DSM 22951	Actinomycetia	Micrococcales	Dermacoccaceae	Branchiibius	4008675	3994	93.68	3934	67.08	76.84	4	3794227	1	3794227	PacBio RS, PacBio RS II	HGAP v. 2.3.0,protocol version=2.3.0 method=RS_HGAP_Assembly.3,smrtpipe.py v1.87.139483,	Animals	QGDN00000000	PRJNA303731	SAMN04489750	99.46	0.54
2831304190	Arthrobacter pigmenti DSM 16403	Actinomycetia	Micrococcales	Micrococcaceae	Arthrobacter	3793795	3675	91.77	3595	63.52	76.57	1	3793795	1	3793795	PacBio RS, PacBio Sequel, PacBio RS II	HGAP v. smrtlink/6.0.0.47835, HGAP 4 (0.2.1)	Engineered	JAATJL000000000	PRJNA347124	SAMN05878010	99.54	1.18
2844605367	Schumannella luteola DSM 23141	Actinomycetia	Micrococcales	Microbacteriaceae	Schumannella	3754750	3491	91.17	3426	71.61	73.88	1	3754750	1	3754750	PacBio RS, PacBio Sequel, PacBio RS II	HGAP v. smrtlink/7.0.1.66768, HGAP 4 (0.2.1)	Fungi	JACBZY000000000	PRJNA347109	SAMN05877859	98.86	1.01
2844602033	Agromyces terreus DSM 22016	Actinomycetia	Micrococcales	Microbacteriaceae	Agromyces	3713220	3333	91.8	3269	71.07	78.25	1	3713220	1	3713220	PacBio RS, PacBio Sequel, PacBio RS II	HGAP v. smrtlink/7.0.1.66768, HGAP 4 (0.2.1)	Soil	JAMZDY000000000	PRJNA347108	SAMN05877691	99.49	0
2870628048	Microbacterium thalassium DSM 12511	Actinomycetia	Micrococcales	Microbacteriaceae	Microbacterium	3696012	3464	93.13	3399	70.81	79.39	1	3696012	1	3696012	PacBio Sequel	Flye v. 2.6	Plants	JACHML000000000	PRJNA621370	SAMN14510561	100	2.02
2821251827	Mycolicibacterium fluoranthenivorans DSM 44556	Actinomycetia	Mycobacteriales	Mycobacteriaceae	Mycolicibacterium	6408998	6352	92.66	6266	66.98	72.58	6	3695880	1	3695880	PacBio Sequel	HGAP v. smrtlink/6.0.0.47835, HGAP 4 (0.2.1)	Soil	JAANOW000000000	PRJNA546934	SAMN12024888	98.63	1.19
2756170161	Ornithinibacter aureus DSM 23364	Actinomycetia	Micrococcales	Intrasporangiaceae	Ornithinibacter	3695644	3566	91.7	3509	70.64	77.37	1	3695644	1	3695644	PacBio RS II	HGAP v. 2.3.0_p5,protocol version=2.3.0 method=RS_HGAP_Assembly.3,smrtpipe.py v1.87.139483,	Marine	VMSB00000000	PRJNA442819	SAMN12255870	100	0
2634166342	Agromyces flavus DSM 22059	Actinomycetia	Micrococcales	Microbacteriaceae	Agromyces	3692308	3530	92.8	3475	71.3	77.42	1	3692308	1	3692308	PacBio RS, PacBio RS II	HGAP v. 2.3.0,protocol version=2.3.0 method=RS_HGAP_Assembly.3,smrtpipe.py v1.87.139483,	Soil	LT629755	PRJNA303804	SAMN04489721	99.49	0
2634166516	Microbacterium pygmaeum DSM 23142	Actinomycetia	Micrococcales	Microbacteriaceae	Microbacterium	3668570	3534	92.97	3480	68.79	78.35	1	3668570	1	3668570	PacBio RS, PacBio RS II	HGAP v. 2.3.0,protocol version=2.3.0 method=RS_HGAP_Assembly.3,smrtpipe.py v1.87.139483,	Soil	LT629692	PRJNA303688	SAMN04489810	98.99	1.01
2806310509	Microterricola gilva DSM 18319	Actinomycetia	Micrococcales	Microbacteriaceae	Microterricola	3666811	3470	91.67	3403	68.17	80.84	1	3666811	1	3666811	PacBio Sequel, PacBio RS II	HGAP v. smrtlink/6.0.0.45580, HGAP 4 (0.2.1)	Plants	SHLC00000000	PRJNA519695	SAMN10866049	99.41	0.76
2844837950	Agromyces atrinae DSM 23870	Actinomycetia	Micrococcales	Microbacteriaceae	Agromyces	3650999	3423	92.88	3361	69.05	77.13	1	3650999	1	3650999	PacBio RS, PacBio Sequel, PacBio RS II	HGAP v. smrtlink/7.0.1.66768, HGAP 4 (0.2.1)	Engineered	JACCBI000000000	PRJNA347102	SAMN05878008	99.49	0.51
2870622029	Conyzicola lurida DSM 105784	Actinomycetia	Micrococcales	Microbacteriaceae	Conyzicola	3643329	3589	92.51	3527	68.74	78.43	1	3643329	1	3643329	PacBio Sequel	Flye v. 2.6	Plants	JACHMJ000000000	PRJNA621375	SAMN14510483	98.93	0.58
2816332118	Modestobacter multiseptatus DSM 44402	Actinomycetia	Geodermatophilales	Geodermatophilaceae	Modestobacter	6094723	6235	88.6	6146	71.74	72.25	9	3630887	1	3630887	PacBio Sequel, PacBio RS II	HGAP v. smrtlink/6.0.0.47835, HGAP 4 (0.2.1)	Soil	VFOY00000000	PRJNA538385	SAMN11512377	99.29	3.07
2844622285	Nocardioides perillae DSM 24552	Actinomycetia	Propionibacteriales	Nocardioidaceae	Nocardioides	3613620	3456	92.27	3382	74.65	72.69	1	3613620	1	3613620	PacBio RS, PacBio Sequel, PacBio RS II	HGAP v. smrtlink/7.0.1.66768, HGAP 4 (0.2.1)	Plants	JACCAC000000000	PRJNA347119	SAMN05878017	99.74	0.52
2806311065	Curtobacterium citreum DSM 20528	Actinomycetia	Micrococcales	Microbacteriaceae	Curtobacterium	3612036	3480	90.76	3415	71.93	77.87	1	3612036	1	3612036	PacBio Sequel, PacBio RS II	HGAP v. smrtlink/6.0.0.47835, HGAP 4 (0.2.1)	Plants	VFMQ00000000	PRJNA538211	SAMN11513125	100	0.18
2636415978	Micromonospora inyonensis DSM 46123	Actinomycetia	Micromonosporales	Micromonosporaceae	Micromonospora	6923970	6259	88.91	6179	71.88	69.69	4	3600009	1	3600009	PacBio RS, PacBio RS II	HGAP v. 2.3.0,protocol version=2.3.0 method=RS_HGAP_Assembly.3,smrtpipe.py v1.87.139483,	Soil	FMHU00000000	PRJNA303685	SAMN04489817	100	0.79
2857407679	Allobranchiibius huperziae DSM 29531	Actinomycetia	Micrococcales	Dermacoccaceae	Allobranchiibius	3722200	3623	91.28	3552	69.67	74.61	4	3589387	1	3589387	PacBio Sequel II	HGAP v. smrtlink/7.0.1.66768, HGAP 4 (0.2.1)	Plants	JACCFW000000000	PRJNA632278	SAMN14908457	99.28	0.27
2806310507	Zhihengliuella halotolerans DSM 17364	Actinomycetia	Micrococcales	Micrococcaceae	Zhihengliuella	3583060	3335	91.92	3271	68.39	81.92	1	3583060	1	3583060	PacBio Sequel, PacBio RS II	HGAP v. smrtlink/6.0.0.45580, HGAP 4 (0.2.1)	Soil	SHLA00000000	PRJNA519696	SAMN10866047	99.77	1.53
2831315640	Microbacterium invictum DSM 19600	Actinomycetia	Micrococcales	Microbacteriaceae	Microbacterium	3580260	3359	92.41	3295	69.29	77.58	1	3580260	1	3580260	PacBio RS, PacBio Sequel, PacBio RS II	HGAP v. smrtlink/6.0.0.47835, HGAP 4 (0.2.1)	Engineered	JACIFH000000000	PRJNA347140	SAMN05877815	99.49	1.08
2814123533	Oryzihumus leptocrescens DSM 18082	Actinomycetia	Micrococcales	Intrasporangiaceae	Oryzihumus	4270697	4156	90.99	4092	72.41	77.41	4	3575981	1	3575981	PacBio Sequel, PacBio RS II	HGAP v. smrtlink/6.0.0.47835, HGAP 4 (0.2.1)	Soil	VFOQ00000000	PRJNA538223	SAMN11512390	100	1.64
2844811294	Leucobacter aridicollis DSM 17380	Actinomycetia	Micrococcales	Microbacteriaceae	Leucobacter	3573416	3326	91.31	3257	67.32	76.1	1	3573416	1	3573416	PacBio RS, PacBio Sequel, PacBio RS II	HGAP v. smrtlink/7.0.1.66768, HGAP 4 (0.2.1)	Engineered	JACCBD000000000	PRJNA347090	SAMN05878389	99.42	0.58
2857419370	Nesterenkonia xinjiangensis DSM 15475	Actinomycetia	Micrococcales	Micrococcaceae	Nesterenkonia	3569370	3228	91.14	3153	68.81	80.24	1	3569370	1	3569370	PacBio Sequel II	HGAP v. smrtlink/7.0.1.66768, HGAP 4 (0.2.1)	Soil	JACCFY000000000	PRJNA632272	SAMN14908387	99.77	0.61
2781126036	Cryobacterium psychrophilum DSM 4854	Actinomycetia	Micrococcales	Microbacteriaceae	Cryobacterium	3677616	3568	90.22	3504	64.84	77.91	2	3565758	1	3565758	PacBio RS II	HGAP v. smrtanalysis/2.3.0_p5, HGAP 3	Soil	SODI00000000	PRJNA500543	SAMN10363323	99.49	1.52
2634166897	Microbacterium paraoxydans DSM 15019	Actinomycetia	Micrococcales	Microbacteriaceae	Microbacterium	3552213	3497	93.01	3441	70.02	74.75	1	3552213	1	3552213	PacBio RS, PacBio RS II	HGAP v. 2.3.0,protocol version=2.3.0 method=RS_HGAP_Assembly.3,smrtpipe.py v1.87.139483,	Animals	LT629770	PRJNA303689	SAMN04489809	98.99	0
2806310639	Yimella lutea DSM 19828	Actinomycetia	Micrococcales	Dermacoccaceae	Yimella	3533116	3492	91.67	3404	66.86	75.03	1	3533116	1	3533116	PacBio Sequel, PacBio RS II	HGAP v. smrtlink/6.0.0.47835, HGAP 4 (0.2.1)	Engineered	VFMO00000000	PRJNA538208	SAMN11512944	99.28	0.54
2778260926	Calidifontibacter indicus DSM 22967	Actinomycetia	Micrococcales	Dermacoccaceae	Calidifontibacter	3600642	3462	91.61	3403	68.65	78.8	2	3527699	1	3527699	PacBio RS II	HGAP v. smrtanalysis/2.3.0_p5, HGAP 3	Freshwater	QTUA00000000	PRJNA460961	SAMN09071374	98.92	0
2627853609	Sanguibacter antarcticus DSM 18966	Actinomycetia	Micrococcales	Sanguibacteraceae	Sanguibacter	3521501	3273	91.76	3209	69.17	81.48	1	3521501	1	3521501	PacBio RS, PacBio RS II	HGAP v. 2.3.0	Soil	PDJG00000000	PRJNA303856	SAMN04490249	99.13	0.77
2773857773	Citricoccus muralis DSM 14442	Actinomycetia	Micrococcales	Micrococcaceae	Citricoccus	3520711	3150	91.41	3093	68.67	81.49	1	3520711	1	3520711	PacBio RS II	HGAP v. smrtanalysis/2.3.0_p5, HGAP 3	Engineered	QREH00000000	PRJNA442834	SAMN08778013	99.39	0.23
2634166363	Microbacterium hydrocarbonoxydans DSM 16089	Actinomycetia	Micrococcales	Microbacteriaceae	Microbacterium	3594787	3472	92.33	3417	68.58	77.62	8	3518974	1	3518974	PacBio RS, PacBio RS II	HGAP v. 2.3.0,protocol version=2.3.0 method=RS_HGAP_Assembly.3,smrtpipe.py v1.87.139483,	Soil	FNSQ00000000	PRJNA303690	SAMN04489807	99.24	0.51
2630968219	Tetrasphaera duodecadis DSM 12806	Actinomycetia	Micrococcales	Intrasporangiaceae	Phycicoccus	3500352	3268	92.75	3213	73.62	80.81	1	3500352	1	3500352	PacBio RS, PacBio RS II	HGAP v. 2.3.0	Soil	PJNE00000000	PRJNA303845	SAMN04489763	100	1.62
2731639227	Diaminobutyricimonas aerilata DSM 27393	Actinomycetia	Micrococcales	Microbacteriaceae	Diaminobutyricimonas	3494536	3342	93.07	3290	70.68	82.02	1	3494536	1	3494536	Illumina HiSeq 2500-1TB	spades v. 3.9.0	Air	PGFF00000000	PRJNA402468	SAMN07621055	98.99	0.34
2834019907	Naumannella cuiyingiana DSM 103164	Actinomycetia	Propionibacteriales	Propionibacteriaceae	Naumannella	3526047	3363	93.18	3300	70.95	77.85	2	3493982	1	3493982	PacBio Sequel	HGAP v. smrtlink/7.0.1.66768, HGAP 4 (0.2.1)	Engineered	JACBZS000000000	PRJNA583101	SAMN13173504	99.83	1.55
2627854287	Glutamicibacter mysorens DSM 12798	Actinomycetia	Micrococcales	Micrococcaceae	Glutamicibacter	3459735	3265	89.45	3177	61.95	81.13	1	3459735	1	3459735	PacBio RS, PacBio RS II	HGAP v. 2.3.0	Engineered	PGEY00000000	PRJNA303737	SAMN04489744	99.74	0.96
2781126037	Luteococcus japonicus DSM 10546	Actinomycetia	Propionibacteriales	Propionibacteriaceae	Luteococcus	3452849	3333	91.28	3268	67.8	77.89	1	3452849	1	3452849	PacBio RS II	HGAP v. smrtanalysis/2.3.0_p5, HGAP 3	Soil	RKHG00000000	PRJNA500559	SAMN10363107	99.83	4.19
2868155942	Brachybacterium aquaticum DSM 28796	Actinomycetia	Micrococcales	Dermabacteraceae	Brachybacterium	3449336	3155	89.88	3079	72.04	77.53	1	3449336	1	3449336	PacBio Sequel II, PacBio RS II	HGAP v. smrtlink/8.0.0.80529, HGAP 4 (1.0)	Marine	JACHLZ000000000	PRJNA632333	SAMN14908467	100	0.58
2708742384	Aeromicrobium choanae 9H-4	Actinomycetia	Propionibacteriales	Nocardioidaceae	Aeromicrobium	3421926	3345	94.32	3291	71.01	80	1	3421926	1	3421926	Illumina HiSeq 2500-1TB	spades v. 3.6.2	Animals	LT796768	PRJNA369971	SAMN06295964	99.74	1.04
2820994125	Modestobacter marinus DSM 45201	Actinomycetia	Geodermatophilales	Geodermatophilaceae	Modestobacter	5102893	4878	89.99	4795	74.13	73.84	12	3420921	1	3420921	PacBio Sequel, PacBio RS II	HGAP v. smrtlink/6.0.0.47835, HGAP 4 (0.2.1)	Marine	JAAMPA000000000	PRJNA537950	SAMN11512527	99.53	1.65
2634166279	Agrococcus jejuensis DSM 22002	Actinomycetia	Micrococcales	Microbacteriaceae	Agrococcus	3400078	3301	92.81	3246	72.64	75.13	1	3400078	1	3400078	PacBio RS, PacBio RS II	HGAP v. 2.3.0,protocol version=2.3.0 method=RS_HGAP_Assembly.3,smrtpipe.py v1.87.139483,	Plants	LT629695	PRJNA303805	SAMN04489720	98.99	0.96
2814122977	Barrientosiimonas humi DSM 24617	Actinomycetia	Micrococcales	Dermacoccaceae	Barrientosiimonas	3645552	3418	91.68	3360	72.47	80.72	2	3386891	1	3386891	PacBio Sequel, PacBio RS II	HGAP v. smrtlink/6.0.0.47835, HGAP 4 (0.2.1)	Soil	VFOK00000000	PRJNA538386	SAMN11512942	100	0.54
2844619028	Phycicoccus badiiscoriae DSM 23987	Actinomycetia	Micrococcales	Intrasporangiaceae	Pedococcus	3386878	3256	91.85	3190	70.48	74.08	1	3386878	1	3386878	PacBio RS, PacBio Sequel, PacBio RS II	HGAP v. smrtlink/7.0.1.66768, HGAP 4 (0.2.1)	Soil	JACCAB000000000	PRJNA347116	SAMN05878022	100	0
2833982808	Aeromicrobium tamlense DSM 19087	Actinomycetia	Propionibacteriales	Nocardioidaceae	Aeromicrobium	3367060	3326	94.15	3256	71.25	76.28	1	3367060	1	3367060	PacBio RS, PacBio Sequel, PacBio RS II	HGAP v. smrtlink/6.0.0.47835, HGAP 4 (0.2.1)	Plants	JACBZN000000000	PRJNA347105	SAMN05877699	99.74	0.86
2811994985	Microbacterium lindanitolerans DSM 22422	Actinomycetia	Micrococcales	Microbacteriaceae	Microbacterium	3353670	3315	92.82	3258	64.32	81.21	1	3353670	1	3353670	PacBio Sequel, PacBio RS II	HGAP v. smrtlink/6.0.0.47835, HGAP 4 (0.2.1)	Soil	VFRB00000000	PRJNA537955	SAMN11512529	99.49	2.35
2630968302	Jiangella alba DSM 45237	Actinomycetia	Jiangellales	Jiangellaceae	Jiangella	7681885	7043	92.26	6980	72.82	77.67	4	3325316	2	3722547	PacBio RS, PacBio RS II	HGAP v. 2.3.0,protocol version=2.3.0 method=RS_HGAP_Assembly.3,smrtpipe.py v1.87.139483,	Plants	FNUC00000000	PRJNA303701	SAMN04488561	99.41	1.18
2842727864	Janibacter alkaliphilus DSM 24723	Actinomycetia	Micrococcales	Intrasporangiaceae	Janibacter	3323277	3213	91.47	3143	73.11	75.04	1	3323277	1	3323277	PacBio Sequel II, PacBio RS, PacBio RS II	HGAP v. smrtlink/7.0.1.66768, HGAP 4 (0.2.1)	Animals	JACBZX000000000	PRJNA345958	SAMN05878162	100	0.54
2844630888	Janibacter cremeus DSM 26154	Actinomycetia	Micrococcales	Intrasporangiaceae	Janibacter	3307489	3180	92.64	3106	69.69	77.92	1	3307489	1	3307489	PacBio RS, PacBio Sequel, PacBio RS II	HGAP v. smrtlink/7.0.1.66768, HGAP 4 (0.2.1)	Marine	JACCAE000000000	PRJNA345950	SAMN05878109	99.82	0
2639762519	Arthrobacter woluwensis DSM 10495	Actinomycetia	Micrococcales	Micrococcaceae	Arthrobacter	3859681	3669	89.9	3581	68.11	72.31	9	3295468	1	3295468	PacBio RS, PacBio RS II	HGAP v. 2.3.0,protocol version=2.3.0 method=RS_HGAP_Assembly.3,smrtpipe.py v1.87.139483,	Animals	FNSN00000000	PRJNA303736	SAMN04489745	99.31	0.52
2814123040	Leucobacter komagatae DSM 8803	Actinomycetia	Micrococcales	Microbacteriaceae	Leucobacter	3752337	3416	91.73	3352	66.63	78.92	2	3292530	1	3292530	PacBio Sequel, PacBio RS II	HGAP v. smrtlink/6.0.0.47835, HGAP 4 (0.2.1)	Engineered	VFON00000000	PRJNA538217	SAMN11512024	98.54	1.75
2627853598	Serinibacter salmoneus DSM 21801	Actinomycetia	Micrococcales	Beutenbergiaceae	Serinibacter	3268715	2968	92.07	2908	71.2	77.86	1	3268715	1	3268715	PacBio RS, PacBio RS II	HGAP v. 2.3.0	Animals	PDJD00000000	PRJNA303854	SAMN04490343	97.58	0
2627853595	Propionicimonas paludicola DSM 15597	Actinomycetia	Propionibacteriales	Nocardioidaceae	Propionicimonas	3262476	3055	91.95	2998	68.16	78.49	1	3262476	1	3262476	PacBio RS, PacBio RS II	HGAP v. 2.3.0	Soil	PDJC00000000	PRJNA303788	SAMN04489869	95.16	0.43
2781126043	Bogoriella caseilytica DSM 11294	Actinomycetia	Micrococcales	Bogoriellaceae	Bogoriella	3235396	2928	92.96	2870	68.92	82.55	1	3235396	1	3235396	PacBio RS II	HGAP v. smrtanalysis/2.3.0_p5, HGAP 3	Soil	RKHK00000000	PRJNA500549	SAMN10363439	100	0.58
2627853600	Microbacterium agarici DSM 21798	Actinomycetia	Micrococcales	Microbacteriaceae	Microbacterium	3233920	3173	93.18	3117	64.54	83.67	1	3233920	1	3233920	PacBio RS, PacBio RS II	HGAP v. 2.3.0	Fungi	PDJE00000000	PRJNA303692	SAMN04488572	99.49	1.14
2863215697	Nonomuraea muscovyensis DSM 45913	Actinomycetia	Streptosporangiales	Streptosporangiaceae	Nonomuraea	9231644	8879	89.02	8759	71.67	70.49	5	3223177	2	3441462	PacBio Sequel, PacBio RS II	HGAP v. smrtlink/6.0.0.47835, HGAP 4 (0.2.1)	Soil	JACHJB000000000	PRJNA546939	SAMN12024954	100	3.09
2870575989	Microbacterium marinum DSM 24947	Actinomycetia	Micrococcales	Microbacteriaceae	Microbacterium	3124335	3125	92.64	3062	69.25	73.89	1	3124335	1	3124335	PacBio RS, PacBio Sequel, PacBio RS II	Flye v. 2.6	Marine	JACHMD000000000	PRJNA347154	SAMN05877737	98.98	0.51
2816332114	Microbacterium saperdae DSM 20169	Actinomycetia	Micrococcales	Microbacteriaceae	Microbacterium	4316382	4153	93.12	4096	68.29	81.27	2	3066588	1	3066588	PacBio Sequel, PacBio RS II	HGAP v. smrtlink/6.0.0.47835, HGAP 4 (0.2.1)	Animals	VFOX00000000	PRJNA538392	SAMN11512363	99.49	1.01
2630968996	Microbacterium humi DSM 21799	Actinomycetia	Micrococcales	Microbacteriaceae	Microbacterium	3356220	3349	93.03	3292	67.29	77.64	2	3052165	1	3052165	PacBio RS, PacBio RS II	HGAP v. 2.3.0,protocol version=2.3.0 method=RS_HGAP_Assembly.3,smrtpipe.py v1.87.139483,	Fungi	FNRY00000000	PRJNA303691	SAMN04489806	98.74	1.85
2856461864	Galbitalea soli DSM 105515	Actinomycetia	Micrococcales	Microbacteriaceae	Galbitalea	3044232	2951	92.4	2892	69.19	78.85	1	3044232	1	3044232	PacBio Sequel II	HGAP v. smrtlink/7.0.1.66768, HGAP 4 (0.2.1)	Soil	JACCFN000000000	PRJNA632280	SAMN14908531	99.33	1.11
2870791180	Microbacterium ginsengiterrae DSM 24823	Actinomycetia	Micrococcales	Microbacteriaceae	Microbacterium	3037642	2987	93.63	2925	68.32	81.49	1	3037642	1	3037642	PacBio Sequel	Flye v. 2.6	Soil	JACHMU000000000	PRJNA621376	SAMN14510408	98.99	1.01
2833986135	Demequina lutea DSM 19970	Actinomycetia	Micrococcales	Demequinaceae	Demequina	3104152	3115	90.02	3039	65.74	72.39	2	3035769	1	3035769	PacBio RS, PacBio Sequel, PacBio RS II	HGAP v. smrtlink/6.0.0.47835, HGAP 4 (0.2.1)	Soil	JACBZO000000000	PRJNA347133	SAMN05877993	99.17	0
2731957516	Mumia flava DSM 27763	Actinomycetia	Propionibacteriales	Nocardioidaceae	Mumia	4402465	4123	92.93	4067	72	80.57	7	3029214	1	3029214	Illumina HiSeq 2500-1TB	spades v. 3.9.0	Soil	PGEZ00000000	PRJNA402478	SAMN07621477	99.22	0
2867985893	Nesterenkonia jeotgali DSM 19081	Actinomycetia	Micrococcales	Micrococcaceae	Nesterenkonia	3002985	2804	90.73	2736	67.44	79.99	1	3002985	1	3002985	PacBio Sequel II	HGAP v. smrtlink/7.0.1.66768, HGAP 4 (0.2.1)	Engineered	JACJIH000000000	PRJNA632287	SAMN14908525	98.51	3.28
2634166844	Paraoerskovia marina DSM 22126	Actinomycetia	Micrococcales	Cellulomonadaceae	Paraoerskovia	2986843	2746	92.78	2686	70.68	79.32	1	2986843	1	2986843	PacBio RS, PacBio RS II	HGAP v. 2.3.0,protocol version=2.3.0 method=RS_HGAP_Assembly.3,smrtpipe.py v1.87.139483,	Plants	LT629776	PRJNA303794	SAMN04489860	100	0.58
2818991232	Pseudonocardia cypriaca DSM 45511	Actinomycetia	Pseudonocardiales	Pseudonocardiaceae	Pseudonocardia	8279222	7909	91.89	7851	72.74	82.12	3	2964811	2	3738413	PacBio Sequel, PacBio RS II	HGAP v. smrtlink/6.0.0.47835, HGAP 4 (0.2.1)	Soil	VFPH00000000	PRJNA537958	SAMN11512112	98.11	2.51
2781126042	Agrococcus jenensis DSM 9580	Actinomycetia	Micrococcales	Microbacteriaceae	Agrococcus	2962035	2907	93.1	2851	72.75	79.94	1	2962035	1	2962035	PacBio RS II	HGAP v. smrtanalysis/2.3.0_p5, HGAP 3	Engineered	RKHJ00000000	PRJNA500544	SAMN10363440	99.49	0.17
2844835074	Microbacterium pseudoresistens DSM 22185	Actinomycetia	Micrococcales	Microbacteriaceae	Microbacterium	2914491	2875	93.13	2817	68.93	79.44	1	2914491	1	2914491	PacBio RS, PacBio Sequel, PacBio RS II	HGAP v. smrtlink/7.0.1.66768, HGAP 4 (0.2.1)	Fungi	JACCBH000000000	PRJNA347132	SAMN05877827	99.49	0
2856487714	Nesterenkonia sandarakina DSM 15664	Actinomycetia	Micrococcales	Micrococcaceae	Nesterenkonia	3017448	2808	90.47	2743	67.51	78.67	2	2914350	1	2914350	PacBio Sequel II	HGAP v. smrtlink/7.0.1.66768, HGAP 4 (0.2.1)	Soil	JACCFQ000000000	PRJNA632274	SAMN14908386	98.58	1.05
2820979626	Brooklawnia cerclae DSM 19609	Actinomycetia	Propionibacteriales	Propionibacteriaceae	Brooklawnia	3787554	3587	90.38	3516	67.91	74.41	6	2902969	1	2902969	PacBio Sequel, PacBio RS II	HGAP v. smrtlink/6.0.0.47835, HGAP 4 (0.2.1)	Freshwater	JAAMOZ000000000	PRJNA538222	SAMN11512389	99.78	0
2880502868	Zhihengliuella flava DSM 26152	Actinomycetia	Micrococcales	Micrococcaceae	Zhihengliuella	2895551	2741	92.21	2657	66.43	79.13	1	2895551	1	2895551	PacBio Sequel II, PacBio RS II	HGAP v. smrtlink/8.0.0.80529, HGAP 4 (1.0)	Marine	JADOTZ000000000	PRJNA677783	SAMN16774044	99.31	0.61
2627854284	Sanguibacter soli DSM 21574	Actinomycetia	Micrococcales	Jonesiaceae	Flavimobilis	2886687	2631	91.62	2562	71.87	82.06	1	2886687	1	2886687	PacBio RS, PacBio RS II	HGAP v. 2.3.0	Soil	PDJH00000000	PRJNA303855	SAMN04490250	99.71	0
2870870664	Nesterenkonia lutea DSM 15666	Actinomycetia	Micrococcales	Micrococcaceae	Nesterenkonia	2958123	2728	90.88	2662	66.73	83.06	2	2882824	1	2882824	PacBio Sequel II	Flye v. 2.6	Soil	JADBED000000000	PRJNA652995	SAMN15741852	99.54	0.07
2821582892	Paeniglutamicibacter cryotolerans DSM 22826	Actinomycetia	Micrococcales	Micrococcaceae	Paeniglutamicibacter	4137774	3983	86.66	3878	64.84	71.33	6	2871448	1	2871448	PacBio Sequel, PacBio RS II	HGAP v. smrtlink/6.0.0.47835, HGAP 4 (0.2.1)	Soil	JACHVS000000000	PRJNA533343	SAMN11457505	99.71	1.26
2818991433	Ornithinimicrobium humiphilum DSM 12362	Actinomycetia	Micrococcales	Ornithinimicrobiaceae	Ornithinimicrobium	3437881	3278	92.86	3209	73	80.63	5	2870945	1	2870945	PacBio Sequel, PacBio RS II	HGAP v. smrtlink/6.0.0.47835, HGAP 4 (0.2.1)	Soil	VFPU00000000	PRJNA538225	SAMN11512329	99.18	0
2811994966	Rhodoglobus vestalii DSM 21947	Actinomycetia	Micrococcales	Microbacteriaceae	Rhodoglobus	2835882	2883	91.77	2825	59.79	77.07	1	2835882	1	2835882	PacBio Sequel, PacBio RS II	HGAP v. smrtlink/6.0.0.47835, HGAP 4 (0.2.1)	Freshwater	VFRA00000000	PRJNA538221	SAMN11512386	99.49	1.18
2857395869	Neomicrococcus aestuarii DSM 105783	Actinomycetia	Micrococcales	Micrococcaceae	Neomicrococcus	2890566	2775	90.2	2689	59.1	73.84	2	2829627	1	2829627	PacBio Sequel	HGAP v. smrtlink/7.0.1.66768, HGAP 4 (0.2.1)	Marine	JACHDR000000000	PRJNA621374	SAMN14510503	98.85	0.68
2639762569	Leucobacter chromiiresistens DSM 22788	Actinomycetia	Micrococcales	Microbacteriaceae	Leucobacter	3214995	3022	91.44	2961	70.3	75.15	2	2823343	1	2823343	PacBio RS, PacBio RS II	HGAP v. 2.3.0,protocol version=2.3.0 method=RS_HGAP_Assembly.3,smrtpipe.py v1.87.139483,	Soil	FNKB00000000	PRJNA303698	SAMN04488565	100	0
2856490523	Corynebacterium durum DSM 45333	Actinomycetia	Mycobacteriales	Corynebacteriaceae	Corynebacterium	2800016	2693	90.23	2613	57.15	69.74	1	2800016	1	2800016	PacBio Sequel II	HGAP v. smrtlink/7.0.1.66768, HGAP 4 (0.2.1)	Animals	JACCFR000000000	PRJNA632267	SAMN14908451	100	0.45
2781126055	Salana multivorans DSM 13521	Actinomycetia	Micrococcales	Beutenbergiaceae	Salana	3892849	3465	91.7	3402	73.29	77.06	2	2799162	1	2799162	PacBio RS II	HGAP v. smrtanalysis/2.3.0_p5, HGAP 3	Engineered	RKHQ00000000	PRJNA500546	SAMN10363264	97.58	0.87
2634166154	Agrococcus carbonis DSM 22965	Actinomycetia	Micrococcales	Microbacteriaceae	Agrococcus	2773210	2678	92.26	2624	72.99	78.49	1	2773210	1	2773210	PacBio RS, PacBio RS II	HGAP v. 2.3.0,protocol version=2.3.0 method=RS_HGAP_Assembly.3,smrtpipe.py v1.87.139483,	Soil	LT629734	PRJNA303806	SAMN04489719	99.49	0.17
2814123447	Rathayibacter rathayi DSM 7485	Actinomycetia	Micrococcales	Microbacteriaceae	Rathayibacter	3197880	3150	88.46	3092	69.24	72.06	4	2766417	1	2766417	PacBio Sequel, PacBio RS II	HGAP v. smrtlink/6.0.0.47835, HGAP 4 (0.2.1)	Plants	VIVJ00000000	PRJNA538218	SAMN11512383	99.41	2.27
2821263656	Flexivirga oryzae DSM 105369	Actinomycetia	Micrococcales	Dermacoccaceae	Flexivirga	4991146	4845	91.39	4756	68.56	73.83	7	2766215	1	2766215	PacBio Sequel, PacBio RS II	HGAP v. smrtlink/6.0.0.47835, HGAP 4 (0.2.1)	Plants	JACHVQ000000000	PRJNA546942	SAMN12025573	100	0.18
2857435884	Streptomyces aureorectus DSM 41692	Actinomycetia	Streptomycetales	Streptomycetaceae	Streptomyces	7983969	6938	87.54	6785	72.4	70.68	5	2740563	2	3924626	PacBio RS, PacBio Sequel, PacBio RS II	HGAP v. smrtlink/7.0.1.66768, HGAP 4 (0.2.1)	Soil	JACJHU000000000	PRJNA347092	SAMN05877714	100	0.64
2870801768	Micrococcus endophyticus DSM 17945	Actinomycetia	Micrococcales	Micrococcaceae	Micrococcus	2710986	2551	89.98	2477	73.57	77.77	1	2710986	1	2710986	PacBio Sequel II	Flye v. 2.6	Plants	JACHMW000000000	PRJNA616581	SAMN14503168	98.25	0.31
2708742383	Plantibacter cousiniae VKM Ac-1787	Actinomycetia	Micrococcales	Microbacteriaceae	Plantibacter	4023303	3793	91.75	3735	69.5	77.64	5	2657854	1	2657854	Illumina HiSeq 2500-1TB	spades v. 3.6.2	Plants	FUZO00000000	PRJNA369928	SAMN06295973	99.49	0.17
2844612724	Neomicrococcus lactis DSM 23694	Actinomycetia	Micrococcales	Micrococcaceae	Neomicrococcus	2703351	2526	90.69	2451	58.63	76.76	2	2656226	1	2656226	PacBio Sequel II, PacBio RS, PacBio RS II	HGAP v. smrtlink/7.0.1.66768, HGAP 4 (0.2.1)	Engineered	JACHBL000000000	PRJNA347142	SAMN05877814	99.31	0.22
2636416018	Corynebacterium timonense DSM 45434	Actinomycetia	Mycobacteriales	Corynebacteriaceae	Corynebacterium	2633085	2552	90.7	2471	66.62	74.8	1	2633085	1	2633085	PacBio RS, PacBio RS II	HGAP v. 2.3.0,protocol version=2.3.0 method=RS_HGAP_Assembly.3,smrtpipe.py v1.87.139483,	Animals	LT629765	PRJNA303719	SAMN04488539	99.74	0.57
2627853606	Bifidobacterium psychraerophilum DSM 22366	Actinomycetia	Bifidobacteriales	Bifidobacteriaceae	Bifidobacterium	2631485	2204	88.93	2149	58.75	81.4	1	2631485	1	2631485	PacBio RS, PacBio RS II	HGAP v. 2.3.0	Animals	PHUA00000000	PRJNA323239	SAMN05192537	98.86	1.97
2634166628	Actinopolyspora saharensis DSM 45459	Actinomycetia	Actinopolysporales	Actinopolysporaceae	Actinopolyspora	4682228	4215	85.15	4137	69.46	74.28	2	2627129	1	2627129	PacBio RS, PacBio RS II	HGAP v. 2.3.0,protocol version=2.3.0 method=RS_HGAP_Assembly.3,smrtpipe.py v1.87.139483,	Soil	FNKO00000000	PRJNA303807	SAMN04489718	100	0.25
2870625619	Schaalia hyovaginalis DSM 10695	Actinomycetia	Actinomycetales	Actinomycetaceae	Schaalia	2647349	2428	89.46	2356	67.24	73.31	2	2626023	1	2626023	PacBio Sequel	Flye v. 2.6	Animals	JACHMK000000000	PRJNA621368	SAMN14510501	100	1.9
2806310637	Brevibacterium jeotgali DSM 29217	Actinomycetia	Micrococcales	Brevibacteriaceae	Brevibacterium	3330439	2987	91.24	2923	68.23	82.62	2	2609693	1	2609693	PacBio Sequel	HGAP v. smrtlink/6.0.0.47835, HGAP 4 (0.2.1)	Engineered	VIUB00000000	PRJNA536952	SAMN11510935	99.71	0
2634166170	Corynebacterium coyleae DSM 44184	Actinomycetia	Mycobacteriales	Corynebacteriaceae	Corynebacterium	2568936	2490	92.77	2420	61.32	71.65	2	2549827	1	2549827	PacBio RS, PacBio RS II	HGAP v. 2.3.0,protocol version=2.3.0 method=RS_HGAP_Assembly.3,smrtpipe.py v1.87.139483,	Animals	FNRU00000000	PRJNA303722	SAMN04488531	97.94	1.94
2845007952	Chryseoglobus frigidaquae DSM 23889	Actinomycetia	Micrococcales	Microbacteriaceae	Chryseoglobus	2548915	2520	92.8	2460	70.77	73.93	1	2548915	1	2548915	PacBio RS, PacBio Sequel, PacBio RS II	HGAP v. smrtlink/7.0.1.66768, HGAP 4 (0.2.1)	Engineered	JACHBS000000000	PRJNA347089	SAMN05877715	99.94	0.51
2634166281	Haloactinobacterium album DSM 21368	Actinomycetia	Micrococcales	Ruaniaceae	Haloactinobacterium	4830506	4369	92.65	4311	68.61	79.08	2	2546226	1	2546226	PacBio RS, PacBio RS II	HGAP v. 2.3.0,protocol version=2.3.0 method=RS_HGAP_Assembly.3,smrtpipe.py v1.87.139483,	Freshwater	FNTX00000000	PRJNA303708	SAMN04488554	99.71	0.29
2634166294	Bifidobacterium dentium DSM 20436	Actinomycetia	Bifidobacteriales	Bifidobacteriaceae	Bifidobacterium	2668067	2248	89.22	2175	58.55	76.11	2	2543453	1	2543453	PacBio RS, PacBio RS II	HGAP v. 2.3.0,protocol version=2.3.0 method=RS_HGAP_Assembly.3,smrtpipe.py v1.87.139483,	Animals	FNSE00000000	PRJNA323238	SAMN05192536	100	2.12
2880529280	Corynebacterium aquatimens DSM 45632	Actinomycetia	Mycobacteriales	Corynebacteriaceae	Corynebacterium	2525265	2298	90.98	2230	60.98	73.06	1	2525265	1	2525265	PacBio Sequel II, PacBio RS II	Flye v. 2.6	Animals	JADOUE000000000	PRJNA677785	SAMN16773866	99.16	1.1
2870573580	Micrococcus flavus DSM 19079	Actinomycetia	Micrococcales	Micrococcaceae	Micrococcus	2553597	2408	91.16	2342	73.35	77.78	2	2512792	1	2512792	PacBio RS, PacBio Sequel, PacBio RS II	Flye v. 2.6	Engineered	JACHMC000000000	PRJNA347106	SAMN05877692	98.21	0.31
2811994875	Rarobacter incanus DSM 10596	Actinomycetia	Micrococcales	Rarobacteraceae	Rarobacter	2486262	2126	90.9	2063	64.67	79.21	1	2486262	1	2486262	PacBio Sequel, PacBio RS II	HGAP v. smrtlink/6.0.0.47835, HGAP 4 (0.2.1)	Engineered	VFNV00000000	PRJNA537959	SAMN11511982	98.84	0
2868166755	Falcivibrio grandis DSM 2710	Actinomycetia	Actinomycetales	Actinomycetaceae	Mobiluncus	2481783	2291	88.53	2232	55.02	71.37	1	2481783	1	2481783	PacBio Sequel II	Flye v. 2.6	Animals	JACHMA000000000	PRJNA566818	SAMN12793120	99.53	0.95
2639762576	Gordonia malaquae DSM 45064	Actinomycetia	Mycobacteriales	Gordoniaceae	Gordonia	4714353	4591	92.07	4500	66.22	73.14	8	2478527	1	2478527	PacBio RS, PacBio RS II	HGAP v. 2.3.0,protocol version=2.3.0 method=RS_HGAP_Assembly.3,smrtpipe.py v1.87.139483,	Engineered	FNRZ00000000	PRJNA303709	SAMN04488550	99.58	2.72
2818991236	Rudaeicoccus suwonensis DSM 19560	Actinomycetia	Micrococcales	Dermacoccaceae	Rudaeicoccus	3827835	3570	90.97	3509	66.44	79.66	7	2465160	1	2465160	PacBio RS, PacBio Sequel, PacBio RS II	HGAP v. smrtlink/6.0.0.47835, HGAP 4 (0.2.1)	Plants	VIVQ00000000	PRJNA347153	SAMN05877996	98.2	0.05
2833975288	Corynebacterium tuberculostearicum DSM 44922	Actinomycetia	Mycobacteriales	Corynebacteriaceae	Corynebacterium	2453172	2399	90.64	2326	59.74	73.78	1	2453172	1	2453172	PacBio RS, PacBio Sequel, PacBio RS II	HGAP v. smrtlink/7.0.1.66768, HGAP 4 (0.2.1)	Animals	JACBZL000000000	PRJNA347115	SAMN05878002	99.6	0.22
2802428814	Kribbella voronezhensis VKM Ac-2575	Actinomycetia	Propionibacteriales	Kribbellaceae	Kribbella	8032448	7518	91.88	7449	68.2	79.56	4	2443601	2	2872152	Illumina NovaSeq	spades v. 3.12.0	Soil	SOCE00000000	PRJNA519251	SAMN10872472	100	2.42
2870804320	Micrococcus yunnanensis DSM 21948	Actinomycetia	Micrococcales	Micrococcaceae	Micrococcus	2552467	2415	90.94	2346	72.9	78.34	2	2440249	1	2440249	PacBio Sequel II	Flye v. 2.6	Plants	JACJIK000000000	PRJNA616582	SAMN14502432	98.7	0.23
2818991319	Prauserella muralis DSM 45305	Actinomycetia	Pseudonocardiales	Pseudonocardiaceae	Prauserella	7478408	7462	91.98	7395	71.18	78.1	4	2433347	2	3172530	PacBio Sequel, PacBio RS II	HGAP v. smrtlink/6.0.0.47835, HGAP 4 (0.2.1)	Engineered	VIVS00000000	PRJNA547277	SAMN12024937	99.01	0.74
2630968294	Schaalia radingae DSM 9169	Actinomycetia	Actinomycetales	Actinomycetaceae	Schaalia	2430193	2175	91.19	2112	58.93	76	1	2430193	1	2430193	PacBio RS, PacBio RS II	HGAP v. 2.3.0,protocol version=2.3.0 method=RS_HGAP_Assembly.3,smrtpipe.py v1.87.139483,	Animals	LT629792	PRJNA303644	SAMN04489714	99.29	2.84
2844824163	Cryobacterium mesophilum DSM 19267	Actinomycetia	Micrococcales	Microbacteriaceae	Cryobacterium	2413888	2397	93.89	2338	66.52	78.35	1	2413888	1	2413888	PacBio RS, PacBio Sequel, PacBio RS II	HGAP v. smrtlink/7.0.1.66768, HGAP 4 (0.2.1)	Soil	JACHBP000000000	PRJNA347134	SAMN05878198	96.55	0
2893675053	Brevibacterium paucivorans DSM 13657	Actinomycetia	Micrococcales	Brevibacteriaceae	Brevibacterium	2410104	2277	92.32	2217	58.32	78.35	1	2410104	1	2410104	PacBio Sequel II	HGAP v. smrtlink/8.0.0.80529, HGAP 4 (1.0)	Animals	JAFBCP000000000	PRJNA695764	SAMN17619979	98.26	1.16
2731957515	Naumannella halotolerans DSM 24323	Actinomycetia	Propionibacteriales	Propionibacteriaceae	Naumannella	3473971	3239	90.02	3183	67.56	80.43	6	2393844	1	2393844	Illumina HiSeq 2500-1TB	spades v. 3.9.0	Engineered	SOAW00000000	PRJNA402451	SAMN07621196	99.83	1.04
2636416037	Bifidobacterium longum suis DSM 20211	Actinomycetia	Bifidobacteriales	Bifidobacteriaceae	Bifidobacterium	2392876	2090	88.27	2010	60.01	74.55	1	2392876	1	2392876	PacBio RS, PacBio RS II	HGAP v. 2.3.0,protocol version=2.3.0 method=RS_HGAP_Assembly.3,smrtpipe.py v1.87.139483,	Animals	LT629712	PRJNA303732	SAMN04489749	99.08	1.15
2873432208	Micrococcus yunnanensis DSM 24531	Actinomycetia	Micrococcales	Micrococcaceae	Micrococcus	2469491	2313	91.42	2242	73.03	79.03	2	2381381	1	2381381	PacBio Sequel II	Flye v. 2.6	Plants	JADBEH000000000	PRJNA652996	SAMN15741210	98.5	0.23
2636416177	Olsenella umbonata DSM 22620	Coriobacteriia	Coriobacteriales	Atopobiaceae	Olsenella	2353093	2134	88.88	2061	64.95	78.58	1	2353093	1	2353093	PacBio RS, PacBio RS II	HGAP v. 2.3.0,protocol version=2.3.0 method=RS_HGAP_Assembly.3,smrtpipe.py v1.87.139483,	Animals	LT629759	PRJNA303797	SAMN04489857	100	0.81
2627853607	Corynebacterium renale DSM 20688	Actinomycetia	Mycobacteriales	Corynebacteriaceae	Corynebacterium	2348927	2241	91.45	2170	59.13	76.66	1	2348927	1	2348927	PacBio RS, PacBio RS II	HGAP v. 2.3.0	Animals	PDJF00000000	PRJNA303720	SAMN04488536	98.35	1.76
2756170169	Corynebacterium pseudotuberculosis DSM 20689	Actinomycetia	Mycobacteriales	Corynebacteriaceae	Corynebacterium	2338546	2151	89.45	2084	52.18	78.34	1	2338546	1	2338546	PacBio RS II	HGAP v. 2.3.0_p5,protocol version=2.3.0 method=RS_HGAP_Assembly.3,smrtpipe.py v1.87.139483,	Animals	RBXH00000000	PRJNA442833	SAMN08778220	99.56	0
2870868549	Micrococcus cohnii DSM 23974	Actinomycetia	Micrococcales	Micrococcaceae	Micrococcus	2275595	2114	90.88	2049	70.69	76.4	1	2275595	1	2275595	PacBio Sequel II	Flye v. 2.6	Air	JACHNA000000000	PRJNA616578	SAMN14502431	97.63	0.46
2634166344	Corynebacterium mycetoides DSM 20632	Actinomycetia	Mycobacteriales	Corynebacteriaceae	Corynebacterium	2266370	2209	92.76	2130	66.59	76.32	1	2266370	1	2266370	PacBio RS, PacBio RS II	HGAP v. 2.3.0,protocol version=2.3.0 method=RS_HGAP_Assembly.3,smrtpipe.py v1.87.139483,	Animals	LT629700	PRJNA303721	SAMN04488535	99.78	3.08
2870876733	Nesterenkonia halotolerans DSM 15474	Actinomycetia	Micrococcales	Micrococcaceae	Nesterenkonia	2966101	2773	90.88	2706	66.24	80.82	3	2230811	1	2230811	PacBio Sequel II	Flye v. 2.6	Soil	JADBEE000000000	PRJNA652994	SAMN15740964	99.16	1.28
2820970551	Lysinibacter cavernae DSM 27960	Actinomycetia	Micrococcales	Microbacteriaceae	Lysinibacter	3751826	3287	90.72	3223	60.31	75.42	4	2210339	1	2210339	PacBio Sequel, PacBio RS II	HGAP v. smrtlink/6.0.0.47835, HGAP 4 (0.2.1)	Soil	JAAMOX000000000	PRJNA547284	SAMN12025613	98.73	2.73
2863016770	Rhodococcus percolatus DSM 44240	Actinomycetia	Mycobacteriales	Nocardiaceae	Rhodococcus	7822575	7419	90.34	7318	67.38	74.82	6	2188558	2	3221244	PacBio RS, PacBio Sequel, PacBio RS II	HGAP v. smrtlink/6.0.0.47835, HGAP 4 (0.2.1)	Engineered	JACJIC000000000	PRJNA334662	SAMN05445745	99.94	1.79
2814123039	Homoserinimonas aerilata DSM 26477	Actinomycetia	Micrococcales	Microbacteriaceae	Homoserinimonas	2840896	2740	91.98	2683	66.83	82.15	6	2140498	1	2140498	PacBio Sequel, PacBio RS II	HGAP v. smrtlink/6.0.0.47835, HGAP 4 (0.2.1)	Air	VFOM00000000	PRJNA538394	SAMN11512344	97.67	2.44
2818991478	Micromonospora palomenae DSM 102131	Actinomycetia	Micromonosporales	Micromonosporaceae	Micromonospora	6655188	6125	88.3	6035	72.98	74.47	8	2092086	2	2477088	PacBio Sequel, PacBio RS II	HGAP v. smrtlink/6.0.0.47835, HGAP 4 (0.2.1)	Animals	VIXA00000000	PRJNA547283	SAMN12024693	99.47	1.32
2857411303	Pseudoclavibacter caeni DSM 26484	Actinomycetia	Micrococcales	Microbacteriaceae	Pseudoclavibacter	2070861	1821	89.17	1760	71.12	79.85	1	2070861	1	2070861	PacBio Sequel II	HGAP v. smrtlink/7.0.1.66768, HGAP 4 (0.2.1)	Engineered	JACCFX000000000	PRJNA632281	SAMN14908403	99.13	0
2708742390	Okibacterium frutillariae VKM Ac-2059	Actinomycetia	Micrococcales	Microbacteriaceae	Okibacterium	3138231	2869	91.18	2815	67.78	77.73	4	2068692	1	2068692	Illumina HiSeq 2500-1TB	spades v. 3.6.2	Plants	FUZP00000000	PRJNA369926	SAMN06309945	98.99	0
2690315652	Asanoa ishikariensis DSM 44718	Actinomycetia	Micromonosporales	Micromonosporaceae	Asanoa	9085759	8537	92.08	8445	70.78	74.03	11	2056490	2	3023953	Illumina HiSeq 2500-1TB	spades v. 3.6.2	Soil	FNQB00000000	PRJNA329761	SAMN05421684	99.21	2.02
2708742539	Clavibacter michiganensis michiganensis VKM Ac-1403	Actinomycetia	Micrococcales	Microbacteriaceae	Clavibacter	3295723	3145	91.5	3086	72.73	75.96	13	2018315	1	2018315	Illumina HiSeq 2500-1TB	spades v. 3.6.2	Plants	FVZG00000000	PRJNA364305	SAMN06265879	99.49	0
2634166335	Arcanobacterium phocae DSM 10002	Actinomycetia	Actinomycetales	Actinomycetaceae	Arcanobacterium	1998242	1814	91.42	1748	49.97	75.74	1	1998242	1	1998242	PacBio RS, PacBio RS II	HGAP v. 2.3.0,protocol version=2.3.0 method=RS_HGAP_Assembly.3,smrtpipe.py v1.87.139483,	Animals	LT629804	PRJNA303742	SAMN04489737	98.85	3.02
2873459399	Amycolatopsis roodepoortensis DSM 46661	Actinomycetia	Pseudonocardiales	Pseudonocardiaceae	Amycolatopsis	9113087	8875	90.75	8771	68.98	72.05	8	1990285	2	3704072	PacBio Sequel II	Flye v. 2.6	Soil	JADBEJ000000000	PRJNA652998	SAMN15739642	99.88	0.62
2791354826	Frigoribacterium sp. PhB160	Actinomycetia	Micrococcales	Microbacteriaceae	Frigoribacterium	3338185	3136	91.06	3081	72.99	79.82	4	1906790	1	1906790	Illumina NovaSeq	spades v. 3.11.0	Plants	RKIE00000000	PRJNA501360	SAMN10361296	98.48	1.32
2728369736	Salinibacterium amurskyense DSM 16400	Actinomycetia	Micrococcales	Microbacteriaceae	Salinibacterium	2776536	2682	93.02	2625	61.88	82.1	4	1901986	1	1901986	Illumina HiSeq 2500-1TB	spades v. 3.9.0	Marine	PGFH00000000	PRJNA402507	SAMN07621686	98.99	0.51
2791354844	Frondihabitans sp. PhB153	Actinomycetia	Micrococcales	Microbacteriaceae	Frondihabitans	3692901	3543	89.77	3487	67.31	76.32	8	1851928	1	1851928	Illumina NovaSeq	spades v. 3.11.0	Plants	RKQM00000000	PRJNA501359	SAMN10361295	98.99	1.43
2791354858	Frondihabitans sp. PhB161	Actinomycetia	Micrococcales	Microbacteriaceae	Frondihabitans	3692468	3544	89.84	3488	67.3	76.3	7	1851618	1	1851618	Illumina NovaSeq	spades v. 3.11.0	Plants	RKQW00000000	PRJNA501361	SAMN10361297	98.99	1.43
2814123535	Rarobacter faecitabidus DSM 4813	Actinomycetia	Micrococcales	Rarobacteraceae	Rarobacter	2804931	2430	91.15	2373	65.87	76.17	7	1834324	1	1834324	PacBio Sequel, PacBio RS II	HGAP v. smrtlink/6.0.0.47835, HGAP 4 (0.2.1)	Engineered	VFOS00000000	PRJNA538210	SAMN11512373	98.27	0.12
2824465740	Microbacterium proteolyticum CECT 8356	Actinomycetia	Micrococcales	Microbacteriaceae	Microbacterium	3482219	3313	89.84	3252	69.95	73.83	9	1816927	1	1816927	Illumina NovaSeq	spades v. 3.13.0	Plants	JACHXY000000000	PRJNA546708	SAMN12025117	98.99	0
2824233761	Nocardioides soli DSM 105498	Actinomycetia	Propionibacteriales	Nocardioidaceae	Nocardioides	5813891	5640	91.6	5565	71.73	71.06	22	1790783	2	2117519	PacBio Sequel, PacBio RS II	HGAP v. smrtlink/6.0.0.47835, HGAP 4 (0.2.1)	Soil	JACHWR000000000	PRJNA546943	SAMN12025574	98.18	0.52
2791354836	Frigoribacterium sp. PhB107	Actinomycetia	Micrococcales	Microbacteriaceae	Frigoribacterium	3454047	3242	90.52	3186	72.39	79.21	6	1761251	1	1761251	Illumina NovaSeq	spades v. 3.11.0	Plants	RJKU00000000	PRJNA501340	SAMN10361582	98.38	2.02
2802428816	Kribbella kalugensis VKM Ac-2570	Actinomycetia	Propionibacteriales	Kribbellaceae	Kribbella	8322687	8126	92.96	8055	67.64	79.35	5	1738874	2	3728168	Illumina NovaSeq	spades v. 3.12.0	Soil	SODF00000000	PRJNA520292	SAMN10872468	99.48	3.28
2870782633	Pseudonocardia eucalypti DSM 45351	Actinomycetia	Pseudonocardiales	Pseudonocardiaceae	Pseudonocardia	9624083	8546	87.18	8468	71.27	76.3	7	1711678	2	3305862	PacBio RS, PacBio Sequel, PacBio RS II	Flye v. 2.6	Plants	JACHMT000000000	PRJNA347131	SAMN05878463	98.87	1.52
2824251017	Microbacterium halimionae CECT 8593	Actinomycetia	Micrococcales	Microbacteriaceae	Microbacterium	2935457	2820	93.17	2760	61.61	77.02	3	1689441	1	1689441	Illumina NovaSeq	spades v. 3.13.0	Plants	JAAOZB000000000	PRJNA546707	SAMN12025159	97.73	1.01
2821010246	Psychromicrobium silvestre DSM 102047	Actinomycetia	Micrococcales	Micrococcaceae	Psychromicrobium	3165591	3039	90.94	2967	59.78	76.28	2	1688342	1	1688342	PacBio Sequel, PacBio RS II	HGAP v. smrtlink/6.0.0.47835, HGAP 4 (0.2.1)	Soil	JACBYQ000000000	PRJNA546944	SAMN12024825	97.9	1.38
2630968301	Gardnerella vaginalis DSM 4944	Actinomycetia	Bifidobacteriales	Bifidobacteriaceae	Gardnerella	1684315	1348	87.99	1292	41.33	78.04	1	1684315	1	1684315	PacBio RS, PacBio RS II	HGAP v. 2.3.0,protocol version=2.3.0 method=RS_HGAP_Assembly.3,smrtpipe.py v1.87.139483,	Animals	LT629773	PRJNA303713	SAMN04488545	99.55	0.91
2675903689	Candidatus Aquiluna sp. UB-MaderosW2red	Actinomycetia	Micrococcales	Microbacteriaceae	Candidatus Aquiluna	1663804	1694	93.72	1645	51.86	78.98	1	1663804	1	1663804	Illumina HiSeq 2500-1TB	spades v. 3.6.2	Freshwater	LT627734	PRJNA322864	SAMN05216534	98.1	0
2824784629	Aeriscardovia aeriphila DSM 22365	Actinomycetia	Bifidobacteriales	Bifidobacteriaceae	Aeriscardovia	1636604	1355	88.2	1293	54.05	71.29	1	1636604	1	1636604	PacBio Sequel, PacBio RS II	HGAP v. smrtlink/6.0.0.47835, HGAP 4 (0.2.1)	Animals	JACBYZ000000000	PRJNA547259	SAMN12024998	94.58	0
2818991578	Humibacillus xanthopallidus DSM 21776	Actinomycetia	Micrococcales	Intrasporangiaceae	Humibacillus	5390744	4790	90.53	4727	70.9	78.1	3	1596236	2	2540388	PacBio Sequel, PacBio RS II	HGAP v. smrtlink/6.0.0.47835, HGAP 4 (0.2.1)	Soil	VFQF00000000	PRJNA547260	SAMN12024894	99.82	2.45
2634166360	Atopobium minutum DSM 20586	Coriobacteriia	Coriobacteriales	Atopobiaceae	Atopobium	1779562	1698	91.24	1645	48.69	76.15	3	1582692	1	1582692	PacBio RS, PacBio RS II	HGAP v. 2.3.0,protocol version=2.3.0 method=RS_HGAP_Assembly.3,smrtpipe.py v1.87.139483,	Animals	FNSH00000000	PRJNA303735	SAMN04489746	100	0
2816332139	Pseudonocardia kunmingensis DSM 45301	Actinomycetia	Pseudonocardiales	Pseudonocardiaceae	Pseudonocardia	9138787	8705	91.28	8631	73.43	83.02	10	1566035	2	3339524	PacBio Sequel, PacBio RS II	HGAP v. smrtlink/6.0.0.47835, HGAP 4 (0.2.1)	Plants	VFPA00000000	PRJNA538390	SAMN11512656	99	3
2744055029	Microbacteriaceae taiensis MWH-Ta3	Actinomycetia	Micrococcales	Microbacteriaceae	unclassified	1555687	1546	94.39	1495	60.78	81.24	2	1544824	1	1544824	Illumina HiSeq 2500-1TB	spades v. 3.10.1	Freshwater	QBKD00000000	PRJNA441727	SAMN08779799	99.42	0
2824782603	Slackia isoflavoniconvertens DSM 22006	Coriobacteriia	Eggerthellales	Eggerthellaceae	Slackia	2318650	2025	85.68	1936	58.01	73.98	3	1482349	1	1482349	PacBio Sequel, PacBio RS II	HGAP v. smrtlink/6.0.0.47835, HGAP 4 (0.2.1)	Animals	JACHYQ000000000	PRJNA547278	SAMN12024756	100	0.81
2734482797	Kytococcus aerolatus DSM 22179	Actinomycetia	Micrococcales	Kytococcaceae	Kytococcus	2402416	2274	92.31	2219	72.34	77.18	5	1477566	1	1477566	Illumina HiSeq 2500-1TB	spades v. 3.9.0	Engineered	FYEZ00000000	PRJNA332821	SAMN05445756	94.34	0
2827722778	Kitasatospora paracochleata DSM 41656	Actinomycetia	Streptomycetales	Streptomycetaceae	Kitasatospora	8643301	7914	87.84	7762	72.84	66.35	9	1476119	3	1550968	PacBio Sequel	HGAP v. smrtlink/6.0.0.47835, HGAP 4 (0.2.1)	Soil	JAMZDX000000000	PRJNA546637	SAMN12025042	100	0.7
2844634069	Schaalia turicensis DSM 26658	Actinomycetia	Actinomycetales	Actinomycetaceae	Schaalia	1947459	1779	88.76	1711	56.97	74.87	2	1475258	1	1475258	PacBio Sequel II, PacBio RS, PacBio RS II	HGAP v. smrtlink/7.0.1.66768, HGAP 4 (0.2.1)	Animals	JACCAF000000000	PRJNA345945	SAMN05878117	100	1.3
2596583529	Prauserella alba DSM 44590	Actinomycetia	Pseudonocardiales	Pseudonocardiaceae	Prauserella	5615509	5185	89.3	5120	70.07	77.7	11	1460839	2	1853523	Illumina HiSeq 2500, Illumina HiSeq 2500-1TB	vpAllpaths v. r46652	Soil	JAMTCH000000000	PRJNA262301	SAMN05660435	100	0.74
2814123534	Propioniferax innocua DSM 8251	Actinomycetia	Propionibacteriales	Propionibacteriaceae	Propioniferax	2789160	2622	92.49	2569	65.43	80.05	6	1421689	1	1421689	PacBio Sequel, PacBio RS II	HGAP v. smrtlink/6.0.0.47835, HGAP 4 (0.2.1)	Animals	VFOR00000000	PRJNA538209	SAMN11512375	99.22	0.95
2596583531	Williamsia maris DSM 44693	Actinomycetia	Mycobacteriales	Nocardiaceae	Williamsia	4931535	4637	92.69	4580	68.17	77.72	5	1405484	2	1421026	Illumina HiSeq 2500, Illumina HiSeq 2500-1TB	vpAllpaths v. r46652	Soil	JAMTCJ000000000	PRJNA262192	SAMN05660695	99.4	1.09
2818991479	Saccharopolyspora dendranthemae DSM 46699	Actinomycetia	Pseudonocardiales	Pseudonocardiaceae	Saccharopolyspora	6410624	5863	88.94	5785	69.7	80.33	8	1390797	2	1972629	PacBio Sequel, PacBio RS II	HGAP v. smrtlink/6.0.0.47835, HGAP 4 (0.2.1)	Plants	VIWX00000000	PRJNA546938	SAMN12024781	97.34	3.88
2791354841	Rathayibacter sp. PhB151	Actinomycetia	Micrococcales	Microbacteriaceae	Rathayibacter	4457523	4144	88.64	4087	72.07	76.69	14	1343488	2	1454450	Illumina NovaSeq	spades v. 3.11.0	Plants	SOEN00000000	PRJNA501357	SAMN10361293	99.41	1.77
2863105245	Kutzneria viridogrisea DSM 43850	Actinomycetia	Pseudonocardiales	Pseudonocardiaceae	Kutzneria	10249642	9528	90.24	9399	70.6	69.67	11	1297008	3	2230384	PacBio Sequel, Illumina HiSeq 2500-1TB, PacBio RS II	HGAP v. smrtlink/6.0.0.47835, HGAP 4 (0.2.1)	Soil	JACJID000000000	PRJNA331466	SAMN05443433	100	3.87
2695420953	Geodermatophilus nigrescens DSM 45408	Actinomycetia	Geodermatophilales	Geodermatophilaceae	Geodermatophilus	4740866	4647	92.59	4585	75.86	76.48	11	1283662	2	1526345	Illumina HiSeq 2500-1TB	spades v. 3.6.2	Soil	FQVX00000000	PRJNA331481	SAMN05444351	100	0.77
2708742461	Rathayibacter oskolensis VKM Ac-2121	Actinomycetia	Micrococcales	Microbacteriaceae	Rathayibacter	3946460	3719	91.21	3663	71.64	77.17	5	1280863	2	1927832	Illumina HiSeq 2500-1TB	spades v. 3.6.2	Soil	FXBM00000000	PRJNA369921	SAMN06295885	99.41	1.52
2802428839	Kribbella sp. VKMAc-2574	Actinomycetia	Propionibacteriales	Kribbellaceae	Kribbella	8387673	8145	92.6	8074	68.34	78.66	8	1274391	3	1708199	Illumina NovaSeq	spades v. 3.12.0	Soil	SODU00000000	PRJNA519250	SAMN10872009	99.48	2.76
2802428827	Kribbella uralensis VKM Ac-2569	Actinomycetia	Propionibacteriales	Kribbellaceae	Kribbella	8427108	8213	93.2	8142	68.13	79.39	13	1270418	3	2716142	Illumina NovaSeq	spades v. 3.12.0	Soil	SGXJ00000000	PRJNA520291	SAMN10872467	100	2.76
2597490378	Thermoleophilum album ATCC 35263	Thermoleophilia	Thermoleophilales	Thermoleophilaceae	Thermoleophilum	2207191	2144	93.66	2092	69.12	77.05	5	1261070	1	1261070	Illumina HiSeq 2000, Illumina HiSeq 2500	vpAllpaths v. r46652	Soil	FNWJ00000000	PRJNA245554	SAMN02745716	95.26	1.72
2734482175	Actinokineospora cianjurensis DSM 45657	Actinomycetia	Pseudonocardiales	Pseudonocardiaceae	Actinokineospora	7615874	6732	88.95	6649	70.92	72.96	18	1225445	2	3297612	Illumina HiSeq 2500-1TB	spades v. 3.9.0	Plants	RCDD00000000	PRJNA402490	SAMN07621016	100	1.94
2818991221	Microbacterium kyungheense DSM 105492	Actinomycetia	Micrococcales	Microbacteriaceae	Microbacterium	4276286	3940	92.87	3881	70.71	81.35	9	1202480	2	1477500	PacBio Sequel, PacBio RS II	HGAP v. smrtlink/6.0.0.47835, HGAP 4 (0.2.1)	Soil	VFPE00000000	PRJNA537961	SAMN11511978	96.46	2.1
2818991480	Actinoplanes teichomyceticus DSM 43866	Actinomycetia	Micromonosporales	Micromonosporaceae	Actinoplanes	8259686	7324	87.08	7237	72.75	74.29	10	1184287	3	2019468	PacBio Sequel, PacBio RS II	HGAP v. smrtlink/6.0.0.47835, HGAP 4 (0.2.1)	Soil	VIWY00000000	PRJNA547242	SAMN12025722	100	3.7
2802428834	Kribbella pratensis VKM Ac-2573	Actinomycetia	Propionibacteriales	Kribbellaceae	Kribbella	8365383	8282	92.18	8217	68.09	78.35	6	1179911	3	2129926	Illumina NovaSeq	spades v. 3.12.0	Soil	SODP00000000	PRJNA520295	SAMN10872471	99.48	3.37
2770939659	Nocardia alba DSM 44684	Actinomycetia	Mycobacteriales	Nocardiaceae	Nocardia	7289173	6712	90.69	6641	67.66	76.53	19	1177511	3	1452984	Illumina HiSeq 2500-1TB	spades v. 3.10.1	Soil	SMFR00000000	PRJNA463398	SAMN09074704	99.37	2.07
2799112218	Motilibacter rhizosphaerae DSM 45622	Actinomycetia	Motilibacterales	Motilibacteraceae	Motilibacter	4315149	4051	92.75	3993	74.52	79.73	15	1148054	2	1191775	Illumina NovaSeq	spades v. 3.12.0	Soil	SGXD00000000	PRJNA519301	SAMN10864759	99.47	0
2824186164	Actinoplanes lutulentus DSM 45883	Actinomycetia	Micromonosporales	Micromonosporaceae	Actinoplanes	9837158	9099	90.16	8973	69.15	68.67	18	1141432	4	1960616	PacBio Sequel, PacBio RS II	HGAP v. smrtlink/6.0.0.47835, HGAP 4 (0.2.1)	Soil	JACHWI000000000	PRJNA538397	SAMN11512348	98	1.06
2827611747	Nesterenkonia koreensis DSM 28238	Actinomycetia	Micrococcales	Micrococcaceae	Garicola	2245867	2180	91.48	2118	65.44	76.74	27	1138164	1	1138164	PacBio Sequel, PacBio RS II	HGAP v. smrtlink/6.0.0.47835, HGAP 4 (0.2.1)	Engineered	JACIBT000000000	PRJNA547255	SAMN12026574	84.4	1.83
2820999004	Streptomyces cinereoruber DSM 41512	Actinomycetia	Streptomycetales	Streptomycetaceae	Streptomyces	7473163	6814	88	6683	72.92	69.47	9	1133104	2	3073987	PacBio Sequel, PacBio RS II	HGAP v. smrtlink/6.0.0.47835, HGAP 4 (0.2.1)	Soil	JAAMPB000000000	PRJNA537957	SAMN11512082	99.34	1.31
2824239402	Hoyosella altamirensis DSM 45258	Actinomycetia	Mycobacteriales	Mycobacteriaceae	Hoyosella	4762199	4706	92.26	4633	62.2	72.76	11	1120090	2	1785438	PacBio Sequel	HGAP v. smrtlink/6.0.0.47835, HGAP 4 (0.2.1)	Soil	JACHWS000000000	PRJNA546932	SAMN12024688	99.76	0.57
2820973839	Frigoribacterium faeni DSM 10309	Actinomycetia	Micrococcales	Microbacteriaceae	Frigoribacterium	3413408	3236	90.53	3172	71.43	75.74	13	1095235	2	1368825	PacBio Sequel, PacBio RS II	HGAP v. smrtlink/6.0.0.47835, HGAP 4 (0.2.1)	Plants	JACGWW000000000	PRJNA538212	SAMN11513164	98.25	7.34
2799112209	Agromyces ramosus DSM 43045	Actinomycetia	Micrococcales	Microbacteriaceae	Agromyces	3838279	3675	91.81	3619	71.26	80.63	6	1081665	2	1385497	Illumina NovaSeq	spades v. 3.12.0	Soil	SGWY00000000	PRJNA519299	SAMN10864679	99.49	0.51
2863380036	Microbispora chromogenes DSM 43165	Actinomycetia	Streptosporangiales	Streptosporangiaceae	Microbispora	9927187	9282	89.39	9156	71.11	70.86	17	1060268	4	1895589	PacBio Sequel	HGAP v. smrtlink/6.0.0.47835, HGAP 4 (0.2.1)	Soil	JACJNS000000000	PRJNA546636	SAMN12025949	98.94	1.72
2596583621	Actinokineospora globicatena DSM 44256	Actinomycetia	Pseudonocardiales	Pseudonocardiaceae	Actinokineospora	7638937	6746	89.27	6662	70.76	71.03	10	1057855	2	3058629	Illumina HiSeq 2500, Illumina HiSeq 2500-1TB	vpAllpaths v. r46652	Soil	JAMTCR000000000	PRJNA262062	SAMN03080607	100	1.7
2791354842	Frigoribacterium sp. PhB116	Actinomycetia	Micrococcales	Microbacteriaceae	Frigoribacterium	3367010	3133	90.61	3076	72.52	79.54	8	1054682	2	1394648	Illumina NovaSeq	spades v. 3.11.0	Plants	SOBE00000000	PRJNA501342	SAMN10361583	98.38	0.76
2687453746	Austwickia chelonae DSM 44178	Actinomycetia	Micrococcales	Dermatophilaceae	Austwickia	3544343	3124	89.18	3071	66.16	77.24	9	1002457	2	1740420	Illumina HiSeq 2500-1TB	spades v. 3.6.2	Animals	FOJD00000000	PRJNA329808	SAMN05421595	100	1.09
2708742470	Agreia elymi VKM Ac-1783	Actinomycetia	Micrococcales	Microbacteriaceae	Agreia	3762434	3637	92.95	3579	65.85	76.38	7	1002356	2	1054313	Illumina HiSeq 2500-1TB	spades v. 3.6.2	Plants	FXWI00000000	PRJNA369924	SAMN06295943	99.24	2.78
2734482167	Amnibacterium kyonggiense DSM 24782	Actinomycetia	Micrococcales	Microbacteriaceae	Amnibacterium	3709865	3700	91.9	3644	73.1	77.46	6	997725	2	1649177	Illumina HiSeq 2500-1TB	spades v. 3.9.0	Freshwater	SOAM00000000	PRJNA402474	SAMN07621476	98.48	2.02
2728369258	Blastococcus haudaquaticus DSM 44270	Actinomycetia	Geodermatophilales	Geodermatophilaceae	Blastococcus	4512672	4472	92.4	4410	73.29	76.68	11	983271	2	1347517	Illumina HiSeq 2500-1TB	spades v. 3.9.0	Unknown	OCNK00000000	PRJNA363550	SAMN06272739	98.58	1.24
2596583530	Williamsia deligens DSM 44902	Actinomycetia	Mycobacteriales	Nocardiaceae	Williamsia	4410574	4124	93.21	4064	70.17	76.82	9	968136	3	1062879	Illumina HiSeq 2500, Illumina HiSeq 2500-1TB	vpAllpaths v. r46652	Animals	JAMTCI000000000	PRJNA262193	SAMN05661029	99.76	0.36
2824178761	Amycolatopsis bartoniae DSM 45807	Actinomycetia	Pseudonocardiales	Pseudonocardiaceae	Amycolatopsis	7757008	7402	91.61	7316	70.96	75.56	23	958450	3	2510122	PacBio Sequel, PacBio RS II	HGAP v. smrtlink/6.0.0.47835, HGAP 4 (0.2.1)	Soil	JACHWH000000000	PRJNA547290	SAMN12024902	100	1.31
2695420949	Jatrophihabitans endophyticus DSM 45627	Actinomycetia	Jatrophihabitantales	Jatrophihabitantaceae	Jatrophihabitans	4480046	4272	93.28	4217	72.94	76.92	10	953441	3	1119061	Illumina HiSeq 2500-1TB	spades v. 3.6.2	Plants	FQVU00000000	PRJNA331482	SAMN05443575	95.64	0.47
2757320572	Microbacterium telephonicum S2T63	Actinomycetia	Micrococcales	Microbacteriaceae	Microbacterium	3118122	3009	92.59	2952	70.93	79.59	6	947782	2	1023058	Illumina MiSeq, Illumina HiSeq 2500-1TB	spades v. 3.10.1	Engineered	RCDB00000000	PRJNA440731	SAMN08775494	99.32	1.02
2698536811	Agromyces cerinus cerinus DSM 8595	Actinomycetia	Micrococcales	Microbacteriaceae	Agromyces	4187509	3963	92.48	3906	69.97	76.96	8	946216	2	1310032	Illumina HiSeq 2500-1TB	spades v. 3.6.2	Soil	FSRJ00000000	PRJNA331513	SAMN05443544	99.49	0
2849278078	Isoptericola halotolerans KCTC 19046	Actinomycetia	Micrococcales	Promicromonosporaceae	Isoptericola	3968934	3763	92.77	3685	72.56	75.18	6	940926	2	1641054	Illumina NovaSeq, Illumina NovaSeq S4	spades v. 3.13.0	Soil	JABEZU000000000	PRJNA617979	SAMN14505437	100	0
2791354810	Rathayibacter sp. PhB127	Actinomycetia	Micrococcales	Microbacteriaceae	Rathayibacter	4446714	4119	88.97	4059	72.22	77.03	12	939012	2	2202008	Illumina NovaSeq	spades v. 3.11.0	Plants	RKHW00000000	PRJNA501344	SAMN10361286	99.41	1.77
2802428840	Kribbella soli VKM Ac-2540	Actinomycetia	Propionibacteriales	Kribbellaceae	Kribbella	8637800	8438	92.81	8370	67.92	78.61	19	928248	3	2315199	Illumina NovaSeq	spades v. 3.12.0	Soil	SHKR00000000	PRJNA520282	SAMN10866374	98.96	3.8
2791354835	Curtobacterium sp. ZW137	Actinomycetia	Micrococcales	Microbacteriaceae	Curtobacterium	3904333	3764	91.7	3705	71.05	79.52	9	926179	2	1109812	Illumina NovaSeq	spades v. 3.11.0	Unknown	RJKS00000000	PRJNA501377	SAMN10361597	99.44	1.77
2687453777	Quadrisphaera sp. DSM 44207	Actinomycetia	Kineosporiales	Kineosporiaceae	Quadrisphaera	3195637	3062	91.35	3004	76.64	77.5	4	922520	2	1280463	Illumina HiSeq 2500-1TB	spades v. 3.6.2	Soil	FNKA00000000	PRJNA329798	SAMN05428996	99.37	1.08
2596583683	Stackebrandtia albiflava DSM 45044	Actinomycetia	Glycomycetales	Glycomycetaceae	Stackebrandtia	5549958	5354	88.68	5291	70.06	72.13	13	912988	3	1687451	Illumina HiSeq 2500, Illumina HiSeq 2500-1TB	vpAllpaths v. r46652	Soil	VLLL00000000	PRJNA262195	SAMN02745826	98.48	0.22
2824246350	Prauserella isguenensis CECT 8577	Actinomycetia	Pseudonocardiales	Pseudonocardiaceae	Prauserella	4952010	4666	88.9	4592	70.29	75.68	15	910646	2	1839427	Illumina NovaSeq	spades v. 3.13.0	Soil	JACHWU000000000	PRJNA546724	SAMN12025534	100	0
2824462937	Microbacterium endophyticum CECT 8354	Actinomycetia	Micrococcales	Microbacteriaceae	Microbacterium	2907370	2802	93.18	2741	61.8	76.05	8	909008	2	1267607	Illumina NovaSeq	spades v. 3.13.0	Plants	JAASRV000000000	PRJNA546706	SAMN12025548	98.48	1.01
2675903050	Amycolatopsis xylanica CPCC 202699	Actinomycetia	Pseudonocardiales	Pseudonocardiaceae	Amycolatopsis	9406090	8591	91.86	8495	68.89	75.45	25	884467	4	1745265	Illumina HiSeq 2500-1TB	ALLPATHS v. r46652	Soil	FNON00000000	PRJNA330447	SAMN05421504	100	2.05
2599185298	Klenkia taihuensis DSM 45962	Actinomycetia	Geodermatophilales	Geodermatophilaceae	Klenkia	4316910	4270	93.85	4203	74.88	77.89	10	872704	2	1576711	Illumina HiSeq 2500, Illumina HiSeq 2500-1TB	ALLPATHS v. r46652	Freshwater	FOMD00000000	PRJNA262184	SAMN05661030	100	1.12
2818991576	Kocuria rosea DSM 20447	Actinomycetia	Micrococcales	Micrococcaceae	Kocuria	3881675	3582	89.74	3518	72.75	81.21	9	868465	2	1686361	PacBio Sequel, PacBio RS II	HGAP v. smrtlink/6.0.0.47835, HGAP 4 (0.2.1)	Unknown	VFQD00000000	PRJNA547246	SAMN12024687	97.2	2.3
2820985940	Microbacterium halimionae DSM 27576	Actinomycetia	Micrococcales	Microbacteriaceae	Microbacterium	2932449	2825	93.18	2762	61.57	76.67	10	863218	2	1009191	PacBio Sequel, PacBio RS II	HGAP v. smrtlink/6.0.0.47835, HGAP 4 (0.2.1)	Animals	JACGWY000000000	PRJNA547256	SAMN12024942	97.73	1.52
2728369740	Luteimicrobium subarcticum DSM 22413	Actinomycetia	Micrococcales	unclassified	Luteimicrobium	3632746	3248	92.1	3193	73.19	80.45	14	860788	2	1004268	Illumina HiSeq 2500-1TB	spades v. 3.9.0	Soil	PGTZ00000000	PRJNA402456	SAMN07621183	100	0
2708742395	Agreia pratensis VKM Ac-2510	Actinomycetia	Micrococcales	Microbacteriaceae	Agreia	3582686	3496	93.24	3437	65.39	76.2	10	860306	2	1129093	Illumina HiSeq 2500-1TB	spades v. 3.6.2	Plants	FXAY00000000	PRJNA369975	SAMN06296010	99.24	2.02
2596583604	Prauserella flava DSM 45265	Actinomycetia	Pseudonocardiales	Pseudonocardiaceae	Prauserella	5644177	5238	88.85	5174	69.9	77.63	12	832959	3	1723556	Illumina HiSeq 2500, Illumina HiSeq 2500-1TB	vpAllpaths v. r46652	Freshwater	JANBBG000000000	PRJNA262304	SAMN05660423	100	0.49
2596583569	Prauserella salsuginis DSM 45264	Actinomycetia	Pseudonocardiales	Pseudonocardiaceae	Prauserella	5643597	5245	88.85	5179	69.9	77.54	16	832515	3	1136177	Illumina HiSeq 2500, Illumina HiSeq 2500-1TB	vpAllpaths v. r46652	Freshwater	JANBBF000000000	PRJNA262332	SAMN05661024	100	0.49
2675903153	Amycolatopsis pretoriensis DSM 44654	Actinomycetia	Pseudonocardiales	Pseudonocardiaceae	Amycolatopsis	10299026	9886	91.32	9807	71.17	73.98	31	828924	5	1455388	Illumina HiSeq 2500-1TB	spades v. 3.6.2	Animals	FNUJ00000000	PRJNA329858	SAMN05421837	99.51	0.99
2824374264	Microbacterium ulmi CECT 5976	Actinomycetia	Micrococcales	Microbacteriaceae	Microbacterium	3510559	3344	92.01	3286	70.77	77.96	3	824346	2	1323538	Illumina NovaSeq	spades v. 3.13.0	Plants	JAAOZF000000000	PRJNA546709	SAMN12025065	99.49	1.52
2693429866	Nocardia asteroides DSM 43373	Actinomycetia	Mycobacteriales	Nocardiaceae	Nocardia	6954840	6477	90.64	6398	69.92	72.94	25	819012	3	2020832	Illumina HiSeq 2500-1TB	spades v. 3.6.2	Unknown	FOTX00000000	PRJNA331413	SAMN05444423	99.75	1.74
2734482071	Sediminihabitans luteus DSM 25478	Actinomycetia	Micrococcales	Cellulomonadaceae	Sediminihabitans	3421787	3076	91.59	3015	73.59	79.45	9	817742	2	1303450	Illumina HiSeq 2500-1TB	spades v. 3.9.0	Marine	PGFE00000000	PRJNA402450	SAMN07621134	100	0
2687453773	Geodermatophilus luedemannii DSM 45219	Actinomycetia	Geodermatophilales	Geodermatophilaceae	Geodermatophilus	4968589	4834	90.19	4776	74.65	73.91	12	811733	3	1025049	Illumina HiSeq 2500-1TB	spades v. 3.6.2	Unknown	FNIQ00000000	PRJNA329795	SAMN05428965	99.53	1.4
2818991235	Halopolyspora algeriensis DSM 46680	Actinomycetia	unclassified	unclassified	Halopolyspora	4526911	4337	88.35	4264	68.18	77.52	9	810802	2	1720075	PacBio Sequel, PacBio RS II	HGAP v. smrtlink/6.0.0.47835, HGAP 4 (0.2.1)	Soil	VFPI00000000	PRJNA546946	SAMN12024797	97.03	1.86
2728369498	Actinomadura pelletieri DSM 43383	Actinomycetia	Streptosporangiales	Thermomonosporaceae	Actinomadura	7528180	6910	88.33	6819	70.44	74.62	15	804235	4	1465356	Illumina HiSeq 2500-1TB	spades v. 3.9.0	Animals	RBWU00000000	PRJNA368471	SAMN06266993	100	4.01
2681812963	Mycolicibacterium litorale CGMCC 4.5724	Actinomycetia	Mycobacteriales	Mycobacteriaceae	Mycolicibacterium	5549188	5415	93.83	5347	68.93	81.18	16	798706	2	2126661	Illumina HiSeq 2500-1TB	ALLPATHS v. r46652	Soil	SOQY00000000	PRJNA330459	SAMN05421873	99.62	0
2788499871	Curtobacterium sp. PhB146	Actinomycetia	Micrococcales	Microbacteriaceae	Curtobacterium	4196470	4037	90.97	3976	70.72	78.55	21	798434	2	1734501	Illumina NovaSeq	spades v. 3.11.0	Plants	SMBN00000000	PRJNA501355	SAMN10361291	100	0.76
2622736429	Sanguibacter marinus DSM 19083	Actinomycetia	Micrococcales	Jonesiaceae	Flavimobilis	2899750	2722	93.23	2661	72.04	78.07	11	796483	2	1077992	Illumina HiSeq 2500-1TB	ALLPATHS v. r46652	Soil	FONZ00000000	PRJNA303483	SAMN04488035	99.71	0
2756170238	Lechevalieria atacamensis DSM 45479	Actinomycetia	Pseudonocardiales	Pseudonocardiaceae	Lentzea	9306230	9165	91.2	9075	68.87	72.39	32	785641	4	1819370	Illumina HiSeq 2500-1TB	spades v. 3.10.1	Soil	QLTT00000000	PRJNA442659	SAMN08775553	99.51	2.5
2863206357	Actinomadura rupiterrae DSM 45251	Actinomycetia	Streptosporangiales	Thermomonosporaceae	Actinomadura	10242436	9339	87.03	9203	71.92	66.47	24	780933	6	1026375	PacBio Sequel, PacBio RS II	HGAP v. smrtlink/6.0.0.47835, HGAP 4 (0.2.1)	Soil	JAMZEA000000000	PRJNA546933	SAMN12025773	97.85	2.78
2667527392	Herbiconiux ginsengi CGMCC 4.3491	Actinomycetia	Micrococcales	Microbacteriaceae	Herbiconiux	4853715	4633	91.94	4576	68.43	77.47	12	778937	2	1721205	Illumina HiSeq 2500-1TB	ALLPATHS v. r46652	Plants	FNPZ00000000	PRJNA323111	SAMN05216554	99.49	1.94
2824309123	Streptomyces violarus CECT 3237	Actinomycetia	Streptomycetales	Streptomycetaceae	Streptomyces	9117994	8408	88.73	8290	70.89	71.53	20	772769	4	2374296	Illumina NovaSeq	spades v. 3.13.0	Soil	JACHXE000000000	PRJNA546742	SAMN12025070	100	0.64
2795385470	Labedaea rhizosphaerae DSM 45361	Actinomycetia	Pseudonocardiales	Pseudonocardiaceae	Labedaea	8317180	7820	91.45	7720	70.44	74.85	22	770598	4	1988787	Illumina NovaSeq	spades v. 3.12.0	Plants	SNXZ00000000	PRJNA519298	SAMN10864828	99.29	0.89
2721755905	Microbacterium hydrothermale CGMCC 1.12512	Actinomycetia	Micrococcales	Microbacteriaceae	Microbacterium	3788648	3659	90.76	3603	70.77	74.17	13	760361	2	1531342	Illumina HiSeq 2500-1TB	spades v. 3.9.0	Marine	JAODLQ000000000	PRJNA370095	SAMN06296950	98.99	0.06
2818991320	Klugiella xanthotipulae DSM 18031	Actinomycetia	Micrococcales	Microbacteriaceae	Klugiella	2984076	2728	91.04	2669	62.7	76.39	4	758822	2	1351095	PacBio Sequel, PacBio RS II	HGAP v. smrtlink/6.0.0.47835, HGAP 4 (0.2.1)	Animals	VFPN00000000	PRJNA538215	SAMN11512783	98.54	1.75
2596583524	Williamsia serinedens DSM 45037	Actinomycetia	Mycobacteriales	Nocardiaceae	Williamsia	4636441	4384	92.84	4325	70.4	76.51	33	757732	3	788896	Illumina HiSeq 2500, Illumina HiSeq 2500-1TB	vpAllpaths v. r46652	Soil	JAMTCG000000000	PRJNA262191	SAMN05660736	100	0.63
2816332116	Marihabitans asiaticum DSM 18935	Actinomycetia	Micrococcales	Intrasporangiaceae	Marihabitans	2953873	2840	92.96	2783	71.09	81.27	6	754009	2	952911	PacBio Sequel, PacBio RS II	HGAP v. smrtlink/6.0.0.47835, HGAP 4 (0.2.1)	Marine	VIUW00000000	PRJNA538389	SAMN11512784	99.46	0.54
2861178129	Nonomuraea soli DSM 45533	Actinomycetia	Streptosporangiales	Streptosporangiaceae	Nonomuraea	10086809	9463	92.71	9351	70.71	72.95	21	742327	5	1554507	Illumina NovaSeq S4	spades v. 3.13.0	Soil	JACDUR000000000	PRJNA632293	SAMN14908352	99.47	1.93
2734482074	Blastococcus aggregatus DSM 4725	Actinomycetia	Geodermatophilales	Geodermatophilaceae	Blastococcus	4620309	4495	91.6	4434	73.32	73.26	13	741419	3	1135254	Illumina HiSeq 2500, Illumina HiSeq 2500-1TB	spades v. 3.9.0	Marine	OBQI00000000	PRJNA262186	SAMN05660748	99.05	1.72
2606217201	Saccharomonospora viridis ATCC 33517	Actinomycetia	Pseudonocardiales	Pseudonocardiaceae	Saccharomonospora	4308214	3994	89.05	3932	67.36	76.79	12	736503	3	1181195	Illumina HiSeq 2500	vpAllpaths v. r46652	Soil	FOWS00000000	PRJNA257871	SAMN02982918	100	0
2756170315	Ponticoccus gilvus DSM 21351	Actinomycetia	Propionibacteriales	Propionibacteriaceae	Ponticoccus	4430401	4161	92.95	4104	69.5	81.74	16	725508	2	1595038	Illumina HiSeq 2500-1TB	spades v. 3.10.1	Marine	SNXA00000000	PRJNA442653	SAMN08776253	99.83	0
2731639183	Compostimonas suwonensis DSM 25625	Actinomycetia	Micrococcales	Microbacteriaceae	Compostimonas	3882495	3507	91.05	3449	69.28	80.75	10	725454	3	876701	Illumina HiSeq 2500-1TB	spades v. 3.9.0	Engineered	PGFB00000000	PRJNA402476	SAMN07621076	99.24	1.52
2687453782	Pimelobacter simplex ATCC 6946	Actinomycetia	Propionibacteriales	Nocardioidaceae	Pimelobacter	5631835	5607	94.16	5546	72.86	73.82	12	722453	4	1030196	Illumina HiSeq 2500-1TB	ALLPATHS v. r46652	Soil	FOUK00000000	PRJNA329867	SAMN05421671	99.22	0
2816332111	Enteractinococcus coprophilus DSM 24083	Actinomycetia	Micrococcales	Micrococcaceae	Enteractinococcus	2879712	2725	90.52	2669	56.73	80.07	6	719827	2	1030803	PacBio Sequel, PacBio RS II	HGAP v. smrtlink/6.0.0.47835, HGAP 4 (0.2.1)	Animals	VFOU00000000	PRJNA538388	SAMN11512782	96	3.15
2824343141	Cellulomonas uda CECT 4284	Actinomycetia	Micrococcales	Cellulomonadaceae	Cellulomonas	3567340	3292	90.8	3221	73.84	71.32	8	715534	2	1230753	Illumina NovaSeq	spades v. 3.13.0	Engineered	JAAOZE000000000	PRJNA546690	SAMN12025146	100	0
2619619047	Micromonospora mirobrigensis DSM 44830	Actinomycetia	Micromonosporales	Micromonosporaceae	Micromonospora	6168719	5772	90.2	5695	73.34	73.87	22	710029	3	1540741	Illumina HiSeq 2500-1TB	ALLPATHS v. r46652	Freshwater	FMCX00000000	PRJNA303592	SAMN04488520	100	1.32
2687453759	Lysinimicrobium mangrovi DSM 24868	Actinomycetia	Micrococcales	Demequinaceae	Demequina	2973201	2808	92.67	2752	71.81	76.78	15	705097	2	785010	Illumina HiSeq 2500-1TB	spades v. 3.6.2	Plants	FNZI00000000	PRJNA330494	SAMN05421637	97.69	0.58
2728369266	Allonocardiopsis opalescens DSM 45601	Actinomycetia	Streptosporangiales	unclassified	Allonocardiopsis	6972847	6377	87.16	6304	73.86	75.99	22	703645	4	1619346	Illumina HiSeq 2500-1TB	spades v. 3.9.0	Plants	PVZC00000000	PRJNA402494	SAMN07621481	100	1.84
2799112271	Actinocrispum wychmicini DSM 45934	Actinomycetia	Pseudonocardiales	Pseudonocardiaceae	Actinocrispum	12011259	10837	91.35	10743	68.32	74.65	43	700857	7	1333244	Illumina NovaSeq	spades v. 3.12.0	Soil	SLWS00000000	PRJNA519304	SAMN10864762	99.05	3.54
2820977076	Auritidibacter ignavus DSM 45359	Actinomycetia	Micrococcales	Micrococcaceae	Auritidibacter	2629846	2549	89.86	2476	59.4	72.5	10	697228	2	736988	PacBio Sequel, PacBio RS II	HGAP v. smrtlink/6.0.0.47835, HGAP 4 (0.2.1)	Animals	JAAMOY000000000	PRJNA547243	SAMN12025551	95.5	2.79
2863320540	Saccharothrix tamanrassetensis CECT 8640	Actinomycetia	Pseudonocardiales	Pseudonocardiaceae	Saccharothrix	8053586	7420	88.72	7332	71.41	69.26	31	696116	5	1169988	Illumina NovaSeq	spades v. 3.13.0	Soil	JACHJN000000000	PRJNA546730	SAMN12025052	100	1.63
2821241899	Leifsonia aquatica DSM 20146	Actinomycetia	Micrococcales	Microbacteriaceae	Leifsonia	4406548	4315	92.77	4255	70.4	76.48	9	692419	2	2058765	PacBio Sequel, PacBio RS II	HGAP v. smrtlink/6.0.0.47835, HGAP 4 (0.2.1)	Freshwater	JACHVP000000000	PRJNA547241	SAMN12024890	99.49	1.27
2820958510	Friedmanniella endophytica DSM 100723	Actinomycetia	Propionibacteriales	Nocardioidaceae	Friedmanniella	4302690	3993	90.96	3919	72.78	75.58	9	691988	3	1080420	PacBio Sequel, PacBio RS II	HGAP v. smrtlink/6.0.0.47835, HGAP 4 (0.2.1)	Plants	JACGWT000000000	PRJNA547282	SAMN12024772	97.32	1.55
2791354847	Frondihabitans sp. PhB188	Actinomycetia	Micrococcales	Microbacteriaceae	Frondihabitans	3793925	3642	90.09	3584	69.55	78.14	10	688372	3	1056865	Illumina NovaSeq	spades v. 3.11.0	Plants	RJUO00000000	PRJNA501368	SAMN10361089	98.48	0.93
2599185193	Blastococcus fimeti DSM 44205	Actinomycetia	Geodermatophilales	Geodermatophilaceae	Blastococcus	4044261	3939	91.27	3853	73.39	76.42	30	686060	3	909980	Illumina HiSeq 2500, Illumina HiSeq 2500-1TB	ALLPATHS v. r46652	Engineered	FNAW00000000	PRJNA262345	SAMN05660485	98.82	0.06
2602042031	Klenkia brasiliensis DSM 44526	Actinomycetia	Geodermatophilales	Geodermatophilaceae	Klenkia	4451590	4391	94	4327	74.84	77.61	14	684238	3	886618	Illumina HiSeq 2500, Illumina HiSeq 2500-1TB	ALLPATHS v. r46652	Soil	FNCF00000000	PRJNA262360	SAMN05660324	100	1.12
2708742472	Plantibacter sp. VKM Ac-1784	Actinomycetia	Micrococcales	Microbacteriaceae	Plantibacter	4122483	3906	91.25	3846	69.23	76.7	8	674883	3	1022338	Illumina HiSeq 2500-1TB	spades v. 3.6.2	Plants	FXWJ00000000	PRJNA369927	SAMN06295909	99.49	0.31
2802428838	Kribbella udmurtensis VKM Ac-2566	Actinomycetia	Propionibacteriales	Kribbellaceae	Kribbella	8670423	8454	92.18	8383	68.22	78.01	16	663294	5	1434722	Illumina NovaSeq	spades v. 3.12.0	Soil	SODT00000000	PRJNA520288	SAMN10872465	99.48	2.76
2622736537	Micromonospora saelicesensis DSM 44871	Actinomycetia	Micromonosporales	Micromonosporaceae	Micromonospora	7103993	6653	89.66	6568	71.15	73.09	11	660392	4	1664885	Illumina HiSeq 2500-1TB	ALLPATHS v. r46652	Plants	FMCR00000000	PRJNA303591	SAMN04488521	100	0.79
2596583702	Krasilnikoviella flava DSM 21481	Actinomycetia	Micrococcales	Promicromonosporaceae	Krasilnikoviella	4846016	4447	92.71	4379	73.74	80.93	10	657286	3	1053941	Illumina HiSeq 2500-1TB	ALLPATHS v. r46652	Soil	FUZQ00000000	PRJNA298094	SAMN04324258	100	0.87
2731639259	Amycolatopsis arida DSM 45648	Actinomycetia	Pseudonocardiales	Pseudonocardiaceae	Amycolatopsis	6002460	5787	87.55	5723	72.72	76.05	28	652511	4	977085	Illumina HiSeq 2500-1TB	spades v. 3.9.0	Soil	SOEP00000000	PRJNA402491	SAMN07621706	100	0.49
2695420942	Streptoalloteichus hindustanus DSM 44523	Actinomycetia	Pseudonocardiales	Pseudonocardiaceae	Streptoalloteichus	7279383	6608	85.85	6536	72.62	71.94	33	644701	5	1187168	Illumina HiSeq 2500-1TB	spades v. 3.6.2	Soil	FQVN00000000	PRJNA331483	SAMN05444320	100	4.97
2791354811	Cellulomonas sp. PhB150	Actinomycetia	Micrococcales	Cellulomonadaceae	Cellulomonas	3798457	3498	92.77	3441	72.75	80.27	9	641483	2	1618714	Illumina NovaSeq	spades v. 3.11.0	Plants	RKHX00000000	PRJNA501356	SAMN10361292	100	0
2617270936	Tessaracoccus oleiagri CGMCC 1.9159	Actinomycetia	Propionibacteriales	Propionibacteriaceae	Tessaracoccus	3156218	2974	94.24	2915	69.66	78.65	11	639490	2	1091270	Illumina HiSeq 2500-1TB	ALLPATHS v. r46652	Engineered	FNGP00000000	PRJNA303532	SAMN04488242	99.3	0.17
2599185153	Nocardia amikacinitolerans DSM 45537	Actinomycetia	Mycobacteriales	Nocardiaceae	Nocardia	7379133	6697	88.47	6610	68.68	72.35	11	635172	4	1672012	Illumina HiSeq 2500-1TB	ALLPATHS v. r46652	Animals	OBEG00000000	PRJNA297930	SAMN04244553	99.37	0.93
2681812868	Cellulosimicrobium aquatile 3bp	Actinomycetia	Micrococcales	Promicromonosporaceae	Cellulosimicrobium	4317712	3859	91.34	3796	74.73	77.97	14	628728	3	989875	Illumina HiSeq 2500-1TB	spades v. 3.6.2	Freshwater	FTMI00000000	PRJNA335127	SAMN05518682	99.42	0.67
2791354850	Rathayibacter sp. PhB152	Actinomycetia	Micrococcales	Microbacteriaceae	Rathayibacter	4560507	4192	88.93	4136	72.12	78.27	20	626341	4	788496	Illumina NovaSeq	spades v. 3.11.0	Plants	RJUT00000000	PRJNA501358	SAMN10361294	99.41	2.4
2842134933	Mycolicibacterium obuense SEMIA 442	Actinomycetia	Mycobacteriales	Mycobacteriaceae	Mycolicibacterium	5847019	5700	93.14	5625	68.51	75.19	28	623197	3	1654339	Illumina NovaSeq	spades v. 3.13.0	Plants	JACJMY000000000	PRJNA581037	SAMN13165604	99.62	0
2818991429	Microbacterium lacticum DSM 20427	Actinomycetia	Micrococcales	Microbacteriaceae	Microbacterium	3086904	3093	91.46	3035	70.31	76.69	9	613777	2	1166065	PacBio Sequel, PacBio RS II	HGAP v. smrtlink/6.0.0.47835, HGAP 4 (0.2.1)	Unknown	VFPS00000000	PRJNA547276	SAMN12025723	99.49	2.28
2728369483	Umezawaea tangerina DSM 44720	Actinomycetia	Pseudonocardiales	Pseudonocardiaceae	Umezawaea	10685010	9444	89.83	9363	71.62	78.34	34	610673	7	1278869	Illumina HiSeq 2500-1TB	spades v. 3.9.0	Soil	PVTF00000000	PRJNA402465	SAMN07621133	99.51	3.22
2791354819	Curtobacterium sp. PhB78	Actinomycetia	Micrococcales	Microbacteriaceae	Curtobacterium	3997074	3843	91.33	3782	70.63	78.4	15	609550	3	794518	Illumina NovaSeq	spades v. 3.11.0	Plants	RKIA00000000	PRJNA501375	SAMN10361595	99.49	1.26
2849274716	Isoptericola chiayiensis KCTC 19740	Actinomycetia	Micrococcales	Promicromonosporaceae	Isoptericola	3616226	3361	92.57	3287	73.02	76.85	16	607002	3	676152	Illumina NovaSeq, Illumina NovaSeq S4	spades v. 3.13.0	Soil	JABEZT000000000	PRJNA617978	SAMN14505434	100	0
2721755902	Salinibacterium xinjiangense CGMCC 1.05381	Actinomycetia	Micrococcales	Microbacteriaceae	Salinibacterium	3026577	2958	90.84	2903	63.93	75.59	9	605400	3	703309	Illumina HiSeq 2500-1TB	spades v. 3.9.0	Freshwater	OCST00000000	PRJNA370075	SAMN06296378	98.99	0.25
2770939516	Nocardia mexicana DSM 44952	Actinomycetia	Mycobacteriales	Nocardiaceae	Nocardia	8981212	8258	88.82	8183	68.66	76.59	41	601241	6	1104969	Illumina HiSeq 2500-1TB	spades v. 3.10.1	Animals	QQAZ00000000	PRJNA463395	SAMN09074698	98.62	2.63
2824480100	Actinopolyspora biskrensis CECT 8576	Actinomycetia	Actinopolysporales	Actinopolysporaceae	Actinopolyspora	4949786	4553	83.91	4464	68.67	69.32	15	596905	3	1328706	Illumina NovaSeq	spades v. 3.13.0	Soil	JACBYW000000000	PRJNA546685	SAMN12025516	100	0.6
2791354831	Curtobacterium sp. PhB130	Actinomycetia	Micrococcales	Microbacteriaceae	Curtobacterium	3954222	3795	91.62	3735	70.85	79.21	14	593642	3	904051	Illumina NovaSeq	spades v. 3.11.0	Plants	RKII00000000	PRJNA501346	SAMN10361288	99.44	2.27
2602042045	Actinobacteria bacterium DSM 45722	Actinomycetia	Geodermatophilales	Geodermatophilaceae	Klenkia	4219224	4133	93.21	4070	74.42	76.68	14	588680	3	1066926	Illumina HiSeq 2500-1TB	ALLPATHS v. r46652	Unknown	FMUH00000000	PRJNA265775	SAMN03159343	98.82	1.63
2821088045	Terracoccus luteus B3ACCR12	Actinomycetia	Micrococcales	Intrasporangiaceae	Terracoccus	4071172	3750	90.76	3679	72.97	74.51	28	584685	4	737269	Illumina NovaSeq	spades v. 3.13.0	Plants	JAMKHX000000000	PRJNA547123	SAMN12024819	98.38	0
2821722022	Terracoccus luteus B3ACCR2	Actinomycetia	Micrococcales	Intrasporangiaceae	Terracoccus	4072048	3754	90.75	3683	72.97	74.51	25	584685	4	742329	Illumina NovaSeq	spades v. 3.13.0	Plants	JACHVT000000000	PRJNA547122	SAMN12024987	98.38	0
2791354851	Rathayibacter sp. PhB1	Actinomycetia	Micrococcales	Microbacteriaceae	Rathayibacter	4363423	3960	87.86	3902	72.31	78.61	20	581265	3	884476	Illumina NovaSeq	spades v. 3.11.0	Plants	SNYD00000000	PRJNA501339	SAMN10361581	99.41	2.4
2880787586	Agromyces flavus CPCC 202695	Actinomycetia	Micrococcales	Microbacteriaceae	Agromyces	3663452	3527	92.53	3466	71.31	78.45	10	580559	3	1019146	Illumina HiSeq 2500-1TB	spades v. 3.14.0	Soil	SODL00000000	PRJNA330466	SAMN05421631	99.49	0
2824195264	Pseudoclavibacter helvolus DSM 20419	Actinomycetia	Micrococcales	Microbacteriaceae	Pseudoclavibacter	3836636	3816	90.08	3751	67.15	71.31	12	578637	2	1468240	PacBio Sequel, PacBio RS II	HGAP v. smrtlink/6.0.0.47835, HGAP 4 (0.2.1)	Engineered	JACHWJ000000000	PRJNA547280	SAMN12025001	95.61	0.58
2863412751	Streptomyces sp. SFB5A	Actinomycetia	Streptomycetales	Streptomycetaceae	Streptomyces	9225538	8609	88.82	8476	72.09	67.62	32	575570	6	1350682	Illumina NovaSeq	spades v. 3.13.0	Engineered	JACHJY000000000	PRJNA581032	SAMN13190080	99.31	1.76
2718217663	Saccharothrix carnea CGMCC 4.7097	Actinomycetia	Pseudonocardiales	Pseudonocardiaceae	Saccharothrix	8918169	8037	90.26	7961	71.49	76.02	40	573849	6	917120	Illumina HiSeq 2500-1TB	spades v. 3.9.0	Engineered	PYAX00000000	PRJNA370114	SAMN06295939	100	3.72
2818991222	Microcella putealis DSM 19627	Actinomycetia	Micrococcales	Microbacteriaceae	Microcella	2547662	2474	93.28	2421	69.1	79.22	6	569875	2	756736	PacBio RS, PacBio Sequel, PacBio RS II	HGAP v. smrtlink/6.0.0.47835, HGAP 4 (0.2.1)	Freshwater	VFPF00000000	PRJNA347087	SAMN05877867	98.88	0.25
2595698251	Kibdelosporangium aridum DSM 43828	Actinomycetia	Pseudonocardiales	Pseudonocardiaceae	Kibdelosporangium	12276125	11264	91.17	11153	66.2	73.62	41	567844	6	1992540	Illumina HiSeq 2500, Illumina HiSeq 2500-1TB	vpAllpaths v. r46652	Soil	FWXV00000000	PRJNA262267	SAMN05661093	99.11	3.93
2770939491	Nocardia ignorata DSM 44496	Actinomycetia	Mycobacteriales	Nocardiaceae	Nocardia	7022989	6699	90.15	6618	67.71	74.07	26	566591	3	2597438	Illumina HiSeq 2500-1TB	spades v. 3.10.1	Unknown	SNXK00000000	PRJNA463401	SAMN09074772	98.81	2.22
2616645010	Arthrobacter indicum NIO-1057	Actinomycetia	Micrococcales	Micrococcaceae	Arthrobacter	3541821	3385	89.87	3305	56.09	78.14	13	563991	3	816105	Illumina HiSeq 2500, Illumina HiSeq 2500-1TB	ALLPATHS v. r46652	Marine	FMAT00000000	PRJNA311401	SAMN04487802	99.51	1.26
2757320374	Arthrobacter oryzae DSM 25586	Actinomycetia	Micrococcales	Micrococcaceae	Arthrobacter	4312407	3957	89.02	3890	67.1	80.62	19	563493	3	936214	Illumina HiSeq 2500-1TB	spades v. 3.10.1	Soil	RBIR00000000	PRJNA442650	SAMN08776251	99.71	0.58
2770939488	Prauserella marina DSM 45268	Actinomycetia	Pseudonocardiales	Pseudonocardiaceae	Prauserella	6969175	6611	90.64	6550	67.61	79.08	23	561635	4	1150900	Illumina HiSeq 2500-1TB	spades v. 3.10.1	Marine	QGTN00000000	PRJNA456018	SAMN09064259	100	0.25
2693429860	Micromonospora pattaloongensis DSM 45245	Actinomycetia	Micromonosporales	Micromonosporaceae	Micromonospora	5353873	4942	89.14	4878	72.38	73.74	28	560538	4	1233161	Illumina HiSeq 2500-1TB	spades v. 3.6.2	Soil	FNPH00000000	PRJNA331512	SAMN05444365	100	0.86
2681813555	Nocardia farcinica DSM 43257	Actinomycetia	Mycobacteriales	Nocardiaceae	Nocardia	6406891	6173	90.01	6099	70.68	70.95	43	554396	4	1339716	Illumina HiSeq 2500-1TB	spades v. 3.6.2	Animals	FTOW00000000	PRJNA329807	SAMN05421776	99.87	0.9
2824339274	Arthrobacter ilicis CECT 4207	Actinomycetia	Micrococcales	Micrococcaceae	Paenarthrobacter	4090171	3866	91.3	3783	62.9	76.2	21	548444	3	884386	Illumina NovaSeq	spades v. 3.13.0	Plants	JAAOZD000000000	PRJNA546687	SAMN12025155	100	0.29
2791354827	Curtobacterium sp. PhB172	Actinomycetia	Micrococcales	Microbacteriaceae	Curtobacterium	3947653	3759	91.34	3699	70.76	78.64	13	548102	4	708837	Illumina NovaSeq	spades v. 3.11.0	Plants	RKIF00000000	PRJNA501364	SAMN10361086	99.49	1.77
2820988766	Saccharopolyspora lacisalsi DSM 45975	Actinomycetia	Pseudonocardiales	Pseudonocardiaceae	Saccharopolyspora	5373782	5358	86.45	5258	68.77	68.1	16	547943	3	1615575	PacBio Sequel, PacBio RS II	HGAP v. smrtlink/6.0.0.47835, HGAP 4 (0.2.1)	Soil	JACGWZ000000000	PRJNA547250	SAMN12024943	96.81	2.19
2671180087	Glycomyces sambucus CGMCC 4.3147	Actinomycetia	Glycomycetales	Glycomycetaceae	Glycomyces	5604480	5143	89.5	5079	71.84	74.61	16	547148	5	1003997	Illumina HiSeq 2500-1TB	ALLPATHS v. r46652	Plants	FNGF00000000	PRJNA323105	SAMN05216298	98.91	0.55
2602042050	Geodermatophilus telluris DSM 45421	Actinomycetia	Geodermatophilales	Geodermatophilaceae	Geodermatophilus	4806788	4598	91.91	4531	75.71	76.05	13	545568	3	1084162	Illumina HiSeq 2500, Illumina HiSeq 2500-1TB	ALLPATHS v. r46652	Soil	FMZF00000000	PRJNA262365	SAMN05660690	99.53	0.39
2863340477	Actinophytocola algeriensis CECT 8960	Actinomycetia	Pseudonocardiales	Pseudonocardiaceae	Actinophytocola	9733683	9255	90.95	9141	70.61	68.72	23	545171	7	973590	Illumina NovaSeq	spades v. 3.13.0	Soil	JACHJQ000000000	PRJNA546683	SAMN12025049	98.94	1.95
2708742471	Plantibacter flavus VKM Ac-2504	Actinomycetia	Micrococcales	Microbacteriaceae	Plantibacter	4300060	4088	90.81	4031	69.08	74.34	11	544526	3	1274659	Illumina HiSeq 2500-1TB	spades v. 3.6.2	Plants	FXAP00000000	PRJNA369976	SAMN06295974	99.49	2.02
2675903692	Amycolatopsis rubida DSM 44637	Actinomycetia	Pseudonocardiales	Pseudonocardiaceae	Amycolatopsis	9873592	9386	88.31	9307	69.82	72.38	45	540869	6	1806213	Illumina HiSeq 2500-1TB	spades v. 3.6.2	Soil	FOWC00000000	PRJNA329830	SAMN05421854	99.51	0.99
2791354829	Curtobacterium sp. PhB136	Actinomycetia	Micrococcales	Microbacteriaceae	Curtobacterium	4111802	3936	91.32	3877	70.66	78.28	12	539138	3	1306781	Illumina NovaSeq	spades v. 3.11.0	Plants	SMGH00000000	PRJNA501349	SAMN10361586	99.44	2.9
2863231158	Streptomyces spectabilis CECT 3146	Actinomycetia	Streptomycetales	Streptomycetaceae	Streptomyces	10707350	9400	87.63	9215	72.05	66.26	94	539022	8	1086669	Illumina NovaSeq	spades v. 3.13.0	Soil	JACHJD000000000	PRJNA546741	SAMN12025531	99.89	1.14
2718217639	Prauserella shujinwangii CGMCC 4.7125	Actinomycetia	Pseudonocardiales	Pseudonocardiaceae	Prauserella	6105433	5951	91.17	5886	72.19	79.73	21	537190	5	710829	Illumina HiSeq 2500-1TB	spades v. 3.9.0	Soil	PVNH00000000	PRJNA370116	SAMN06297070	99.75	0.49
2863332268	Streptosporangium saharense CECT 8840	Actinomycetia	Streptosporangiales	Streptosporangiaceae	Streptosporangium	8496112	8208	89.3	8080	70.31	69.86	26	532091	5	1557508	Illumina NovaSeq	spades v. 3.13.0	Soil	JACHJP000000000	PRJNA546745	SAMN12025079	99.82	3.39
2802428815	Microcella putealis CV2	Actinomycetia	Micrococcales	Microbacteriaceae	Microcella	2544518	2475	93.24	2421	69.1	79.27	8	530249	2	1021771	Illumina NovaSeq	spades v. 3.12.0	Freshwater	SGWW00000000	PRJNA519254	SAMN10864720	99.38	0.25
2596583533	Lentzea californiensis DSM 43393	Actinomycetia	Pseudonocardiales	Pseudonocardiaceae	Lentzea	8998498	8630	92.03	8525	69.33	72.84	34	528830	6	2104603	Illumina HiSeq 2500, Illumina HiSeq 2500-1TB	vpAllpaths v. r46652	Soil	JANBBE000000000	PRJNA262276	SAMN05660743	99.03	1.53
2615840696	Arthrobacter enclensis NIO-1008	Actinomycetia	Micrococcales	Micrococcaceae	Pseudarthrobacter	4226231	3956	90.86	3888	67.09	76.9	18	528663	3	1028839	Illumina HiSeq 2500, Illumina HiSeq 2500-1TB	ALLPATHS v. r46652	Marine	FMAZ00000000	PRJNA303230	SAMN04487801	99.71	1.17
2634166334	Bifidobacterium longum longum DSM 20219	Actinomycetia	Bifidobacteriales	Bifidobacteriaceae	Bifidobacterium	2449019	2105	88.87	2011	60.25	72.11	6	527480	3	621100	PacBio RS, PacBio RS II	HGAP v. 2.3.0,protocol version=2.3.0 method=RS_HGAP_Assembly.3,smrtpipe.py v1.87.139483,	Animals	FNRW00000000	PRJNA303733	SAMN04489748	100	0.92
2675903218	Actinoplanes philippinensis DSM 43019	Actinomycetia	Micromonosporales	Micromonosporaceae	Actinoplanes	10381230	9511	90.39	9414	71.45	71.4	59	527412	8	805299	Illumina HiSeq 2500-1TB	spades v. 3.6.2	Soil	FONV00000000	PRJNA329871	SAMN05421541	100	1.85
2770939498	Nocardia globerula DSM 44596	Actinomycetia	Mycobacteriales	Nocardiaceae	Nocardia	6476392	6126	91.73	6050	61.72	80.56	25	526119	4	1453702	Illumina HiSeq 2500-1TB	spades v. 3.10.1	Unknown	VNIQ00000000	PRJNA553792	SAMN12250501	99.94	0.99
2791354846	Curtobacterium sp. PhB137	Actinomycetia	Micrococcales	Microbacteriaceae	Curtobacterium	3994575	3843	91.39	3785	70.74	79.26	12	518337	3	1312600	Illumina NovaSeq	spades v. 3.11.0	Plants	RKQO00000000	PRJNA501350	SAMN10361587	98.99	1.26
2791354825	Frigoribacterium sp. PhB118	Actinomycetia	Micrococcales	Microbacteriaceae	Frigoribacterium	3516982	3317	90.56	3262	71.08	78.81	13	516831	2	1507825	Illumina NovaSeq	spades v. 3.11.0	Plants	RKID00000000	PRJNA501343	SAMN10361285	98.99	0.42
2770939519	Nocardia pseudobrasiliensis DSM 44290	Actinomycetia	Mycobacteriales	Nocardiaceae	Nocardia	8407941	8023	90.21	7949	67.34	75.92	39	516276	7	863669	Illumina HiSeq 2500-1TB	spades v. 3.10.1	Animals	QQBC00000000	PRJNA463402	SAMN09074773	99.24	2.88
2799112257	Kribbella pushchinensis VKM Ac-2568	Actinomycetia	Propionibacteriales	Kribbellaceae	Kribbella	8875416	8561	88.66	8483	68.41	75.93	40	514281	7	811717	Illumina NovaSeq	spades v. 3.12.0	Soil	SLVF00000000	PRJNA520290	SAMN10872466	99.48	5.01
2596583595	Prauserella halophila DSM 44617	Actinomycetia	Pseudonocardiales	Pseudonocardiaceae	Prauserella	5050536	4730	88.79	4666	69.82	75.16	16	510799	3	1325333	Illumina HiSeq 2500, Illumina HiSeq 2500-1TB	vpAllpaths v. r46652	Soil	JAMTCQ000000000	PRJNA262333	SAMN05660332	99.51	0.16
2791354843	Curtobacterium sp. PhB171	Actinomycetia	Micrococcales	Microbacteriaceae	Curtobacterium	4005633	3801	91.06	3743	70.69	79.61	17	508411	4	792147	Illumina NovaSeq	spades v. 3.11.0	Plants	RJLB00000000	PRJNA501363	SAMN10361311	99.49	1.26
2861542065	Actinomadura namibiensis DSM 44197	Actinomycetia	Streptosporangiales	Thermomonosporaceae	Actinomadura	9760791	9523	88.8	9388	73.42	68.4	34	507078	6	1488020	Illumina NovaSeq S4	spades v. 3.13.0	Soil	JACJIA000000000	PRJNA632324	SAMN14908517	99.35	1.43
2700988713	Cryptosporangium aurantiacum DSM 46144	Actinomycetia	Cryptosporangiales	Cryptosporangiaceae	Cryptosporangium	9579923	8889	91.37	8798	71.2	75.91	44	504913	6	1546527	Illumina HiSeq 2500-1TB	spades v. 3.6.2	Freshwater	FRCS00000000	PRJNA331526	SAMN05443668	98.95	0.96
2834008668	Streptomyces cinereoruber cinereoruber NRRL ISP-5012	Actinomycetia	Streptomycetales	Streptomycetaceae	Streptomyces	7463914	6824	87.95	6705	72.97	69.58	23	504484	5	993397	Illumina NovaSeq	spades v. 3.13.0	Soil	JACIFQ000000000	PRJNA581031	SAMN13165722	99.58	0.51
2820983214	Yonghaparkia alkaliphila DSM 19663	Actinomycetia	Micrococcales	Microbacteriaceae	Yonghaparkia	2743366	2725	92.24	2660	70.47	77.14	13	493076	2	895371	PacBio Sequel, PacBio RS II	HGAP v. smrtlink/6.0.0.47835, HGAP 4 (0.2.1)	Soil	JACGWX000000000	PRJNA547261	SAMN12024896	97.92	0.51
2718217679	Glycomyces artemisiae CGMCC 4.7067	Actinomycetia	Glycomycetales	Glycomycetaceae	Glycomyces	5787645	5387	90.8	5328	71.33	76.03	22	491896	4	938490	Illumina HiSeq 2500-1TB	spades v. 3.9.0	Plants	PVTJ00000000	PRJNA370111	SAMN06296459	99.45	0.82
2791354824	Frigoribacterium sp. PhB24	Actinomycetia	Micrococcales	Microbacteriaceae	Frigoribacterium	3457365	3286	90.85	3228	70.64	78.39	17	487332	3	907373	Illumina NovaSeq	spades v. 3.11.0	Plants	RKIC00000000	PRJNA501372	SAMN10361592	98.99	1.49
2728369259	Dietzia kunjamensis DSM 44907	Actinomycetia	Mycobacteriales	Dietziaceae	Dietzia	3544285	3368	91.88	3307	70.61	79.42	19	486703	3	1095971	Illumina HiSeq 2500-1TB	spades v. 3.9.0	Soil	RAQB00000000	PRJNA363538	SAMN06265359	99.41	0
2770939494	Nocardia caishijiensis DSM 44831	Actinomycetia	Mycobacteriales	Nocardiaceae	Nocardia	6310860	5768	90.53	5694	68.23	75.23	25	484154	5	1036184	Illumina HiSeq 2500-1TB	spades v. 3.10.1	Soil	VMSD00000000	PRJNA553793	SAMN12250502	98.43	0.86
2863314850	Actinoalloteichus hoggarensis CECT 8639	Actinomycetia	Pseudonocardiales	Pseudonocardiaceae	Actinoalloteichus	6585978	5689	81.51	5596	71.18	69.57	23	483457	6	898629	Illumina NovaSeq	spades v. 3.13.0	Soil	JACHJM000000000	PRJNA546682	SAMN12025515	99.51	1.13
2863271063	Streptomyces olivoverticillatus CECT 3266	Actinomycetia	Streptomycetales	Streptomycetaceae	Streptomyces	5549028	5107	89.49	4985	71.63	70.06	16	482324	5	996996	Illumina NovaSeq	spades v. 3.13.0	Soil	JACHJH000000000	PRJNA546740	SAMN12025105	98.93	1.03
2663762758	Lechevalieria fradiae CGMCC 4.3506	Actinomycetia	Pseudonocardiales	Pseudonocardiaceae	Lentzea	8508028	8118	91.5	8033	70.54	73.61	43	479571	8	882223	Illumina HiSeq 2500-1TB	ALLPATHS v. r46652	Soil	FNCC00000000	PRJNA323115	SAMN05216553	99.51	1.82
2728369481	Xiangella phaseoli DSM 45730	Actinomycetia	Micromonosporales	Micromonosporaceae	Micromonospora	6497946	5958	89.35	5893	71.34	76.27	28	478389	6	857475	Illumina HiSeq 2500-1TB	spades v. 3.9.0	Plants	QKUA00000000	PRJNA402486	SAMN07621707	100	1.32
2700988693	Geodermatophilus pulveris DSM 46839	Actinomycetia	Geodermatophilales	Geodermatophilaceae	Geodermatophilus	4379198	4233	89.91	4173	75.58	73.99	26	476436	4	719972	Illumina HiSeq 2500-1TB	spades v. 3.6.2	Soil	FZOO00000000	PRJNA385533	SAMN06893096	99.53	0.77
2634166311	Lentzea waywayandensis DSM 44232	Actinomycetia	Pseudonocardiales	Pseudonocardiaceae	Lentzea	10153412	9443	92.06	9340	68.86	72.34	33	475994	6	1297638	Illumina HiSeq 2500-1TB	ALLPATHS v. r46652	Soil	FOYL00000000	PRJNA303699	SAMN04488564	99.03	2.5
2597490365	Saccharopolyspora hirsuta ATCC 20501	Actinomycetia	Pseudonocardiales	Pseudonocardiaceae	Saccharopolyspora	7744048	7225	88.14	7149	70.9	76.72	27	469672	5	1077102	Illumina HiSeq 2500	vpAllpaths v. r46652	Soil	FNVB00000000	PRJNA257867	SAMN02982929	99.65	2.72
2675903049	Prauserella marina CGMCC 4.5506	Actinomycetia	Pseudonocardiales	Pseudonocardiaceae	Prauserella	6980949	6623	90.71	6556	67.6	76.63	22	465836	5	1370919	Illumina HiSeq 2500-1TB	ALLPATHS v. r46652	Marine	FMZE00000000	PRJNA330453	SAMN05421630	100	0.25
2724679706	Actinomadura mexicana DSM 44485	Actinomycetia	Streptosporangiales	Thermomonosporaceae	Actinomadura	8786361	8115	88.75	8036	72.27	73.64	53	464425	7	1005176	Illumina HiSeq 2500-1TB	spades v. 3.9.0	Soil	FZNP00000000	PRJNA363535	SAMN06265355	99.3	0.98
2770939509	Lentzea flaviverrucosa DSM 44664	Actinomycetia	Pseudonocardiales	Pseudonocardiaceae	Lentzea	9468454	9045	91.4	8951	69.25	74.78	31	462737	7	1334882	Illumina HiSeq 2500-1TB	spades v. 3.10.1	Soil	QQAU00000000	PRJNA463399	SAMN09074771	98.47	1.16
2667527439	Streptomyces guanduensis CGMCC 4.2022	Actinomycetia	Streptomycetales	Streptomycetaceae	Streptomyces	8220839	6854	85.92	6774	73.14	76.35	33	462703	7	793581	Illumina HiSeq 2500-1TB	ALLPATHS v. r46652	Soil	FNIE00000000	PRJNA323290	SAMN05216259	99.47	0.79
2828580265	Conexibacter arvalis DSM 23288	Thermoleophilia	Solirubrobacterales	Conexibacteraceae	Conexibacter	5200601	4942	91.93	4865	73.74	76.53	18	460586	4	991666	Illumina NovaSeq, Illumina HiSeq 2500-1TB	spades v. 3.13.0	Soil	JACHNU000000000	PRJNA334302	SAMN05446537	99.15	2.14
2728369520	Actinophytocola oryzae DSM 45499	Actinomycetia	Pseudonocardiales	Pseudonocardiaceae	Actinophytocola	10706011	9542	91.68	9435	70.49	77.04	52	460043	8	946470	Illumina HiSeq 2500-1TB	spades v. 3.9.0	Plants	SOCP00000000	PRJNA402493	SAMN07621005	98.88	4.02
2675903054	Actinokineospora alba CPCC 201030	Actinomycetia	Pseudonocardiales	Pseudonocardiaceae	Actinokineospora	7273063	6666	90.66	6581	69.7	72.55	29	459069	5	989707	Illumina HiSeq 2500-1TB	ALLPATHS v. r46652	Soil	FNDV00000000	PRJNA330456	SAMN05421871	100	1.54
2737471650	Dietzia psychralcaliphila DSM 44820	Actinomycetia	Mycobacteriales	Dietziaceae	Dietzia	3984317	3759	90.89	3699	69.58	79.68	26	458719	4	810708	Illumina HiSeq 2500-1TB	spades v. 3.9.0	Freshwater	PZZY00000000	PRJNA443690	SAMN08778572	99.41	0.59
2599185150	Saccharopolyspora flava DSM 44771	Actinomycetia	Pseudonocardiales	Pseudonocardiaceae	Saccharopolyspora	6291299	5680	88.77	5601	70.78	77.69	22	453928	4	1461917	Illumina HiSeq 2500, Illumina HiSeq 2500-1TB	ALLPATHS v. r46652	Soil	FOZX00000000	PRJNA262358	SAMN05660874	99.47	1.76
2795385472	Herbihabitans rhizosphaerae DSM 101727	Actinomycetia	Pseudonocardiales	Pseudonocardiaceae	Herbihabitans	6627535	6679	90.89	6605	69.42	73.87	25	450447	6	688693	Illumina NovaSeq	spades v. 3.12.0	Plants	SGWQ00000000	PRJNA519305	SAMN10864763	99.11	0.65
2724679686	Geodermatophilus aquaeductus DSM 46834	Actinomycetia	Geodermatophilales	Geodermatophilaceae	Geodermatophilus	5433285	5254	91.26	5194	75.04	74.63	28	449457	4	1023081	Illumina HiSeq 2500-1TB	spades v. 3.9.0	Soil	FXTJ00000000	PRJNA363586	SAMN06273567	100	0.94
2802428808	Leucobacter luti RF6	Actinomycetia	Micrococcales	Microbacteriaceae	Leucobacter	3618231	3162	91.06	3104	69.46	81.66	10	446095	4	595130	Illumina NovaSeq	spades v. 3.12.0	Engineered	SHKI00000000	PRJNA519252	SAMN10864718	100	0.58
2651870121	Actinokineospora alba IBRC-M 10655	Actinomycetia	Pseudonocardiales	Pseudonocardiaceae	Actinokineospora	7268999	6672	90.68	6585	69.7	72.53	34	443362	7	989489	Illumina HiSeq 2500-1TB	ALLPATHS v. r46652	Soil	FNJB00000000	PRJNA323226	SAMN05192558	100	1.54
2708742401	Agreia calamagrosti VKM Ac-2052	Actinomycetia	Micrococcales	Microbacteriaceae	Agreia	3876213	3735	92.94	3676	65.24	76.89	19	442588	4	582060	Illumina HiSeq 2500-1TB	spades v. 3.6.2	Plants	FUYG00000000	PRJNA369923	SAMN06295879	99.24	1.01
2756170278	Lechevalieria deserti DSM 45480	Actinomycetia	Pseudonocardiales	Pseudonocardiaceae	Lentzea	9529573	9307	91.39	9221	68.8	72.85	41	442485	7	1748457	Illumina HiSeq 2500-1TB	spades v. 3.10.1	Soil	QGHB00000000	PRJNA442660	SAMN08776295	99.51	3.22
2770939579	Actinokineospora mzabensis CECT 8578	Actinomycetia	Pseudonocardiales	Pseudonocardiaceae	Actinokineospora	7546603	6653	89.13	6577	72.78	74.76	26	442119	6	805912	Illumina HiSeq 2500-1TB	spades v. 3.10.1	Soil	QHCP00000000	PRJNA463318	SAMN09074798	100	1.46
2675903138	Xiangella phaseoli CGMCC 4.7038	Actinomycetia	Micromonosporales	Micromonosporaceae	Micromonospora	6507138	5980	89.36	5910	71.33	72.88	30	441717	6	798712	Illumina HiSeq 2500-1TB	ALLPATHS v. r46652	Plants	FNYV00000000	PRJNA334921	SAMN05443287	100	1.32
2599185358	Blastococcus aurantiacus DSM 44268	Actinomycetia	Geodermatophilales	Geodermatophilaceae	Blastococcus	4163046	4105	92.18	4044	73.57	75.25	18	441254	4	720763	Illumina HiSeq 2500, Illumina HiSeq 2500-1TB	ALLPATHS v. r46652	Unknown	FNBT00000000	PRJNA262343	SAMN05660662	99.53	0.3
2799112270	Kribbella antiqua VKM Ac-2541	Actinomycetia	Propionibacteriales	Kribbellaceae	Kribbella	8102898	7836	91.08	7762	67.75	77.26	28	441048	7	1148400	Illumina NovaSeq	spades v. 3.12.0	Soil	SLWR00000000	PRJNA520285	SAMN10872464	99.48	2.76
2788499864	Curtobacterium sp. PhB142	Actinomycetia	Micrococcales	Microbacteriaceae	Curtobacterium	4137696	4008	90.67	3949	70.51	77.72	26	439932	4	686979	Illumina NovaSeq	spades v. 3.11.0	Plants	SLUT00000000	PRJNA501353	SAMN10361588	100	0.76
2634166327	Amycolatopsis regifaucium DSM 45072	Actinomycetia	Pseudonocardiales	Pseudonocardiaceae	Amycolatopsis	8287612	7765	90.04	7691	68.5	74.33	49	439505	7	959305	Illumina HiSeq 2500-1TB	ALLPATHS v. r46652	Soil	FOPQ00000000	PRJNA303747	SAMN04489731	99.88	0.49
2636416082	Geodermatophilus poikilotrophi DSM 44209	Actinomycetia	Geodermatophilales	Geodermatophilaceae	Geodermatophilus	4828156	4614	89.34	4548	74.65	75.47	18	437245	5	535355	Illumina HiSeq 2500-1TB	ALLPATHS v. r46652	Soil	FOIE00000000	PRJNA303712	SAMN04488546	99.53	0.93
2675903223	Kutzneria buriramensis DSM 45791	Actinomycetia	Pseudonocardiales	Pseudonocardiaceae	Kutzneria	11968322	11064	90.27	10971	70.35	74.42	65	436791	9	1025241	Illumina HiSeq 2500-1TB	spades v. 3.6.2	Soil	QUNO00000000	PRJNA329845	SAMN05421845	99.65	3.07
2788499863	Rathayibacter sp. PhB192	Actinomycetia	Micrococcales	Microbacteriaceae	Rathayibacter	4712396	4336	87.93	4278	71.94	77.63	22	436014	4	830524	Illumina NovaSeq	spades v. 3.11.0	Plants	SLUS00000000	PRJNA501371	SAMN10361591	99.41	3.28
2770939500	Nocardia neocaledoniensis DSM 44717	Actinomycetia	Mycobacteriales	Nocardiaceae	Nocardia	7323073	6847	90.49	6764	69.67	75.22	29	433497	5	948687	Illumina HiSeq 2500-1TB	spades v. 3.10.1	Soil	QGTL00000000	PRJNA463396	SAMN09074699	99.37	2.24
2622736432	Micromonospora chaiyaphumensis DSM 45246	Actinomycetia	Micromonosporales	Micromonosporaceae	Micromonospora	6743815	6260	89.87	6182	73.52	73.95	23	433486	6	805150	Illumina HiSeq 2500-1TB	ALLPATHS v. r46652	Soil	FMCS00000000	PRJNA303414	SAMN04488014	100	2.63
2861534081	Streptomyces paradoxus DSM 43350	Actinomycetia	Streptomycetales	Streptomycetaceae	Streptomyces	8584772	7983	88.3	7866	71.38	70.24	42	433418	8	705864	Illumina NovaSeq S4	spades v. 3.13.0	Soil	JACHGV000000000	PRJNA632320	SAMN14908518	100	0
2622736612	Micromonospora tulbaghiae DSM 45142	Actinomycetia	Micromonosporales	Micromonosporaceae	Micromonospora	6488171	6016	91.18	5935	72.97	74.57	19	431781	6	860115	Illumina HiSeq 2500-1TB	ALLPATHS v. r46652	Plants	FMCQ00000000	PRJNA303570	SAMN04488088	100	0.53
2731639185	Pseudoscardovia suis DSM 24744	Actinomycetia	Bifidobacteriales	Bifidobacteriaceae	Pseudoscardovia	2247459	1772	85.21	1714	60.52	71.9	19	431126	2	727315	Illumina HiSeq 2500-1TB	spades v. 3.9.0	Animals	PGFC00000000	PRJNA402487	SAMN07621028	100	0
2596583672	Nocardia amikacinitolerans DSM 45536	Actinomycetia	Mycobacteriales	Nocardiaceae	Nocardia	7483246	6749	87.94	6658	68.7	73	28	426266	6	1016256	Illumina HiSeq 2500-1TB	ALLPATHS v. r46652	Animals	JAMTCV000000000	PRJNA297931	SAMN04244552	99.75	1.12
2731639228	Motilibacter peucedani DSM 45328	Actinomycetia	Motilibacterales	Motilibacteraceae	Motilibacter	4187555	3949	92.94	3891	73.63	79.01	17	425292	4	740038	Illumina HiSeq 2500-1TB	spades v. 3.9.0	Plants	RBWV00000000	PRJNA402457	SAMN07621088	99.82	0
2863240559	Streptomyces ederensis CECT 3212	Actinomycetia	Streptomycetales	Streptomycetaceae	Streptomyces	10664414	9334	88.22	9197	70.37	72.19	36	418937	8	944783	Illumina NovaSeq	spades v. 3.13.0	Soil	JANFDE000000000	PRJNA546736	SAMN12024068	99.89	0.86
2772190804	Pseudokineococcus lusitanus CECT 7306	Actinomycetia	Kineosporiales	Kineosporiaceae	Pseudokineococcus	3839029	3473	90.89	3415	77.02	78.43	19	417836	4	711740	Illumina HiSeq 2500-1TB	spades v. 3.10.1	Engineered	RJKN00000000	PRJNA500287	SAMN10363401	99.13	0.19
2599185183	Geodermatophilus dictyosporus DSM 43161	Actinomycetia	Geodermatophilales	Geodermatophilaceae	Geodermatophilus	4959918	4764	90.51	4697	75.25	75.78	22	415816	5	750602	Illumina HiSeq 2500, Illumina HiSeq 2500-1TB	ALLPATHS v. r46652	Soil	FOWE00000000	PRJNA262338	SAMN05660359	99.53	1.48
2663762721	Lentzea flaviverrucosa CGMCC 4.578	Actinomycetia	Pseudonocardiales	Pseudonocardiaceae	Lentzea	9473544	9040	91.39	8949	69.25	71.79	32	409948	7	1145692	Illumina HiSeq 2500-1TB	ALLPATHS v. r46652	Soil	FOFT00000000	PRJNA323117	SAMN05216195	98.96	1.16
2675903051	Amycolatopsis arida CGMCC 4.5579	Actinomycetia	Pseudonocardiales	Pseudonocardiaceae	Amycolatopsis	5955155	5729	87.62	5663	72.73	74.06	23	409419	5	775731	Illumina HiSeq 2500-1TB	ALLPATHS v. r46652	Soil	FOWW00000000	PRJNA330445	SAMN05421810	100	0.49
2675903140	Nonomuraea solani CGMCC 4.7037	Actinomycetia	Streptosporangiales	Streptosporangiaceae	Nonomuraea	13236837	12211	90.33	12117	70.38	73.92	80	409017	12	848095	Illumina HiSeq 2500-1TB	ALLPATHS v. r46652	Plants	FNVT00000000	PRJNA334918	SAMN05444920	98.84	2.67
2675903015	Rhodococcus tukisamuensis JCM 11308	Actinomycetia	Mycobacteriales	Nocardiaceae	Rhodococcus	5489009	5068	89.67	4993	69.84	74.33	40	407490	5	964726	Illumina HiSeq 2500-1TB	spades v. 3.6.2	Soil	FNAB00000000	PRJNA335125	SAMN05444580	99.37	0.38
2791354832	Cellulomonas sp. PhB143	Actinomycetia	Micrococcales	Cellulomonadaceae	Cellulomonas	3207383	2891	92.74	2834	74.1	83.6	17	406700	4	594014	Illumina NovaSeq	spades v. 3.11.0	Plants	RKIJ00000000	PRJNA501354	SAMN10361589	100	0
2667527438	Saccharopolyspora jiangxiensis CGMCC 4.3529	Actinomycetia	Pseudonocardiales	Pseudonocardiaceae	Saccharopolyspora	7777251	7327	88.23	7255	70.9	75.99	28	406024	6	1200418	Illumina HiSeq 2500-1TB	ALLPATHS v. r46652	Soil	FOME00000000	PRJNA323280	SAMN05216506	99.53	2.72
2791354828	Curtobacterium sp. PhB115	Actinomycetia	Micrococcales	Microbacteriaceae	Curtobacterium	3972148	3778	91.23	3720	70.94	79.51	13	405095	3	1116483	Illumina NovaSeq	spades v. 3.11.0	Plants	RJKR00000000	PRJNA501341	SAMN10361284	99.94	2.02
2863298641	Streptomyces echinatus CECT 3313	Actinomycetia	Streptomycetales	Streptomycetaceae	Streptomyces	9391279	8568	86.3	8418	72.04	67.81	56	404223	8	966184	Illumina NovaSeq	spades v. 3.13.0	Soil	JACHJK000000000	PRJNA546735	SAMN12025514	99.89	1.88
2622736631	Geodermatophilus saharensis DSM 45423	Actinomycetia	Geodermatophilales	Geodermatophilaceae	Geodermatophilus	4892778	4729	91.41	4668	75.56	74.56	20	402954	4	844193	Illumina HiSeq 2500-1TB	ALLPATHS v. r46652	Soil	FZOH00000000	PRJNA303619	SAMN04488107	100	1.01
2616644808	Actinopolyspora righensis DSM 45501	Actinomycetia	Actinopolysporales	Actinopolysporaceae	Actinopolyspora	4924010	4473	84.34	4404	67.46	72.39	23	401009	5	804612	Illumina HiSeq 2500, Illumina HiSeq 2500-1TB	ALLPATHS v. r46652	Soil	FPAT00000000	PRJNA303286	SAMN04487904	99.88	0.89
2756170164	Williamsia marianensis DSM 44944	Actinomycetia	Mycobacteriales	Nocardiaceae	Williamsia	5569331	5321	91.18	5264	64.73	78.27	42	400159	5	865168	Illumina HiSeq 2500-1TB	spades v. 3.10.1	Marine	QEOM00000000	PRJNA439999	SAMN08769610	99.43	0.36
2675903139	Streptomyces harbinensis CGMCC 4.7047	Actinomycetia	Streptomycetales	Streptomycetaceae	Streptomyces	5802684	5313	90.14	5234	72.99	74.95	33	399383	6	805910	Illumina HiSeq 2500-1TB	ALLPATHS v. r46652	Plants	FPAB00000000	PRJNA332076	SAMN05444716	95.82	1.18
2863283106	Streptomyces griseostramineus CECT 3273	Actinomycetia	Streptomycetales	Streptomycetaceae	Streptomyces	8665061	7940	85.91	7808	72.73	66.64	73	398058	8	990774	Illumina NovaSeq	spades v. 3.13.0	Soil	JACHJI000000000	PRJNA546738	SAMN12025193	99.89	0.57
2595698253	Lentzea albidocapillata DSM 44073	Actinomycetia	Pseudonocardiales	Pseudonocardiaceae	Lentzea	8639486	8247	91.64	8163	68.71	73.26	37	397314	9	712468	Illumina HiSeq 2500, Illumina HiSeq 2500-1TB	vpAllpaths v. r46652	Animals	FWYC00000000	PRJNA262277	SAMN05660733	98.87	2.13
2693429865	Geodermatophilus sabuli DSM 46844	Actinomycetia	Geodermatophilales	Geodermatophilaceae	Geodermatophilus	5519188	5271	89.46	5211	73.95	76.44	25	397166	5	1169079	Illumina HiSeq 2500-1TB	spades v. 3.6.2	Soil	OBDO00000000	PRJNA385535	SAMN06893097	99.53	1.47
2634166331	Actinomadura madurae DSM 43067	Actinomycetia	Streptosporangiales	Thermomonosporaceae	Actinomadura	10255144	9499	90.2	9401	72.1	75.78	55	393747	9	957724	Illumina HiSeq 2500-1TB	ALLPATHS v. r46652	Animals	FOVH00000000	PRJNA303645	SAMN04489713	99.25	1.18
2791354816	Rathayibacter sp. PhB186	Actinomycetia	Micrococcales	Microbacteriaceae	Rathayibacter	4569911	4196	88.73	4140	72.07	78.46	17	393346	3	1618800	Illumina NovaSeq	spades v. 3.11.0	Plants	RJKO00000000	PRJNA501367	SAMN10361590	99.41	2.78
2622736592	Micromonospora carbonacea DSM 43168	Actinomycetia	Micromonosporales	Micromonosporaceae	Micromonospora	7941928	7041	89.23	6943	73.8	70.47	51	391321	7	896721	Illumina HiSeq 2500-1TB	ALLPATHS v. r46652	Soil	FMCT00000000	PRJNA303620	SAMN04488106	100	2.11
2616644847	Actinokineospora terrae DSM 44260	Actinomycetia	Pseudonocardiales	Pseudonocardiaceae	Actinokineospora	7588185	6697	89.11	6617	71.03	70.93	28	383933	8	591936	Illumina HiSeq 2500, Illumina HiSeq 2500-1TB	ALLPATHS v. r46652	Soil	FOGI00000000	PRJNA303289	SAMN04487818	99.76	3.4
2600255293	Geodermatophilus dictyosporus DSM 44208	Actinomycetia	Geodermatophilales	Geodermatophilaceae	Geodermatophilus	4690050	4548	91.49	4483	75.5	75.66	16	375988	5	759212	Illumina HiSeq 2500, Illumina HiSeq 2500-1TB	ALLPATHS v. r46652	Soil	FOWQ00000000	PRJNA262344	SAMN05660464	100	0.39
2795385474	Actinomycetospora succinea DSM 45775	Actinomycetia	Pseudonocardiales	Pseudonocardiaceae	Actinomycetospora	6465222	6342	92.27	6283	74.41	78.93	23	375807	4	1319322	Illumina NovaSeq	spades v. 3.12.0	Soil	SNYO00000000	PRJNA519300	SAMN10864758	98.4	0.53
2675903055	Streptomyces qinglanensis CGMCC 4.6825	Actinomycetia	Streptomycetales	Streptomycetaceae	Streptomyces	7175483	6263	85.99	6180	72.71	72.89	34	373215	6	970488	Illumina HiSeq 2500-1TB	ALLPATHS v. r46652	Soil	FOGO00000000	PRJNA330457	SAMN05421870	99.29	1.01
2718217681	Glaciihabitans tibetensis CGMCC 1.12484	Actinomycetia	Micrococcales	Microbacteriaceae	Glaciihabitans	3728823	3519	90.65	3459	65.44	78.69	21	372166	4	806875	Illumina HiSeq 2500-1TB	spades v. 3.9.0	Freshwater	PVTL00000000	PRJNA370091	SAMN06296535	99.41	0.51
2724679919	Actinoplanes cyaneus DSM 46137	Actinomycetia	Micromonosporales	Micromonosporaceae	Actinoplanes	10415660	9292	88.55	9175	70.98	72.17	93	372134	9	863785	Illumina HiSeq 2500-1TB	spades v. 3.9.0	Soil	JAODUN000000000	PRJNA363542	SAMN06264363	99.47	2.03
2861736478	Nonomuraea endophytica DSM 45385	Actinomycetia	Streptosporangiales	Streptosporangiaceae	Nonomuraea	11471676	10883	90.71	10777	70.58	71.45	47	371316	9	1645449	Illumina NovaSeq S4	spades v. 3.13.0	Plants	JACHIN000000000	PRJNA632303	SAMN14908393	100	4.38
2824484654	Adlercreutzia caecicola DSM 22242	Coriobacteriia	Eggerthellales	Eggerthellaceae	Adlercreutzia	2470075	2035	88.2	1974	62.44	77.3	10	371047	2	922141	PacBio Sequel	HGAP v. smrtlink/6.0.0.47835, HGAP 4 (0.2.1)	Animals	JACHYA000000000	PRJNA546632	SAMN12025027	99.19	0.81
2788499876	Curtobacterium sp. PhB25	Actinomycetia	Micrococcales	Microbacteriaceae	Curtobacterium	4079686	3997	91.31	3936	70.79	77.46	31	369973	4	811451	Illumina NovaSeq	spades v. 3.11.0	Plants	SODR00000000	PRJNA501373	SAMN10361593	100	0.76
2616644833	Bifidobacterium bohemicum R-53250	Actinomycetia	Bifidobacteriales	Bifidobacteriaceae	Bifidobacterium	2046453	1689	84.92	1633	57.45	73.77	18	365281	2	768646	Illumina HiSeq 2500, Illumina HiSeq 2500-1TB	ALLPATHS v. r46652	Animals	FMAM00000000	PRJNA303231	SAMN04487797	97.37	0.3
2718217636	Nonomuraea fuscirosea CGMCC 4.7104	Actinomycetia	Streptosporangiales	Streptosporangiaceae	Nonomuraea	12180574	11375	88.62	11282	71	76.04	93	363978	12	809247	Illumina HiSeq 2500-1TB	spades v. 3.9.0	Soil	PVNG00000000	PRJNA370115	SAMN06297061	99.89	3.9
2863307210	Streptomyces zagrosensis CECT 8305	Actinomycetia	Streptomycetales	Streptomycetaceae	Streptomyces	8746444	7639	83.24	7475	69.22	64.35	67	357492	9	864588	Illumina NovaSeq	spades v. 3.13.0	Soil	JACHJL000000000	PRJNA546743	SAMN12025521	99.74	2.28
2724679793	Dietzia kunjamensis schimae DSM 45139	Actinomycetia	Mycobacteriales	Dietziaceae	Dietzia	3648026	3418	91.27	3358	70.53	76.62	20	357268	3	958455	Illumina HiSeq 2500-1TB	spades v. 3.9.0	Plants	FXTG00000000	PRJNA363539	SAMN06265174	99.41	0
2824291507	Geodermatophilus sabuli CECT 8820	Actinomycetia	Geodermatophilales	Geodermatophilaceae	Geodermatophilus	5517125	5342	89.35	5259	73.96	74.65	15	355282	5	1061415	Illumina NovaSeq	spades v. 3.13.0	Soil	JACHXB000000000	PRJNA546694	SAMN12025174	99.53	1.47
2728369278	Pseudosporangium ferrugineum DSM 45348	Actinomycetia	Micromonosporales	Micromonosporaceae	Pseudosporangium	8653585	7813	89.99	7735	72.49	75.87	92	353347	8	975179	Illumina HiSeq 2500-1TB	spades v. 3.9.0	Soil	PVZG00000000	PRJNA402492	SAMN07621719	100	0.8
2671180066	Phycicoccus cremeus CGMCC 1.6963	Actinomycetia	Micrococcales	Intrasporangiaceae	Pedococcus	4330933	4105	91.54	4041	71.67	76.1	18	352842	5	753362	Illumina HiSeq 2500-1TB	ALLPATHS v. r46652	Soil	FOHB00000000	PRJNA323142	SAMN05216199	100	0.54
2619619034	Lentzea albida DSM 44437	Actinomycetia	Pseudonocardiales	Pseudonocardiaceae	Lentzea	9441135	8895	91.79	8795	70.16	74.04	40	352714	9	1117599	Illumina HiSeq 2500, Illumina HiSeq 2500-1TB	ALLPATHS v. r46652	Soil	FOFV00000000	PRJNA303391	SAMN04488000	99.51	2.17
2788499862	Curtobacterium sp. PhB128	Actinomycetia	Micrococcales	Microbacteriaceae	Curtobacterium	4045514	3876	91.11	3818	70.7	79.51	25	348056	4	895270	Illumina NovaSeq	spades v. 3.11.0	Plants	SLUR00000000	PRJNA501345	SAMN10361287	99.49	1.26
2657245272	Sanguibacter gelidistatuariae ISLP-3	Actinomycetia	Micrococcales	Sanguibacteraceae	Sanguibacter	4040166	3666	91.26	3599	69.61	77.93	18	347247	4	1055900	Illumina HiSeq 2500-1TB	ALLPATHS v. r46652	Engineered	FMYH00000000	PRJNA322946	SAMN05216410	100	0.58
2863263905	Streptomyces netropsis CECT 3265	Actinomycetia	Streptomycetales	Streptomycetaceae	Streptomyces	8041454	7157	87.24	7010	71.52	66.93	43	347224	7	1017933	Illumina NovaSeq	spades v. 3.13.0	Soil	JACHJG000000000	PRJNA546739	SAMN12025205	99.56	1.06
2667527441	Streptomyces yanglinensis CGMCC 4.2023	Actinomycetia	Streptomycetales	Streptomycetaceae	Streptomyces	9592053	8181	87.33	8088	72.61	75.98	44	345527	9	937420	Illumina HiSeq 2500-1TB	ALLPATHS v. r46652	Soil	FNVU00000000	PRJNA323295	SAMN05216223	100	2.38
2663762717	Nocardioides alpinus CGMCC 1.10697	Actinomycetia	Propionibacteriales	Nocardioidaceae	Nocardioides	4596761	4406	92.79	4348	70.92	75.03	22	344227	4	1105278	Illumina HiSeq 2500-1TB	ALLPATHS v. r46652	Soil	FOKC00000000	PRJNA323133	SAMN05192575	99.48	0
2675903057	Saccharopolyspora antimicrobica CPCC 201259	Actinomycetia	Pseudonocardiales	Pseudonocardiaceae	Saccharopolyspora	8219321	7738	87.84	7661	70.43	75.2	43	343399	8	1001818	Illumina HiSeq 2500-1TB	ALLPATHS v. r46652	Soil	FOUP00000000	PRJNA330452	SAMN05421805	100	3.19
2770939559	Nocardia tenerifensis DSM 44704	Actinomycetia	Mycobacteriales	Nocardiaceae	Nocardia	9840405	9066	88.18	8979	68.5	73.55	48	342601	8	1053953	Illumina HiSeq 2500-1TB	spades v. 3.10.1	Plants	QJKF00000000	PRJNA463397	SAMN09074703	99.25	3.77
2861171287	Streptomyces candidus DSM 40141	Actinomycetia	Streptomycetales	Streptomycetaceae	Streptomyces	7403230	6841	85.62	6717	71.15	66.93	64	342089	8	711327	Illumina NovaSeq, Illumina NovaSeq S4	spades v. 3.13.0	Soil	JACHEM000000000	PRJNA632243	SAMN14908435	99.93	1.53
2671180088	Nocardioides szechwanensis CGMCC 1.11147	Actinomycetia	Propionibacteriales	Nocardioidaceae	Nocardioides	4224028	4166	93.77	4106	71	74.6	19	341911	5	681767	Illumina HiSeq 2500-1TB	ALLPATHS v. r46652	Freshwater	FNIC00000000	PRJNA323135	SAMN05192576	99.48	0.26
2799112258	Kribbella stipae VKM Ac-2572	Actinomycetia	Propionibacteriales	Kribbellaceae	Kribbella	9146758	8880	90.98	8807	68.07	77.96	40	341731	8	767361	Illumina NovaSeq	spades v. 3.12.0	Soil	SLWN00000000	PRJNA520294	SAMN10872470	100	3.11
2728369518	Actinoplanes italicus DSM 43146	Actinomycetia	Micromonosporales	Micromonosporaceae	Actinoplanes	11152790	10250	89.8	10149	70.39	72.85	71	341505	11	805686	Illumina HiSeq 2500-1TB	spades v. 3.9.0	Soil	PVMZ00000000	PRJNA402489	SAMN07621215	100	0
2675903130	Streptomyces indicus CGMCC 4.5727	Actinomycetia	Streptomycetales	Streptomycetaceae	Streptomyces	8228196	7483	88.2	7397	71.43	73.38	45	341273	7	1496813	Illumina HiSeq 2500-1TB	ALLPATHS v. r46652	Marine	FNFF00000000	PRJNA330451	SAMN05421806	99.89	0.97
2799112253	Kribbella humi VKM Ac-2571	Actinomycetia	Propionibacteriales	Kribbellaceae	Kribbella	8494871	8298	91.48	8225	68.25	77.62	46	340444	9	810796	Illumina NovaSeq	spades v. 3.12.0	Soil	SNWS00000000	PRJNA520293	SAMN10872469	100	3.28
2731957505	Actinokineospora auranticolor DSM 44650	Actinomycetia	Pseudonocardiales	Pseudonocardiaceae	Actinokineospora	8431890	7476	88.03	7402	71.75	71.12	61	339969	9	808602	Illumina HiSeq 2500-1TB	spades v. 3.9.0	Soil	PTIX00000000	PRJNA402462	SAMN07621161	100	1.7
2724679777	Actinoplanes regularis DSM 43151	Actinomycetia	Micromonosporales	Micromonosporaceae	Actinoplanes	10031706	9073	88.91	8966	70.34	69.8	76	339793	8	1209810	Illumina HiSeq 2500-1TB	spades v. 3.9.0	Soil	FZNR00000000	PRJNA363533	SAMN06264365	99.47	1.85
2596583671	Nocardia amikacinitolerans DSM 45535	Actinomycetia	Mycobacteriales	Nocardiaceae	Nocardia	7314536	6589	87.8	6499	68.63	71.98	33	338755	8	1099328	Illumina HiSeq 2500-1TB	ALLPATHS v. r46652	Animals	JAMTCU000000000	PRJNA297932	SAMN04244562	99.75	0.89
2795385477	Tamaricihabitans halophyticus DSM 45765	Actinomycetia	Pseudonocardiales	Pseudonocardiaceae	Tamaricihabitans	6397398	6050	91.66	5985	66.16	81.4	50	338205	5	1539093	Illumina NovaSeq	spades v. 3.12.0	Plants	SLXQ00000000	PRJNA519303	SAMN10864761	98.76	0.53
2861438687	Thermocatellispora tengchongensis DSM 45615	Actinomycetia	Streptosporangiales	Streptosporangiaceae	Thermocatellispora	11651000	10482	89.09	10308	72.57	71.17	63	337801	13	704634	Illumina NovaSeq, Illumina NovaSeq S4	spades v. 3.13.0	Soil	JACHGN000000000	PRJNA632147	SAMN14908272	99.31	1.72
2823942327	Streptosporangium becharense CECT 8961	Actinomycetia	Streptosporangiales	Streptosporangiaceae	Streptosporangium	7762257	6988	86.64	6880	71.42	70.09	37	337686	6	1488951	Illumina NovaSeq	spades v. 3.13.0	Soil	JACHWA000000000	PRJNA546744	SAMN12025101	98.77	2.38
2675903013	Rhodococcus triatomae DSM 44892	Actinomycetia	Mycobacteriales	Nocardiaceae	Rhodococcus	4734498	4501	91.38	4432	68.73	77.12	38	336920	5	918059	Illumina HiSeq 2500-1TB	spades v. 3.6.2	Animals	FNDN00000000	PRJNA331770	SAMN05444695	99.94	0.42
2863276171	Streptomyces calvus CECT 3271	Actinomycetia	Streptomycetales	Streptomycetaceae	Streptomyces	7943287	6934	87.39	6792	72.48	70.44	42	335874	8	958421	Illumina NovaSeq	spades v. 3.13.0	Soil	JACJIE000000000	PRJNA546734	SAMN12025047	100	0.64
2770939563	Nocardia puris DSM 44599	Actinomycetia	Mycobacteriales	Nocardiaceae	Nocardia	7694151	7128	87.78	7054	69.79	72.39	60	334184	6	1099659	Illumina HiSeq 2500-1TB	spades v. 3.10.1	Animals	QNRE00000000	PRJNA463400	SAMN09074705	99.75	2.87
2663762751	Glycomyces harbinensis CGMCC 4.3516	Actinomycetia	Glycomycetales	Glycomycetaceae	Glycomyces	6171523	5566	88.77	5505	70.57	73.46	36	333835	7	845896	Illumina HiSeq 2500-1TB	ALLPATHS v. r46652	Soil	FNAD00000000	PRJNA323104	SAMN05216270	100	0.82
2619619033	Lentzea albidocapillata DSM 44796	Actinomycetia	Pseudonocardiales	Pseudonocardiaceae	Lentzea	8671075	8380	91.48	8289	68.96	71.93	57	331077	8	1150536	Illumina HiSeq 2500, Illumina HiSeq 2500-1TB	ALLPATHS v. r46652	Soil	FNET00000000	PRJNA303584	SAMN04488074	99.03	2.74
2596583673	Nocardia amikacinitolerans DSM 45538	Actinomycetia	Mycobacteriales	Nocardiaceae	Nocardia	7624385	6818	87.78	6730	68.61	72.56	30	330986	7	997115	Illumina HiSeq 2500-1TB	ALLPATHS v. r46652	Animals	JAMTCW000000000	PRJNA297929	SAMN04244554	99.75	0.93
2675903052	Friedmanniella flavus flava CGMCC 4.6856	Actinomycetia	Propionibacteriales	Propionibacteriaceae	Microlunatus	4788555	4481	90.57	4424	73.49	78.13	26	329614	4	903611	Illumina HiSeq 2500-1TB	ALLPATHS v. r46652	Soil	FOFA00000000	PRJNA329782	SAMN05421756	98.7	0
2663762722	Streptomyces prasinopilosus CGMCC 4.3504	Actinomycetia	Streptomycetales	Streptomycetaceae	Streptomyces	7125330	6261	85.16	6183	72.94	74.49	28	329446	6	1332374	Illumina HiSeq 2500-1TB	ALLPATHS v. r46652	Soil	FMZK00000000	PRJNA323288	SAMN05216505	100	1.32
2596583538	Actinokineospora diospyrosa DSM 44255	Actinomycetia	Pseudonocardiales	Pseudonocardiaceae	Actinokineospora	8112504	7011	88.63	6935	70.3	70.47	30	329360	9	696131	Illumina HiSeq 2500, Illumina HiSeq 2500-1TB	vpAllpaths v. r46652	Plants	JAMTCO000000000	PRJNA262058	SAMN03080616	100	1.05
2667527450	Streptomyces yunnanensis CGMCC 4.3555	Actinomycetia	Streptomycetales	Streptomycetaceae	Streptomyces	9356146	8522	85.72	8402	71.36	70.36	94	328307	11	590604	Illumina HiSeq 2500-1TB	ALLPATHS v. r46652	Soil	FRBK00000000	PRJNA323296	SAMN05216268	99.77	2.28
2596583534	Goodfellowiella coeruleoviolacea DSM 43935	Actinomycetia	Pseudonocardiales	Pseudonocardiaceae	Goodfellowiella	8779662	7466	87.88	7356	72.37	75.66	58	325738	9	808786	Illumina HiSeq 2500, Illumina HiSeq 2500-1TB	vpAllpaths v. r46652	Soil	JAMTCK000000000	PRJNA262271	SAMN05660962	99.47	3.58
2863249894	Streptomyces albaduncus CECT 3226	Actinomycetia	Streptomycetales	Streptomycetaceae	Streptomyces	7925849	7168	87.28	7026	71.8	68.99	48	323502	9	631930	Illumina NovaSeq	spades v. 3.13.0	Soil	JACHJE000000000	PRJNA546733	SAMN12025066	100	1.07
2728369276	Kineococcus rhizosphaerae DSM 19711	Actinomycetia	Kineosporiales	Kineosporiaceae	Kineococcus	5610032	5442	91.45	5371	73.75	79.79	63	322375	6	894184	Illumina HiSeq 2500-1TB	spades v. 3.9.0	Plants	PVZF00000000	PRJNA402459	SAMN07621172	99.19	2.34
2716884894	Rathayibacter rathayi VKM Ac-1601	Actinomycetia	Micrococcales	Microbacteriaceae	Rathayibacter	3222676	3183	87.74	3126	69.29	67.99	45	321699	4	587902	Illumina HiSeq 2500-1TB	spades v. 3.6.2	Plants	OCNL00000000	PRJNA369922	SAMN06295924	99.41	2.61
2756170281	Actinomycetospora cinnamomea DSM 45771	Actinomycetia	Pseudonocardiales	Pseudonocardiaceae	Actinomycetospora	5971662	5757	90.31	5697	74.58	76.92	50	321665	6	995106	Illumina HiSeq 2500-1TB	spades v. 3.10.1	Soil	QEKW00000000	PRJNA442661	SAMN08775281	98.94	1.33
2615840625	Rhodococcus enclensis NIO-1009	Actinomycetia	Mycobacteriales	Nocardiaceae	Rhodococcus	7478744	7203	90.45	7126	62.31	74.04	76	319592	10	617898	Illumina HiSeq 2500, Illumina HiSeq 2500-1TB	ALLPATHS v. r46652	Marine	FMBB00000000	PRJNA303270	SAMN04487806	99.94	0.94
2788499870	Curtobacterium sp. PhB191	Actinomycetia	Micrococcales	Microbacteriaceae	Curtobacterium	4003714	3841	91.42	3784	70.87	79.61	23	318570	5	649293	Illumina NovaSeq	spades v. 3.11.0	Plants	SMBV00000000	PRJNA501370	SAMN10361091	100	0.93
2622736591	Micromonospora matsumotoense DSM 44100	Actinomycetia	Micromonosporales	Micromonosporaceae	Micromonospora	7755577	6718	87.8	6633	72.29	72.54	57	317110	7	870808	Illumina HiSeq 2500-1TB	ALLPATHS v. r46652	Soil	FMCU00000000	PRJNA303502	SAMN04488017	100	2.63
2675903060	Nonomuraea wenchangensis CGMCC 4.5598	Actinomycetia	Streptosporangiales	Streptosporangiaceae	Nonomuraea	10051191	9671	91.03	9577	71.74	72.78	40	315712	10	909208	Illumina HiSeq 2500-1TB	ALLPATHS v. r46652	Plants	FOHX00000000	PRJNA329903	SAMN05421811	99.47	2.04
2596583655	Promicromonospora thailandica DSM 26652	Actinomycetia	Micrococcales	Promicromonosporaceae	Promicromonospora	5380599	4909	91.4	4841	73.11	77.43	24	313651	7	689212	Illumina HiSeq 2500-1TB	ALLPATHS v. r46652	Marine	JAMTCS000000000	PRJNA298093	SAMN04244578	100	0
2596583522	Actinosynnema pretiosum DSM 44132	Actinomycetia	Pseudonocardiales	Pseudonocardiaceae	Actinosynnema	9353349	8057	87.81	7954	73.36	70.15	44	313365	10	734019	Illumina HiSeq 2500, Illumina HiSeq 2500-1TB	vpAllpaths v. r46652	Plants	JAMTCF000000000	PRJNA262061	SAMN03080609	100	1.74
2675903059	Asanoa hainanensis CGMCC 4.5593	Actinomycetia	Micromonosporales	Micromonosporaceae	Asanoa	8644972	8197	91.51	8112	71.23	73.17	44	312289	9	808383	Illumina HiSeq 2500-1TB	ALLPATHS v. r46652	Plants	FZPH00000000	PRJNA329902	SAMN05421812	99.56	1.49
2599185203	Geodermatophilus africanus DSM 45422	Actinomycetia	Geodermatophilales	Geodermatophilaceae	Geodermatophilus	5471205	5214	87.11	5143	74.3	74.03	52	312037	6	580044	Illumina HiSeq 2500, Illumina HiSeq 2500-1TB	ALLPATHS v. r46652	Soil	FNOT00000000	PRJNA262364	SAMN05660209	99.46	3.64
2617270780	Micrococcus terreus CGMCC 1.7054	Actinomycetia	Micrococcales	Micrococcaceae	Micrococcus	3087520	2823	90.89	2763	68.86	75.95	31	311861	4	527216	Illumina HiSeq 2500-1TB	ALLPATHS v. r46652	Soil	FPCG00000000	PRJNA303546	SAMN04487966	99.07	0.84
2770939560	Williamsia limnetica DSM 45521	Actinomycetia	Mycobacteriales	Nocardiaceae	Williamsia	6353494	6087	91.2	6026	64.5	79.27	52	311394	8	573670	Illumina HiSeq 2500-1TB	spades v. 3.10.1	Freshwater	QJSP00000000	PRJNA463394	SAMN09074697	99.31	0.88
2634166333	Amycolatopsis saalfeldensis DSM 44993	Actinomycetia	Pseudonocardiales	Pseudonocardiaceae	Amycolatopsis	9861953	9283	89.6	9180	71.04	73.92	66	310913	11	987952	Illumina HiSeq 2500-1TB	ALLPATHS v. r46652	Engineered	FOEF00000000	PRJNA303746	SAMN04489732	100	0.49
2619619027	Actinopolyspora mzabensis DSM 45460	Actinomycetia	Actinopolysporales	Actinopolysporaceae	Actinopolyspora	5004253	4512	84.58	4442	67.7	72.67	25	310486	6	568968	Illumina HiSeq 2500, Illumina HiSeq 2500-1TB	ALLPATHS v. r46652	Soil	FNFM00000000	PRJNA303287	SAMN04487820	100	1.42
2802428807	Microcella alkaliphila AC4r	Actinomycetia	Micrococcales	Microbacteriaceae	Microcella	2687802	2660	92.89	2607	68.4	79.47	20	309027	4	545184	Illumina NovaSeq	spades v. 3.12.0	Freshwater	SGXT00000000	PRJNA519253	SAMN10864719	99.38	1.26
2622736513	Micromonospora humi DSM 45647	Actinomycetia	Micromonosporales	Micromonosporaceae	Micromonospora	6662588	6189	90.98	6056	73.56	73.74	37	306145	8	664912	Illumina HiSeq 2500-1TB	ALLPATHS v. r46652	Soil	FMDM00000000	PRJNA303413	SAMN04488015	100	0.79
2718217682	Actinoplanes lutulentus CGMCC 4.7090	Actinomycetia	Micromonosporales	Micromonosporaceae	Actinoplanes	9887594	9060	90.14	8963	69.19	74.89	51	304300	10	808614	Illumina HiSeq 2500-1TB	spades v. 3.9.0	Soil	QLMJ00000000	PRJNA370112	SAMN06296357	98.94	1.06
2824244109	Corynebacterium bovis DSM 20582	Actinomycetia	Mycobacteriales	Corynebacteriaceae	Corynebacterium	2694851	2240	87.55	2169	72.87	73.66	15	303928	4	548325	PacBio Sequel, PacBio RS II	HGAP v. smrtlink/6.0.0.47835, HGAP 4 (0.2.1)	Engineered	JACHWT000000000	PRJNA546935	SAMN12024754	99.32	2.55
2667527442	Streptomyces jietaisiensis CGMCC 4.1859	Actinomycetia	Streptomycetales	Streptomycetaceae	Streptomyces	7681257	6789	87.72	6701	72.74	75.64	47	303500	9	665003	Illumina HiSeq 2500-1TB	ALLPATHS v. r46652	Soil	FNAX00000000	PRJNA323291	SAMN05216260	100	0
2616644834	Microbacterium enclensis NIO-1002	Actinomycetia	Micrococcales	Microbacteriaceae	Microbacterium	3666504	3407	89.31	3349	70.34	72.91	15	302128	5	526287	Illumina HiSeq 2500, Illumina HiSeq 2500-1TB	ALLPATHS v. r46652	Marine	FMYG00000000	PRJNA323170	SAMN05216418	98.99	0.51
2663762753	Cryobacterium flavum CGMCC 1.11215	Actinomycetia	Micrococcales	Microbacteriaceae	Cryobacterium	4040838	3947	89.46	3889	64.67	75.02	42	301398	6	486813	Illumina HiSeq 2500-1TB	ALLPATHS v. r46652	Freshwater	FNIB00000000	PRJNA323095	SAMN05216368	98.99	3.03
2799112255	Kribbella orskensis VKM Ac-2538	Actinomycetia	Propionibacteriales	Kribbellaceae	Kribbella	9192871	9006	88.36	8927	68.47	74.92	71	300475	8	970044	Illumina NovaSeq	spades v. 3.12.0	Soil	SLWM00000000	PRJNA520280	SAMN10872463	100	5.7
2695420963	Actinoplanes xinjiangensis DSM 45184	Actinomycetia	Micromonosporales	Micromonosporaceae	Actinoplanes	10797414	9821	89.07	9708	70.75	73.52	86	300231	11	805024	Illumina HiSeq 2500-1TB	spades v. 3.6.2	Soil	QGGR00000000	PRJNA331520	SAMN05443670	100	2.12
2634166348	Thermomonospora echinospora DSM 43163	Actinomycetia	Streptosporangiales	Thermomonosporaceae	Thermomonospora	8649739	8036	87.46	7950	71.84	73	74	299827	9	739326	Illumina HiSeq 2500-1TB	ALLPATHS v. r46652	Soil	FNVO00000000	PRJNA303646	SAMN04489712	100	0.61
2667527403	Streptomyces alni CGMCC 4.3510	Actinomycetia	Streptomycetales	Streptomycetaceae	Streptomyces	8270097	7152	88.89	7066	72.06	76.03	50	298773	10	709956	Illumina HiSeq 2500-1TB	ALLPATHS v. r46652	Plants	FONG00000000	PRJNA323287	SAMN05216251	100	0.53
2599185218	Nonomuraea pusilla DSM 43357	Actinomycetia	Streptosporangiales	Streptosporangiaceae	Nonomuraea	9204326	8578	89.42	8495	72.41	75.19	66	297981	10	656429	Illumina HiSeq 2500, Illumina HiSeq 2500-1TB	ALLPATHS v. r46652	Soil	FOBF00000000	PRJNA262340	SAMN05660976	99.31	2.07
2799112254	Kribbella mordoviensis VKM Ac-2500	Actinomycetia	Propionibacteriales	Kribbellaceae	Kribbella	9277683	9058	88.27	8979	68.46	74.92	79	296575	9	1001791	Illumina NovaSeq	spades v. 3.12.0	Soil	SLVW00000000	PRJNA520271	SAMN10872459	100	5.7
2675903021	Rhodococcus kyotonensis JCM 23211	Actinomycetia	Mycobacteriales	Nocardiaceae	Rhodococcus	6311006	5956	92.64	5884	64.16	77.92	50	295026	8	590352	Illumina HiSeq 2500-1TB	spades v. 3.6.2	Soil	FZOW00000000	PRJNA330514	SAMN05421642	99.94	1.3
2663762750	Verrucosispora sediminis CGMCC 4.3550	Actinomycetia	Micromonosporales	Micromonosporaceae	Micromonospora	6407610	5887	90.04	5819	71	73.25	34	293161	8	551216	Illumina HiSeq 2500-1TB	ALLPATHS v. r46652	Marine	FOLJ00000000	PRJNA323302	SAMN05216284	100	1.32
2824230971	Microbacterium endophyticum DSM 27099	Actinomycetia	Micrococcales	Microbacteriaceae	Microbacterium	2883810	2789	93.11	2725	61.79	75.83	13	291901	3	811156	PacBio Sequel, PacBio RS II	HGAP v. smrtlink/6.0.0.47835, HGAP 4 (0.2.1)	Plants	JACHWQ000000000	PRJNA547257	SAMN12025005	97.53	1.68
2596583674	Nocardia amikacinitolerans DSM 45539	Actinomycetia	Mycobacteriales	Nocardiaceae	Nocardia	7663905	6913	87.47	6824	68.48	72.05	57	291343	8	838779	Illumina HiSeq 2500-1TB	ALLPATHS v. r46652	Animals	JAMTCX000000000	PRJNA297928	SAMN04244555	99.37	1.03
2651870117	Actinokineospora iranica IBRC-M 10403	Actinomycetia	Pseudonocardiales	Pseudonocardiaceae	Actinokineospora	6578763	6199	88.21	6128	70.75	68.48	39	291113	7	1146341	Illumina HiSeq 2500-1TB	ALLPATHS v. r46652	Soil	FMZZ00000000	PRJNA323227	SAMN05216174	99.51	0.97
2599185192	Geodermatophilus siccatus DSM 45419	Actinomycetia	Geodermatophilales	Geodermatophilaceae	Geodermatophilus	5206703	4955	88.8	4889	74.59	75.48	37	288122	6	578297	Illumina HiSeq 2500, Illumina HiSeq 2500-1TB	ALLPATHS v. r46652	Soil	FNHE00000000	PRJNA262362	SAMN05660642	99.06	1.17
2663762755	Streptomyces radiopugnans CGMCC 4.3519	Actinomycetia	Streptomycetales	Streptomycetaceae	Streptomyces	6067124	5510	87.25	5436	73.44	74.07	40	288077	6	1103665	Illumina HiSeq 2500-1TB	ALLPATHS v. r46652	Soil	FOET00000000	PRJNA323293	SAMN05216481	98.03	0.98
2728369515	Actinomadura viridilutea DSM 44433	Actinomycetia	Streptosporangiales	Thermomonosporaceae	Actinomadura	6720116	5930	85.25	5855	72.8	77.13	62	287827	8	746228	Illumina HiSeq 2500-1TB	spades v. 3.9.0	Soil	PVNI00000000	PRJNA402488	SAMN07621017	99.95	1.6
2824228552	Helcobacillus massiliensis DSM 23040	Actinomycetia	Micrococcales	Dermabacteraceae	Helcobacillus	2616799	2418	91.18	2352	68.77	75.93	28	287686	2	1212937	PacBio Sequel, PacBio RS II	HGAP v. smrtlink/6.0.0.47835, HGAP 4 (0.2.1)	Animals	JACHWP000000000	PRJNA547258	SAMN12025727	97.66	0
2863327961	Nocardiopsis algeriensis CECT 8712	Actinomycetia	Streptosporangiales	Nocardiopsaceae	Nocardiopsis	4812129	4306	86.06	4222	71.32	69.51	26	285229	7	481297	Illumina NovaSeq	spades v. 3.13.0	Soil	JACHJO000000000	PRJNA546714	SAMN12025532	100	0
2667527444	Lechevalieria xinjiangensis CGMCC 4.3525	Actinomycetia	Pseudonocardiales	Pseudonocardiaceae	Lentzea	8684108	8313	90.24	8224	70.74	71.94	54	283838	10	870285	Illumina HiSeq 2500-1TB	ALLPATHS v. r46652	Soil	FOFR00000000	PRJNA323116	SAMN05216188	99.51	1.04
2675903065	Nonomuraea jiangxiensis CGMCC 4.6533	Actinomycetia	Streptosporangiales	Streptosporangiaceae	Nonomuraea	11811824	10930	88.51	10826	70.62	74.14	68	282829	14	709432	Illumina HiSeq 2500-1TB	ALLPATHS v. r46652	Soil	FNDJ00000000	PRJNA330464	SAMN05421869	99.47	4.26
2861520306	Phytomonospora endophytica DSM 45386	Actinomycetia	Micromonosporales	Micromonosporaceae	Phytomonospora	8348283	7968	89.7	7883	70.78	67.14	35	282416	10	633762	Illumina NovaSeq, Illumina NovaSeq S4	spades v. 3.13.0	Plants	JACHGT000000000	PRJNA632336	SAMN14908462	98.77	3.07
2824317532	Actinoplanes campanulatus CECT 3287	Actinomycetia	Micromonosporales	Micromonosporaceae	Actinoplanes	9961532	9403	89.98	9275	70.9	64.69	53	282398	11	859744	Illumina NovaSeq	spades v. 3.13.0	Soil	JACHXF000000000	PRJNA546684	SAMN12025112	100	1.06
2654587880	Streptomyces pini PL19	Actinomycetia	Streptomycetales	Streptomycetaceae	Streptomyces	6338888	5775	87.94	5684	73.01	71.58	57	282394	8	612407	Illumina HiSeq 2500-1TB	ALLPATHS v. r46652	Plants	FOSG00000000	PRJNA323082	SAMN05192584	97.7	1.03
2675903132	Lentzea jiangxiensis CGMCC 4.6609	Actinomycetia	Pseudonocardiales	Pseudonocardiaceae	Lentzea	8591279	8157	90.34	8058	70.24	72.81	61	279756	7	1016959	Illumina HiSeq 2500-1TB	ALLPATHS v. r46652	Soil	FNIX00000000	PRJNA330463	SAMN05421507	99.51	4.37
2700988699	Blastococcus xanthinilyticus DSM 46842	Actinomycetia	Geodermatophilales	Geodermatophilaceae	Blastococcus	4606804	4541	91.02	4482	74.36	77.41	38	277068	6	598562	Illumina HiSeq 2500-1TB	spades v. 3.6.2	Engineered	VNHW00000000	PRJNA335205	SAMN12292099	99.53	0.65
2675903061	Streptomyces aidingensis CGMCC 4.5739	Actinomycetia	Streptomycetales	Streptomycetaceae	Streptomyces	6482745	5696	88.24	5622	73.15	71.03	43	276870	8	988426	Illumina HiSeq 2500-1TB	ALLPATHS v. r46652	Freshwater	FOLM00000000	PRJNA329781	SAMN05421773	96.89	1.06
2708742385	Corynebacterium pollutisoli VDS	Actinomycetia	Mycobacteriales	Corynebacteriaceae	Corynebacterium	2540854	2540	92.93	2472	68.48	75.31	15	275142	3	667646	Illumina HiSeq 2500-1TB	spades v. 3.6.2	Soil	FXAR00000000	PRJNA369919	SAMN06295981	100	0.22
2731639219	Kineococcus xinjiangensis DSM 22857	Actinomycetia	Kineosporiales	Kineosporiaceae	Kineococcus	4617682	4218	89.43	4153	74.65	74.56	42	275085	6	669485	Illumina HiSeq 2500-1TB	spades v. 3.9.0	Soil	PTJD00000000	PRJNA402514	SAMN07621109	98.51	0
2770939552	Williamsia faeni DSM 45372	Actinomycetia	Mycobacteriales	Nocardiaceae	Williamsia	5524791	5185	91.06	5118	63.91	79.86	44	275027	4	1190490	Illumina HiSeq 2500-1TB	spades v. 3.10.1	Soil	QJJF00000000	PRJNA456038	SAMN09064160	99.31	0.38
2718217638	Janibacter indicus CGMCC 1.12511	Actinomycetia	Micrococcales	Intrasporangiaceae	Janibacter	3419539	3383	92.43	3323	71.23	75.2	29	274835	6	375596	Illumina HiSeq 2500-1TB	spades v. 3.9.0	Marine	FWXN00000000	PRJNA370094	SAMN06296429	99.82	0.54
2667527394	Mycetocola miduiensis CGMCC 1.11101	Actinomycetia	Micrococcales	Microbacteriaceae	Mycetocola	3303539	3267	90.82	3201	65.33	75.97	15	267808	4	756155	Illumina HiSeq 2500-1TB	ALLPATHS v. r46652	Freshwater	FOVM00000000	PRJNA323130	SAMN05216219	99.24	0.12
2788499865	Curtobacterium sp. PhB42	Actinomycetia	Micrococcales	Microbacteriaceae	Curtobacterium	4117077	3997	91.21	3938	70.73	78.13	31	267445	7	379573	Illumina NovaSeq	spades v. 3.11.0	Plants	SODK00000000	PRJNA501374	SAMN10361594	100	0.93
2824326936	Nocardioides albus CECT 3302	Actinomycetia	Propionibacteriales	Nocardioidaceae	Nocardioides	5654316	5369	92.02	5289	68.93	72.97	26	266673	7	701987	Illumina NovaSeq	spades v. 3.13.0	Soil	JACHXG000000000	PRJNA546713	SAMN12025051	98.7	0.26
2599185180	Klenkia soli DSM 45843	Actinomycetia	Geodermatophilales	Geodermatophilaceae	Klenkia	4758105	4639	93.36	4573	74.18	77.62	25	266137	7	556375	Illumina HiSeq 2500, Illumina HiSeq 2500-1TB	ALLPATHS v. r46652	Soil	FNIR00000000	PRJNA262366	SAMN05660199	100	1.16
2675903056	Nocardioides lianchengensis CGMCC 4.6858	Actinomycetia	Propionibacteriales	Nocardioidaceae	Nocardioides	5295570	5125	93.36	5063	72.66	74.22	26	264228	7	721745	Illumina HiSeq 2500-1TB	ALLPATHS v. r46652	Soil	FMZM00000000	PRJNA330462	SAMN05421872	99.48	1.04
2599185194	Blastococcus endophyticus DSM 45413	Actinomycetia	Geodermatophilales	Geodermatophilaceae	Blastococcus	4875221	4677	91.54	4611	74.6	78.45	35	263876	7	621026	Illumina HiSeq 2500, Illumina HiSeq 2500-1TB	ALLPATHS v. r46652	Plants	FOEE00000000	PRJNA262361	SAMN05660991	100	0.47
2675903133	Nocardiopsis flavescens CGMCC 4.5723	Actinomycetia	Streptosporangiales	Nocardiopsaceae	Nocardiopsis	7172933	6291	85.84	6214	74.09	72.39	71	263208	9	595662	Illumina HiSeq 2500-1TB	ALLPATHS v. r46652	Marine	FQZK00000000	PRJNA330455	SAMN05421803	100	0
2681813563	Micromonospora avicenniae DSM 45758	Actinomycetia	Micromonosporales	Micromonosporaceae	Micromonospora	6823298	6119	88.14	6045	71.53	74	63	262214	8	708053	Illumina HiSeq 2500-1TB	spades v. 3.6.2	Plants	FTNF00000000	PRJNA331858	SAMN05444858	99.47	1.84
2675903135	Streptacidiphilus jiangxiensis CGMCC 4.1857	Actinomycetia	Streptomycetales	Streptomycetaceae	Streptacidiphilus	9538627	8825	89.19	8726	72.17	71.16	94	259974	12	621279	Illumina HiSeq 2500-1TB	ALLPATHS v. r46652	Soil	FOAZ00000000	PRJNA329534	SAMN05414137	99.47	1.49
2619619031	Actinopolyspora xinjiangensis DSM 46732	Actinomycetia	Actinopolysporales	Actinopolysporaceae	Actinopolyspora	5038150	4642	83.09	4575	68.49	69.3	34	257847	7	492447	Illumina HiSeq 2500, Illumina HiSeq 2500-1TB	ALLPATHS v. r46652	Soil	FNJR00000000	PRJNA303285	SAMN04487905	99.88	0.53
2824226513	Trueperella pyogenes DSM 20630	Actinomycetia	Actinomycetales	Actinomycetaceae	Trueperella	2187257	2038	90.9	1978	59.49	79.05	30	256759	2	838514	PacBio Sequel, PacBio RS II	HGAP v. smrtlink/6.0.0.47835, HGAP 4 (0.2.1)	Animals	JACHWO000000000	PRJNA538226	SAMN11512330	98.71	1.87
2820962504	Alpinimonas psychrophila DSM 23737	Actinomycetia	Micrococcales	Microbacteriaceae	Alpinimonas	2241018	2228	92.87	2165	58.6	80.79	12	256750	2	974737	PacBio Sequel, PacBio RS II	HGAP v. smrtlink/6.0.0.47835, HGAP 4 (0.2.1)	Freshwater	JACGWU000000000	PRJNA538387	SAMN11512947	98.99	3.11
2615840623	Gordonia sp. V-85	Actinomycetia	Mycobacteriales	Gordoniaceae	Gordonia	5439079	4975	90.58	4913	67.93	75.86	59	256665	8	465275	Illumina HiSeq 2500, Illumina HiSeq 2500-1TB	ALLPATHS v. r46652	Unknown	FMAX00000000	PRJNA303271	SAMN04487805	99.82	0.18
2671180235	Tessaracoccus flava RP1	Actinomycetia	Propionibacteriales	Propionibacteriaceae	Tessaracoccus	3191994	2967	90.53	2912	67.96	75.43	36	255789	4	697080	Illumina HiSeq 2500-1TB	spades v. 3.6.2	Soil	FNPU00000000	PRJNA329737	SAMN05428934	98.78	1.05
2667527405	Amycolatopsis marina CGMCC 4.3568	Actinomycetia	Pseudonocardiales	Pseudonocardiaceae	Amycolatopsis	7020699	6736	90.19	6665	68.22	73.71	59	255452	10	844488	Illumina HiSeq 2500-1TB	ALLPATHS v. r46652	Marine	FOKG00000000	PRJNA323089	SAMN05216266	100	1.56
2651870304	Raineyella antarctica LZ-22	Actinomycetia	Propionibacteriales	Propionibacteriaceae	Raineyella	3760249	3480	90.43	3416	70.22	78.91	36	254760	6	415045	Illumina HiSeq 2500-1TB	ALLPATHS v. r46652	Plants	FMYF00000000	PRJNA322947	SAMN05216453	98.7	0.43
2799112251	Kribbella caucasensis VKM Ac-2527	Actinomycetia	Propionibacteriales	Kribbellaceae	Kribbella	9457695	8927	90.52	8847	67.96	76.77	89	252954	12	855960	Illumina NovaSeq	spades v. 3.12.0	Soil	SNWQ00000000	PRJNA520276	SAMN10872462	100	3.71
2667527404	Pseudonocardia oroxyli CGMCC 4.3143	Actinomycetia	Pseudonocardiales	Pseudonocardiaceae	Pseudonocardia	6111570	5904	90.57	5836	73	77.41	53	250533	9	527646	Illumina HiSeq 2500-1TB	ALLPATHS v. r46652	Plants	FNBE00000000	PRJNA323145	SAMN05216377	99.11	1.77
2681812929	Williamsia sterculiae CPCC 203464.	Actinomycetia	Mycobacteriales	Nocardiaceae	Williamsia	4441008	4226	91.87	4167	67.24	75.6	20	249421	5	629178	Illumina HiSeq 2500-1TB	ALLPATHS v. r46652	Plants	FTNT00000000	PRJNA334920	SAMN05445060	100	0.06
2617270786	Nocardioides terrae CGMCC 1.7056	Actinomycetia	Propionibacteriales	Nocardioidaceae	Nocardioides	3921832	3775	92.92	3710	71.53	78.38	36	246951	6	578306	Illumina HiSeq 2500-1TB	ALLPATHS v. r46652	Soil	FOLB00000000	PRJNA303544	SAMN04487968	98.7	1.04
2622736605	Geodermatophilus ruber DSM 45317	Actinomycetia	Geodermatophilales	Geodermatophilaceae	Geodermatophilus	4992138	4768	90.15	4702	73.98	76.64	33	243673	6	553814	Illumina HiSeq 2500-1TB	ALLPATHS v. r46652	Plants	FOSW00000000	PRJNA303573	SAMN04488085	98.82	1.97
2634166153	Schaalia meyeri DSM 20733	Actinomycetia	Actinomycetales	Actinomycetaceae	Schaalia	2026407	1822	90.11	1758	65.58	75.85	15	241345	3	459460	PacBio RS, PacBio RS II	HGAP v. 2.3.0,protocol version=2.3.0 method=RS_HGAP_Assembly.3,smrtpipe.py v1.87.139483,	Animals	FNLK00000000	PRJNA303643	SAMN04489715	97.63	2.18
2619619028	Actinopolyspora alba DSM 45004	Actinomycetia	Actinopolysporales	Actinopolysporaceae	Actinopolyspora	5240643	4760	84.75	4692	67.65	70.88	42	239385	7	602739	Illumina HiSeq 2500, Illumina HiSeq 2500-1TB	ALLPATHS v. r46652	Soil	FOMZ00000000	PRJNA303288	SAMN04487819	99.59	1.24
2675903053	Cellulomonas marina CGMCC 4.6945	Actinomycetia	Micrococcales	Cellulomonadaceae	Cellulomonas	3962632	3529	90.76	3463	75.59	76.37	33	238399	6	566039	Illumina HiSeq 2500-1TB	ALLPATHS v. r46652	Marine	FOKA00000000	PRJNA330467	SAMN05421867	99.42	0.29
2802428805	Nesterenkonia aurantiaca DSM 27373	Actinomycetia	Micrococcales	Micrococcaceae	Nesterenkonia	2948026	2724	90.38	2668	67.59	83.66	25	237171	5	376628	Illumina NovaSeq	spades v. 3.12.0	Soil	SOAN00000000	PRJNA520266	SAMN10866373	99.11	0
2675903062	Streptomyces wuyuanensis CGMCC 4.7042	Actinomycetia	Streptomycetales	Streptomycetaceae	Streptomyces	8039558	7264	85.82	7176	71.88	72.55	52	235455	11	732657	Illumina HiSeq 2500-1TB	ALLPATHS v. r46652	Unknown	FNHI00000000	PRJNA334919	SAMN05444921	99.93	1.09
2728369519	Murinocardiopsis flavida DSM 45312	Actinomycetia	Streptosporangiales	Nocardiopsaceae	Murinocardiopsis	7376154	6697	86.3	6625	72.42	77.54	75	235229	11	625442	Illumina HiSeq 2500-1TB	spades v. 3.9.0	Engineered	PYGA00000000	PRJNA402485	SAMN07621480	100	0.82
2718217652	Streptomyces zhaozhouensis CGMCC 4.7095	Actinomycetia	Streptomycetales	Streptomycetaceae	Streptomyces	6532426	5637	88.38	5543	73.39	75.45	64	234483	9	756223	Illumina HiSeq 2500-1TB	spades v. 3.9.0	Plants	OCNE00000000	PRJNA370113	SAMN06297387	93.68	0.2
2693429870	Rhodococcus kroppenstedtii DSM 44908	Actinomycetia	Mycobacteriales	Nocardiaceae	Rhodococcus	4082826	3880	92.22	3816	70.06	73.99	30	232450	6	455906	Illumina HiSeq 2500-1TB	spades v. 3.6.2	Soil	FOJN00000000	PRJNA335194	SAMN05444374	98.87	0.19
2675903226	Amycolatopsis sacchari DSM 44468	Actinomycetia	Pseudonocardiales	Pseudonocardiaceae	Amycolatopsis	7587467	7438	91.25	7376	71.35	77.78	72	229365	10	850596	Illumina HiSeq 2500-1TB	spades v. 3.6.2	Engineered	FORP00000000	PRJNA329861	SAMN05421835	100	0
2799112256	Rhodococcus permensis SMB37	Actinomycetia	Mycobacteriales	Nocardiaceae	Rhodococcus	6225368	5919	91.19	5845	65.68	79.59	52	229021	8	692593	Illumina NovaSeq	spades v. 3.12.0	Soil	SLVY00000000	PRJNA520269	SAMN10872458	99.81	0.91
2728369474	Haloactinopolyspora alba DSM 45211	Actinomycetia	Jiangellales	Jiangellaceae	Haloactinopolyspora	5535374	5225	90.82	5166	70.59	77.01	49	228420	8	605293	Illumina HiSeq 2500-1TB	spades v. 3.9.0	Freshwater	PYGE00000000	PRJNA402452	SAMN07621254	99.71	0.74
2675903058	Actinopolymorpha cephalotaxi CPCC 202808	Actinomycetia	Propionibacteriales	Actinopolymorphaceae	Actinopolymorpha	6822861	6220	89.54	6164	70.87	76.32	40	227607	11	483112	Illumina HiSeq 2500-1TB	ALLPATHS v. r46652	Soil	FOOI00000000	PRJNA329900	SAMN05421678	99.12	2.94
2863291047	Planomonospora venezuelensis CECT 3303	Actinomycetia	Streptosporangiales	Streptosporangiaceae	Planomonospora	8185542	7593	88.8	7476	72.49	71.3	86	224651	12	700363	Illumina NovaSeq	spades v. 3.13.0	Soil	JACHJJ000000000	PRJNA546723	SAMN12025118	99.82	1.32
2824199081	Bifidobacterium commune DSM 28792	Actinomycetia	Bifidobacteriales	Bifidobacteriaceae	Bifidobacterium	1511335	1328	85.96	1268	53.83	73.34	26	222926	2	632816	PacBio Sequel, PacBio RS II	HGAP v. smrtlink/6.0.0.47835, HGAP 4 (0.2.1)	Animals	JACHWK000000000	PRJNA547285	SAMN12024694	88.58	3.26
2671180020	Streptomyces glauciniger CGMCC 4.1858	Actinomycetia	Streptomycetales	Streptomycetaceae	Streptomyces	9808662	8806	87.41	8681	72.29	72.76	81	221920	10	863434	Illumina HiSeq 2500-1TB	ALLPATHS v. r46652	Soil	FZOF00000000	PRJNA323289	SAMN05216252	100	1.53
2770939583	Halopolyspora algeriensis CECT 8575	Actinomycetia	unclassified	unclassified	Halopolyspora	4565527	4379	87.89	4308	68.2	77.62	35	218823	7	647379	Illumina HiSeq 2500-1TB	spades v. 3.10.1	Soil	QPJC00000000	PRJNA463319	SAMN09074799	99.65	0.35
2799112267	Rathayibacter tanaceti VKM Ac-2596	Actinomycetia	Micrococcales	Microbacteriaceae	Rathayibacter	3193474	3043	89.42	2986	70.8	78.61	21	218347	5	701024	Illumina NovaSeq	spades v. 3.12.0	Plants	SLWP00000000	PRJNA520264	SAMN10866315	99.41	2.53
2675903023	Rhodococcus maanshanensis DSM 44675	Actinomycetia	Mycobacteriales	Nocardiaceae	Rhodococcus	5667919	5248	91.35	5173	69.17	76.07	61	216158	9	523137	Illumina HiSeq 2500-1TB	spades v. 3.6.2	Soil	FOAW00000000	PRJNA335134	SAMN05444583	99.69	0.42
2700988696	Pseudonocardia thermophila DSM 43832	Actinomycetia	Pseudonocardiales	Pseudonocardiaceae	Pseudonocardia	6098214	5920	90.65	5862	72.93	77.15	47	208403	10	485148	Illumina HiSeq 2500-1TB	spades v. 3.6.2	Animals	FRAP00000000	PRJNA335195	SAMN05443637	99.47	2.84
2728369516	Antricoccus suffuscus DSM 100065	Actinomycetia	Geodermatophilales	Antricoccaceae	Antricoccus	4683100	4404	91.5	4346	64.13	82.04	43	207875	8	595883	Illumina HiSeq 2500-1TB	spades v. 3.9.0	Soil	PVUE00000000	PRJNA402469	SAMN07621129	98.92	0.35
2863257063	Streptomyces eurocidicus CECT 3259	Actinomycetia	Streptomycetales	Streptomycetaceae	Streptomyces	7892139	6841	86.98	6687	72.65	68.51	68	207131	13	478443	Illumina NovaSeq	spades v. 3.13.0	Soil	JACHJF000000000	PRJNA546737	SAMN12025048	99.56	1.05
2728369484	Geodermatophilus tzadiensis DSM 45416	Actinomycetia	Geodermatophilales	Geodermatophilaceae	Geodermatophilus	4869823	4640	90.61	4577	75.38	78.41	36	201492	8	613265	Illumina HiSeq 2500, Illumina HiSeq 2500-1TB	spades v. 3.9.0	Soil	PVTG00000000	PRJNA262363	SAMN05661072	100	0.39
2681812892	Microbispora rosea ATCC 12950	Actinomycetia	Streptosporangiales	Streptosporangiaceae	Microbispora	8866369	8301	88.83	8226	71.17	75.5	83	200586	15	581257	Illumina HiSeq 2500-1TB	ALLPATHS v. r46652	Soil	FTNI00000000	PRJNA329863	SAMN05421833	99.84	0.92
2667527448	Streptomyces paucisporeus CGMCC 4.2025	Actinomycetia	Streptomycetales	Streptomycetaceae	Streptomyces	8164374	7142	87.61	7045	72.26	74.14	79	200298	12	676636	Illumina HiSeq 2500-1TB	ALLPATHS v. r46652	Soil	FRBI00000000	PRJNA323292	SAMN05216499	99.47	0.79
2663762754	Cryobacterium levicorallinum CGMCC 1.11211	Actinomycetia	Micrococcales	Microbacteriaceae	Cryobacterium	3754378	3572	89.34	3512	64.48	76.71	39	200067	7	391055	Illumina HiSeq 2500-1TB	ALLPATHS v. r46652	Freshwater	FOPW00000000	PRJNA323096	SAMN05216274	98.74	2.53
2622736531	Micromonospora halophytica DSM 43171	Actinomycetia	Micromonosporales	Micromonosporaceae	Micromonospora	6275885	5656	88.86	5542	72.95	72.74	64	199094	9	531226	Illumina HiSeq 2500-1TB	ALLPATHS v. r46652	Freshwater	FMDN00000000	PRJNA303578	SAMN04488080	100	1.32
2675903066	Nonomuraea maritima CGMCC 4.5681	Actinomycetia	Streptosporangiales	Streptosporangiaceae	Nonomuraea	8267594	7999	89.16	7909	70.89	74.57	85	196266	12	772513	Illumina HiSeq 2500-1TB	ALLPATHS v. r46652	Marine	FNFB00000000	PRJNA330458	SAMN05421874	99.42	0.84
2681813517	Corynebacterium appendicis DSM 44531	Actinomycetia	Mycobacteriales	Corynebacteriaceae	Corynebacterium	2248056	2217	90.71	2155	64.31	75.28	32	194818	4	366149	Illumina HiSeq 2500-1TB	spades v. 3.6.2	Animals	FTOF00000000	PRJNA331855	SAMN05444817	99.34	0.54
2724679784	Haloechinothrix alba DSM 45207	Actinomycetia	Pseudonocardiales	Pseudonocardiaceae	Haloechinothrix	4744155	4561	88.66	4496	68.66	73.73	80	191565	10	336263	Illumina HiSeq 2500-1TB	spades v. 3.9.0	Freshwater	FZNW00000000	PRJNA363540	SAMN06265360	99.29	0.54
2596583659	Promicromonospora umidemergens DSM 22081	Actinomycetia	Micrococcales	Promicromonosporaceae	Promicromonospora	6600894	6061	90.04	5987	70.79	73.88	65	191017	10	588721	Illumina HiSeq 2500-1TB	ALLPATHS v. r46652	Engineered	JAMTCT000000000	PRJNA298092	SAMN04324259	100	1.16
2599185187	Geodermatophilus carrarae DSM 44511	Actinomycetia	Geodermatophilales	Geodermatophilaceae	Geodermatophilus	5607013	5472	89.81	5406	74.66	77.8	42	190985	9	758082	Illumina HiSeq 2500, Illumina HiSeq 2500-1TB	ALLPATHS v. r46652	Soil	QKMH00000000	PRJNA262357	SAMN05661043	100	0.94
2634166352	Frankia irregularis DSM 45899	Actinomycetia	Frankiales	Frankiaceae	Frankia	9537992	7873	85.66	7789	70.95	71.95	83	189407	13	610937	Illumina HiSeq 2500-1TB	ALLPATHS v. r46652	Plants	FAOZ00000000	PRJNA300601	SAMN04233181	99.46	3.62
2667527440	Georgenia satyanarayanai CGMCC 1.10826	Actinomycetia	Micrococcales	Bogoriellaceae	Georgenia	3906813	3623	91.88	3559	72.86	79.8	37	188190	7	466825	Illumina HiSeq 2500-1TB	ALLPATHS v. r46652	Marine	QKLZ00000000	PRJNA323137	SAMN05216184	100	0
2706795029	Rathayibacter iranicus VKM Ac-1602	Actinomycetia	Micrococcales	Microbacteriaceae	Rathayibacter	3380746	3325	88.26	3268	67.17	70.77	49	188097	5	527456	Illumina HiSeq 2500-1TB	spades v. 3.6.2	Plants	QGDV00000000	PRJNA369984	SAMN06296033	99.16	1.01
2675903134	Actinoplanes atraurantiacus CGMCC 4.6857	Actinomycetia	Micromonosporales	Micromonosporaceae	Actinoplanes	10906727	10334	91.61	10254	70.73	72.31	71	187391	16	1085798	Illumina HiSeq 2500-1TB	ALLPATHS v. r46652	Soil	OBDY00000000	PRJNA330460	SAMN05421748	100	3.1
2599185266	Corynebacterium cystitidis DSM 20524	Actinomycetia	Mycobacteriales	Corynebacteriaceae	Corynebacterium	2948772	2857	89.44	2789	57.01	69.3	40	186498	5	513141	Illumina HiSeq 2500, Illumina HiSeq 2500-1TB	ALLPATHS v. r46652	Animals	FOGQ00000000	PRJNA262324	SAMN05661109	99.45	0.55
2634166321	Blastococcus desertis DSM 46838	Actinomycetia	Geodermatophilales	Geodermatophilaceae	Blastococcus	5036776	4870	90.34	4805	73.64	75.22	43	184432	9	436871	Illumina HiSeq 2500-1TB	ALLPATHS v. r46652	Soil	FOND00000000	PRJNA323240	SAMN05216574	99.05	2.03
2599185219	Corynebacterium spheniscorum J11, PG 39	Actinomycetia	Mycobacteriales	Corynebacteriaceae	Corynebacterium	2455506	2220	87.36	2156	57.46	75.23	27	184370	5	348176	Illumina HiSeq 2500, Illumina HiSeq 2500-1TB	ALLPATHS v. r46652	Animals	FOPJ00000000	PRJNA262359	SAMN05660282	99.67	0.11
2616644832	Bifidobacterium commune R-52791	Actinomycetia	Bifidobacteriales	Bifidobacteriaceae	Bifidobacterium	1633662	1344	87.16	1290	53.99	78.05	4	184335	2	788307	Illumina HiSeq 2500, Illumina HiSeq 2500-1TB	ALLPATHS v. r46652	Animals	FMBL00000000	PRJNA303232	SAMN04487796	95.93	0.61
2675903142	Sinosporangium album CPCC 201354	Actinomycetia	Streptosporangiales	Streptosporangiaceae	Sinosporangium	7057140	6347	86.67	6246	69.3	69.58	98	184011	12	409827	Illumina HiSeq 2500-1TB	ALLPATHS v. r46652	Soil	FNCN00000000	PRJNA330450	SAMN05421505	99.31	2.99
2663762744	Arthrobacter cupressi CGMCC 1.10783	Actinomycetia	Micrococcales	Micrococcaceae	Arthrobacter	4058872	3737	90.8	3671	66.97	79.13	34	181156	8	563284	Illumina HiSeq 2500-1TB	ALLPATHS v. r46652	Soil	FNEI00000000	PRJNA323091	SAMN05216555	99.71	0.88
2671180039	Streptomyces rubidus CGMCC 4.2026	Actinomycetia	Streptomycetales	Streptomycetaceae	Streptomyces	9005705	7807	87.05	7717	72.91	74	112	179331	19	393485	Illumina HiSeq 2500-1TB	ALLPATHS v. r46652	Soil	FODD00000000	PRJNA323294	SAMN05216267	100	2.59
2663762759	Nocardioides psychrotolerans CGMCC 1.11156	Actinomycetia	Propionibacteriales	Nocardioidaceae	Nocardioides	4518250	4477	92.05	4417	70.61	72.93	43	177573	9	460622	Illumina HiSeq 2500-1TB	ALLPATHS v. r46652	Soil	FOQG00000000	PRJNA323134	SAMN05216561	98.96	0.65
2667527412	Streptosporangium canum CGMCC 4.2126	Actinomycetia	Streptosporangiales	Streptosporangiaceae	Streptosporangium	9273799	8599	87.33	8516	70.73	72.57	91	177434	16	501334	Illumina HiSeq 2500-1TB	ALLPATHS v. r46652	Soil	FOQY00000000	PRJNA323297	SAMN05216275	99.29	1.13
2622736584	Micromonospora haikouensis DSM 45626	Actinomycetia	Micromonosporales	Micromonosporaceae	Micromonospora	7581395	6598	89.44	6512	73.79	72.75	97	177392	16	370150	Illumina HiSeq 2500-1TB	ALLPATHS v. r46652	Marine	FMCW00000000	PRJNA303616	SAMN04488110	100	0.79
2706795028	Arthrobacter permensis VKM Ac-2550	Actinomycetia	Micrococcales	Micrococcaceae	Arthrobacter	4947726	4685	89.13	4621	64.36	74.07	66	175786	8	518882	Illumina HiSeq 2500-1TB	spades v. 3.6.2	Soil	JAODLR000000000	PRJNA369918	SAMN06295950	99.31	3.71
2667527407	Cryobacterium luteum CGMCC 1.11210	Actinomycetia	Micrococcales	Microbacteriaceae	Cryobacterium	3834069	3733	89.36	3671	65.13	73.37	73	174783	7	443745	Illumina HiSeq 2500-1TB	ALLPATHS v. r46652	Freshwater	FOCN00000000	PRJNA323097	SAMN05216281	98.99	0.76
2571042017	Actinomadura glauciflava DSM 44770	Actinomycetia	Streptosporangiales	Thermomonosporaceae	Actinomadura	9357102	8676	89.34	8594	72.38	74.82	86	173447	16	653857	Illumina HiSeq 2000, Illumina HiSeq 2500	vpAllpaths v. r46652	Soil	JANBBD000000000	PRJNA234826	SAMN02746108	98.18	0.82
2622736534	Micromonospora marina DSM 45555	Actinomycetia	Micromonosporales	Micromonosporaceae	Micromonospora	6060597	5550	89.9	5456	72.84	73.39	74	171759	11	523747	Illumina HiSeq 2500-1TB	ALLPATHS v. r46652	Soil	FMCV00000000	PRJNA303412	SAMN04488016	100	0.53
2596583536	Lentzea aerocolonigenes DSM 40034	Actinomycetia	Pseudonocardiales	Pseudonocardiaceae	Lentzea	10810212	10095	91.55	9993	68.95	72.49	106	170378	19	511428	Illumina HiSeq 2500, Illumina HiSeq 2500-1TB	vpAllpaths v. r46652	Soil	JAMTCM000000000	PRJNA262274	SAMN05661031	99.51	5.98
2795385473	Actinorugispora endophytica DSM 46770	Actinomycetia	Streptosporangiales	Nocardiopsaceae	Actinorugispora	5253007	4667	85.11	4600	72.42	78.17	44	167103	9	461654	Illumina NovaSeq	spades v. 3.12.0	Plants	SNYN00000000	PRJNA519302	SAMN10864760	100	0
2599185195	Geodermatophilus amargosae DSM 46136	Actinomycetia	Geodermatophilales	Geodermatophilaceae	Geodermatophilus	5869713	5730	88.21	5665	74.24	72.81	69	165992	10	543771	Illumina HiSeq 2500, Illumina HiSeq 2500-1TB	ALLPATHS v. r46652	Soil	FPBA00000000	PRJNA262183	SAMN05660657	100	1.01
2724679778	Blastococcus mobilis DSM 44272	Actinomycetia	Geodermatophilales	Geodermatophilaceae	Blastococcus	5094633	5007	88.5	4938	72.52	71.84	88	158389	12	401615	Illumina HiSeq 2500-1TB	spades v. 3.9.0	Unknown	FZNO00000000	PRJNA363551	SAMN06272737	99.29	0.35
2574179708	Asaccharobacter celatus DSM 18785	Coriobacteriia	Eggerthellales	Eggerthellaceae	Adlercreutzia	2882101	2445	87.91	2386	63.14	75.79	39	152555	8	261222	Illumina, Illumina HiSeq 2000, Illumina HiSeq 2500	vpAllpaths v. r46652	Animals	JAMTCE000000000	PRJNA234914	SAMN02745888	100	0.2
2671180038	Pseudonocardia ammonioxydans CGMCC 4.1877	Actinomycetia	Pseudonocardiales	Pseudonocardiaceae	Pseudonocardia	7361511	7079	89.33	7007	73.45	76.17	167	152432	16	559002	Illumina HiSeq 2500-1TB	ALLPATHS v. r46652	Marine	FOUY00000000	PRJNA323144	SAMN05216207	99.4	2.72
2599185272	Geodermatophilus uthaensis DSM 43162	Actinomycetia	Geodermatophilales	Geodermatophilaceae	Geodermatophilus	5238583	5070	88.18	5007	74.35	73.47	112	152404	11	464440	Illumina HiSeq 2500, Illumina HiSeq 2500-1TB	ALLPATHS v. r46652	Soil	FRDM00000000	PRJNA262337	SAMN05660350	99.29	0.77
2700988714	Actinomadura meyerae DSM 44715	Actinomycetia	Streptosporangiales	Thermomonosporaceae	Actinomadura	8572960	7943	90.03	7854	72.93	73.71	121	148602	18	609824	Illumina HiSeq 2500-1TB	spades v. 3.6.2	Soil	FZOR00000000	PRJNA331687	SAMN05443665	100	2.14
2634166326	Blastococcus sp. DSM 46786	Actinomycetia	Geodermatophilales	Geodermatophilaceae	Blastococcus	4588237	4470	90.5	4406	74.22	75.55	48	146535	11	327976	Illumina HiSeq 2500-1TB	ALLPATHS v. r46652	Unknown	FOAO00000000	PRJNA311481	SAMN04515665	99.53	2.61
2596583537	Prauserella aidingensis DSM 45266	Actinomycetia	Pseudonocardiales	Pseudonocardiaceae	Prauserella	5646948	5118	89.26	5045	70.64	76.73	80	145638	11	477523	Illumina HiSeq 2500, Illumina HiSeq 2500-1TB	vpAllpaths v. r46652	Freshwater	JAMTCN000000000	PRJNA262302	SAMN05660305	100	1.48
2724679791	Quadrisphaera granulorum DSM 44889	Actinomycetia	Kineosporiales	Kineosporiaceae	Quadrisphaera	4884413	4646	90.72	4587	72.62	77.49	86	144433	12	517895	Illumina HiSeq 2500-1TB	spades v. 3.9.0	Engineered	QGDQ00000000	PRJNA363536	SAMN06264364	99.55	1.08
2596583535	Lentzea flava DSM 43885	Actinomycetia	Pseudonocardiales	Pseudonocardiaceae	Lentzea	9746996	9350	91.48	9251	69.05	70.72	136	141681	18	995723	Illumina HiSeq 2500, Illumina HiSeq 2500-1TB	vpAllpaths v. r46652	Soil	JAMTCL000000000	PRJNA262278	SAMN05660974	99.03	1.93
2708742531	Kocuria indica NIO-1021	Actinomycetia	Micrococcales	Micrococcaceae	Kocuria	2876326	2669	88.98	2609	68.87	76.88	48	135131	8	343821	Illumina HiSeq 2500-1TB	spades v. 3.6.2	Marine	FXAC00000000	PRJNA369939	SAMN06296028	99.34	0.66
2724679781	Propioniciclava tarda DSM 22130	Actinomycetia	Propionibacteriales	Propionibacteriaceae	Propioniciclava	2974143	2843	90.37	2786	69.37	74.43	40	127706	7	410948	Illumina HiSeq 2500-1TB	spades v. 3.9.0	Plants	FXTL00000000	PRJNA368362	SAMN06266982	96.46	0.52
2675903157	Actinobaculum suis DSM 20639	Actinomycetia	Actinomycetales	Actinomycetaceae	Actinobaculum	2200507	1778	85.44	1723	57.83	77.22	38	126559	6	305466	Illumina HiSeq 2500-1TB	spades v. 3.6.2	Animals	FNAU00000000	PRJNA329870	SAMN05421878	98.7	0
2671180068	Saccharopolyspora shandongensis CGMCC 4.3530	Actinomycetia	Pseudonocardiales	Pseudonocardiaceae	Saccharopolyspora	10151409	9316	86.91	9236	69.77	73.81	135	123289	23	377242	Illumina HiSeq 2500-1TB	ALLPATHS v. r46652	Soil	FNOK00000000	PRJNA323281	SAMN05216215	99.65	5
2830496992	Canibacter oris DSM 27064	Actinomycetia	Micrococcales	Microbacteriaceae	Canibacter	1652031	1586	91.46	1530	56.63	74.46	24	122629	6	185945	PacBio Sequel, PacBio RS II	HGAP v. smrtlink/6.0.0.47835, HGAP 4 (0.2.1)	Animals	JACIFD000000000	PRJNA572481	SAMN12811651	94.83	2.05
2596583539	Streptoalloteichus tenebrarius DSM 40477	Actinomycetia	Pseudonocardiales	Pseudonocardiaceae	Streptoalloteichus	7099767	6432	82.95	6360	72.58	70.72	100	118044	18	430866	Illumina HiSeq 2500, Illumina HiSeq 2500-1TB	vpAllpaths v. r46652	Soil	JAMTCP000000000	PRJNA262194	SAMN05660219	99.84	6.55
2667527402	Cryobacterium psychrotolerans CGMCC 1.5382	Actinomycetia	Micrococcales	Microbacteriaceae	Cryobacterium	3247111	3114	90.98	3053	68.27	78.03	45	111349	9	373714	Illumina HiSeq 2500-1TB	ALLPATHS v. r46652	Freshwater	FNFU00000000	PRJNA323098	SAMN05216282	99.49	0
2681812814	Knoellia remsis ATCC BAA-1496	Actinomycetia	Micrococcales	Intrasporangiaceae	Knoellia	3573222	3445	91.44	3386	70.68	78.64	62	111180	11	276785	Illumina HiSeq 2500-1TB	ALLPATHS v. r46652	Engineered	PVTI00000000	PRJNA329875	SAMN05421826	100	0
2671180041	Streptosporangium subroseum CGMCC 4.2132	Actinomycetia	Streptosporangiales	Streptosporangiaceae	Streptosporangium	10782574	9776	85.69	9666	68.85	72.72	180	107247	26	458409	Illumina HiSeq 2500-1TB	ALLPATHS v. r46652	Soil	FZOD00000000	PRJNA323298	SAMN05216276	99.82	3.7
2681813557	Corynebacterium afermentans afermentans DSM 44280	Actinomycetia	Mycobacteriales	Corynebacteriaceae	Corynebacterium	2326687	2231	91.68	2171	64.85	71.36	45	99087	9	180463	Illumina HiSeq 2500-1TB	spades v. 3.6.2	Animals	FTMH00000000	PRJNA329796	SAMN05421802	97.32	0
2675903216	Propionibacterium cyclohexanicum DSM 16859	Actinomycetia	Propionibacteriales	Propionibacteriaceae	Propionibacterium	2808950	2582	89.54	2525	66.86	78.27	58	91355	10	261630	Illumina HiSeq 2500-1TB	spades v. 3.6.2	Plants	FOGZ00000000	PRJNA332060	SAMN05443377	98.46	0
2599185197	Modestobacter sp. DSM 44400	Actinomycetia	Geodermatophilales	Geodermatophilaceae	Modestobacter	5016009	5229	87.3	5160	72.63	70.66	182	88408	17	450341	Illumina HiSeq 2500, Illumina HiSeq 2500-1TB	ALLPATHS v. r46652	Engineered	FNOZ00000000	PRJNA262342	SAMN05661080	100	0.94
2571042004	Ferrimicrobium acidiphilum DSM 19497	Acidimicrobiia	Acidimicrobiales	Acidimicrobiaceae	Ferrimicrobium	2928893	2894	84.62	2832	55.34	68.14	109	52572	17	183514	Illumina, Illumina HiSeq 2000, Illumina HiSeq 2500	vpAllpaths v. r46652	Soil	JQKF00000000	PRJNA221038	SAMN02745886	96.58	2.14
2582580746	Ferrithrix thermotolerans DSM 19514	Acidimicrobiia	Acidimicrobiales	Acidimicrobiaceae	Ferrithrix	2489535	2397	85.63	2341	51.06	72.67	95	47754	15	165220	Illumina HiSeq 2000, Illumina HiSeq 2500	vpAllpaths v. r46652	Freshwater	FQUL00000000	PRJNA245677	SAMN02745225	100	1.28
2585427598	Tessaracoccus bendigoensis DSM 12906	Actinomycetia	Propionibacteriales	Propionibacteriaceae	Tessaracoccus	4131430	3779	89.95	3720	66.66	70.81	158	43219	29	131188	Illumina HiSeq 2000, Illumina HiSeq 2500	vpAllpaths v. r46652	Engineered	FQZG00000000	PRJNA245737	SAMN02745244	99.3	1.05

## Sheet: PUBLIC_Actino+HQ_GEM
IMG taxon_oid	NCBI Taxonomic CLASS	Genome Name (Isolates)/ GTDBTK Lineage (GEMs)	Genome TYPE	Genome Size * assembled	Gene Count * assembled	Isolation Source (Host (no plants) or Environmnetal (no engineered)
2875602454	Actinobacteria	Mycobacterium avium paratuberculosis MAPK_CN7/15	PUBLIC	4837149	4725	Host
2875597469	Actinobacteria	Mycobacterium basiliense 901379	PUBLIC	5607630	4984	Host
2875591110	Actinobacteria	Mycobacterium marinum ATCC 927	PUBLIC	6579338	6358	Host
2875585731	Actinobacteria	Mycobacterium avium hominissuis H87	PUBLIC	5626623	5378	Environmental
2875580478	Actinobacteria	Mycobacterium avium hominissuis 101115	PUBLIC	5393712	5252	Host
2875571111	Actinobacteria	Mycobacterium avium hominissuis 101034	PUBLIC	5368111	5222	Host
2875566846	Actinobacteria	Mycobacterium tuberculosis Beijing-like/36918	PUBLIC	4441591	4264	Host
2875562037	Actinobacteria	Mycobacterium avium paratuberculosis Telford	PUBLIC	4907428	4808	Host
2875555210	Actinobacteria	Mycobacterium sp. DL90	PUBLIC	6905961	6826	N/A
2875437912	Actinobacteria	Streptomyces atratus SCSIO_ZH16	PUBLIC	9641288	8781	Environmental
2875427445	Actinobacteria	Streptomyces hygroscopicus XM201	PUBLIC	12012215	10466	Environmental
2875420249	Actinobacteria	Streptomyces clavuligerus ATCC 27064	PUBLIC	8544086	7195	Environmental
2875412780	Actinobacteria	Streptomyces sp. endophyte_N2	PUBLIC	8428700	7468	N/A
2875405368	Actinobacteria	Streptomyces sp. SS52	PUBLIC	8184045	7411	N/A
2875398477	Actinobacteria	Streptomyces sp. SM18	PUBLIC	7703166	6890	Host
2875391855	Actinobacteria	Streptomyces cavourensis 1AS2a	PUBLIC	7600475	6621	Environmental
2875385392	Actinobacteria	Streptomyces koyangensis VK-A60T	PUBLIC	7220839	6462	Environmental
2875376741	Actinobacteria	Streptomyces lincolnensis LC-G	PUBLIC	9513637	8650	N/A
2875367630	Actinobacteria	Streptomyces sp. ZFG47	PUBLIC	10239272	9110	Environmental
2874838214	Actinobacteria	Corynebacterium glutamicum C1	PUBLIC	2843369	2728	N/A
2874834968	Actinobacteria	Corynebacterium glutamicum ATCC 13032	PUBLIC	3345724	3245	N/A
2874832760	Actinobacteria	Corynebacterium pseudotuberculosis CAPJ4	PUBLIC	2337549	2207	Host
2874830548	Actinobacteria	Corynebacterium pseudotuberculosis OVI2C	PUBLIC	2337575	2211	Host
2874828267	Actinobacteria	Corynebacterium ulcerans NCTC 7908	PUBLIC	2453674	2280	Host
2874825049	Actinobacteria	Corynebacterium diphtheriae lausannense CMCNS703	PUBLIC	2892379	3217	Host
2874822841	Actinobacteria	Corynebacterium pseudotuberculosis CAP3W	PUBLIC	2337498	2207	Host
2874814951	Actinobacteria	Corynebacterium jeikeium FDAARGOS_328	PUBLIC	2650878	2430	Host
2874055179	Actinobacteria	Cutibacterium acnes 09-9	PUBLIC	2532936	2491	Host
2874052745	Actinobacteria	Cutibacterium acnes T20816	PUBLIC	2480225	2433	Host
2874050233	Actinobacteria	Cutibacterium acnes P15-089	PUBLIC	2556671	2511	Host
2874045272	Actinobacteria	Cutibacterium acnes T17039	PUBLIC	2536539	2482	Host
2874042820	Actinobacteria	Cutibacterium avidum CI853	PUBLIC	2532456	2451	Host
2874035346	Actinobacteria	Cutibacterium avidum UCD-PD2	PUBLIC	2667287	2564	Host
2874032814	Actinobacteria	Cutibacterium acnes 09-29	PUBLIC	2591388	2531	Host
2873989580	Actinobacteria	Rathayibacter toxicus FH145	PUBLIC	2309869	2297	N/A
2873986522	Actinobacteria	Rathayibacter rathayi AY1H5	PUBLIC	3056583	3057	N/A
2873984220	Actinobacteria	Rathayibacter toxicus FH81	PUBLIC	2311096	2301	N/A
2873978666	Actinobacteria	Rathayibacter toxicus FH82	PUBLIC	2311479	2305	N/A
2873975627	Actinobacteria	Rathayibacter rathayi Z007	PUBLIC	3055270	3038	N/A
2873973311	Actinobacteria	Rathayibacter toxicus FH85	PUBLIC	2309417	2315	N/A
2873970930	Actinobacteria	Rathayibacter toxicus FH100	PUBLIC	2362225	2380	N/A
2873967505	Actinobacteria	Rathayibacter rathayi AY2A9	PUBLIC	3383516	3424	N/A
2873964169	Actinobacteria	Rathayibacter rathayi ICMP 2572	PUBLIC	3286079	3335	N/A
2873921245	Actinobacteria	Nocardioides sp. HDW12B	PUBLIC	4192138	3983	Host
2873917352	Actinobacteria	Nocardioides sp. HDW12A	PUBLIC	3784668	3892	Host
2873620646	Actinobacteria	Leucobacter sp. HDW9A	PUBLIC	3215551	3611	Host
2873617540	Actinobacteria	Leucobacter sp. HDW9B	PUBLIC	2916402	3105	Host
2873614151	Actinobacteria	Leucobacter sp. HDW9C	PUBLIC	3697133	3388	Host
2873603790	Actinobacteria	Tessaracoccus sp. HDW20	PUBLIC	3588368	6623	Host
2873589062	Actinobacteria	Phycicoccus sp. HDW14	PUBLIC	4071256	4339	Host
2873586004	Actinobacteria	Sanguibacter sp. HDW7	PUBLIC	3351553	3057	Host
2873558832	Actinobacteria	Propioniciclava sp. HDW11	PUBLIC	3671901	3740	Host
2873289101	Actinobacteria	Streptomyces anulatus ATCC 11523	PUBLIC	8847108	7853	Environmental
2873282588	Actinobacteria	Streptomyces sp. FR-008	PUBLIC	7258031	6512	N/A
2873273773	Actinobacteria	Streptomyces sp. P3	PUBLIC	9851971	8814	Environmental
2873266570	Actinobacteria	Streptomyces sp. WAC00288	PUBLIC	7852859	7202	Environmental
2873258297	Actinobacteria	Streptomyces dengpaensis XZHG99	PUBLIC	8710171	8272	Environmental
2873250297	Actinobacteria	Streptomyces lunaelactis MM109	PUBLIC	8570191	7999	Environmental
2873242023	Actinobacteria	Streptomyces sp. DUT11	PUBLIC	8027164	8273	Environmental
2873233620	Actinobacteria	Streptomyces formicae KY5	PUBLIC	9611874	8402	Host
2873225630	Actinobacteria	Streptomyces sp. Mg1	PUBLIC	8716193	7989	Environmental
2873216703	Actinobacteria	Streptomyces malaysiensis DSM 4137	PUBLIC	10744231	8926	Environmental
2873196663	Actinobacteria	Streptomyces capitiformicae 1H-SSA4	PUBLIC	10989391	10191	Host
2873189478	Actinobacteria	Streptomyces sp. S063	PUBLIC	7614683	7184	Environmental
2873180057	Actinobacteria	Streptomyces alboflavus MDJK44	PUBLIC	9967549	9420	N/A
2873173677	Actinobacteria	Streptomyces sp. CLI2509	PUBLIC	7232701	6379	N/A
2873166529	Actinobacteria	Streptomyces albireticuli MDJK11	PUBLIC	8144417	7147	N/A
2873159197	Actinobacteria	Streptomyces katrae S3/4	PUBLIC	8056450	7331	Environmental
2873151551	Actinobacteria	Streptomyces silaceus ACCC40021	PUBLIC	8625867	7645	N/A
2873144488	Actinobacteria	Streptomyces parvulus 2297	PUBLIC	7766531	7062	N/A
2873136143	Actinobacteria	Streptomyces reticuli TUE45	PUBLIC	9336224	8344	Environmental
2873129485	Actinobacteria	Streptomyces sp. S8	PUBLIC	7601864	6657	Environmental
2873121168	Actinobacteria	Streptomyces qaidamensis S10	PUBLIC	9083372	8316	Environmental
2873114228	Actinobacteria	Streptomyces albus BK3-25	PUBLIC	8308430	6939	Environmental
2873104240	Actinobacteria	Streptomyces griseochromogenes ATCC 14511	PUBLIC	10764674	9987	Environmental
2873094654	Actinobacteria	Streptomyces hygroscopicus limoneus KCTC 1717	PUBLIC	10537932	9585	Environmental
2873085147	Actinobacteria	Streptomyces sp. CdTB01	PUBLIC	10191567	9506	Environmental
2873077840	Actinobacteria	Streptomyces ambofaciens DSM 40697	PUBLIC	8137876	7306	Environmental
2873071447	Actinobacteria	Streptomyces albidoflavus SM254	PUBLIC	7170504	6392	Environmental
2873063797	Actinobacteria	Streptomyces ambofaciens ATCC 23877	PUBLIC	8393598	7649	Environmental
2873056698	Actinobacteria	Streptomyces sp. CNQ-509	PUBLIC	8039333	7098	Environmental
2873048452	Actinobacteria	Streptomyces incarnatus NRRL8089	PUBLIC	8897465	8245	Environmental
2873033708	Actinobacteria	Streptomyces sp. CFMR 7	PUBLIC	8307279	7220	Environmental
2873024896	Actinobacteria	Streptomyces albus ZpM	PUBLIC	9784577	8811	Environmental
2873019354	Actinobacteria	Streptomyces xiamenensis MCCC 1A01550	PUBLIC	5961402	5541	Environmental
2873012545	Actinobacteria	Streptomyces cyaneogriseus noncyanogenus NMWT 1	PUBLIC	7762396	6808	N/A
2873005499	Actinobacteria	Streptomyces sp. Tue6075	PUBLIC	7931832	7045	N/A
2872998510	Actinobacteria	Streptomyces albus DSM 41398	PUBLIC	8384669	6988	Environmental
2872990154	Actinobacteria	Streptomyces albulus CK-15	PUBLIC	9336218	8355	Environmental
2872980847	Actinobacteria	Streptomyces sp. 769	PUBLIC	10338286	9306	N/A
2872973992	Actinobacteria	Streptomyces pluripotens MUSC 137	PUBLIC	7586568	6854	N/A
2872967250	Actinobacteria	Streptomyces glaucescens GLA.O	PUBLIC	7623774	6741	Environmental
2872959623	Actinobacteria	Streptomyces lividans TK24	PUBLIC	8345283	7626	N/A
2872951019	Actinobacteria	Streptomyces lydicus A02	PUBLIC	9307519	8603	Environmental
2872942632	Actinobacteria	Streptomyces vietnamensis GIMV4.0001	PUBLIC	9153777	8386	Environmental
2872935496	Actinobacteria	Streptomyces globisporus C-1027	PUBLIC	7783599	7135	Environmental
2872929267	Actinobacteria	Streptomyces xinghaiensis S187, NRRL B24674	PUBLIC	7137891	6228	Environmental
2872922060	Actinobacteria	Streptomyces leeuwenhoekii DSM 42122	PUBLIC	8122491	7206	Environmental
2872914712	Actinobacteria	Streptomyces cattleya NRRL 8057	PUBLIC	8092553	7347	Environmental
2872907300	Actinobacteria	Streptomyces lydicus GS93/23	PUBLIC	8243179	7411	Environmental
2872898917	Actinobacteria	Streptomyces sp. 3211	PUBLIC	8991292	8382	Environmental
2872891511	Actinobacteria	Streptomyces sp. Sge12	PUBLIC	8110698	7405	Environmental
2872884262	Actinobacteria	Streptomyces sp. fd1-xmd	PUBLIC	7929999	7248	Environmental
2872877287	Actinobacteria	Streptomyces violaceoruber S21	PUBLIC	7916045	6974	Environmental
2872869065	Actinobacteria	Streptomyces sp. PBH53	PUBLIC	9153597	8221	N/A
2872861354	Actinobacteria	Streptomyces gilvosporeus F607	PUBLIC	8482298	7710	Environmental
2872853720	Actinobacteria	Streptomyces sp. MOE7	PUBLIC	8399509	7633	Environmental
2872845226	Actinobacteria	Streptomyces autolyticus CGMCC0516	PUBLIC	10184660	8493	Environmental
2872838228	Actinobacteria	Streptomyces sp. TN58	PUBLIC	7585034	6997	Environmental
2872830528	Actinobacteria	Streptomyces venezuelae NRRL B-65442	PUBLIC	8380320	7699	N/A
2872823978	Actinobacteria	Streptomyces sp. SAT1	PUBLIC	7472530	6549	N/A
2872816588	Actinobacteria	Streptomyces lydicus 103	PUBLIC	8201357	7389	Environmental
2872807650	Actinobacteria	Streptomyces puniciscabiei TW1S1	PUBLIC	9698948	8937	Environmental
2872800169	Actinobacteria	Streptomyces pactum KLBMP 5084	PUBLIC	8180260	7480	N/A
2872793772	Actinobacteria	Streptomyces clavuligerus F613-1	PUBLIC	7590758	6396	N/A
2872786620	Actinobacteria	Streptomyces niveus SCSIO 3406	PUBLIC	7990492	7151	Environmental
2872777253	Actinobacteria	Streptomyces lincolnensis NRRL 2936	PUBLIC	10319054	9366	Environmental
2872769900	Actinobacteria	Streptomyces sp. 4F	PUBLIC	8047771	7352	Environmental
2872608444	Actinobacteria	Mycobacterium sp. CECT 8778	PUBLIC	6209311	6269	N/A
2872603604	Actinobacteria	Mycobacterium avium hominissuis TH135	PUBLIC	5145928	4839	Host
2872069584	Actinobacteria	Corynebacterium diphtheriae lausannense CHUV2995	PUBLIC	3060363	3351	Host
2872060370	Actinobacteria	Corynebacterium diphtheriae FDAARGOS_197	PUBLIC	2489049	2427	Host
2872058163	Actinobacteria	Corynebacterium pseudotuberculosis Cap4W	PUBLIC	2337570	2206	Host
2872047240	Actinobacteria	Corynebacterium diphtheriae BQ11	PUBLIC	2557381	2517	Host
2872045035	Actinobacteria	Corynebacterium pseudotuberculosis ATCC 19410	PUBLIC	2337763	2204	Host
2871780381	Actinobacteria	Mycolicibacterium gilvum NCTC 10742	PUBLIC	6432993	6292	Host
2871775133	Actinobacteria	Mycolicibacterium acapulense CSURP1424	PUBLIC	5286890	5247	Host
2871371811	Actinobacteria	Cutibacterium avidum CI828	PUBLIC	2476142	2370	Host
2871319485	Actinobacteria	Rathayibacter tritici ICMP 2628	PUBLIC	3262617	3188	N/A
2871317177	Actinobacteria	Rathayibacter toxicus FH86	PUBLIC	2311208	2307	N/A
2871313644	Actinobacteria	Rathayibacter sp. AY1E1	PUBLIC	3611515	3532	N/A
2871310534	Actinobacteria	Rathayibacter rathayi AY1H6	PUBLIC	3092670	3109	N/A
2871307253	Actinobacteria	Rathayibacter rathayi AY1E7	PUBLIC	3273408	3280	N/A
2871303996	Actinobacteria	Rathayibacter rathayi ICMP 2576	PUBLIC	3219282	3256	N/A
2871300605	Actinobacteria	Rathayibacter rathayi AY1D8	PUBLIC	3342301	3390	N/A
2871297178	Actinobacteria	Rathayibacter rathayi AY1D6	PUBLIC	3366710	3426	N/A
2871294863	Actinobacteria	Rathayibacter toxicus FH137	PUBLIC	2309331	2314	N/A
2871291720	Actinobacteria	Rathayibacter rathayi AY1G4	PUBLIC	3144693	3142	N/A
2871140612	Coriobacteriia	Collinsella intestinalis AM25-33	PUBLIC	1726565	1515	Host
2871093149	Actinobacteria	Gardnerella vaginalis GH020	PUBLIC	1534964	1426	Host
2870668140	Actinobacteria	Kocuria sp. KD4	PUBLIC	2806716	2597	Environmental
2869755204	Actinobacteria	Corynebacterium jeikeium FDAARGOS_574	PUBLIC	2528170	2277	Host
2869742882	Actinobacteria	Corynebacterium ulcerans 0102 DRS000656	PUBLIC	2579188	2432	Host
2869740637	Actinobacteria	Corynebacterium pelargi 136/3	PUBLIC	2370062	2244	Host
2869738452	Actinobacteria	Corynebacterium geronticis W8	PUBLIC	2263210	2184	Host
2869663821	Actinobacteria	Bifidobacterium animalis lactis IDCC4301	PUBLIC	1944141	1648	Host
2869661938	Actinobacteria	Bifidobacterium bifidum TMC 3115	PUBLIC	2178894	1882	Host
2869653747	Actinobacteria	Bifidobacterium breve 017W439	PUBLIC	2301422	2068	Host
2869329445	Actinobacteria	Arthrobacter silvisoli NEAU-SA1	PUBLIC	4349678	4067	Environmental
2869322408	Actinobacteria	Arthrobacter humicola LBUM149	PUBLIC	4708612	4354	Environmental
2869317759	Actinobacteria	Arthrobacter sp. AFG20	PUBLIC	4908550	4648	N/A
2869312753	Actinobacteria	Arthrobacter agilis CGMCC 1.15723	PUBLIC	3226866	3071	N/A
2869298277	Actinobacteria	Arthrobacter sp. KBS0703	PUBLIC	4860540	5063	Environmental
2869293032	Actinobacteria	Mycolicibacterium phlei NCTC 8156	PUBLIC	5313907	5244	N/A
2869227690	Actinobacteria	Mycolicibacterium fortuitum acetamidolyticum	PUBLIC	7101918	7161	Host
2869221657	Actinobacteria	Mycolicibacterium sphagni ATCC 33027	PUBLIC	6066978	6032	N/A
2869209271	Actinobacteria	Mycolicibacterium kyogaense NCTC 11659	PUBLIC	5759757	5662	Environmental
2869202438	Actinobacteria	Mycolicibacterium llatzerense EDP_4	PUBLIC	6697820	6832	Environmental
2869196048	Actinobacteria	Mycolicibacterium tokaiense NCTC 10821	PUBLIC	6428810	6389	Environmental
2869190232	Actinobacteria	Mycolicibacterium sp. Dasyatis americana	PUBLIC	5819532	5815	Host
2869177050	Actinobacteria	Mycolicibacterium smegmatis NCTC 7017	PUBLIC	6959437	6831	N/A
2869101221	Actinobacteria	Cutibacterium avidum 523_PAVI	PUBLIC	2540750	2496	Host
2869088689	Actinobacteria	Cutibacterium humerusii T33958	PUBLIC	2641556	2731	Host
2869068681	Actinobacteria	Micromonospora noduli GUI43	PUBLIC	7205615	6770	N/A
2869061728	Actinobacteria	Micromonospora noduli ONO86	PUBLIC	7112407	6952	N/A
2869055295	Actinobacteria	Micromonospora sp. TSRI0369	PUBLIC	6969462	6432	N/A
2869048445	Actinobacteria	Micromonospora saelicesensis PSN01	PUBLIC	6875584	6849	N/A
2869041381	Actinobacteria	Micromonospora aurantiaca ATCC 27029	PUBLIC	7535519	7063	Environmental
2869033546	Actinobacteria	Micromonospora sp. 4G51	PUBLIC	7881248	7834	Environmental
2868690286	Actinobacteria	Gardnerella vaginalis NR037	PUBLIC	2076814	1312	Host
2868687761	Actinobacteria	Gardnerella vaginalis NR038	PUBLIC	1944040	1340	Host
2868652070	Actinobacteria	Rathayibacter sp. AY1F2	PUBLIC	3638985	3583	N/A
2868648879	Actinobacteria	Rathayibacter iranicus TRS5	PUBLIC	3188086	3190	N/A
2868642029	Actinobacteria	Rathayibacter sp. AY1E2	PUBLIC	3540869	3388	N/A
2868632214	Actinobacteria	Rathayibacter toxicus FH138	PUBLIC	2311609	2298	N/A
2868629091	Actinobacteria	Rathayibacter tritici DSM 7486	PUBLIC	3174114	3122	N/A
2868484437	Coriobacteriia	Collinsella sp. AF19-1LB	PUBLIC	2425401	2214	Host
2868482529	Coriobacteriia	Collinsella sp. TF09-1AT	PUBLIC	2151388	1907	Host
2868480501	Coriobacteriia	Collinsella sp. TM05-37	PUBLIC	2251615	2027	Host
2868478403	Coriobacteriia	Collinsella sp. AM31-2AC	PUBLIC	2328499	2097	Host
2868476471	Coriobacteriia	Collinsella sp. AM10-48	PUBLIC	2168706	1931	Host
2868474441	Coriobacteriia	Collinsella sp. TM06-3	PUBLIC	2274775	2029	Host
2868472386	Coriobacteriia	Collinsella sp. AM36-4AA	PUBLIC	2264549	2054	Host
2868470500	Coriobacteriia	Collinsella sp. AF18-8	PUBLIC	2120348	1885	Host
2868468419	Coriobacteriia	Collinsella sp. AM40-7AC	PUBLIC	2354539	2080	Host
2868466526	Coriobacteriia	Collinsella sp. AF18-33LB	PUBLIC	2124232	1892	Host
2868451029	Actinobacteria	Embleya hyalina NBRC 13850	PUBLIC	12054215	10604	Environmental
2868446609	Actinobacteria	Nocardioides sp. LS1	PUBLIC	4536969	4419	N/A
2868425537	Actinobacteria	Streptomyces sp. NL15-2K	PUBLIC	12072023	11106	Environmental
2868420613	Actinobacteria	Mycobacterium sp. MFM001	PUBLIC	5006351	4923	Host
2868414173	Actinobacteria	Pseudonocardia sp. N23	PUBLIC	6538725	6439	N/A
2868399118	Actinobacteria	Promicromonospora sp. PT9 ERS2867704	PUBLIC	6575792	5931	N/A
2868392912	Actinobacteria	Mycobacterium attenuatum MK41	PUBLIC	6527895	6205	Host
2868386920	Actinobacteria	Mycobacterium attenuatum MK191	PUBLIC	6356576	5991	Host
2868380985	Actinobacteria	Mycobacterium attenuatum MK136	PUBLIC	6344986	5934	Host
2868376433	Actinobacteria	Nocardioides sp. 1609	PUBLIC	4831279	4551	N/A
2868371838	Actinobacteria	Nocardioides sp. 503	PUBLIC	4785494	4594	N/A
2868366379	Actinobacteria	Mycobacterium sp. PS03_16	PUBLIC	5507058	5458	Environmental
2868362200	Actinobacteria	Blastococcus sp. AZ43	PUBLIC	4064414	4178	Environmental
2868359304	Actinobacteria	Actinomyces viscosus CCUG 14476	PUBLIC	3336376	2895	Host
2868355876	Actinobacteria	Cryobacterium sp. Sr54	PUBLIC	3587208	3427	Environmental
2868351436	Actinobacteria	Cryobacterium sp. Sr59	PUBLIC	4657575	4439	Environmental
2868348105	Actinobacteria	Cryobacterium sp. Hz16	PUBLIC	3468075	3330	Environmental
2868344836	Actinobacteria	Cryobacterium sp. Sr36	PUBLIC	3374308	3268	Environmental
2868341554	Actinobacteria	Cryobacterium sp. Sr39	PUBLIC	3459920	3281	Environmental
2868338107	Actinobacteria	Cryobacterium sp. Hb1	PUBLIC	3586779	3446	Environmental
2868334692	Actinobacteria	Cryobacterium sp. Hh4	PUBLIC	3438926	3414	Environmental
2868330587	Actinobacteria	Cryobacterium sp. Hh14	PUBLIC	4383662	4104	Environmental
2868327227	Actinobacteria	Cryobacterium sp. TMT1-19	PUBLIC	3380552	3359	Environmental
2868323965	Actinobacteria	Cryobacterium sp. TMT1-51	PUBLIC	3433919	3261	Environmental
2868320722	Actinobacteria	Cryobacterium sp. TMT1-62	PUBLIC	3324576	3242	Environmental
2868316834	Actinobacteria	Cryobacterium sp. TMB3-12	PUBLIC	3966638	3887	Environmental
2868313404	Actinobacteria	Cryobacterium sp. TMT2-10	PUBLIC	3517657	3429	Environmental
2868310003	Actinobacteria	Cryobacterium sp. TMT2-23	PUBLIC	3523355	3400	Environmental
2868306611	Actinobacteria	Cryobacterium sp. TMT4-10	PUBLIC	3514703	3391	Environmental
2868303204	Actinobacteria	Cryobacterium sp. TMT1-1	PUBLIC	3539219	3406	Environmental
2868299756	Actinobacteria	Cryobacterium sp. TMT1-21	PUBLIC	3558841	3447	Environmental
2868296339	Actinobacteria	Cryobacterium sp. TMT1-23-1	PUBLIC	3530071	3416	Environmental
2868292891	Actinobacteria	Cryobacterium sp. TMT2-16	PUBLIC	3510597	3447	Environmental
2868289806	Actinobacteria	Cryobacterium sp. TmT2-48-2	PUBLIC	3195001	3084	Environmental
2868286281	Actinobacteria	Cryobacterium sp. TmT2-59	PUBLIC	3612985	3524	Environmental
2868282854	Actinobacteria	Cryobacterium sp. TmT3-12	PUBLIC	3521954	3426	Environmental
2868279395	Actinobacteria	Cryobacterium sp. TMT3-29-2	PUBLIC	3500288	3458	Environmental
2868275981	Actinobacteria	Cryobacterium sp. TMT4-23	PUBLIC	3521602	3413	Environmental
2868272138	Actinobacteria	Cryobacterium sp. TMT4-31	PUBLIC	3942227	3842	Environmental
2868268276	Actinobacteria	Cryobacterium sp. TMB3-10	PUBLIC	3966264	3861	Environmental
2868264410	Actinobacteria	Cryobacterium sp. TMB3-15	PUBLIC	3966702	3865	Environmental
2868261061	Actinobacteria	Cryobacterium sp. TMT2-4	PUBLIC	3460763	3348	Environmental
2868257651	Actinobacteria	Cryobacterium sp. TMT2-15-1	PUBLIC	3470092	3409	Environmental
2868254383	Actinobacteria	Cryobacterium sp. TMT2-17-1	PUBLIC	3344037	3267	Environmental
2868144474	Actinobacteria	Cryobacterium sp. MDB2-33-2	PUBLIC	4179859	3988	Environmental
2868140599	Actinobacteria	Cryobacterium sp. MDB2-A-1	PUBLIC	4043680	3874	Environmental
2868136732	Actinobacteria	Cryobacterium sp. MDB2-A-2	PUBLIC	4035554	3866	Environmental
2868126598	Actinobacteria	Saccharothrix sp. NRRL B-16348	PUBLIC	10896489	10133	N/A
2868116264	Actinobacteria	Actinomadura fibrosa ERS3016534	PUBLIC	10915467	10333	Environmental
2868108522	Actinobacteria	Streptomyces rubrogriseus NBRC 15455	PUBLIC	8454377	7741	N/A
2868105196	Actinobacteria	Arthrobacter sp. S41	PUBLIC	3472078	3325	N/A
2868100446	Actinobacteria	Arthrobacter sp. S39	PUBLIC	5118715	4749	N/A
2868095954	Actinobacteria	Nocardioides sp. HLT2-9	PUBLIC	4604445	4491	Environmental
2868088558	Actinobacteria	Phytoactinopolyspora endophytica EGI 60009	PUBLIC	7609351	7395	N/A
2868086247	Actinobacteria	Actinomyces hordeovulneris OH3297	PUBLIC	2523081	2310	Host
2868083938	Actinobacteria	Actinomyces hordeovulneris OH1877	PUBLIC	2501707	2308	Host
2868075656	Actinobacteria	Streptomyces lydicus ATCC 31975	PUBLIC	9244118	8281	Environmental
2868068591	Actinobacteria	Nocardia panacis YIM PH 21724	PUBLIC	7362956	7064	Environmental
2868066422	Actinobacteria	Bifidobacterium castoris 2020B	PUBLIC	2496067	2168	Host
2868063378	Actinobacteria	Actinomyces viscosus NCTC 10951	PUBLIC	3491241	3043	Host
2868057807	Actinobacteria	Arthrobacter sp. JH1-1	PUBLIC	5571086	5570	Environmental
2868050885	Actinobacteria	Gordonia sp. AMA120	PUBLIC	7333645	6921	Environmental
2868041214	Actinobacteria	Amycolatopsis sp. GLM-1	PUBLIC	10230128	9670	N/A
2868030436	Actinobacteria	Microbacterium enclense ZYFD042	PUBLIC	3407767	3425	Environmental
2868020860	Actinobacteria	Amycolatopsis sp. CA-128772	PUBLIC	10162752	9575	N/A
2868019047	Actinobacteria	Rothia sp. HMSC072E10	PUBLIC	2245099	1812	Host
2868016438	Actinobacteria	Corynebacterium sp. HMSC059E07	PUBLIC	2731072	2608	Host
2868013923	Actinobacteria	Corynebacterium sp. HMSC071B10	PUBLIC	2625963	2514	Host
2868012014	Actinobacteria	Rothia sp. HMSC066H02	PUBLIC	2331455	1908	Host
2868010103	Actinobacteria	Rothia sp. HMSC065D09	PUBLIC	2331353	1910	Host
2868008203	Actinobacteria	Rothia sp. HMSC065C03	PUBLIC	2352774	1899	Host
2868005651	Actinobacteria	Corynebacterium sp. HMSC074E01	PUBLIC	2654499	2551	Host
2868002852	Actinobacteria	Corynebacterium sp. HMSC055A01	PUBLIC	2818382	2798	Host
2867832277	Actinobacteria	Cryobacterium sp. TMT2-18-3	PUBLIC	3377800	3241	Environmental
2867828399	Actinobacteria	Cryobacterium sp. TMB3-1-2	PUBLIC	3964570	3877	Environmental
2867824674	Actinobacteria	Cryobacterium sp. TMB1-7	PUBLIC	3863667	3724	Environmental
2867821314	Actinobacteria	Cryobacterium sp. TMT1-22	PUBLIC	3487785	3359	Environmental
2867817509	Actinobacteria	Cryobacterium sp. TMN-39-2	PUBLIC	3894160	3804	Environmental
2867814162	Actinobacteria	Cryobacterium sp. TMT2-14	PUBLIC	3446195	3346	Environmental
2867810920	Actinobacteria	Cryobacterium sp. TMT2-18-2	PUBLIC	3376199	3241	Environmental
2867807622	Actinobacteria	Cryobacterium sp. TMT2-42-4	PUBLIC	3392795	3297	Environmental
2867803922	Actinobacteria	Cryobacterium sp. MDB1-5	PUBLIC	3927216	3699	Environmental
2867800019	Actinobacteria	Cryobacterium sp. MDB1-18-1	PUBLIC	4013789	3902	Environmental
2867796091	Actinobacteria	Cryobacterium sp. MDB1-18-2	PUBLIC	4017688	3927	Environmental
2867792450	Actinobacteria	Cryobacterium sp. MDT1-3	PUBLIC	3715409	3640	Environmental
2867788650	Actinobacteria	Cryobacterium sp. MDB2-10	PUBLIC	4007848	3799	Environmental
2867785170	Actinobacteria	Cryobacterium sp. RHLT2-21	PUBLIC	3651597	3479	Environmental
2867781528	Actinobacteria	Cryobacterium sp. RHLS22-1	PUBLIC	3669913	3641	Environmental
2867779128	Actinobacteria	Cryobacterium mesophilum CGMCC 1.10440	PUBLIC	2413712	2399	Environmental
2867775576	Actinobacteria	Cryobacterium sp. HLT2-28	PUBLIC	3718199	3551	Environmental
2867768968	Actinobacteria	Streptomyces sp. CB02366	PUBLIC	7369245	6607	Environmental
2867762031	Actinobacteria	Streptomyces sp. CB00455	PUBLIC	7561943	6936	N/A
2867754108	Actinobacteria	Streptomyces sp. CB02488	PUBLIC	8892300	7922	N/A
2867747147	Actinobacteria	Kitasatospora sp. CB01950	PUBLIC	7648636	6960	N/A
2867703208	Actinobacteria	Streptomyces sp. CB02058	PUBLIC	8308206	7391	N/A
2867695843	Actinobacteria	Streptomyces sp. CB02414	PUBLIC	7987504	7364	N/A
2867689553	Actinobacteria	Micromonospora sp. NRRL B-16802	PUBLIC	6774213	6289	N/A
2867681957	Actinobacteria	Streptomyces sp. NRRL B-1140	PUBLIC	8206934	7595	N/A
2867673025	Actinobacteria	Streptomyces sp. MMG1121	PUBLIC	9453902	8931	Environmental
2867663276	Actinobacteria	Streptomyces sp. MMG1533	PUBLIC	10362086	9748	Environmental
2867655754	Actinobacteria	Streptomyces sp. WM4235	PUBLIC	7812079	7521	Environmental
2867646626	Actinobacteria	Streptomyces sp. WM6378	PUBLIC	9486712	9127	Environmental
2867641066	Actinobacteria	Nocardiopsis sp. RV163	PUBLIC	6110531	5559	Host
2867637810	Rubrobacteria	Rubrobacter aplysinae RV113	PUBLIC	3187461	3255	Host
2867622733	Actinobacteria	Mycobacterium sp. ST-F2	PUBLIC	5923116	5794	N/A
2867619257	Actinobacteria	Brevibacterium sp. Mu109	PUBLIC	3753720	3475	N/A
2867603704	Actinobacteria	Streptomyces sp. JHA26	PUBLIC	7342837	6767	Environmental
2867596878	Actinobacteria	Streptomyces sp. NBRC 110465	PUBLIC	7625844	6825	N/A
2867592373	Actinobacteria	Streptomyces sp. TP-A0874	PUBLIC	5097807	4504	Environmental
2867584506	Actinobacteria	Streptomyces sp. TP-A0356	PUBLIC	8409357	7866	Environmental
2867580314	Actinobacteria	Agromyces albus DSM 15934	PUBLIC	4291429	4191	N/A
2867576418	Actinobacteria	Cryobacterium sp. MDB2-B	PUBLIC	4152097	3895	Environmental
2867573071	Actinobacteria	Cryobacterium sp. Hz9	PUBLIC	3506098	3346	Environmental
2867569596	Actinobacteria	Cryobacterium sp. Hz7	PUBLIC	3509320	3474	Environmental
2867566196	Actinobacteria	Cryobacterium sp. Sr3	PUBLIC	3439868	3399	Environmental
2867562502	Actinobacteria	Cryobacterium sp. Sr47	PUBLIC	3783960	3693	Environmental
2867558942	Actinobacteria	Cryobacterium sp. HLT2-23	PUBLIC	3715656	3559	Environmental
2867555429	Actinobacteria	Arthrobacter sp. SLN-3	PUBLIC	3666937	3512	Environmental
2867552333	Actinobacteria	Gordonia sp. HY189	PUBLIC	3277954	3095	Host
2867548454	Actinobacteria	Serinicoccus sp. HY008	PUBLIC	4147990	3878	Host
2867530225	Actinobacteria	Kribbella sp. YM55	PUBLIC	9285392	8966	Environmental
2867521640	Actinobacteria	Kribbella soli KCTC 29219	PUBLIC	8785001	8584	N/A
2867512988	Actinobacteria	Kribbella sp. YM55 SK5	PUBLIC	8874969	8651	Environmental
2867507094	Actinobacteria	Micromonospora zingiberis PLAI 1-1	PUBLIC	6506033	5893	N/A
2867503051	Actinobacteria	Cellulomonas sp. HLT2-17	PUBLIC	4316912	4042	Environmental
2867498717	Actinobacteria	Nocardioides ganghwensis CGMCC 4.6875	PUBLIC	4494174	4333	Environmental
2867494351	Actinobacteria	Nocardioides oleivorans CGMCC 4.6882	PUBLIC	4476421	4365	N/A
2867489802	Actinobacteria	Nocardioides glacieisoli HLT3-15	PUBLIC	4577250	4548	Environmental
2867487146	Actinobacteria	Corynebacterium ulcerans KL1196	PUBLIC	2550347	2655	Host
2867484473	Actinobacteria	Corynebacterium sp. KL0957	PUBLIC	2554065	2672	Host
2867481428	Actinobacteria	Propioniciclava sinopodophylli KCTC 33808	PUBLIC	3074508	3044	N/A
2867475112	Actinobacteria	Streptomyces sp. TM32	PUBLIC	6909112	6315	N/A
2867472011	Actinobacteria	Nocardioides sp. HY057	PUBLIC	3292591	3100	Host
2867463755	Actinobacteria	Streptomyces sp. San01	PUBLIC	8930571	8255	N/A
2867461147	Actinobacteria	Actinomyces oricola R5292	PUBLIC	2930686	2607	Host
2867455628	Actinobacteria	Mycobacteroides franklinii DSM 45524	PUBLIC	5408993	5518	Host
2867453920	Actinobacteria	Alloscardovia sp. GLDI4/2	PUBLIC	1959824	1707	Host
2867450923	Actinobacteria	Corynebacterium sp. YIM 101343	PUBLIC	3068751	2996	Host
2867446761	Actinobacteria	Micrococcaceae bacterium C1-50	PUBLIC	4313802	4161	Environmental
2867442953	Actinobacteria	Cellulomonas sp. SYSUP0004	PUBLIC	4214938	3807	N/A
2867438103	Actinobacteria	Glycomyces sp. YIM 121974	PUBLIC	5240684	4849	Environmental
2867425335	Actinobacteria	Pseudopropionibacterium propionicum OH887_COT-365	PUBLIC	3397337	3298	Host
2867423140	Actinobacteria	Actinomyces canis OH770	PUBLIC	2578157	2194	Host
2867420512	Actinobacteria	Actinomyces bowdenii OH5050	PUBLIC	3103770	2627	Host
2867417816	Actinobacteria	Tessaracoccus sp. OH4464_COT-324	PUBLIC	2761264	2695	Host
2867416305	Actinobacteria	Leucobacter sp. OH2974_COT-288	PUBLIC	1613198	1510	Host
2867413033	Actinobacteria	Pseudopropionibacterium propionicum OH2822_COT-296	PUBLIC	3491382	3271	Host
2867411205	Actinobacteria	Leucobacter sp. OH1287	PUBLIC	1895340	1827	Host
2867408920	Coriobacteriia	Coriobacteriales bacterium OH1046	PUBLIC	2377509	2284	Host
2867406221	Actinobacteria	Gulosibacter sp. YIM 102482-1	PUBLIC	2821440	2698	Host
2867403509	Actinobacteria	Actinobaculum sp. 352	PUBLIC	2894631	2711	Host
2867394672	Actinobacteria	Streptomyces cyaneus CGMCC 4.1671	PUBLIC	9833661	8836	N/A
2867385266	Actinobacteria	Streptomyces cavernae SYSU K10008	PUBLIC	10446772	9405	Environmental
2867382294	Actinobacteria	Leucobacter chromiireducens LYC-2	PUBLIC	3195088	2971	N/A
2867379166	Actinobacteria	Georgenia sp. ZLJ0321	PUBLIC	3481997	3127	Host
2867375288	Actinobacteria	Nocardioides sp. X2025	PUBLIC	3979111	3877	Host
2867369537	Actinobacteria	Streptomyces sp. Z26	PUBLIC	6501581	5750	N/A
2867366172	Actinobacteria	Curtobacterium sp. HSID17257	PUBLIC	3349123	3364	Host
2867363855	Actinobacteria	Kocuria sp. HSID16901	PUBLIC	2474526	2316	Host
2867359821	Actinobacteria	Microbacterium sp. CGR2	PUBLIC	3968731	4033	Environmental
2867353192	Actinobacteria	Streptomyces sp. DS1-2	PUBLIC	7569598	6628	N/A
2867346516	Actinobacteria	Streptomyces sp. AZ1-7	PUBLIC	7608576	6675	N/A
2867339791	Actinobacteria	Micromonospora costi CS1-12	PUBLIC	7182425	6724	N/A
2867332405	Actinobacteria	Streptomyces klenkii KCTC 29202	PUBLIC	8230626	7385	Environmental
2867325999	Actinobacteria	Streptomyces hoynatensis KCTC 29097	PUBLIC	7260715	6405	Environmental
2867319477	Actinobacteria	Micromonospora musae MS1-9	PUBLIC	7069771	6521	N/A
2867312974	Actinobacteria	Micromonospora musae NGC1-4	PUBLIC	7058875	6502	N/A
2867302475	Actinobacteria	Micromonospora globbae WPS1-2	PUBLIC	7087181	6623	N/A
2867292897	Actinobacteria	Streptomyces sp. F001	PUBLIC	9724482	9577	Environmental
2867289001	Actinobacteria	Arthrobacter sp. Hz2	PUBLIC	4019022	3895	Environmental
2867284435	Actinobacteria	Cryobacterium sp. Hh39	PUBLIC	4711041	4565	Environmental
2867279638	Actinobacteria	Promicromonosporaceae bacterium CFH 30434	PUBLIC	5168154	4796	Environmental
2867278111	Actinobacteria	Bifidobacterium dolichotidis 2036B	PUBLIC	1921709	1526	Host
2867275962	Actinobacteria	Bifidobacterium goeldii 2034B	PUBLIC	2607372	2148	Host
2867273872	Actinobacteria	Bifidobacterium samirii 2033B	PUBLIC	2574625	2089	Host
2867271487	Actinobacteria	Bifidobacterium callimiconis 2028B	PUBLIC	2962404	2384	Host
2867260348	Actinobacteria	Streptomyces sp. S1	PUBLIC	7775858	7438	Environmental
2867252554	Actinobacteria	Streptomyces sp. Tu 4128	PUBLIC	8424112	7793	Environmental
2867248085	Actinobacteria	Arthrobacter sp. AQ5-05	PUBLIC	4647352	4468	Environmental
2867241304	Actinobacteria	Streptomyces sp. AC1-42T	PUBLIC	7273138	6780	Host
2867234766	Actinobacteria	Curtobacterium sp. MCBD17_013	PUBLIC	3385998	3236	Environmental
2867228315	Actinobacteria	Curtobacterium sp. MCBD17_021	PUBLIC	3268599	3209	Environmental
2867225013	Actinobacteria	Curtobacterium sp. MCBD17_028	PUBLIC	3462573	3301	Environmental
2867221685	Actinobacteria	Curtobacterium sp. MCBD17_003	PUBLIC	3442935	3327	Environmental
2867218447	Actinobacteria	Curtobacterium sp. MCBD17_032	PUBLIC	3320482	3237	Environmental
2867215144	Actinobacteria	Curtobacterium sp. MCBD17_034	PUBLIC	3469524	3302	Environmental
2867211805	Actinobacteria	Curtobacterium sp. MCBD17_035	PUBLIC	3453873	3338	Environmental
2867200786	Actinobacteria	Curtobacterium sp. MCLR17_032	PUBLIC	3691610	3613	Environmental
2867197420	Actinobacteria	Curtobacterium sp. MCLR17_036	PUBLIC	3465431	3365	Environmental
2867194201	Actinobacteria	Curtobacterium sp. MCSS17_015	PUBLIC	3308246	3218	Environmental
2867191002	Actinobacteria	Curtobacterium sp. MCSS17_007	PUBLIC	3292762	3198	Environmental
2867187878	Actinobacteria	Curtobacterium sp. MCSS17_008	PUBLIC	3252144	3123	Environmental
2867184510	Actinobacteria	Curtobacterium sp. MCPF17_001	PUBLIC	3501781	3367	Environmental
2867181162	Actinobacteria	Curtobacterium sp. MCPF17_011	PUBLIC	3438685	3347	Environmental
2867177522	Actinobacteria	Curtobacterium sp. MCPF17_002	PUBLIC	3805790	3639	Environmental
2867170651	Actinobacteria	Curtobacterium sp. MCPF17_047	PUBLIC	3542790	3436	Environmental
2867167224	Actinobacteria	Curtobacterium sp. MCPF17_052	PUBLIC	3539297	3426	Environmental
2867164078	Actinobacteria	Curtobacterium sp. MCBD17_029	PUBLIC	3285849	3145	Environmental
2867160930	Actinobacteria	Curtobacterium sp. MCBD17_023	PUBLIC	3272095	3147	Environmental
2867152395	Actinobacteria	Rhodococcus marinonascens NBRC 14363	PUBLIC	4924407	4965	Environmental
2867146388	Actinobacteria	Rhodococcus yunnanensis NBRC 103083	PUBLIC	6373933	6006	Environmental
2867140257	Actinobacteria	Streptomyces sp. ADI98-12	PUBLIC	7243116	6130	Host
2867134129	Actinobacteria	Streptomyces sp. ADI96-02	PUBLIC	6989279	6127	Host
2867125089	Actinobacteria	Streptomyces sp. ADI95-17	PUBLIC	10032992	9039	Host
2867121525	Actinobacteria	Brachybacterium alimentarium 962_10	PUBLIC	3988655	3563	N/A
2867117907	Actinobacteria	Brachybacterium alimentarium 947_11	PUBLIC	4061816	3617	N/A
2867114285	Actinobacteria	Brachybacterium alimentarium 900_8	PUBLIC	4069934	3621	N/A
2867110740	Actinobacteria	Brachybacterium alimentarium 876_9	PUBLIC	3986576	3544	N/A
2867107081	Actinobacteria	Brachybacterium alimentarium 862_8	PUBLIC	4076189	3658	N/A
2867103336	Actinobacteria	Brachybacterium alimentarium 738_10	PUBLIC	4160915	3744	N/A
2867099237	Actinobacteria	Arthrobacter sp. AQ5-06	PUBLIC	4139264	4098	Environmental
2867095701	Actinobacteria	Brachybacterium alimentarium 908_11	PUBLIC	3982721	3535	N/A
2867091897	Actinobacteria	Brachybacterium alimentarium 341_9	PUBLIC	4263086	3803	N/A
2867077682	Actinobacteria	Thermoactinospora rubra YIM 77501	PUBLIC	8220793	8125	Environmental
2867071599	Actinobacteria	Rhodococcus zopfii NBRC 100606	PUBLIC	6297215	6082	N/A
2867064541	Actinobacteria	Streptomyces nodosus ATCC 14899	PUBLIC	7714110	7057	Environmental
2867057555	Actinobacteria	Streptomyces sp. CMB-StM0423	PUBLIC	8029398	6985	Environmental
2867052265	Actinobacteria	Mycolicibacterium chitae NCTC 10485	PUBLIC	5461769	5289	Environmental
2867050372	Actinobacteria	Trueperella bialowiezensis NCTC 13354	PUBLIC	2043249	1892	Host
2867046890	Actinobacteria	Janibacter limosus P3-3-X1	PUBLIC	3545254	3481	Environmental
2867039408	Actinobacteria	Streptomyces peucetius ATCC 27952	PUBLIC	8023114	7481	N/A
2867036635	Actinobacteria	Propionibacterium australiense NCTC 13651	PUBLIC	3044331	2772	Host
2867032854	Actinobacteria	Microbacterium wangchenii dk512	PUBLIC	3828279	3780	Host
2867030179	Actinobacteria	Actinomyces howellii NCTC 11636	PUBLIC	3148934	2674	Host
2867022365	Actinobacteria	Rhodococcus sp. S2-17	PUBLIC	8014224	7813	Environmental
2867017614	Actinobacteria	Tsukamurella paurometabola NCTC 10741	PUBLIC	4698699	4750	Host
2867014926	Actinobacteria	Actinobaculum sp. 313	PUBLIC	2768961	2687	Host
2867009320	Actinobacteria	Streptomyces sp. SCSIO 03032	PUBLIC	6287975	5605	Environmental
2867006115	Actinobacteria	Microbacterium sp. ABRD_28	PUBLIC	3266665	3204	Environmental
2867002583	Actinobacteria	Actinomyces qiguomingii 410	PUBLIC	3988549	3531	Host
2866994952	Actinobacteria	Streptomyces hundungensis BH38	PUBLIC	8393044	7630	Environmental
2866993168	Actinobacteria	Pontimonas salivibrio CL-TW6	PUBLIC	1760810	1783	Environmental
2866986376	Actinobacteria	Nocardia mangyaensis Y48	PUBLIC	7310115	6791	Environmental
2866982901	Actinobacteria	Serinicoccus guishaninsula JLT9	PUBLIC	3597394	3474	Environmental
2866974215	Actinobacteria	Actinoplanes sp. OR16	PUBLIC	9293892	8685	Environmental
2866971023	Actinobacteria	Clavibacter michiganensis tessellarius ATCC 33566	PUBLIC	3318535	3191	N/A
2866967103	Actinobacteria	Mycolicibacterium brumae DSM 44177	PUBLIC	3938050	3919	Environmental
2866964246	Actinobacteria	Corynebacterium neomassiliense Marseille-P3888	PUBLIC	3142062	2856	Host
2866961575	Actinobacteria	Gulosibacter sp. Marseille-P7157	PUBLIC	2730597	2670	Host
2866958356	Actinobacteria	Pseudopropionibacterium massiliense Marseille-P6184	PUBLIC	3476625	3218	Host
2866956428	Coriobacteriia	Olsenella sp. Marseille-P4518	PUBLIC	2122095	1927	Host
2866953427	Coriobacteriia	Olsenella sp. Marseille-P4559	PUBLIC	3085620	3000	Host
2866950714	Actinobacteria	Acidipropionibacterium timonense Marseille-P4482	PUBLIC	2816509	2712	Host
2866948907	Actinobacteria	Arcanobacterium sp. Marseille-P5647	PUBLIC	2004928	1806	Host
2866947153	Actinobacteria	Varibaculum sp. Marseille-P5644	PUBLIC	2014966	1753	Host
2866924999	Actinobacteria	Microbacterium sp. dk485	PUBLIC	3782227	3740	Host
2866922325	Actinobacteria	Rothia nasimurium irhom_31	PUBLIC	2688339	2673	Host
2866919088	Actinobacteria	Microbacterium paludicola P1012	PUBLIC	3293959	3236	Host
2866916688	Actinobacteria	Micrococcus flavus BCRC 80069	PUBLIC	2518419	2399	Environmental
2866908832	Actinobacteria	Streptomyces sp. H23	PUBLIC	8594820	7855	Host
2866887896	Actinobacteria	Streptomyces sp. WAC05374	PUBLIC	7797617	7175	N/A
2866877934	Actinobacteria	Nonomuraea mesophila 6K102	PUBLIC	10138478	9961	Environmental
2866870080	Actinobacteria	Actinomadura sp. 6K520	PUBLIC	8190264	7853	Environmental
2866863905	Actinobacteria	Jiangella aurantiaca 8K307	PUBLIC	6620775	6174	Environmental
2866857481	Actinobacteria	Saccharopolyspora sp. 5K548	PUBLIC	6670713	6423	Environmental
2866850899	Actinobacteria	Jiangella asiatica 5K138	PUBLIC	7034063	6581	Environmental
2866841126	Actinobacteria	Actinomadura darangshiensis DSM 45941	PUBLIC	9886063	9772	Environmental
2866832330	Actinobacteria	Kribbella antibiotica JCM 13523	PUBLIC	9279240	8795	Environmental
2866826726	Actinobacteria	Saccharopolyspora sp. 16K404	PUBLIC	6008184	5603	Environmental
2866807700	Actinobacteria	Actinomadura sp. KC06	PUBLIC	9380427	9032	Environmental
2866801265	Actinobacteria	Saccharopolyspora sp. 16K309	PUBLIC	6653094	6434	Environmental
2866793835	Actinobacteria	Kribbella sp. 16K104	PUBLIC	7447142	7429	Environmental
2866783905	Actinobacteria	Nonomuraea sp. CH32	PUBLIC	9687995	9929	Environmental
2866772972	Actinobacteria	Nonomuraea diastatica KC712	PUBLIC	10861993	10932	Environmental
2866762431	Actinobacteria	Nonomuraea deserti KC310	PUBLIC	10694046	10540	Environmental
2866755920	Actinobacteria	Micromonospora sp. KC606	PUBLIC	6658798	6510	Environmental
2866749021	Actinobacteria	Actinomadura sp. GC306	PUBLIC	7085015	6898	Environmental
2866743011	Actinobacteria	Jiangella ureilytica KC603	PUBLIC	6345964	6009	Environmental
2866733597	Actinobacteria	Actinomadura sp. 7K507	PUBLIC	9799144	9413	Environmental
2866717675	Actinobacteria	Actinomadura sp. KC345	PUBLIC	8265010	8276	Environmental
2866711008	Actinobacteria	Micromonospora sp. 15K316	PUBLIC	6957401	6666	Environmental
2866704707	Actinobacteria	Micromonospora sp. KC213	PUBLIC	6426733	6300	Environmental
2866698807	Actinobacteria	Micromonospora sp. KC723	PUBLIC	6107068	5899	Environmental
2866683264	Actinobacteria	Actinomadura sp. 7K534	PUBLIC	8085395	7803	Environmental
2866673921	Actinobacteria	Kribbella albertanoniae JCM 30547	PUBLIC	9727339	9342	N/A
2866664766	Actinobacteria	Nonomuraea longispora KC201	PUBLIC	9164341	9154	Environmental
2866658371	Actinobacteria	Micromonospora sp. KC721	PUBLIC	6461179	6394	Environmental
2866649352	Actinobacteria	Actinomadura sp. KC216	PUBLIC	9063532	9018	Environmental
2866640805	Actinobacteria	Actinomadura bangladeshensis DSM 45347	PUBLIC	8697534	8546	Environmental
2866637582	Rubrobacteria	Rubrobacter taiwanensis Yellowstone	PUBLIC	3035128	3222	Environmental
2866634289	Actinobacteria	Nocardioides sp. 18JY15-6	PUBLIC	3246243	3292	Environmental
2866630953	Actinobacteria	Aeromicrobium sp. IC_218	PUBLIC	3314464	3335	Host
2866629147	Actinobacteria	Arcanobacterium sp. C605018/01/1	PUBLIC	2022436	1805	Host
2866619316	Actinobacteria	Glaciihabitans arcticus RP-3-7	PUBLIC	3172742	3106	Environmental
2866612099	Actinobacteria	Amycolatopsis sp. 8-3EHSu	PUBLIC	7543886	7216	N/A
2866608699	Actinobacteria	Serinicoccus sediminis GP-T3-3	PUBLIC	3550960	3399	Environmental
2866606316	Coriobacteriia	Senegalimassilia faecalis KGMB04484	PUBLIC	2748041	2382	Host
2866601643	Actinobacteria	Nocardioides iriomotensis NBRC 105384	PUBLIC	4713567	4672	Environmental
2866597551	Actinobacteria	Aeromicrobium ginsengisoli JCM 14732	PUBLIC	4005926	4091	N/A
2866593591	Actinobacteria	Aeromicrobium fastidiosum NRBC 14897	PUBLIC	3920227	3959	N/A
2866582549	Actinobacteria	Streptomyces roseicoloratus TRM44457	PUBLIC	7597003	6975	Environmental
2866577379	Actinobacteria	Nocardioides guangzhouensis 130	PUBLIC	5266113	5169	Environmental
2866571616	Actinobacteria	Streptomyces sp. RFCAC02	PUBLIC	6125388	5762	Host
2866568333	Actinobacteria	Labedella populi 8H24J-4-2	PUBLIC	3417745	3282	N/A
2866564969	Actinobacteria	Labedella phragmitis 11W25H-1	PUBLIC	3524121	3363	N/A
2866561495	Actinobacteria	Labedella endophytica EGI 6500705	PUBLIC	3665080	3473	N/A
2866557536	Actinobacteria	Georgenia sp. SYP-B2076	PUBLIC	4284448	3958	Environmental
2866552031	Actinobacteria	Saccharopolyspora sp. H219	PUBLIC	5824618	5504	N/A
2866545001	Actinobacteria	Aeromicrobium camelliae YS17	PUBLIC	3063801	3126	N/A
2866517451	Actinobacteria	Streptomyces sp. WAC00469	PUBLIC	6035181	5556	N/A
2866513116	Actinobacteria	Gordonia sp. RS15-1S	PUBLIC	4519536	4334	N/A
2866510393	Actinobacteria	Kocuria sp. M5W7-7	PUBLIC	2952089	2722	Environmental
2866505292	Actinobacteria	Rhodococcus agglutinans CCTCC AB2014297	PUBLIC	5425108	5100	Environmental
2866501809	Actinobacteria	Rhodococcus sp. LHW51113	PUBLIC	3709357	3482	Host
2866498084	Actinobacteria	Rhodococcus sp. LHW50502	PUBLIC	3967637	3724	Host
2866488246	Actinobacteria	Streptomyces sp. LAM7114	PUBLIC	9397553	9837	Environmental
2866484330	Actinobacteria	Marmoricola solisilvae KIS18-7	PUBLIC	3828516	3915	Environmental
2866479873	Actinobacteria	Marmoricola ginsengisoli Gsoil 097	PUBLIC	4457833	4456	Environmental
2866474162	Actinobacteria	Micromonospora sp. PPF5-17	PUBLIC	5908624	5710	Environmental
2866470198	Actinobacteria	Arthrobacter sp. LAM7117	PUBLIC	4126216	3963	Environmental
2866466661	Actinobacteria	Microbacterium sp. LAM7116	PUBLIC	3791718	3536	Environmental
2866457054	Actinobacteria	Actinoplanes sp. LAM7112	PUBLIC	10124196	9606	Environmental
2866453822	Actinobacteria	Mycetocola zhadangensis ZD1-4	PUBLIC	3322056	3231	Environmental
2866450942	Actinobacteria	Mycetocola reblochoni JCM 30549	PUBLIC	3046112	2879	N/A
2866447923	Actinobacteria	Mycetocola manganoxydans CCTCC AB209002	PUBLIC	3060410	3018	Environmental
2866445173	Actinobacteria	Agrococcus lahaulensis LZB059	PUBLIC	2640500	2749	Environmental
2866435396	Actinobacteria	Streptomyces huasconensis HST28	PUBLIC	8580596	9776	Environmental
2866428463	Actinobacteria	Mycolicibacterium sp. CECT 8783	PUBLIC	6956345	6932	N/A
2866426054	Actinobacteria	Nesterenkonia sp. M8	PUBLIC	2524489	2408	Environmental
2866421903	Actinobacteria	Arthrobacter sp. NEAU-SA2	PUBLIC	4457007	4150	Environmental
2866412304	Actinobacteria	Streptomyces sporangiiformans NEAU-SSA 1	PUBLIC	10364544	9598	Environmental
2866408650	Actinobacteria	Cellulomonas rhizosphaerae NEAU-TCZ24	PUBLIC	3657983	3653	Environmental
2866401527	Actinobacteria	Actinomadura sp. LHW52907	PUBLIC	7711411	7122	Host
2866394982	Actinobacteria	Verrucosispora sp. LHW63014	PUBLIC	6714237	6544	Host
2866384300	Actinobacteria	Microbacterium sp. JB110	PUBLIC	3787052	3536	N/A
2866377570	Actinobacteria	Streptomyces philanthi LHW51701	PUBLIC	7661915	6729	Host
2866370355	Actinobacteria	Streptomyces sp. YIM 130001	PUBLIC	8039857	7214	N/A
2866360957	Actinobacteria	Sphaerisporangium sp. LHW63015	PUBLIC	9809379	9397	Host
2866356325	Actinobacteria	Arthrobacter globiformis mrc11	PUBLIC	4892409	4631	Environmental
2866347563	Actinobacteria	Allorhizocola rhizosphaerae CPCC 204380	PUBLIC	8809588	8761	N/A
2866345068	Coriobacteriia	Paraeggerthella hongkongensis DSM 16106	PUBLIC	2801926	2494	Host
2866339652	Coriobacteriia	Slackia faecicanis DSM 17537	PUBLIC	1995252	1785	Host
2866337646	Coriobacteriia	Slackia isoflavoniconvertens DSM 22006	PUBLIC	2253648	2005	Host
2866335328	Coriobacteriia	Slackia equolifaciens DSM 24851	PUBLIC	2745526	2317	Host
2866333216	Actinobacteria	Corynebacterium sp. 647	PUBLIC	2294274	2111	Host
2866325816	Actinobacteria	Micromonospora inaquosa LB39	PUBLIC	7748575	7399	Environmental
2866318982	Actinobacteria	Micromonospora sp. S2904	PUBLIC	6579334	6833	Environmental
2866300312	Actinobacteria	Microbacterium sp. KCTC 39802	PUBLIC	4487330	4168	Environmental
2866294038	Actinobacteria	Curtobacterium sp. MCJR17_055	PUBLIC	3287344	3136	Environmental
2866290468	Actinobacteria	Curtobacterium sp. MCSS17_011	PUBLIC	3632003	3569	Environmental
2866287329	Actinobacteria	Curtobacterium sp. MCPF17_015	PUBLIC	3286000	3138	Environmental
2866284084	Actinobacteria	Curtobacterium sp. MCPF17_046	PUBLIC	3318859	3244	Environmental
2866276103	Actinobacteria	Arthrobacter livingstonensis LI2	PUBLIC	5042614	4803	Environmental
2866272416	Actinobacteria	Arthrobacter psychrolactophilus B7	PUBLIC	3871146	3686	Environmental
2866268577	Actinobacteria	Arthrobacter psychrochitiniphilus GP3	PUBLIC	4049680	3838	Host
2866264325	Actinobacteria	Nocardioides daejeonensis MJ31	PUBLIC	4402093	4251	N/A
2866261078	Actinobacteria	Nocardioides gilvus XZ17	PUBLIC	3334633	3246	Environmental
2866257564	Actinobacteria	Nocardioides solisilvae Ka25	PUBLIC	3583817	3513	Environmental
2866255120	Actinobacteria	Ancrocorticia populi sk1b4	PUBLIC	2651737	2443	N/A
2866248773	Actinobacteria	Streptomyces sp. PT12	PUBLIC	6922703	6346	Host
2866241034	Actinobacteria	Prauserella sp. PE36	PUBLIC	7769285	7738	N/A
2866239221	Actinobacteria	Actinotignum sanguinis DSM 26039	PUBLIC	2038007	1812	Host
2866231997	Actinobacteria	Streptomyces sp. L2	PUBLIC	8073926	7223	N/A
2866225337	Actinobacteria	Rhodococcus sp. KBW08	PUBLIC	6952273	6659	Host
2866221110	Actinobacteria	Nocardioides sediminis KCTC 19271	PUBLIC	4284245	4226	Environmental
2866216843	Actinobacteria	Arthrobacter glacialis HLT2-12-2	PUBLIC	4469153	4266	Environmental
2866212824	Actinobacteria	Arthrobacter sp. TMN-18	PUBLIC	4249516	4018	Environmental
2866210365	Coriobacteriia	Asaccharobacter celatus AP38TSA	PUBLIC	2822848	2458	Host
2866206833	Coriobacteriia	Eggerthella sinensis DSM 16107	PUBLIC	4012476	3531	Host
2866203500	Coriobacteriia	Gordonibacter sp. 28C	PUBLIC	3864912	3332	Host
2866200955	Coriobacteriia	Paraeggerthella hongkongensis RC2/2 A	PUBLIC	2862832	2544	Host
2866198758	Coriobacteriia	Slackia isoflavoniconvertens OB21 GAM31	PUBLIC	2501895	2196	Host
2866188836	Actinobacteria	Amycolatopsis sp. CA-126428	PUBLIC	10492049	9921	N/A
2866182077	Actinobacteria	Streptomyces sp. DH-12	PUBLIC	7604612	6758	Environmental
2866179177	Actinobacteria	Propionibacteriaceae bacterium VG341	PUBLIC	3007896	2899	N/A
2866171335	Actinobacteria	Streptomyces sp. L-9-10	PUBLIC	8852466	7841	N/A
2866167264	Actinobacteria	Glycomyces xiaoerkulensis TRM 41368	PUBLIC	4366437	4070	Environmental
2866160541	Actinobacteria	Streptomyces sp. Ru87	PUBLIC	7675182	6722	Environmental
2866151290	Actinobacteria	Streptomyces sp. V2	PUBLIC	10249899	9250	N/A
2866144178	Actinobacteria	Micromonospora ureilytica LB19	PUBLIC	7270680	7111	Environmental
2866139568	Thermoleophilia	Conexibacter sp. Seoho-28	PUBLIC	4736481	4609	Environmental
2866135866	Actinobacteria	Miniimonas sp. PCH200	PUBLIC	4057797	3701	Environmental
2866127916	Actinobacteria	Actinocorallia populi A251	PUBLIC	8253623	7949	N/A
2866120936	Actinobacteria	Amycolatopsis palatopharyngis DSM 44832	PUBLIC	7012383	6979	Host
2866110789	Actinobacteria	Nonomuraea sp. KC333	PUBLIC	9868672	10146	Environmental
2866095137	Actinobacteria	Micromonospora deserti 13K206	PUBLIC	6720287	6574	Environmental
2866071484	Actinobacteria	Micromonospora craterilacus NA12	PUBLIC	7306627	7115	Environmental
2866065130	Actinobacteria	Jishengella endophytica DSM 45430	PUBLIC	6518152	6353	N/A
2866058334	Actinobacteria	Jiangella anatolica GTF31	PUBLIC	7005973	6795	Environmental
2866054653	Actinobacteria	Brachybacterium sp. YJGR34	PUBLIC	3993751	3680	N/A
2866048730	Actinobacteria	Streptomyces cinnamoneus DSM 41675	PUBLIC	6662690	5922	Environmental
2866044871	Actinobacteria	Arthrobacter sp. AFG7.2	PUBLIC	4049730	3858	N/A
2866042470	Actinobacteria	Cryobacterium mesophilum CGMCC1.10440	PUBLIC	2413726	2400	Environmental
2866038893	Actinobacteria	Cryobacterium sp. M15	PUBLIC	3671116	3576	Environmental
2866035411	Actinobacteria	Cryobacterium sp. M23	PUBLIC	3551620	3481	Environmental
2866032107	Actinobacteria	Cryobacterium sp. M25	PUBLIC	3349096	3303	Environmental
2866028902	Actinobacteria	Cryobacterium sp. M96	PUBLIC	3296130	3204	Environmental
2866025023	Actinobacteria	Cryobacterium sp. N22	PUBLIC	4061870	3878	Environmental
2866021013	Actinobacteria	Cryobacterium sp. Y11	PUBLIC	4028303	4009	Environmental
2866017448	Actinobacteria	Cryobacterium sp. Y29	PUBLIC	3661710	3564	Environmental
2866012983	Actinobacteria	Cryobacterium sp. Y50	PUBLIC	4403245	4464	Environmental
2866008994	Actinobacteria	Cryobacterium sp. Y57	PUBLIC	4011924	3988	Environmental
2866004666	Actinobacteria	Cryobacterium sp. Y62	PUBLIC	4234025	4327	Environmental
2866001041	Actinobacteria	Cryobacterium sp. Y82	PUBLIC	3691252	3624	Environmental
2865997349	Actinobacteria	Arthrobacter sp. 08Y14	PUBLIC	3876593	3691	Environmental
2865992817	Actinobacteria	Arthrobacter sp. 4R501	PUBLIC	4680270	4531	Environmental
2865989138	Actinobacteria	Arthrobacter sp. 9E16	PUBLIC	3890718	3678	Environmental
2865985444	Actinobacteria	Arthrobacter sp. 9E18	PUBLIC	3896431	3693	Environmental
2865983822	Actinobacteria	Bifidobacterium xylocopae XV2	PUBLIC	1848461	1621	Host
2865982043	Actinobacteria	Bifidobacterium aemilianum XV10	PUBLIC	2017578	1778	Host
2865976070	Actinobacteria	Streptomyces tunisialbus S2	PUBLIC	6880513	5972	N/A
2865968507	Actinobacteria	Streptomyces sp. WZ.A104	PUBLIC	8116078	7562	Environmental
2865955684	Actinobacteria	Amycolatopsis vastitatis H5	PUBLIC	10670026	10224	Environmental
2865952614	Actinobacteria	Arthrobacter agilis 4042	PUBLIC	3235327	3069	Environmental
2865939440	Actinobacteria	Leifsonia sp. NCR5	PUBLIC	4222396	4094	Environmental
2865938135	Actinobacteria	Gardnerella sp. KA00735	PUBLIC	1618183	1304	Host
2865936288	Actinobacteria	Bifidobacterium criceti Ham19E	PUBLIC	2155882	1846	Host
2865929303	Actinobacteria	Mycobacterium sp. AT1	PUBLIC	7072377	6984	Environmental
2865919580	Actinobacteria	Lentzea kentuckyensis NRRL B-24416	PUBLIC	10210611	9722	Host
2865914275	Actinobacteria	Nocardia donostiensis X1655	PUBLIC	5790100	5304	Host
2865885487	Actinobacteria	Allokutzneria sp. NRRL B-24872	PUBLIC	8186895	8119	Host
2865876641	Actinobacteria	Crossiella equi NRRL B-24104	PUBLIC	9085242	8845	Host
2865871275	Actinobacteria	Nocardia donostiensis X1654	PUBLIC	5795920	5365	Host
2865869608	Actinobacteria	Actinomyces marimammalium DSM 15383	PUBLIC	1842889	1666	Host
2865868252	Actinobacteria	Gardnerella vaginalis KA00225	PUBLIC	1670015	1355	Host
2865865847	Actinobacteria	Corynebacterium sp. HMSC074A01	PUBLIC	2549445	2404	Host
2865859272	Actinobacteria	Streptomyces sp. CC53	PUBLIC	6978886	6574	Environmental
2865852738	Actinobacteria	Actinokineospora bangkokensis 44EHW	PUBLIC	7453713	6533	Environmental
2865841310	Actinobacteria	Streptomyces subrutilus 10-1-1	PUBLIC	8093975	7494	Environmental
2865833183	Actinobacteria	Streptomyces sparsogenes ATCC 25498	PUBLIC	8907947	8126	Environmental
2865825894	Actinobacteria	Streptomyces sp. PTY087I2	PUBLIC	8164109	7288	Host
2865823338	Actinobacteria	Corynebacterium sp. HMSC069E04	PUBLIC	2642255	2555	Host
2865821010	Actinobacteria	Brevibacterium sp. HMSC07C04	PUBLIC	2465058	2327	Host
2865818737	Actinobacteria	Corynebacterium sp. HMSC04H06	PUBLIC	2380598	2272	Host
2865816792	Actinobacteria	Corynebacterium sp. HMSC27B11	PUBLIC	2193273	1944	Host
2865814381	Actinobacteria	Corynebacterium sp. HMSC29G08	PUBLIC	2407836	2410	Host
2865810506	Actinobacteria	Arthrobacter sp. 9E06	PUBLIC	3982602	3874	Environmental
2865806510	Actinobacteria	Arthrobacter sp. B0490	PUBLIC	4124818	3995	Environmental
2865802783	Actinobacteria	Arthrobacter sp. B1805	PUBLIC	3800082	3726	Environmental
2865799075	Actinobacteria	Arthrobacter sp. DWC3	PUBLIC	3842190	3707	Environmental
2865794485	Actinobacteria	Arthrobacter sp. GMC3	PUBLIC	4687072	4589	Environmental
2865790222	Actinobacteria	Arthrobacter sp. N199823	PUBLIC	4477818	4262	Environmental
2865786575	Actinobacteria	Arthrobacter sp. SX1312	PUBLIC	3760502	3646	Environmental
2865781526	Actinobacteria	Arthrobacter sp. Y81	PUBLIC	5218843	5048	Environmental
2865777012	Actinobacteria	Arthrobacter sp. ZGTC131	PUBLIC	4699414	4513	Environmental
2865773284	Actinobacteria	Arthrobacter sp. ZGTC212	PUBLIC	3879559	3727	Environmental
2865768819	Actinobacteria	Arthrobacter sp. ZGTC412	PUBLIC	4593089	4464	Environmental
2865762956	Actinobacteria	Mycobacterium diernhoferi IP141170001	PUBLIC	5976307	5862	N/A
2865757452	Actinobacteria	Mycobacterium duvalii IP141180004	PUBLIC	5603691	5503	N/A
2865750426	Actinobacteria	Mycolicibacterium agri CCUG 37673	PUBLIC	6987256	7025	Host
2865743993	Actinobacteria	Mycobacterium boenickei CCUG 47580	PUBLIC	6544811	6432	Host
2865740162	Actinobacteria	Mycobacterium brumae CIP1034565	PUBLIC	3878367	3830	N/A
2865738888	Coriobacteriia	Atopobium sp. Marseille-P4126	PUBLIC	1548103	1273	Host
2865736195	Actinobacteria	Actinomyces sp. Marseille-P3109	PUBLIC	3149233	2692	Host
2865732925	Actinobacteria	Blastococcus sp. Marseille-P5729	PUBLIC	3327543	3269	Host
2865730395	Actinobacteria	Propionibacterium sp. JV5 ERS1670027	PUBLIC	2777320	2529	Host
2865726776	Actinobacteria	Microbacterium sp. Marseille-P5731	PUBLIC	3961226	3618	Host
2865724003	Actinobacteria	Brachybacterium sp. Marseille-P4339	PUBLIC	3092588	2772	Host
2865715225	Actinobacteria	Nocardia suismassiliense S-137	PUBLIC	9465194	8777	Host
2865712316	Actinobacteria	Sanguibacter massiliensis Marseille-P3815	PUBLIC	3073441	2908	Host
2865710151	Actinobacteria	Corynebacterium dentalis Marseille-P4122	PUBLIC	2302937	2164	Host
2865706887	Actinobacteria	Glutamicibacter sp. BW78	PUBLIC	3419483	3263	N/A
2865703030	Actinobacteria	Glutamicibacter sp. BW77	PUBLIC	3902028	3856	N/A
2865699734	Actinobacteria	Microbacterium sp. Yaish 1	PUBLIC	3408671	3295	Environmental
2865696960	Actinobacteria	Kocuria halotolerans JCM 31975	PUBLIC	3037640	2773	Environmental
2865693805	Actinobacteria	Kocuria carniphila CCM 132	PUBLIC	3422862	3154	Host
2865691101	Actinobacteria	Kocuria sp. 36	PUBLIC	2963259	2703	Host
2865688490	Actinobacteria	Kocuria sp. 257	PUBLIC	2889347	2610	Host
2865685920	Actinobacteria	Corynebacterium sp. HMSC05D03	PUBLIC	2642799	2569	Host
2865683558	Actinobacteria	Corynebacterium sp. HMSC05H05	PUBLIC	2411621	2361	Host
2865681571	Actinobacteria	Arthrobacter sp. HMSC06H05	PUBLIC	2177709	1986	Host
2865679532	Actinobacteria	Arthrobacter sp. HMSC08H08	PUBLIC	2206355	2038	Host
2865671049	Actinobacteria	Streptomyces sp. CB03911	PUBLIC	9598671	8482	Environmental
2865662781	Actinobacteria	Streptomyces sp. CB02923	PUBLIC	9573831	8267	Environmental
2865660320	Actinobacteria	Corynebacterium sp. HMSC11E11	PUBLIC	2753203	2460	Host
2865657590	Actinobacteria	Corynebacterium sp. HMSC078H07	PUBLIC	2768062	2729	Host
2865654724	Actinobacteria	Actinomyces sp. HMSC075C01	PUBLIC	3272120	2865	Host
2865652145	Actinobacteria	Corynebacterium sp. HMSC056E09	PUBLIC	2672238	2578	Host
2865650317	Actinobacteria	Rothia sp. HMSC061E04	PUBLIC	2237336	1827	Host
2865647829	Actinobacteria	Corynebacterium sp. HMSC072D12	PUBLIC	2566381	2487	Host
2865645244	Actinobacteria	Corynebacterium sp. HMSC078C09	PUBLIC	2669014	2584	Host
2865642609	Actinobacteria	Corynebacterium sp. HMSC074C01	PUBLIC	2693142	2634	Host
2865640064	Actinobacteria	Corynebacterium sp. HMSC066C02	PUBLIC	2631066	2544	Host
2865638214	Actinobacteria	Rothia sp. HMSC061C12	PUBLIC	2282454	1849	Host
2865635668	Actinobacteria	Corynebacterium sp. HMSC036D02	PUBLIC	2639433	2545	Host
2865633782	Actinobacteria	Rothia sp. HMSC061D12	PUBLIC	2336535	1885	Host
2865631929	Actinobacteria	Rothia sp. HMSC062F03	PUBLIC	2271942	1852	Host
2865629863	Actinobacteria	Actinomyces sp. HMSC035G02	PUBLIC	2381429	2065	Host
2865627506	Actinobacteria	Corynebacterium sp. HMSC034A01	PUBLIC	2393833	2356	Host
2865625429	Actinobacteria	Corynebacterium sp. HMSC22B11	PUBLIC	2305457	2076	Host
2865623611	Actinobacteria	Rothia sp. HMSC072B03	PUBLIC	2235828	1817	Host
2865620967	Actinobacteria	Corynebacterium sp. HMSC072A02	PUBLIC	2753344	2643	Host
2865618284	Actinobacteria	Kocuria koreensis JCM 15915	PUBLIC	2911929	2682	N/A
2865614580	Actinobacteria	Microbacterium sp. BR1	PUBLIC	3817759	3703	N/A
2865612585	Coriobacteriia	Collinsella sp. TF06-26	PUBLIC	2260546	1994	Host
2865607711	Actinobacteria	Mycobacterium decipiens TBL 1200985	PUBLIC	5225940	4873	Host
2865601517	Actinobacteria	Mycolicibacterium tusciae DSM 44338	PUBLIC	6162880	6193	Host
2865597299	Actinobacteria	Mycobacterium shinjukuense CCUG 53584	PUBLIC	4409896	4217	Host
2865591264	Actinobacteria	Mycobacterium scrofulaceum DSM 43992	PUBLIC	6170273	6034	Host
2865585367	Actinobacteria	Mycolicibacterium rhodesiae DSM 44223	PUBLIC	6009003	5896	Host
2865579360	Actinobacteria	Mycobacterium paraseoulense DSM 45000	PUBLIC	6078492	6006	Host
2865573456	Actinobacteria	Mycolicibacterium parafortuitum CCUG 20999	PUBLIC	6136108	5903	Environmental
2865568667	Actinobacteria	Mycobacterium noviomagense DSM 45145	PUBLIC	4739740	4788	Host
2865562250	Actinobacteria	Mycolicibacterium moriokaense CIP105393	PUBLIC	6217364	6416	Environmental
2865558272	Actinobacteria	Mycolicibacter minnesotensis DSM 45633	PUBLIC	4187822	3977	Environmental
2865553158	Actinobacteria	Mycobacterium malmoense IP1130001	PUBLIC	5298816	5113	N/A
2865548684	Actinobacteria	Mycobacterium insubricum DSM 45130	PUBLIC	4553680	4473	Host
2865543863	Actinobacteria	Mycobacterium heidelbergense DSM 44471	PUBLIC	4999105	4820	Host
2865532394	Actinobacteria	Mycobacterium branderi DSM 44624	PUBLIC	5903509	5892	Host
2865526555	Actinobacteria	Mycolicibacterium bacteremicum DSM 45578	PUBLIC	5952041	5838	Environmental
2865520462	Actinobacteria	Mycobacterium arosiense ATCC BAA-1401 = DSM 45069	PUBLIC	5980206	6092	Host
2865512620	Actinobacteria	Mycobacterium aquaticum RW6	PUBLIC	7927592	7841	N/A
2865506402	Actinobacteria	Mycobacterium angelicum DSM 45057	PUBLIC	6662911	6217	Host
2865502487	Actinobacteria	Actinomyces sp. CtC 72	PUBLIC	3413161	3914	Host
2865491479	Actinobacteria	Actinomyces oris WE8B-23	PUBLIC	3229440	2781	Host
2865488657	Actinobacteria	Actinomyces oris R11372	PUBLIC	3282203	2821	Host
2865485806	Actinobacteria	Actinomyces oris A19A-1	PUBLIC	3283870	2850	Host
2865483021	Actinobacteria	Actinomyces oris CCUG 34286	PUBLIC	3266793	2784	Host
2865480151	Actinobacteria	Actinomyces oris F28B1	PUBLIC	3278855	2869	Host
2865477315	Actinobacteria	Actinomyces oris M48-1B-1	PUBLIC	3243259	2835	Host
2865474463	Actinobacteria	Actinomyces oris MMRCO6-1	PUBLIC	3250757	2851	Host
2865471781	Actinobacteria	Actinomyces oris P6N	PUBLIC	3117455	2681	Host
2865469139	Actinobacteria	Actinomyces oris R21091	PUBLIC	3046442	2641	Host
2865466799	Actinobacteria	Brevibacterium sp. HMSC063G07	PUBLIC	2488549	2339	Host
2865464240	Actinobacteria	Corynebacterium sp. HMSC065D07	PUBLIC	2658959	2558	Host
2865462411	Actinobacteria	Rothia sp. HMSC069C03	PUBLIC	2217530	1828	Host
2865459908	Actinobacteria	Corynebacterium sp. HMSC062A03	PUBLIC	2606195	2502	Host
2865457301	Actinobacteria	Corynebacterium sp. HMSC068H04	PUBLIC	2677738	2606	Host
2865454630	Actinobacteria	Corynebacterium sp. HMSC078A10	PUBLIC	2761821	2670	Host
2865451959	Actinobacteria	Corynebacterium sp. HMSC062E11	PUBLIC	2717646	2670	Host
2865450702	Actinobacteria	Gardnerella vaginalis CMW7778B	PUBLIC	1602630	1256	Host
2865449495	Actinobacteria	Gardnerella vaginalis GED7760B	PUBLIC	1489151	1206	Host
2865445953	Actinobacteria	Mycolicibacillus trivialis DSM 44153	PUBLIC	3591083	3541	Host
2865439911	Actinobacteria	Mycobacterium szulgai DSM 44166	PUBLIC	6672659	6041	Host
2865435581	Actinobacteria	Mycolicibacter senuensis DSM 44999	PUBLIC	4534628	4329	Host
2865429847	Actinobacteria	Mycobacterium saskatchewanense DSM 44616	PUBLIC	5930935	5733	Host
2865423940	Actinobacteria	Mycobacterium riyadhense DSM 45176	PUBLIC	6269850	5906	Host
2865418304	Actinobacteria	Mycobacterium parmense DSM 44553	PUBLIC	5891740	5635	Host
2865412664	Actinobacteria	Mycobacterium paraense IEC33	PUBLIC	5765665	5639	Host
2865407219	Actinobacteria	Mycobacterium paraense IEC26	PUBLIC	5619528	5444	Host
2865401548	Actinobacteria	Mycobacterium paraense FI-10043	PUBLIC	5806129	5670	Host
2865395877	Actinobacteria	Mycobacterium paraense FI-07156	PUBLIC	5805377	5670	Host
2865389921	Actinobacteria	Mycobacterium palustre DSM 44572	PUBLIC	6037522	5955	Environmental
2865385185	Actinobacteria	Mycolicibacter longobardus DSM 45394	PUBLIC	4812247	4735	Host
2865380423	Actinobacteria	Mycobacterium lacus DSM 44577	PUBLIC	4905288	4761	Host
2865376297	Actinobacteria	Mycolicibacter hiberniae ATCC 49874	PUBLIC	4342192	4125	N/A
2865371644	Actinobacteria	Mycobacterium fragae DSM 45731	PUBLIC	4731047	4652	Host
2865367387	Actinobacteria	Mycolicibacter engbaekii ATCC 27353	PUBLIC	4521435	4256	Host
2865363366	Actinobacteria	Mycolicibacterium doricum DSM 44339	PUBLIC	3952103	4020	Host
2865357517	Actinobacteria	Mycobacterium conspicuum DSM 44136	PUBLIC	6200614	5848	Host
2865351897	Actinobacteria	Mycolicibacterium confluentis DSM 44017	PUBLIC	5841691	5619	Host
2865347724	Actinobacteria	Mycolicibacterium fallax DSM 44179	PUBLIC	4232450	4172	Environmental
2865342458	Actinobacteria	Nocardia sp. W9944	PUBLIC	5772712	5265	Host
2865335196	Actinobacteria	Streptomyces sp. CB03234	PUBLIC	7769088	7261	N/A
2865327074	Actinobacteria	Streptomyces sp. CB02400	PUBLIC	8931064	8121	N/A
2865318740	Actinobacteria	Streptomyces sp. CB02009	PUBLIC	9201655	8333	N/A
2865306879	Actinobacteria	Cnuibacter physcomitrellae XA	PUBLIC	4351649	4229	N/A
2865304215	Actinobacteria	Corynebacterium sp. KL0182	PUBLIC	2554413	2663	Host
2865295146	Actinobacteria	Nocardia altamirensis NBRC 108246	PUBLIC	9829580	9068	Environmental
2865292417	Actinobacteria	Actinomyces oris S64C	PUBLIC	3113698	2728	Host
2865288469	Actinobacteria	Cryobacterium sp. SO1	PUBLIC	3971140	3947	Environmental
2865281830	Actinobacteria	Streptomyces colonosanans MUSC 93	PUBLIC	7015076	6638	Environmental
2865272216	Actinobacteria	Streptomyces monashensis MUSC 1	PUBLIC	10254857	9613	Environmental
2865262419	Actinobacteria	Streptomyces sp. MUSC 14	PUBLIC	10274825	9796	Environmental
2865258639	Actinobacteria	Curtobacterium sp. MMLR14_010	PUBLIC	3901504	3779	Environmental
2865255189	Actinobacteria	Curtobacterium sp. MMLR14_006	PUBLIC	3601746	3449	Environmental
2865251689	Actinobacteria	Curtobacterium sp. MCBA15_009	PUBLIC	3649950	3499	Environmental
2865247822	Actinobacteria	Curtobacterium sp. MCBA15_008	PUBLIC	4023578	3866	Environmental
2865244357	Actinobacteria	Curtobacterium sp. MCBA15_003	PUBLIC	3634776	3464	Environmental
2865240705	Actinobacteria	Curtobacterium sp. MCBA15_001	PUBLIC	3783004	3651	Environmental
2865233180	Actinobacteria	Prauserella muralis DSM 45305	PUBLIC	7467757	7524	N/A
2865225150	Actinobacteria	Prauserella sp. YIM 121212	PUBLIC	8097838	8029	Environmental
2865217878	Actinobacteria	Streptomyces sp. MP131-18	PUBLIC	7956642	7271	Environmental
2865192396	Actinobacteria	Mycobacterium florentinum DSM 44852	PUBLIC	6178353	5973	Host
2865188043	Actinobacteria	Arthrobacter sp. B6	PUBLIC	4663437	4352	Environmental
2865185670	Actinobacteria	Corynebacterium lowii NML 130206	PUBLIC	2354433	2372	Host
2865183756	Actinobacteria	Actinomyces minihominis Marseille-P3850	PUBLIC	2036057	1913	Host
2865180082	Actinobacteria	Brachybacterium massiliense mt5	PUBLIC	3865488	3673	Host
2865177246	Actinobacteria	Brevibacterium ihuae CV3	PUBLIC	3096817	2835	Host
2865174459	Actinobacteria	Brachybacterium nesterenkovii CIP104813	PUBLIC	3021972	2786	N/A
2865171514	Actinobacteria	Brevibacterium yomogidense B Co 03.10	PUBLIC	3286027	2944	N/A
2865169263	Actinobacteria	Kocuria massiliensis Marseille-P3598	PUBLIC	2428374	2250	Host
2865165942	Actinobacteria	Microbacterium esteraromaticum B Mb 05.01	PUBLIC	3374213	3320	N/A
2865162537	Actinobacteria	Gulosibacter sp. 10(10)	PUBLIC	3651988	3404	N/A
2865159056	Actinobacteria	Frigoribacterium sp. JB110	PUBLIC	3752312	3480	N/A
2865155884	Actinobacteria	Arthrobacter rhombi B Ar 00.02	PUBLIC	3326555	3171	N/A
2865153741	Coriobacteriia	Olsenella mediterranea Marseille-P3256	PUBLIC	2374959	2142	Host
2865150591	Actinobacteria	Microbacteriaceae bacterium ERS1374368	PUBLIC	3228017	3149	Host
2865147665	Actinobacteria	Corynebacterium provencense SN15	PUBLIC	3084178	2925	Host
2865143354	Actinobacteria	Cellulomonas biazotea NBRC12680	PUBLIC	4376879	4310	Environmental
2864964650	Actinobacteria	Tsukamurella ocularis S00236	PUBLIC	4313277	4214	Host
2864918810	Actinobacteria	Tsukamurella ocularis S00175	PUBLIC	4306542	4199	Host
2864899338	Actinobacteria	Mycobacteroides chelonae S00154	PUBLIC	3952636	4150	Host
2864773010	Actinobacteria	Tsukamurella ocularis S00022	PUBLIC	4371054	4273	Host
2863404153	Actinobacteria	Streptomyces scabiei SAI-025	PUBLIC	9672205	8597	N/A
2863199028	Actinobacteria	Streptomyces sp. S10-09	PUBLIC	8068452	7328	Environmental
2863192332	Actinobacteria	Streptomyces sp. S10-08	PUBLIC	7263535	6695	Environmental
2863185108	Actinobacteria	Streptomyces sp. S10-07	PUBLIC	7948123	7223	Environmental
2863177392	Actinobacteria	Streptomyces sp. S10-02	PUBLIC	8635728	7715	Environmental
2863166289	Actinobacteria	Streptomyces sp. S10-01	PUBLIC	11899703	11102	Environmental
2863155039	Actinobacteria	Streptomyces sp. S2-09	PUBLIC	11910865	11249	Environmental
2863144022	Actinobacteria	Streptomyces sp. S2-08	PUBLIC	11716083	11016	Environmental
2863132943	Actinobacteria	Streptomyces sp. S2-05	PUBLIC	11776988	11078	Environmental
2863121742	Actinobacteria	Streptomyces sp. S2-04	PUBLIC	11885029	11200	Environmental
2863114774	Actinobacteria	Streptomyces sp. S2-02	PUBLIC	7724968	6967	Environmental
2863098179	Actinobacteria	Streptomyces sp. CNZ298	PUBLIC	7846240	7065	Environmental
2863091557	Actinobacteria	Micromonospora sp. CNZ286	PUBLIC	7178285	6621	Environmental
2862993130	Actinobacteria	Planctomonas deserti 13S1-3 v2	PUBLIC	3860849	3739	N/A
2862970826	Actinobacteria	Marmoricola pocheonensis Gsoil 818	PUBLIC	4923315	4871	Environmental
2862963355	Actinobacteria	Streptomyces sp. TP-A0598	PUBLIC	8319549	7470	Environmental
2862962057	Actinobacteria	Gardnerella vaginalis NR010	PUBLIC	1622653	1297	Host
2862938823	Actinobacteria	Mycobacterium rhizamassiliense AB57	PUBLIC	6015470	5776	N/A
2862933457	Actinobacteria	Mycobacterium sp. D17A2	PUBLIC	5195636	5365	N/A
2862928459	Actinobacteria	Mycobacterium sp. D16Q20	PUBLIC	4852331	4997	N/A
2862923063	Actinobacteria	Mycobacterium sp. D16R24	PUBLIC	5212470	5395	N/A
2862917077	Actinobacteria	Mycobacterium numidiamassiliense AB215	PUBLIC	6248949	5985	N/A
2862910636	Actinobacteria	Mycobacterium sp. shizuoka-1	PUBLIC	6533596	6440	Environmental
2862904815	Actinobacteria	Mycobacterium sp. EPG1	PUBLIC	6021153	5820	Host
2862899848	Actinobacteria	Mycobacterium sp. 96-892	PUBLIC	4931340	4966	Host
2862894829	Actinobacteria	Mycobacterium sp. D16R18	PUBLIC	4991856	5018	Environmental
2862889715	Actinobacteria	Mycobacterium sp. D16Q16	PUBLIC	5017083	5113	N/A
2862884324	Actinobacteria	Mycobacterium sp. D16Q14	PUBLIC	5165709	5390	Environmental
2862879399	Actinobacteria	Mycobacterium sp. D16Q13	PUBLIC	4903433	4924	Environmental
2862873970	Actinobacteria	Mycobacterium colombiense GF28	PUBLIC	5473554	5428	Environmental
2862867363	Actinobacteria	Mycobacterium syngnathidarum 24999	PUBLIC	6434367	6606	Host
2862860994	Actinobacteria	Mycobacterium syngnathidarum 27335	PUBLIC	6344489	6368	Host
2862854852	Actinobacteria	Mycobacterium sp. ENV421	PUBLIC	6228710	6141	Environmental
2862848564	Actinobacteria	Mycobacterium paraffinicum M11	PUBLIC	6475312	6287	Host
2862842930	Actinobacteria	Mycobacterium malmoense CTRI-256	PUBLIC	5665471	5633	Host
2862836763	Actinobacteria	Mycobacterium grossiae SCH	PUBLIC	6145628	6166	Host
2862830631	Actinobacteria	Mycobacterium palauense CECT 8779	PUBLIC	6230283	6131	Environmental
2862823472	Actinobacteria	Mycobacterium sp. 3519A	PUBLIC	7306349	7158	Host
2862817895	Actinobacteria	Mycobacterium montefiorense BS	PUBLIC	5744567	5576	Host
2862813158	Actinobacteria	Mycobacterium sp. D16R12	PUBLIC	4807294	4736	Environmental
2862807302	Actinobacteria	Mycobacterium sp. QGD 101	PUBLIC	5575795	5855	Host
2862799924	Actinobacteria	Streptomyces sp. WAC 01529	PUBLIC	8270461	7377	N/A
2862793195	Actinobacteria	Streptomyces luteoverticillatus CGMCC 15060	PUBLIC	7367863	6728	Environmental
2862784999	Actinobacteria	Streptomyces sp. M41	PUBLIC	9023708	8195	Host
2862775503	Actinobacteria	Streptomyces sp. IMTB 2501	PUBLIC	9989486	9495	Environmental
2862762174	Actinobacteria	Streptomyces sp. CB00316	PUBLIC	7414887	6847	N/A
2862753875	Actinobacteria	Streptomyces sp. WAC 05977	PUBLIC	8731824	8298	N/A
2862739142	Actinobacteria	Streptomyces sp. SM10	PUBLIC	7466978	6925	Host
2862731443	Actinobacteria	Streptomyces sp. SM11	PUBLIC	8000960	7698	Host
2862711264	Actinobacteria	Streptomyces sp. SM14	PUBLIC	6344127	5737	Host
2862705112	Actinobacteria	Streptomyces triticirhizae NEAU-YY642	PUBLIC	6563286	6151	Environmental
2862697333	Actinobacteria	Streptomyces sp. Go-475	PUBLIC	8570609	7778	Environmental
2862690188	Actinobacteria	Streptomyces tsukubensis F601	PUBLIC	8504127	7144	Environmental
2862683184	Actinobacteria	Streptomyces tateyamensis ATCC 21389	PUBLIC	7455770	7003	N/A
2862674093	Actinobacteria	Streptomyces geranii A301	PUBLIC	10196536	9090	N/A
2862657943	Actinobacteria	Streptomyces phaeoluteigriseus DSM 41896	PUBLIC	8643493	8474	Environmental
2862650393	Actinobacteria	Streptomyces platensis DSM 40041	PUBLIC	8400476	7549	Environmental
2862643501	Actinobacteria	Streptomyces eurocidicus ATCC 27428	PUBLIC	7931574	6891	N/A
2862634903	Actinobacteria	Streptomyces sp. ICC1 ICC1	PUBLIC	9034319	8597	Environmental
2862626331	Actinobacteria	Streptomyces sp. ICC4 ICC4	PUBLIC	9010404	8571	Environmental
2862619375	Actinobacteria	Streptomyces orinoci NRRL B-3379	PUBLIC	7502208	6955	Environmental
2862611759	Actinobacteria	Streptomyces showdoensis ATCC 15227	PUBLIC	8146620	7615	Environmental
2862603961	Actinobacteria	Streptomyces olivoreticuli olivoreticuli ATCC 31159	PUBLIC	8809793	7797	Environmental
2862596838	Actinobacteria	Streptomyces sp. CB09001	PUBLIC	7787608	7122	Environmental
2862589901	Actinobacteria	Streptomyces sp. LHW50302	PUBLIC	7687565	6936	Host
2862584111	Actinobacteria	Streptomyces sp. ICBB 8177	PUBLIC	6326228	5789	Environmental
2862574272	Actinobacteria	Streptomyces sp. AcE210	PUBLIC	10567477	9838	N/A
2862567261	Actinobacteria	Streptomyces corynorhini AC230	PUBLIC	7735729	7010	Host
2862553101	Actinobacteria	Streptomyces sp. QL37	PUBLIC	8783195	8004	Environmental
2862545053	Actinobacteria	Streptomyces sp. Ru72	PUBLIC	8512543	8047	Environmental
2862537573	Actinobacteria	Streptomyces sp. Ru73	PUBLIC	8211620	7479	Environmental
2862530953	Actinobacteria	Streptomyces sp. TRM SA0054	PUBLIC	7200897	6619	Environmental
2862523906	Actinobacteria	Streptomyces sp. CB02261	PUBLIC	7705652	7046	N/A
2862516863	Actinobacteria	Streptomyces sp. AC1-42W	PUBLIC	7648131	7042	N/A
2862507626	Actinobacteria	Streptomyces sp. NWU339	PUBLIC	9425308	9236	N/A
2862500152	Actinobacteria	Streptomyces sp. XY006	PUBLIC	8251847	7473	N/A
2862489564	Actinobacteria	Streptomyces sp. NBS 14/10	PUBLIC	12147237	10587	Environmental
2862481585	Actinobacteria	Streptomyces sp. CB03238	PUBLIC	8518432	7978	Environmental
2862473017	Actinobacteria	Streptomyces sp. GKU 895	PUBLIC	8296413	8567	N/A
2862465376	Actinobacteria	Streptomyces sp. MH60	PUBLIC	8138908	7640	N/A
2862458749	Actinobacteria	Streptomyces sp. ERV7	PUBLIC	7105287	6626	N/A
2862451198	Actinobacteria	Streptomyces sp. CB01580	PUBLIC	8492042	7550	N/A
2862443352	Actinobacteria	Streptomyces sp. TSRI0107	PUBLIC	8740481	7845	N/A
2862436920	Actinobacteria	Streptomyces sp. CS065A	PUBLIC	7190709	6431	N/A
2862429246	Actinobacteria	Streptomyces sp. Ru71	PUBLIC	8229423	7673	Environmental
2862413135	Actinobacteria	Streptomyces rishiriensis NBRC 13407	PUBLIC	9179716	8214	Environmental
2862407089	Actinobacteria	Streptomyces fragilis NBRC 12862	PUBLIC	6847990	6045	Environmental
2862399062	Actinobacteria	Streptomyces kebangsaanensis SUK12	PUBLIC	8244886	8026	N/A
2862393062	Actinobacteria	Streptomyces griseus NCTC 7807	PUBLIC	6951521	5999	N/A
2862374732	Actinobacteria	Streptomyces lavendulae lavendulae CCM 3239	PUBLIC	8932792	8234	Environmental
2862365470	Actinobacteria	Streptomyces griseus griseus NRRL WC-3645	PUBLIC	9889723	9261	N/A
2862359521	Actinobacteria	Streptomyces albus albus NRRL F-4971	PUBLIC	6938318	5948	N/A
2862351378	Actinobacteria	Streptomyces lavendulae lavendulae NRRL B-2774	PUBLIC	8466185	8142	Environmental
2862344548	Actinobacteria	Streptomyces griseus griseus NRRL B-2621	PUBLIC	7428938	6829	N/A
2862328301	Actinobacteria	Streptomyces antibioticus DSM 40234	PUBLIC	10145887	9389	Environmental
2862321024	Actinobacteria	Streptomyces sp. E2N166	PUBLIC	7907728	7276	Environmental
2862305427	Actinobacteria	Streptomyces sp. CB02959 CB02959	PUBLIC	10358718	9566	Environmental
2862297340	Actinobacteria	Streptomyces sp. CB01201 CB01201	PUBLIC	8758226	8086	Environmental
2862290372	Actinobacteria	Streptomyces triticagri NEAU-YY421	PUBLIC	7471434	6967	Environmental
2862281513	Actinobacteria	Streptomyces sp. Act143	PUBLIC	9621493	8858	N/A
2862272186	Actinobacteria	Streptomyces sp. CB01635 CB01635	PUBLIC	10064235	9326	Environmental
2862265295	Actinobacteria	Streptomyces sp. I6	PUBLIC	7054598	6890	Environmental
2862256214	Actinobacteria	Streptomyces sp. NEAU-D10	PUBLIC	9477917	9080	Environmental
2862247409	Actinobacteria	Streptomyces sp. A217	PUBLIC	10239468	8804	N/A
2862240327	Actinobacteria	Streptomyces sp. CB01373 CB01373	PUBLIC	7876032	7081	N/A
2862233620	Actinobacteria	Streptomyces triticisoli NEAU-DSCPA1-4-4	PUBLIC	6844226	6706	Environmental
2862224959	Actinobacteria	Streptomyces populi A249	PUBLIC	9587301	8660	N/A
2862215599	Actinobacteria	Streptomyces shenzhenensis 193	PUBLIC	10126223	9359	N/A
2862207470	Actinobacteria	Streptomyces griseocarneus 132	PUBLIC	8853664	8128	N/A
2862194119	Actinobacteria	Streptomyces sp. Z022	PUBLIC	8157885	7428	Environmental
2862186611	Actinobacteria	Streptomyces actuosus ATCC 25421	PUBLIC	8145579	7507	Environmental
2862178590	Actinobacteria	Streptomyces sp. SDr-06	PUBLIC	8583590	8020	N/A
2862173500	Actinobacteria	Mycobacteroides salmoniphilum CCUG 60885	PUBLIC	5076073	5089	Environmental
2862168477	Actinobacteria	Mycobacterium salmoniphilum DE 4585	PUBLIC	5072347	5022	N/A
2862163693	Actinobacteria	Mycobacterium salmoniphilum DE 4586	PUBLIC	4817070	4783	N/A
2862158697	Actinobacteria	Mycobacteroides franklinii CCUG 64056	PUBLIC	4998395	4995	Environmental
2862153703	Actinobacteria	Mycobacteroides franklinii CCUG 63696	PUBLIC	4997587	4993	N/A
2862148676	Actinobacteria	Mycobacteroides franklinii CCUG 63697	PUBLIC	5008405	5026	N/A
2862143680	Actinobacteria	Mycobacteroides franklinii CCUG 64054	PUBLIC	4998395	4995	Environmental
2862138674	Actinobacteria	Mycobacteroides franklinii CCUG 63695	PUBLIC	4998469	5005	N/A
2862133720	Actinobacteria	Mycobacteroides franklinii 1559	PUBLIC	5023635	4953	Host
2862128559	Actinobacteria	Mycobacteroides franklinii D16Q19	PUBLIC	5110168	5160	N/A
2862123791	Actinobacteria	Mycobacteroides salmoniphilum SC	PUBLIC	4766268	4767	Host
2862118235	Actinobacteria	Mycobacteroides franklinii CV002	PUBLIC	5431726	5555	Host
2862113230	Actinobacteria	Mycobacteroides salmoniphilum D16Q15	PUBLIC	4934017	5004	Environmental
2862108073	Actinobacteria	Mycobacteroides franklinii D16R27	PUBLIC	5115012	5156	Environmental
2862102985	Actinobacteria	Mycobacteroides salmoniphilum CCUG 60883	PUBLIC	5076038	5087	Environmental
2862098033	Actinobacteria	Mycobacteroides salmoniphilum CCUG 60884	PUBLIC	4963292	4951	Environmental
2862093276	Actinobacteria	Mycobacterium salmoniphilum DE 4587	PUBLIC	4802997	4756	N/A
2862088070	Actinobacteria	Mycobacteroides salmoniphilum CCUG 62472	PUBLIC	5176285	5205	Environmental
2862085873	Actinobacteria	Corynebacterium heidelbergense DSM 104638	PUBLIC	2293598	2196	Host
2862083008	Actinobacteria	Corynebacterium sp. Marseille-P2417	PUBLIC	3030206	2864	Host
2862080457	Actinobacteria	Corynebacterium hadale NBT06-6	PUBLIC	2689254	2550	Environmental
2862078362	Actinobacteria	Corynebacterium jeikeium BVI	PUBLIC	2306230	2094	Host
2862075925	Actinobacteria	Corynebacterium lactis S064	PUBLIC	2568615	2436	Host
2862073393	Actinobacteria	Corynebacterium macginleyi CCUG 32361	PUBLIC	2419073	2531	Host
2862070870	Actinobacteria	Corynebacterium macginleyi NML 080212	PUBLIC	2417567	2522	Host
2862068473	Actinobacteria	Corynebacterium macginleyi NML 120205	PUBLIC	2349818	2396	Host
2862065897	Actinobacteria	Corynebacterium gottingense DSM 103494	PUBLIC	2623280	2575	Host
2862063619	Actinobacteria	Corynebacterium pseudopelargi 812CH	PUBLIC	2348160	2277	Host
2862061221	Actinobacteria	Corynebacterium hadale NML92-0415	PUBLIC	2543156	2397	Host
2862058780	Actinobacteria	Corynebacterium hadale NML93-0607	PUBLIC	2571247	2440	Host
2862056418	Actinobacteria	Corynebacterium hadale NML99-0020	PUBLIC	2483065	2361	Host
2862054033	Actinobacteria	Corynebacterium hadale NML00-0156	PUBLIC	2516585	2384	Host
2862051572	Actinobacteria	Corynebacterium sp. NML 120412	PUBLIC	2597765	2460	Host
2862049176	Actinobacteria	Corynebacterium sp. NML 150383	PUBLIC	2527537	2395	Host
2862046466	Actinobacteria	Corynebacterium sp. J010B-136	PUBLIC	2863794	2709	N/A
2862043880	Actinobacteria	Corynebacterium sp. 13CS0277	PUBLIC	3057127	2585	Host
2862041466	Actinobacteria	Corynebacterium fournierii Marseille-P2948	PUBLIC	2384437	2413	Host
2862039275	Actinobacteria	Corynebacterium urinapleomorphum Marseille-P2799	PUBLIC	2263348	2190	Host
2862035965	Actinobacteria	Corynebacterium glutamicum N24	PUBLIC	3537507	3309	Environmental
2862033302	Actinobacteria	Corynebacterium ulcerans PO100/5	PUBLIC	2572413	2662	Host
2862031022	Actinobacteria	Corynebacterium senegalense Marseille-P4329	PUBLIC	2311850	2279	Host
2862028830	Actinobacteria	Corynebacterium sp. CCUG 69366	PUBLIC	2287550	2191	Environmental
2862026651	Actinobacteria	Bifidobacterium catulorum MRM 8.19	PUBLIC	2611484	2178	Host
2862024833	Actinobacteria	Bifidobacterium sp. N5G01	PUBLIC	2121628	1817	Host
2862022137	Actinobacteria	Bifidobacterium callitrichidarum TRI 5	PUBLIC	3121265	2695	Host
2862020351	Actinobacteria	Bifidobacterium sp. N4G05	PUBLIC	2069141	1785	Host
2862017679	Actinobacteria	Bifidobacterium vansinderenii Tam10B	PUBLIC	3111005	2671	Host
2862015749	Actinobacteria	Bifidobacterium italicum 70	PUBLIC	2276351	1929	Host
2862008770	Actinobacteria	Rhodococcus erythropolis ACN1	PUBLIC	7242355	6978	Environmental
2862005494	Actinobacteria	Microbacterium arborescens RCB1	PUBLIC	3328188	3275	N/A
2862001984	Actinobacteria	Microbacterium sp. CJ77	PUBLIC	3647857	3509	Environmental
2861998357	Actinobacteria	Microbacterium sp. CSI-V	PUBLIC	3714165	3626	Environmental
2861994487	Actinobacteria	Microbacterium oxydans ERS1313948	PUBLIC	3989887	3869	N/A
2861990741	Actinobacteria	Microbacterium kitamiense Sa12	PUBLIC	3828620	3745	N/A
2861987423	Actinobacteria	Microbacterium halotolerans YIM 70130	PUBLIC	3545733	3317	Environmental
2861984527	Actinobacteria	Microbacterium sorbitolivorans C1.15228	PUBLIC	3055675	2895	N/A
2861981407	Actinobacteria	Microbacterium sp. YZYP306	PUBLIC	3348077	3119	N/A
2861978395	Actinobacteria	Microbacterium sp. YJYP303	PUBLIC	3331659	3011	N/A
2861975377	Actinobacteria	Microbacterium sp. YZYP518	PUBLIC	3332461	3017	N/A
2861972546	Actinobacteria	Microbacterium sp. YZGP509	PUBLIC	3046821	2830	N/A
2861969394	Actinobacteria	Microbacterium sp. SMR1	PUBLIC	3257122	3151	N/A
2861962211	Actinobacteria	Microbacterium sp. NEAU-LLE	PUBLIC	3743511	3609	Host
2861958898	Actinobacteria	Microbacterium sp. Gd 4-13	PUBLIC	3429146	3312	Environmental
2861954870	Actinobacteria	Microbacterium sp. TPD7012	PUBLIC	4082311	4027	N/A
2861951582	Actinobacteria	Microbacterium testaceum TPD7010	PUBLIC	3357235	3287	N/A
2861948225	Actinobacteria	Microbacterium sp. SZ1	PUBLIC	3452203	3356	Environmental
2861945162	Actinobacteria	Microbacterium sp. AR7-10	PUBLIC	3039825	3062	Host
2861941145	Actinobacteria	Mycolicibacterium brumae MBR1	PUBLIC	4026006	4016	N/A
2861934248	Actinobacteria	Rathayibacter sp. AY1C1	PUBLIC	3600018	3521	N/A
2861902888	Actinobacteria	Rathayibacter sp. AY1D1	PUBLIC	3663794	3591	N/A
2861895899	Actinobacteria	Rathayibacter sp. AY1G1	PUBLIC	3584486	3522	N/A
2861882146	Actinobacteria	Rathayibacter sp. AY1C2	PUBLIC	3439740	3314	N/A
2861878781	Actinobacteria	Rathayibacter sp. AY1C6	PUBLIC	3512721	3364	N/A
2861872011	Actinobacteria	Rathayibacter sp. AY1E6	PUBLIC	3485306	3359	N/A
2861865053	Actinobacteria	Rathayibacter sp. AY1F9	PUBLIC	3582986	3497	N/A
2861861634	Actinobacteria	Rathayibacter sp. AY1H2	PUBLIC	3540902	3418	N/A
2861854686	Actinobacteria	Rathayibacter sp. AY1C9	PUBLIC	3564279	3486	N/A
2861850513	Actinobacteria	Rathayibacter sp. VKM Ac-2630	PUBLIC	3882151	4172	N/A
2861846901	Actinobacteria	Rathayibacter sp. AY2B7	PUBLIC	3666340	3611	N/A
2861844872	Coriobacteriia	Collinsella sp. TM04-9	PUBLIC	2294496	2028	Host
2861842780	Coriobacteriia	Collinsella sp. AM44-11	PUBLIC	2352650	2091	Host
2861840785	Coriobacteriia	Collinsella sp. AM09-41	PUBLIC	2256687	1994	Host
2861838857	Coriobacteriia	Collinsella sp. AM10-26	PUBLIC	2168153	1927	Host
2861836924	Coriobacteriia	Collinsella sp. AM10-32	PUBLIC	2172372	1932	Host
2861834931	Coriobacteriia	Collinsella sp. AM12-1	PUBLIC	2272537	1992	Host
2861832875	Coriobacteriia	Collinsella sp. OM07-12	PUBLIC	2271072	2055	Host
2861830991	Coriobacteriia	Collinsella sp. AM38-1BH	PUBLIC	2121543	1883	Host
2861828977	Coriobacteriia	Collinsella sp. AM42-18AC	PUBLIC	2282570	2013	Host
2861826901	Coriobacteriia	Collinsella sp. AF05-8-2	PUBLIC	2333248	2075	Host
2861824833	Coriobacteriia	Collinsella sp. AF15-51	PUBLIC	2290750	2067	Host
2861822823	Coriobacteriia	Collinsella sp. AF33-16	PUBLIC	2238230	2009	Host
2861820840	Coriobacteriia	Collinsella sp. AF36-3AT	PUBLIC	2229519	1982	Host
2861818909	Coriobacteriia	Collinsella sp. AM10-27	PUBLIC	2166614	1930	Host
2861816871	Coriobacteriia	Collinsella sp. AM15-2	PUBLIC	2274294	2037	Host
2861814811	Coriobacteriia	Collinsella sp. AM20-15AC	PUBLIC	2319629	2059	Host
2861812902	Coriobacteriia	Collinsella sp. AF18-8LB	PUBLIC	2137483	1908	Host
2861810863	Coriobacteriia	Collinsella sp. AF23-2	PUBLIC	2273296	2038	Host
2861808943	Coriobacteriia	Collinsella sp. AF25-2LB	PUBLIC	2155658	1919	Host
2861806869	Coriobacteriia	Collinsella sp. TF11-5AC	PUBLIC	2329201	2073	Host
2861804900	Coriobacteriia	Collinsella sp. AM34-10	PUBLIC	2229028	1968	Host
2861794813	Actinobacteria	Nocardiopsaceae bacterium YIM 96095	PUBLIC	5266132	4888	Environmental
2861793204	Actinobacteria	Actinomycetaceae bacterium Marseille-P6182	PUBLIC	1867681	1608	Host
2861785719	Actinobacteria	Pseudonocardiaceae bacterium YIM PH 21723	PUBLIC	7614010	7484	Environmental
2861781867	Actinobacteria	Kineosporiales bacterium YIM 75000	PUBLIC	4045354	3851	Environmental
2861773553	Actinobacteria	Streptosporangiaceae bacterium YIM 75507	PUBLIC	8989662	8313	Environmental
2861769698	Actinobacteria	Propionibacteriaceae bacterium 16Sb5-5	PUBLIC	4048519	3854	Environmental
2861766719	Actinobacteria	Actinomycetales bacterium JB111	PUBLIC	3260975	2978	N/A
2861762013	Actinobacteria	Actinobacteria bacterium YIM 96077	PUBLIC	5092472	4705	Environmental
2861759307	Actinobacteria	Actinomycetales bacterium SN12	PUBLIC	2793418	2705	Host
2861757977	Actinobacteria	Bifidobacteriaceae bacterium NR026	PUBLIC	1563145	1329	Host
2861756797	Actinobacteria	Bifidobacteriaceae bacterium NR047	PUBLIC	1656417	1179	Host
2861753054	Actinobacteria	Propionibacteriaceae bacterium NML 130396	PUBLIC	3720766	3742	Host
2861750212	Actinobacteria	Propionibacteriaceae bacterium NML 150081	PUBLIC	3052532	2841	Host
2861747362	Actinobacteria	Propionibacteriaceae bacterium NML 160184	PUBLIC	3022094	2849	N/A
2861452123	Actinobacteria	Mycobacterium sp. AZCC_0083	PUBLIC	8615464	8679	Environmental
2860956929	Actinobacteria	Mycobacterium kansasii 10MK	PUBLIC	6421364	5908	Host
2860720294	Actinobacteria	Streptomyces griseoviridis F1-27	PUBLIC	8963414	7917	N/A
2860712976	Actinobacteria	Streptomyces sp. GSSD-12	PUBLIC	8454852	7317	Environmental
2860705906	Actinobacteria	Streptomyces nigra 452	PUBLIC	7641029	7069	Environmental
2860698732	Actinobacteria	Streptomyces exfoliatus A1013Y	PUBLIC	7646296	7173	Environmental
2860691947	Actinobacteria	Streptomyces globosus soil	PUBLIC	7535750	6784	Environmental
2860684984	Actinobacteria	Streptomyces albus ZD11	PUBLIC	8317371	6962	Environmental
2860674806	Actinobacteria	Streptomyces sp. 11-1-2	PUBLIC	11655206	10177	N/A
2860667798	Actinobacteria	Streptomyces bacillaris ATCC 15855	PUBLIC	7888441	7007	Environmental
2860658192	Actinobacteria	Streptomyces aquilus GGCR-6	PUBLIC	10393987	9605	N/A
2860649622	Actinobacteria	Streptomyces sp. CC0208	PUBLIC	9320089	8569	Environmental
2860629750	Actinobacteria	Mycobacteroides abscessus bolletii BD	PUBLIC	5080450	5079	Host
2860345674	Actinobacteria	Arthrobacter sp. AZCC_0090	PUBLIC	4921994	4733	Environmental
2860167608	Actinobacteria	Streptomyces fradiae NKZ-259	PUBLIC	8081458	7202	Environmental
2860163127	Actinobacteria	Mycobacterium leprae MRHRU-235-G	PUBLIC	3187112	4480	Host
2860157555	Actinobacteria	Mycobacterium marinum CCUG20998	PUBLIC	6453310	5571	Host
2859977607	Actinobacteria	Pseudonocardia sp. Ae707_Ps1	PUBLIC	6832450	6405	Host
2859970369	Actinobacteria	Pseudonocardia sp. Ae717_Ps2	PUBLIC	7431781	7237	Host
2859963420	Actinobacteria	Micromonospora tulbaghiae CNY-010	PUBLIC	7228472	6948	N/A
2859569856	Actinobacteria	Corynebacterium provencense 17KM38	PUBLIC	3111650	2797	Host
2859567418	Actinobacteria	Corynebacterium choanis 200CH	PUBLIC	2986773	2437	Host
2859564202	Actinobacteria	Corynebacterium glutamicum ATCC 13032	PUBLIC	3316624	3215	N/A
2859558775	Actinobacteria	Corynebacterium pseudotuberculosis MB295	PUBLIC	2369254	2213	Host
2859551338	Actinobacteria	Corynebacterium pseudotuberculosis CAPNAT1	PUBLIC	2337602	2206	Host
2859475829	Actinobacteria	Bifidobacterium breve 215W447a	PUBLIC	2589602	2406	Host
2859467542	Actinobacteria	Bifidobacterium adolescentis P2P3	PUBLIC	2202982	1893	Host
2859465910	Actinobacteria	Bifidobacterium animalis animalis CNCM I-4602	PUBLIC	1932687	1631	Host
2859463870	Actinobacteria	Bifidobacterium breve DSM 20213	PUBLIC	2269415	2039	Host
2859461767	Actinobacteria	Bifidobacterium bifidum JCM 7004	PUBLIC	2261666	2102	Host
2859220365	Actinobacteria	Arthrobacter ruber MDB1-42	PUBLIC	3655669	3445	Environmental
2858978575	Actinobacteria	Cutibacterium avidum CI878	PUBLIC	2541539	2489	Host
2858976144	Actinobacteria	Cutibacterium avidum CI882	PUBLIC	2497070	2430	Host
2858971191	Actinobacteria	Cutibacterium avidum CI855	PUBLIC	2541663	2469	Host
2858908967	Actinobacteria	Micromonospora sp. HM5-17	PUBLIC	6173543	5477	Environmental
2858902515	Actinobacteria	Micromonospora sp. MW-13	PUBLIC	7086037	6451	N/A
2858895516	Actinobacteria	Micromonospora saelicesensis PSN13	PUBLIC	7378898	6998	N/A
2858888857	Actinobacteria	Micromonospora saelicesensis Lupac 06	PUBLIC	7060307	6658	N/A
2858882152	Actinobacteria	Micromonospora noduli MED15	PUBLIC	7230291	6704	N/A
2858875884	Actinobacteria	Micromonospora sp. 5R2A7	PUBLIC	6509818	6267	Environmental
2858868258	Actinobacteria	Micromonospora sp. MH33	PUBLIC	7683772	7625	N/A
2858862019	Actinobacteria	Micromonospora sp. CV4	PUBLIC	6368040	6238	Environmental
2858855554	Actinobacteria	Micromonospora sp. WMMB235	PUBLIC	7031295	6464	Host
2858848962	Actinobacteria	Micromonospora saelicesensis GAR06	PUBLIC	6963058	6591	N/A
2858322649	Actinobacteria	Amycolatopsis sp. WAC 01375	PUBLIC	9165803	8679	N/A
2858310608	Actinobacteria	Amycolatopsis thermalba 50.9b	PUBLIC	7296642	7291	Environmental
2858266568	Actinobacteria	Amycolatopsis sp. WAC 01376	PUBLIC	9071542	8556	N/A
2858135469	Actinobacteria	Gardnerella vaginalis GH021	PUBLIC	1760547	1358	Host
2858134272	Actinobacteria	Gardnerella vaginalis UMB1686	PUBLIC	1510549	1196	Host
2858133000	Actinobacteria	Gardnerella vaginalis UGent 21.28	PUBLIC	1547915	1271	Host
2858033217	Actinobacteria	Rathayibacter toxicus FH128	PUBLIC	2313491	2306	N/A
2858029911	Actinobacteria	Rathayibacter sp. AY2B9	PUBLIC	3454691	3305	N/A
2858024018	Actinobacteria	Rathayibacter toxicus FH147	PUBLIC	2308425	2314	N/A
2858011574	Actinobacteria	Rathayibacter toxicus FH99	PUBLIC	2309197	2316	N/A
2857986625	Actinobacteria	Rathayibacter rathayi AY1C8	PUBLIC	3141871	3167	N/A
2857865936	Coriobacteriia	Collinsella sp. AM17-1	PUBLIC	2323210	2096	Host
2857863883	Coriobacteriia	Collinsella sp. AF05-9	PUBLIC	2308647	2052	Host
2857861838	Coriobacteriia	Collinsella sp. AM43-1	PUBLIC	2277730	2044	Host
2857859784	Coriobacteriia	Collinsella sp. AF23-3LB	PUBLIC	2288490	2053	Host
2857857733	Coriobacteriia	Collinsella sp. AF04-24	PUBLIC	2287507	2050	Host
2857855798	Coriobacteriia	Collinsella sp. TM10-22	PUBLIC	2162763	1934	Host
2857853762	Coriobacteriia	Collinsella sp. TF08-11AT	PUBLIC	2305804	2035	Host
2857851729	Coriobacteriia	Collinsella sp. AF37-9	PUBLIC	2261682	2032	Host
2857849733	Coriobacteriia	Collinsella sp. OM06-18AC	PUBLIC	2254676	1995	Host
2857847575	Coriobacteriia	Collinsella sp. AF28-5AC	PUBLIC	2366902	2157	Host
2857809159	Actinobacteria	Geodermatophilus sp. DF01_2	PUBLIC	4449339	4524	Environmental
2857805111	Actinobacteria	Blastococcus sp. TF02A_35	PUBLIC	3930523	4047	Environmental
2857799371	Actinobacteria	Blastococcus sp. CT_GayMR20	PUBLIC	5475077	5739	Environmental
2857794848	Actinobacteria	Blastococcus sp. CT_GayMR19	PUBLIC	4574936	4522	Environmental
2857790187	Actinobacteria	Blastococcus sp. CT_GayMR16	PUBLIC	4520567	4660	Environmental
2857786218	Actinobacteria	Humibacter sp. WJ7-1	PUBLIC	4183638	3968	Environmental
2857776322	Actinobacteria	Embleya scabrispora NF3	PUBLIC	10958352	9895	N/A
2857644636	Actinobacteria	Microbacterium sp. B8U3A	PUBLIC	2988803	2836	Environmental
2857337185	Actinobacteria	Arthrobacter sp. RT-1	PUBLIC	4545853	4283	N/A
2857332518	Actinobacteria	Arthrobacter sp. UCD-GKA	PUBLIC	4924590	4666	N/A
2857329121	Actinobacteria	Arthrobacter woluwensis NM-35	PUBLIC	3646625	3396	Host
2857319771	Actinobacteria	Arthrobacter sp. SRS-W-1-2016	PUBLIC	4564701	4451	Environmental
2857288857	Actinobacteria	Micromonospora noduli ONO23	PUBLIC	7189066	6787	N/A
2857276557	Actinobacteria	Actinomyces hordeovulneris DSM 20732	PUBLIC	2521171	2281	Host
2857274322	Actinobacteria	Actinomyces bouchesdurhonensis Marseille-P2825	PUBLIC	2300105	2234	Host
2857264232	Actinobacteria	Actinomyces sp. 2119	PUBLIC	3053774	2588	Host
2857219447	Actinobacteria	Amycolatopsis circi DSM 45561	PUBLIC	9804613	9447	Environmental
2857214389	Actinobacteria	Gordonia sp. SGD-V-85	PUBLIC	5439079	5057	Environmental
2857204284	Actinobacteria	Amycolatopsis balhimycina DSM 5908	PUBLIC	10797861	10104	Environmental
2857103517	Actinobacteria	Streptomyces sp. NEAU-S7GS2	PUBLIC	9687439	8653	Environmental
2857096214	Actinobacteria	Streptomyces sp. WAC 06738	PUBLIC	8324535	7302	N/A
2857089846	Actinobacteria	Streptomyces tirandamycinicus HNM0039	PUBLIC	7289495	6367	Host
2857083903	Actinobacteria	Streptomyces seoulensis KCTC 9819	PUBLIC	6426245	5942	Environmental
2857074237	Actinobacteria	Streptomyces sp. MK-45	PUBLIC	10677137	9665	Environmental
2857066838	Actinobacteria	Streptomyces sp. WAC 01438	PUBLIC	8201167	7398	N/A
2857061820	Actinobacteria	Mycobacteroides chelonae DSM 43804	PUBLIC	5030282	5017	Host
2857056716	Actinobacteria	Mycobacteroides chelonae gwanakae MOTT36W	PUBLIC	5106636	5103	Host
2857011784	Actinobacteria	Mycobacterium kansasii 1MK	PUBLIC	6421275	5926	Host
2856994451	Actinobacteria	Rhodococcus ruber SD3	PUBLIC	5366612	5009	Environmental
2856988893	Actinobacteria	Rhodococcus ruber YC-YT1	PUBLIC	5907935	5557	Environmental
2856983180	Actinobacteria	Rhodococcus ruber YYL	PUBLIC	5919443	5712	N/A
2856973192	Actinobacteria	Pseudonocardia sp. Ae331_Ps2	PUBLIC	6433125	6146	Host
2856966858	Actinobacteria	Pseudonocardia sp. Ae263_Ps1	PUBLIC	6512444	6333	Host
2856960404	Actinobacteria	Pseudonocardia sp. Ae706_Ps2	PUBLIC	6762097	6453	Host
2856954254	Actinobacteria	Pseudonocardia sp. Ae505_Ps2	PUBLIC	6389892	6149	Host
2856947901	Actinobacteria	Pseudonocardia sp. Ae168_Ps1	PUBLIC	6509772	6352	Host
2856923825	Actinobacteria	Micromonospora sp. B006	PUBLIC	7040153	6430	Environmental
2856912112	Actinobacteria	Amycolatopsis sp. WAC 04182	PUBLIC	8946913	8685	N/A
2856905215	Actinobacteria	Frankia canadensis ERS2037738	PUBLIC	7673585	6896	N/A
2856896903	Actinobacteria	Nocardia sp. CS682	PUBLIC	8919230	8311	Environmental
2856888667	Actinobacteria	Actinomadura sp. WAC 06369	PUBLIC	8596425	8235	N/A
2856882415	Actinobacteria	Pseudonocardia sp. Ae406_Ps2	PUBLIC	6502255	6251	Host
2856873457	Actinobacteria	Actinomadura sp. NEAU-Ht49	PUBLIC	9356375	8957	Environmental
2856864784	Actinobacteria	Amycolatopsis albispora WP1	PUBLIC	9121443	8672	Environmental
2856858025	Actinobacteria	Micromonospora aurantiaca 110B(2018)	PUBLIC	7255264	6758	N/A
2856852935	Actinobacteria	Mycolicibacterium hassiacum DSM 44199	PUBLIC	5269097	5089	Host
2856837300	Actinobacteria	Pseudonocardia autotrophica DSM 535	PUBLIC	7351656	7057	N/A
2856830813	Actinobacteria	Actinomadura amylolytica YIM 77502	PUBLIC	6800142	6486	Environmental
2856823606	Actinobacteria	Pseudonocardia autotrophica NBRC 12743	PUBLIC	7535285	7206	N/A
2856816149	Actinobacteria	Actinoplanes teichomyceticus ATCC 31121	PUBLIC	8287152	7456	Environmental
2856804385	Actinobacteria	Kibdelosporangium aridum A82846	PUBLIC	12421052	11763	N/A
2856799916	Actinobacteria	Saccharomonospora sp. 31sw	PUBLIC	4713652	4468	Environmental
2856791249	Actinobacteria	Saccharothrix sp. CB00851	PUBLIC	9304003	8666	Environmental
2856781440	Actinobacteria	Saccharothrix sp. ALI-22-I	PUBLIC	10300059	9808	Environmental
2856776985	Actinobacteria	Tsukamurella paurometabola NCTC 13232	PUBLIC	4479760	4454	N/A
2856766937	Actinobacteria	Lentzea aerocolonigenes NRRL B-16140	PUBLIC	10250719	10047	N/A
2856758937	Actinobacteria	Streptacidiphilus pinicola MMS16-CNU450	PUBLIC	8432874	7999	Environmental
2856748738	Actinobacteria	Lentzea terrae NEAU-LZS 42	PUBLIC	10581732	10198	Environmental
2856741275	Actinobacteria	Microbispora triticiradicis NEAU-HRDPA2-9	PUBLIC	8096094	7462	N/A
2856730350	Actinobacteria	Actinosynnema sp. ALI-1.44	PUBLIC	11712314	10924	N/A
2856722873	Actinobacteria	Streptosporangium nondiastaticum TBG75A20	PUBLIC	8034861	7476	Environmental
2856716682	Actinobacteria	Streptacidiphilus sp. DSM 106435	PUBLIC	7090212	6190	Host
2856709351	Actinobacteria	Kitasatospora sp. CB02891	PUBLIC	8076080	7330	Environmental
2856693151	Actinobacteria	Kitasatospora sp. MBT66	PUBLIC	10382001	9304	Environmental
2856677671	Actinobacteria	Amycolatopsis antarctica AU-G6	PUBLIC	6342753	5878	N/A
2856671350	Actinobacteria	Pseudonocardia sp. Ae356_Ps1	PUBLIC	6451889	6320	Host
2856664274	Actinobacteria	Actinomadura sp. LHW63021	PUBLIC	7503577	7075	Host
2856658706	Actinobacteria	Pseudonocardia autotrophica DSM 43083	PUBLIC	5830096	5567	N/A
2856652821	Actinobacteria	Actinomadura sp. RB29	PUBLIC	6469137	5884	N/A
2856642688	Actinobacteria	Streptosporangium sp. caverna	PUBLIC	11342172	10132	Environmental
2856635278	Actinobacteria	Planomonospora sphaerica JCM 9374	PUBLIC	8132638	7409	Environmental
2856626968	Actinobacteria	Sphaerisporangium album CCTCC AA 208026	PUBLIC	9305065	8309	Environmental
2856602953	Actinobacteria	Couchioplanes caeruleus DSM 43634	PUBLIC	8360800	8251	Environmental
2856586077	Actinobacteria	Rhodococcus opacus 1CP	PUBLIC	8637535	8249	N/A
2856574078	Actinobacteria	Mycobacterium chimaera FLAC0070	PUBLIC	5751541	5475	N/A
2856551076	Actinobacteria	Mycobacterium chimaera SJ42	PUBLIC	5938632	5669	Host
2856544576	Actinobacteria	Mycobacterium chimaera MC045	PUBLIC	6593403	6499	Environmental
2856538610	Actinobacteria	Mycobacterium chimaera PA-Patient	PUBLIC	6247694	5965	Host
2856532494	Actinobacteria	Mycobacterium chimaera ZUERICH-1	PUBLIC	6379602	6115	Host
2856522720	Actinobacteria	Streptomyces chartreusis WZS021	PUBLIC	10404130	9773	N/A
2856275449	Actinobacteria	Mycolicibacterium boenickei CIP107829	PUBLIC	6506908	6435	Host
2856268898	Actinobacteria	Mycolicibacterium goodii ST0139456	PUBLIC	6621508	6550	Host
2856263631	Actinobacteria	Mycolicibacterium sp. GF69	PUBLIC	5329052	5266	Environmental
2856257805	Actinobacteria	Mycolicibacterium diernhoferi Bard	PUBLIC	5982379	5825	Host
2856251884	Actinobacteria	Mycolicibacterium parafortuitum P7335	PUBLIC	6175772	5920	Environmental
2856244778	Actinobacteria	Mycolicibacterium moriokaense DSM 44221	PUBLIC	7123288	7105	Environmental
2856241361	Actinobacteria	Arthrobacter sp. Bz4	PUBLIC	3413683	3416	N/A
2856234135	Actinobacteria	Mycolicibacterium fortuitum NCTC 1542	PUBLIC	6866685	7225	Host
2856228341	Actinobacteria	Mycolicibacterium aichiense NCTC 10820	PUBLIC	5924247	5793	Environmental
2856224224	Actinobacteria	Arthrobacter oryzae TNB02	PUBLIC	4248670	4116	Environmental
2856221451	Actinobacteria	Arthrobacter sp. JZ R-183	PUBLIC	2949884	2772	N/A
2856218138	Actinobacteria	Arthrobacter sp. JZ R-35	PUBLIC	3416165	3312	N/A
2856214516	Actinobacteria	Arthrobacter agilis 4041	PUBLIC	3878126	3621	Environmental
2856208327	Actinobacteria	Mycolicibacterium porcinum HMC1	PUBLIC	6240140	6188	Host
2856201601	Actinobacteria	Mycolicibacterium mucogenicum CCH12-A2	PUBLIC	6470571	6725	N/A
2856118032	Actinobacteria	Nocardia brasiliensis NCTC 11294	PUBLIC	8921451	8252	N/A
2856111460	Actinobacteria	Nocardia sp. MDA0666	PUBLIC	7024346	6571	Host
2856102912	Actinobacteria	Nocardia brasiliensis HUJEG-1/P-200	PUBLIC	9192944	8547	Host
2856096030	Actinobacteria	Nocardia stercoris NEAU-LL90	PUBLIC	7545798	6881	Host
2856088944	Actinobacteria	Nocardia nova ATCC 33727	PUBLIC	7553834	7085	Host
2856081226	Actinobacteria	Nocardia seriolae HSY-NS02	PUBLIC	7762195	7717	Host
2856073060	Actinobacteria	Nocardia seriolae CK-14008	PUBLIC	8370754	8165	Host
2855976279	Actinobacteria	Cutibacterium namnetense T34998	PUBLIC	2399850	2308	Host
2855960665	Actinobacteria	Cutibacterium avidum T13	PUBLIC	2463971	2344	Host
2855718454	Actinobacteria	Micromonospora sp. NBS 11/29	PUBLIC	6473937	6256	Environmental
2855711692	Actinobacteria	Micromonospora echinospora ATCC 15837	PUBLIC	7700368	6761	Environmental
2855704862	Actinobacteria	Micromonospora arborensis NRRL 8041	PUBLIC	7299236	6829	N/A
2855698653	Actinobacteria	Micromonospora sp. LHW51205	PUBLIC	6677882	6208	Host
2855689977	Actinobacteria	Micromonospora sp. CB01531	PUBLIC	9244015	8675	Environmental
2855683550	Actinobacteria	Micromonospora sp. RP3T	PUBLIC	7134265	6426	N/A
2855676851	Actinobacteria	Micromonospora saelicesensis GAR05	PUBLIC	7063653	6698	N/A
2855670206	Actinobacteria	Micromonospora noduli Lupac 07	PUBLIC	7120389	6644	N/A
2855663919	Actinobacteria	Micromonospora sp. NBRC 110037	PUBLIC	6795311	6286	N/A
2855386786	Actinobacteria	Nocardioides sp. EGI 63112	PUBLIC	4752232	4574	N/A
2855357999	Actinobacteria	Nocardioides sp. 601	PUBLIC	3881193	3764	N/A
2855349998	Actinobacteria	Nocardioides sp. K1W22B-1	PUBLIC	3466964	3403	Environmental
2855346627	Actinobacteria	Actinomyces sp. 553	PUBLIC	3858583	3370	Host
2855325634	Actinobacteria	Nocardioides sp. PD653	PUBLIC	5073078	5107	N/A
2855322454	Actinobacteria	Actinomyces sp. Z3	PUBLIC	3699720	3179	Host
2855319728	Actinobacteria	Actinomyces nasicola DSM 19116	PUBLIC	2638573	2725	Host
2855302766	Actinobacteria	Nocardioides sp. YIM ART13	PUBLIC	5706724	5693	Environmental
2855297779	Actinobacteria	Nocardioides sp. PD653-B2	PUBLIC	4984100	4986	N/A
2855295587	Actinobacteria	Actinomyces mediterranea Marseille-P3257	PUBLIC	2395621	2191	Host
2855286858	Actinobacteria	Nocardioides allogilvus KCTC 49020	PUBLIC	3964129	3991	Environmental
2855277504	Actinobacteria	Nocardioides sp. WSJ-1	PUBLIC	4766031	4639	Environmental
2855273060	Actinobacteria	Nocardioides sp. CCTCC AB 2018079	PUBLIC	4510621	4443	Environmental
2855263953	Actinobacteria	Nocardioides sp. 616	PUBLIC	3875221	3756	N/A
2855103437	Actinobacteria	Propionibacterium australiense NML98A078	PUBLIC	3016395	2805	Host
2855079561	Actinobacteria	Brevibacterium aurantiacum ATCC 9175	PUBLIC	4147494	3910	N/A
2855075828	Actinobacteria	Brevibacterium aurantiacum CNRZ 920	PUBLIC	3991882	3732	N/A
2855006017	Actinobacteria	Gordonia sp. UCD-TK1	PUBLIC	5464889	5196	N/A
2854991309	Actinobacteria	Gordonia polyisoprenivorans herm_1	PUBLIC	6180512	5666	N/A
2854982711	Actinobacteria	Amycolatopsis coloradensis DSM 44225	PUBLIC	9049490	8597	Environmental
2854973814	Actinobacteria	Amycolatopsis thailandensis JCM 16380	PUBLIC	9348263	8896	Environmental
2854968586	Actinobacteria	Gordonia bronchialis NCTC 10667	PUBLIC	5326567	5227	Host
2854959939	Actinobacteria	Amycolatopsis sp. WAC 04197	PUBLIC	9228587	8646	N/A
2854952679	Actinobacteria	Amycolatopsis thermalba NRRL B-24845	PUBLIC	7237143	7259	Environmental
2854944296	Actinobacteria	Amycolatopsis sp. WAC 01416	PUBLIC	8881790	8382	N/A
2854935325	Actinobacteria	Amycolatopsis keratiniphila nogabecina FH 1893	PUBLIC	9399778	8970	Environmental
2854926949	Actinobacteria	Amycolatopsis sp. WAC 04169	PUBLIC	8939359	8375	N/A
2854690785	Actinobacteria	Gardnerella vaginalis UMB0830	PUBLIC	1559223	1278	Host
2854677385	Actinobacteria	Gardnerella vaginalis NR001	PUBLIC	1906644	1303	Host
2854673377	Actinobacteria	Gardnerella vaginalis ATCC 49145	PUBLIC	1706848	1411	Host
2854645441	Actinobacteria	Gardnerella vaginalis ATCC 14018	PUBLIC	1661998	1345	Host
2854425908	Actinobacteria	Rathayibacter tritici ATCC 11402	PUBLIC	3169921	3118	N/A
2854416488	Actinobacteria	Rathayibacter toxicus FH183	PUBLIC	2319044	2342	N/A
2854402422	Actinobacteria	Rathayibacter tritici GSPB 2748	PUBLIC	3193866	3137	N/A
2854399259	Actinobacteria	Rathayibacter rathayi Z015	PUBLIC	3151710	3162	N/A
2854392987	Actinobacteria	Rathayibacter toxicus FH142	PUBLIC	2310024	2296	N/A
2854368359	Actinobacteria	Rathayibacter toxicus FH140	PUBLIC	2315058	2307	N/A
2854366044	Actinobacteria	Rathayibacter toxicus FH141	PUBLIC	2310834	2314	N/A
2854362815	Actinobacteria	Rathayibacter rathayi AY1B9	PUBLIC	3199580	3228	N/A
2854251581	Actinobacteria	Clavibacter michiganensis michiganensis CA00002	PUBLIC	3281486	3278	N/A
2854244720	Actinobacteria	Clavibacter michiganensis michiganensis CAYO001	PUBLIC	3331441	3228	N/A
2854211231	Actinobacteria	Clavibacter michiganensis CFBP 8019	PUBLIC	3024150	2924	N/A
2854157136	Actinobacteria	Micrococcus sp. RIT608	PUBLIC	2481440	2375	N/A
2854154782	Actinobacteria	Micrococcus luteus 1058_MLUT	PUBLIC	2450267	2353	Host
2854152301	Actinobacteria	Micrococcus luteus NCTC 7563	PUBLIC	2571947	2480	N/A
2854125728	Coriobacteriia	Collinsella sp. AM29-10AC	PUBLIC	2426821	2199	Host
2854123636	Coriobacteriia	Collinsella sp. TF10-11AT	PUBLIC	2318731	2091	Host
2854121655	Coriobacteriia	Collinsella sp. AF14-35	PUBLIC	2229644	1980	Host
2854119608	Coriobacteriia	Collinsella sp. AM24-1	PUBLIC	2285725	2046	Host
2854117342	Coriobacteriia	Collinsella sp. AF38-3AC	PUBLIC	2379842	2265	Host
2854115236	Coriobacteriia	Collinsella sp. AF29-7AC	PUBLIC	2367251	2105	Host
2854113265	Coriobacteriia	Collinsella sp. AM28-11LB	PUBLIC	2181561	1970	Host
2854111211	Coriobacteriia	Collinsella sp. OF02-10	PUBLIC	2287360	2053	Host
2854109167	Coriobacteriia	Collinsella sp. AF31-11	PUBLIC	2266079	2043	Host
2854107134	Coriobacteriia	Collinsella sp. AF16-8	PUBLIC	2300320	2032	Host
2852677369	Actinobacteria	Pseudoclavibacter sp. JAI123	PUBLIC	3768884	3545	N/A
2852663356	Actinobacteria	Microbacterium sp. JAI119	PUBLIC	4090475	4039	N/A
2852646457	Actinobacteria	Microbacterium sp. AK031	PUBLIC	3408613	3395	N/A
2852643534	Actinobacteria	Leifsonia sp. AK011	PUBLIC	3013378	2922	N/A
2852635781	Actinobacteria	Streptomyces sp. AK010	PUBLIC	8251373	7752	N/A
2852632344	Actinobacteria	Microbacterium sp. AK009	PUBLIC	3463163	3436	N/A
2852523033	Actinobacteria	Streptomyces sp. KPB2	PUBLIC	8082236	7288	N/A
2852427810	Actinobacteria	Clavibacter michiganensis michiganensis CASJ006	PUBLIC	3365919	3353	N/A
2852221185	Actinobacteria	Micrococcus luteus FDAARGOS_406	PUBLIC	2440496	2337	Host
2852120791	Actinobacteria	Actinomyces sp. 299	PUBLIC	3107761	2676	Host
2852038999	Actinobacteria	Agromyces sp. MF845	PUBLIC	3151821	3048	Host
2852029117	Actinobacteria	Marinateneraspora sediminis TPS16	PUBLIC	6010989	5589	Environmental
2852023435	Actinobacteria	Marinateneraspora sediminis TPS83	PUBLIC	6034934	5681	Environmental
2851877514	Actinobacteria	Streptomyces spongiicola HNM0071	PUBLIC	7180417	6159	Host
2851870198	Actinobacteria	Streptomyces sp. ETH9427	PUBLIC	7978031	7315	Environmental
2851850490	Actinobacteria	Mycobacteroides salmoniphilum DSM 43276	PUBLIC	4776697	4741	Host
2851557663	Actinobacteria	Corynebacterium sp. LMM-1653	PUBLIC	2477061	2278	Host
2851555451	Actinobacteria	Corynebacterium pseudotuberculosis Cap8W	PUBLIC	2337575	2211	Host
2851550974	Actinobacteria	Corynebacterium segmentosum NCTC934	PUBLIC	2373440	2264	Host
2851545357	Actinobacteria	Corynebacterium Ulcerans FRC58	PUBLIC	2542597	2400	Host
2851146090	Actinobacteria	Clavibacter michiganensis CFBP 8017	PUBLIC	3172268	3054	N/A
2850416254	Actinobacteria	Bifidobacterium breve NRBB11	PUBLIC	2377562	2059	Host
2850414005	Actinobacteria	Bifidobacterium breve DRBB27	PUBLIC	2435083	2248	Host
2850399204	Actinobacteria	Bifidobacterium gallinarum CACC 514	PUBLIC	2414462	2136	Host
2850397234	Actinobacteria	Bifidobacterium breve BR03	PUBLIC	2274632	1969	Host
2850292512	Actinobacteria	Rothia nasimurium PT-32	PUBLIC	2678677	2459	Host
2850258467	Actinobacteria	Rothia dentocariosa OG2-2	PUBLIC	2446762	2205	N/A
2850229342	Actinobacteria	Rathayibacter sp. AY1H3	PUBLIC	3828950	3709	N/A
2850222566	Actinobacteria	Rathayibacter sp. TRS19	PUBLIC	3428538	3286	N/A
2850208544	Actinobacteria	Rathayibacter iranicus FH154	PUBLIC	3183142	3184	N/A
2850165588	Actinobacteria	Rathayibacter rathayi AY1H7	PUBLIC	3330118	3365	N/A
2850148224	Actinobacteria	Rathayibacter tritici GSPB 2752	PUBLIC	3192100	3143	N/A
2849585072	Actinobacteria	Micrococcus luteus UMB0038	PUBLIC	2658467	2581	Host
2849565639	Actinobacteria	Clavibacter michiganensis AY1B2	PUBLIC	3344729	3251	N/A
2849476578	Actinobacteria	Micrococcus luteus UMB0867	PUBLIC	2514897	2448	Host
2849474194	Actinobacteria	Micrococcus luteus UMB0031	PUBLIC	2518829	2383	Host
2849438293	Coriobacteriia	Collinsella sp. TM04-29	PUBLIC	2292613	2027	Host
2849436351	Coriobacteriia	Collinsella sp. TM05-38	PUBLIC	2164405	1941	Host
2849434234	Coriobacteriia	Collinsella sp. AM41-2BH	PUBLIC	2361099	2116	Host
2849432379	Coriobacteriia	Collinsella sp. AF08-23	PUBLIC	2098592	1854	Host
2849430031	Coriobacteriia	Collinsella sp. OF03-4AA	PUBLIC	2285372	2347	Host
2849428480	Coriobacteriia	Collinsella provencensis Marseille-P3740	PUBLIC	1737929	1550	Host
2849426481	Coriobacteriia	Collinsella sp. TF06-6AC	PUBLIC	2256888	1998	Host
2849424204	Coriobacteriia	Collinsella sp. AF20-14LB	PUBLIC	2452967	2276	Host
2849422172	Coriobacteriia	Collinsella sp. AM18-10	PUBLIC	2298820	2031	Host
2849420142	Coriobacteriia	Collinsella sp. TF12-2AT	PUBLIC	2284659	2029	Host
2849366641	Actinobacteria	Dietzia sp. MeA6-2017	PUBLIC	3865648	3717	Environmental
2849095038	Actinobacteria	Rhodococcus biphenylivorans TG9	PUBLIC	5034221	4828	Environmental
2848957088	Actinobacteria	Microbacterium foliorum NRRL B-24224	PUBLIC	3568138	3417	Environmental
2848953344	Actinobacteria	Microbacterium sp. Y-01	PUBLIC	3820457	3743	N/A
2848922998	Actinobacteria	Kocuria sp. PT10	PUBLIC	2652648	2364	N/A
2848920649	Actinobacteria	Kocuria rhizophila D2	PUBLIC	2636961	2348	Host
2848918223	Actinobacteria	Propionibacterium freudenreichii P.UF1	PUBLIC	2630908	2425	Host
2848757957	Coriobacteriia	Collinsella sp. AM33-4BH	PUBLIC	2309823	2032	Host
2848753520	Coriobacteriia	Collinsella sp. AF39-11AT	PUBLIC	2364534	2134	Host
2848737669	Actinobacteria	Rathayibacter toxicus FH78	PUBLIC	2308093	2315	N/A
2848708460	Actinobacteria	Desertihabitans aurantiacus CPCC 204711	PUBLIC	4115681	4264	Environmental
2848631832	Actinobacteria	Arthrobacter sp. PM3	PUBLIC	4350452	3999	N/A
2848573264	Actinobacteria	Leifsonia sp. ALI-44-B	PUBLIC	3327947	3117	Environmental
2848554750	Actinobacteria	Clavibacter michiganensis insidiosus R1-3	PUBLIC	3391447	3333	N/A
2848551377	Actinobacteria	Brachybacterium saurashtrense DSM 23186	PUBLIC	3720646	3372	N/A
2848505899	Actinobacteria	Clavibacter michiganensis michiganensis CASJ007	PUBLIC	3352919	4298	N/A
2848498959	Coriobacteriia	Collinsella tanakaei TF08-14	PUBLIC	2527722	2328	Host
2848438205	Actinobacteria	Pseudoclavibacter sp. RFBB5	PUBLIC	3774425	3591	N/A
2848434311	Actinobacteria	Pseudoclavibacter sp. RFBH5	PUBLIC	4100211	3893	N/A
2848402512	Actinobacteria	Dietzia maris AMT	PUBLIC	3406678	3372	N/A
2848396338	Actinobacteria	Pseudoclavibacter sp. RFBJ3	PUBLIC	4100687	3890	N/A
2848392311	Actinobacteria	Pseudoclavibacter sp. AY1H1	PUBLIC	4202523	4026	N/A
2848356102	Actinobacteria	Xylanibacterium sp. 2JSPR-7	PUBLIC	3848642	3703	Host
2848344536	Rubrobacteria	Rubrobacter indioceani SCSIO 08198	PUBLIC	3078689	3146	Environmental
2848291268	Actinobacteria	Glutamicibacter sp. 0426	PUBLIC	3549469	3402	Environmental
2848287579	Actinobacteria	Glutamicibacter soli NHPC-3	PUBLIC	3840670	3688	N/A
2848282931	Actinobacteria	Paenarthrobacter nicotinovorans Hce-1	PUBLIC	4812174	4647	N/A
2848279064	Actinobacteria	Pseudoclavibacter sp. RFBJ5	PUBLIC	4089291	3866	N/A
2848275205	Actinobacteria	Pseudoclavibacter sp. Z016	PUBLIC	4080394	3858	N/A
2848266934	Actinobacteria	Glutamicibacter nicotianae OTC-16	PUBLIC	3797724	3654	N/A
2848235477	Actinobacteria	Leucobacter musarum musarum CBX152	PUBLIC	3438787	3262	Host
2848163885	Actinobacteria	Corynebacterium kutscheri NCTC3655	PUBLIC	2387981	2237	Host
2848161407	Actinobacteria	Corynebacterium xerosis GS 1	PUBLIC	2738835	2477	Host
2848159128	Actinobacteria	Corynebacterium ulcerans NCTC 7910	PUBLIC	2453761	2278	Host
2848153583	Actinobacteria	Corynebacterium glutamicum ATCC 14067	PUBLIC	3329895	3312	Environmental
2848149107	Actinobacteria	Corynebacterium ulcerans NCTC 8639	PUBLIC	2453749	2268	Host
2848067458	Actinobacteria	Bifidobacterium animalis lactis S7	PUBLIC	1944072	1679	Host
2848065427	Actinobacteria	Bifidobacterium breve NRBB09	PUBLIC	2265557	2030	Host
2848063385	Actinobacteria	Bifidobacterium breve FDAARGOS_561	PUBLIC	2275646	2041	Host
2848061456	Actinobacteria	Bifidobacterium bifidum ATCC 29521	PUBLIC	2211039	1928	Host
2848059808	Actinobacteria	Bifidobacterium animalis lactis HN019	PUBLIC	1935423	1647	Host
2848058152	Actinobacteria	Bifidobacterium animalis BL3	PUBLIC	1944323	1655	Host
2848056104	Actinobacteria	Bifidobacterium breve NRBB01	PUBLIC	2269404	2047	Host
2848054074	Actinobacteria	Bifidobacterium breve NRBB02	PUBLIC	2289884	2029	Host
2847995701	Actinobacteria	Rhodococcus sp. P1Y	PUBLIC	5868661	5590	Environmental
2847992132	Actinobacteria	Rhodococcus sp. X156	PUBLIC	3723718	3568	Host
2847987646	Actinobacteria	Rhodococcus sp. PAMC28707	PUBLIC	4727363	4485	Environmental
2847982287	Actinobacteria	Rhodococcus rhodochrous EP4	PUBLIC	5717651	5358	N/A
2847975812	Actinobacteria	Rhodococcus erythropolis R138	PUBLIC	6806506	6474	Environmental
2847969972	Actinobacteria	Rhodococcus pyridinivorans YF3	PUBLIC	6092335	5839	N/A
2847956520	Actinobacteria	Microbacterium sp. RG1	PUBLIC	3247993	3207	N/A
2847699806	Actinobacteria	Arthrobacter sp. KBS0702	PUBLIC	3649547	3422	Environmental
2847309513	Actinobacteria	Microbacterium oxydans VIU2A	PUBLIC	3824290	3799	Environmental
2847305884	Actinobacteria	Microbacterium protaetiae DFW100M-13	PUBLIC	3790483	3628	Host
2847302830	Actinobacteria	Microbacterium sp. PM5	PUBLIC	3158783	3053	N/A
2847298977	Actinobacteria	Microbacterium oxydans HG3	PUBLIC	3906890	3852	Environmental
2847296012	Actinobacteria	Microbacterium oleivorans A9	PUBLIC	2996750	2964	Environmental
2847293147	Actinobacteria	Microbacterium sediminis ylb-01	PUBLIC	2919864	2864	Environmental
2847289766	Actinobacteria	Microbacterium lemovicicum Viu22	PUBLIC	3555647	3380	Environmental
2847157150	Actinobacteria	Kocuria indica NIO-1021	PUBLIC	2977870	2818	Environmental
2847138596	Actinobacteria	Kocuria sp. 442	PUBLIC	2723281	2492	N/A
2847132159	Actinobacteria	Kocuria sp. WRN011	PUBLIC	3326106	3127	Environmental
2847129792	Actinobacteria	Propionibacterium freudenreichii PFRJS12	PUBLIC	2613734	2366	N/A
2846849301	Actinobacteria	Dermabacter jinjuensis 32	PUBLIC	2398786	2260	Host
2846824549	Actinobacteria	Nocardioides sp. HY056	PUBLIC	3321975	3118	Host
2846814194	Actinobacteria	Nocardioides sp. 603	PUBLIC	4041717	3927	N/A
2846697172	Actinobacteria	Brevibacterium sp. CS2	PUBLIC	3239740	3001	N/A
2846688095	Actinobacteria	Brevibacterium aurantiacum SMQ-1420	PUBLIC	4328723	4031	N/A
2846673470	Actinobacteria	Gordonia terrae NRRL B-16283	PUBLIC	5708950	5184	Environmental
2846664459	Actinobacteria	Brevibacterium aurantiacum SMQ-1417	PUBLIC	4424341	4156	N/A
2846588374	Actinobacteria	Clavibacter michiganensis CFBP 7494	PUBLIC	3313860	3203	N/A
2846584114	Actinobacteria	Clavibacter michiganensis michiganensis CASJ001	PUBLIC	3314676	4259	N/A
2846573025	Actinobacteria	Clavibacter michiganensis CASJ009	PUBLIC	3268273	3370	N/A
2846504722	Coriobacteriia	Olsenella sp. KCTC 15699	PUBLIC	2107986	1938	Host
2846502583	Coriobacteriia	Olsenella sp. AF16-14LB	PUBLIC	2396533	2138	Host
2846500460	Coriobacteriia	Olsenella sp. AM39-30AC	PUBLIC	2344226	2122	Host
2846498321	Coriobacteriia	Olsenella sp. AF15-43LB	PUBLIC	2395096	2138	Host
2846428889	Coriobacteriia	Collinsella sp. AF02-46-1	PUBLIC	2249608	1996	Host
2846418785	Coriobacteriia	Collinsella sp. AM13-34	PUBLIC	2360516	2112	Host
2846416786	Coriobacteriia	Collinsella sp. OM04-5	PUBLIC	2264115	1998	Host
2846412277	Coriobacteriia	Collinsella sp. AM23-17	PUBLIC	2264918	1998	Host
2846407827	Coriobacteriia	Collinsella sp. TF07-1	PUBLIC	2307494	2087	Host
2846405796	Coriobacteriia	Collinsella sp. TF05-9AC	PUBLIC	2283138	2030	Host
2846403739	Coriobacteriia	Collinsella sp. AM16-21	PUBLIC	2317847	2056	Host
2846401624	Coriobacteriia	Collinsella sp. OM08-14AT	PUBLIC	2366224	2114	Host
2846123441	Actinobacteria	Rathayibacter toxicus FH139	PUBLIC	2311697	2300	N/A
2846121142	Actinobacteria	Rathayibacter toxicus FH89	PUBLIC	2310917	2298	N/A
2846114974	Actinobacteria	Rathayibacter rathayi AY1I9	PUBLIC	3096313	3108	N/A
2846108562	Actinobacteria	Rathayibacter rathayi AY2A5	PUBLIC	3343962	3397	N/A
2846105011	Actinobacteria	Rathayibacter sp. AY1A3	PUBLIC	3716833	3550	N/A
2846098012	Actinobacteria	Rathayibacter iranicus DSM 7484	PUBLIC	3389548	3394	N/A
2846051981	Actinobacteria	Kocuria flava S43	PUBLIC	3897275	3711	Host
2845838682	Actinobacteria	Streptomonospora sp. M2	PUBLIC	5814190	5218	N/A
2845759701	Actinobacteria	Pseudoclavibacter sp. RFBG4	PUBLIC	4034452	3819	N/A
2845748899	Actinobacteria	Pseudoclavibacter sp. RFBI4	PUBLIC	4088811	3867	N/A
2845738547	Actinobacteria	Pseudoclavibacter sp. RFBA6	PUBLIC	3917155	3737	N/A
2845652492	Actinobacteria	Aurantimicrobium sp. MWH-Uga1	PUBLIC	1609479	1637	Environmental
2845605473	Actinobacteria	Nocardioides cavernae AT2.17	PUBLIC	4296747	4163	N/A
2844898600	Actinobacteria	Corynebacterium urealyticum VH5913 Reanalysis	PUBLIC	2315346	2079	Host
2844662705	Actinobacteria	Microbacterium estreraromaticum ZKA56	PUBLIC	3298130	3198	Environmental
2844649581	Actinobacteria	Microbacterium pumilum ZKA30	PUBLIC	3868233	3643	Environmental
2844640215	Actinobacteria	Cellulomonas hominis ZKA19	PUBLIC	4281066	3981	Environmental
2844401253	Actinobacteria	Corynebacterium pseudotuberculosis Cap1R	PUBLIC	2338132	2219	Host
2844382329	Actinobacteria	Bifidobacterium breve NRBB56	PUBLIC	2425122	2148	Host
2844380311	Actinobacteria	Bifidobacterium bifidum S6	PUBLIC	2311342	2017	Host
2844354916	Actinobacteria	Rhodococcus sp. PAMC28705	PUBLIC	4727363	4477	Environmental
2844350163	Actinobacteria	Rhodococcus sp. ABRD24	PUBLIC	5098030	4752	Environmental
2844311716	Actinobacteria	Microbacterium sp. 10M-3C3	PUBLIC	3387846	3366	Environmental
2844308279	Actinobacteria	Microbacterium sp. China	PUBLIC	3478219	3436	N/A
2844294635	Actinobacteria	Micromonospora noduli LAH08	PUBLIC	7254227	6780	N/A
2844244140	Actinobacteria	Amycolatopsis ruanii 49.3e	PUBLIC	7255338	7215	Environmental
2844178528	Actinobacteria	Curtobacterium sp. KBS0715	PUBLIC	3575377	3443	Environmental
2844145000	Actinobacteria	Rothia kristinae LCT-H5	PUBLIC	2409488	2184	N/A
2844142769	Actinobacteria	Rothia dentocariosa NCTC 10917	PUBLIC	2490333	2230	Host
2844030156	Actinobacteria	Mycolicibacterium smegmatis MKD8	PUBLIC	7119169	6937	N/A
2843998238	Actinobacteria	Arthrobacter dokdonellae DCT5	PUBLIC	4530754	4172	N/A
2843846522	Actinobacteria	Gardnerella vaginalis UGent 06.41	PUBLIC	1563545	1264	Host
2843837395	Actinobacteria	Propionibacterium acidifaciens FDAARGOS_576	PUBLIC	3072768	2731	Host
2843737316	Actinobacteria	Micrococcus luteus SA211	PUBLIC	2483045	2343	Environmental
2843729505	Actinobacteria	Micrococcus luteus NCTC 2665	PUBLIC	2495693	2370	N/A
2843625778	Actinobacteria	Acidipropionibacterium jensenii JS280	PUBLIC	3044937	2759	N/A
2843621859	Actinobacteria	Oerskovia sp. KBS0722	PUBLIC	4357994	3918	Environmental
2843580755	Actinobacteria	Nocardiopsis sp. JB363	PUBLIC	7067986	6457	N/A
2843575216	Actinobacteria	Nocardiopsis sp. TSRI0078	PUBLIC	6108783	5538	Environmental
2843528103	Actinobacteria	Micrococcus lylae 2B3F	PUBLIC	2670883	2379	N/A
2843500985	Actinobacteria	Kocuria sp. WN036	PUBLIC	3886776	3717	Environmental
2843498604	Actinobacteria	Kocuria tytonicola 473	PUBLIC	2636759	2380	Host
2843438526	Actinobacteria	Rathayibacter sp. RFBD1	PUBLIC	3464313	3294	N/A
2843342975	Coriobacteriia	Olsenella sp. AM04-33	PUBLIC	2323158	2063	Host
2843340739	Coriobacteriia	Olsenella sp. TM06-36	PUBLIC	2462621	2235	Host
2843325563	Coriobacteriia	Collinsella sp. AF19-7AC	PUBLIC	2427976	2200	Host
2843323555	Coriobacteriia	Collinsella sp. AF23-4AC	PUBLIC	2273044	2007	Host
2843235134	Actinobacteria	Actinomyces israelii NCTC12972	PUBLIC	2572997	2238	Host
2843232274	Actinobacteria	Actinomyces sp. 2129T	PUBLIC	3025012	2859	Host
2843215260	Actinobacteria	Nocardioides baekrokdamisoli KCTC 39748	PUBLIC	2965302	3010	Environmental
2843211267	Actinobacteria	Nocardioides sp. MMS17-SY117	PUBLIC	4017744	3992	Environmental
2843168903	Actinobacteria	Gordonia rubripertincta CWB2	PUBLIC	5332073	4942	Environmental
2843160385	Actinobacteria	Brevibacterium aurantiacum SMQ-1418	PUBLIC	4193206	3918	N/A
2843156836	Actinobacteria	Brevibacterium linens ATCC 19391	PUBLIC	3814300	3548	N/A
2843147683	Actinobacteria	Gordonia alkanivorans YC-RL2	PUBLIC	4979656	4641	Environmental
2843057019	Actinobacteria	Ornithinicoccus sp. XNB-1	PUBLIC	4556803	4411	Environmental
2842985453	Actinobacteria	Demequina sp. NBRC 110055	PUBLIC	2821661	2695	N/A
2842947366	Actinobacteria	Pseudoclavibacter sp. AY1F1	PUBLIC	4097181	3846	N/A
2842943523	Actinobacteria	Pseudoclavibacter sp. RFBI5	PUBLIC	4103655	3842	N/A
2841884086	Actinobacteria	Agromyces ramosus SJ-23	PUBLIC	4060518	3886	N/A
2841877429	Actinobacteria	Kocuria sp. CPCC 104605	PUBLIC	2890728	2734	N/A
2841741211	Actinobacteria	Arthrobacter sp. PAMC25564	PUBLIC	4170970	3943	Environmental
2841691647	Actinobacteria	Nocardia farcinica W6977	PUBLIC	6429634	6273	Host
2841679753	Actinobacteria	Nocardia sp. CFHS0054	PUBLIC	7931441	7702	Environmental
2841587249	Actinobacteria	Gordonia sp. MMS17-SY073	PUBLIC	5962176	5544	Environmental
2841583530	Actinobacteria	Gordonia iterans Co17	PUBLIC	4006485	3718	Environmental
2841575102	Actinobacteria	Brevibacterium aurantiacum SMQ-1421	PUBLIC	4085228	3837	N/A
2841571271	Actinobacteria	Brevibacterium aurantiacum SMQ-1419	PUBLIC	4038634	3830	N/A
2841529330	Actinobacteria	Cutibacterium acnes KCOM 1315	PUBLIC	2560321	2492	Host
2841437146	Actinobacteria	Actinomyces sp. Z16	PUBLIC	3761642	3262	Host
2841408144	Actinobacteria	Nocardioides sp. MMS17-SY207-3	PUBLIC	3974362	3964	Environmental
2841404167	Actinobacteria	Nocardioides daphniae JCM 16608	PUBLIC	3558816	3976	Host
2841342099	Actinobacteria	Mycolicibacterium neoaurum HGMS2	PUBLIC	5421383	5221	Environmental
2841333980	Actinobacteria	Gardnerella vaginalis NCTC10287	PUBLIC	1667383	1351	Host
2841240826	Actinobacteria	Clavibacter michiganensis ATCC 10253	PUBLIC	3235785	3185	N/A
2841219092	Coriobacteriia	Olsenella sp. GAM18	PUBLIC	2100540	1932	Host
2841182176	Coriobacteriia	Collinsella aerofaciens C11	PUBLIC	2332121	2069	Host
2841168549	Actinobacteria	Agromyces sp. FW100M-8	PUBLIC	3683091	3565	Host
2841162095	Actinobacteria	Aeromicrobium sp. A1-2	PUBLIC	3446585	3501	Environmental
2841158329	Actinobacteria	Agromyces sp. LHK192	PUBLIC	4088319	3765	Environmental
2841129318	Actinobacteria	Leucobacter sp. DSM 101948	PUBLIC	3211982	3130	Host
2841126146	Actinobacteria	Leucobacter triazinivorans JW-1	PUBLIC	3478815	3171	N/A
2841082593	Actinobacteria	Dietzia lutea YIM 80766	PUBLIC	3911842	3738	Environmental
2841078895	Actinobacteria	Dietzia psychralcaliphila ILA-1	PUBLIC	3904836	3697	N/A
2841069458	Actinobacteria	Trueperella pyogenes TP2	PUBLIC	2245225	2071	Host
2841067263	Actinobacteria	Trueperella pyogenes TP3	PUBLIC	2384650	2194	Host
2841058919	Actinobacteria	Acidipropionibacterium jensenii JS279	PUBLIC	3032477	2739	N/A
2841055467	Actinobacteria	Acidipropionibacterium acidipropionici FAM 19036	PUBLIC	3622795	3451	Host
2840989301	Actinobacteria	Actinomadura parvosata kistnae ERS1554153	PUBLIC	13559781	13111	Environmental
2840975346	Actinobacteria	Pseudonocardia sp. MH-G8	PUBLIC	10179404	9598	N/A
2840923754	Actinobacteria	Rathayibacter toxicus FH149	PUBLIC	2313376	2308	N/A
2840917770	Actinobacteria	Rathayibacter toxicus FH146	PUBLIC	2312465	2297	N/A
2840803032	Coriobacteriia	Olsenella sp. AF21-51	PUBLIC	2411550	2168	Host
2840800620	Coriobacteriia	Olsenella provencensis Marseille-P2912	PUBLIC	2633422	2411	Host
2840790949	Coriobacteriia	Collinsella sp. TM09-10AT	PUBLIC	2313738	2086	Host
2840712808	Actinobacteria	Micrococcus luteus SB1254	PUBLIC	2553002	2490	Environmental
2840708747	Actinobacteria	Micrococcus luteus AS2	PUBLIC	2848891	2753	N/A
2840704760	Actinobacteria	Kocuria indica CE7	PUBLIC	2842604	2683	Host
2840702307	Actinobacteria	Kocuria sp. BT304	PUBLIC	2763150	2452	Host
2840649603	Actinobacteria	Rathayibacter iranicus NCCPB 2253	PUBLIC	3436894	3442	N/A
2840627797	Actinobacteria	Rathayibacter rathayi DSM 7485	PUBLIC	3103889	3122	N/A
2840536672	Actinobacteria	Subtercola boreus P28004	PUBLIC	3725681	3612	Environmental
2840385382	Actinobacteria	Cryobacterium zongtaii TMB1-8	PUBLIC	4082906	3996	Environmental
2840377563	Actinobacteria	Cryobacterium tepidiphilum NEAU-85	PUBLIC	2862819	2793	Environmental
2840375602	Actinobacteria	Mobiluncus curtisii holmesii NCTC 11657	PUBLIC	2202530	1960	Host
2840373066	Actinobacteria	Demequina sp. NBRC 110052	PUBLIC	2614118	2535	N/A
2840356303	Actinobacteria	Demequina sp. NBRC 110051	PUBLIC	2754137	2605	N/A
2840054979	Acidimicrobiia	Acidimicrobiales bacterium SYSU D60003	PUBLIC	6220585	5923	N/A
2840013671	Actinobacteria	Nonomuraea sp. WAC 01424	PUBLIC	11361156	10868	N/A
2839998562	Actinobacteria	Aeromicrobium sp. PE09-221	PUBLIC	3999456	4042	N/A
2839986021	Actinobacteria	Cellulosimicrobium cellulans JZ5	PUBLIC	3685650	3687	N/A
2839909645	Actinobacteria	Flaviflexus sp. H23T48	PUBLIC	2830639	2789	Host
2839879690	Nitriliruptoria	Euzebya sp. DY32-46	PUBLIC	6371455	5743	Environmental
2839801896	Actinobacteria	Microbispora sp. GKU 823	PUBLIC	9430098	9861	N/A
2839776089	Actinobacteria	Marmoricola sp. 4Q3S-7	PUBLIC	4108260	4064	N/A
2839721034	Actinobacteria	Kytococcus sedentarius NCTC 11040	PUBLIC	2803893	2768	Environmental
2839664203	Actinobacteria	Thermobifida halotolerans YIM 90462	PUBLIC	5453353	5110	Environmental
2839655373	Actinobacteria	Thermobifida cellulosilytica TB100	PUBLIC	4430365	4004	N/A
2839637960	Actinobacteria	Jiangella alba YIM 61503	PUBLIC	7664864	7108	N/A
2839627365	Actinobacteria	Jiangella sp. NEAU-YY265	PUBLIC	6500878	6457	Environmental
2839578446	Actinobacteria	Kineosporia sp. R_H_3 R_H_3	PUBLIC	7260683	6859	Environmental
2839548437	Actinobacteria	Kineosporia sp. A 224 A 224	PUBLIC	7196381	6775	Environmental
2839542879	Actinobacteria	Janibacter massiliensis Marseille-P4121	PUBLIC	2452619	2452	Host
2839512425	Actinobacteria	Janibacter melonis M714	PUBLIC	3471484	3399	Host
2839427025	Actinobacteria	Salinibacterium sp. S1194	PUBLIC	2817140	2729	Host
2839424328	Actinobacteria	Salinibacterium amurskyense JCM 12362	PUBLIC	2777136	2696	Environmental
2839417377	Actinobacteria	Demequina sp. NBRC 110054	PUBLIC	3354474	3125	N/A
2839380543	Coriobacteriia	Eggerthella lenta TF05-26B-4	PUBLIC	3376081	3019	Host
2839285881	Actinobacteria	Micromonospora sp. BL4	PUBLIC	6413259	6146	Environmental
2839273327	Actinobacteria	Micromonospora sp. BL1	PUBLIC	6463112	6246	Environmental
2839229335	Actinobacteria	Dietzia natronolimnaea S-XJ-1	PUBLIC	3791351	3696	Environmental
2839195618	Actinobacteria	Williamsia marianensis BULT 1.1	PUBLIC	5233905	4918	Environmental
2839109987	Actinobacteria	Subtercola boreus P27444	PUBLIC	4121892	4065	Environmental
2839106452	Actinobacteria	Subtercola boreus P27979	PUBLIC	3670876	3534	Environmental
2839061667	Actinobacteria	Nocardiopsis sp. FIRDI 009	PUBLIC	5804271	5440	Environmental
2839056219	Actinobacteria	Nocardiopsis sinuspersici UTMC102	PUBLIC	6119496	5447	Environmental
2838980199	Actinobacteria	Rathayibacter rathayi AY2B6	PUBLIC	3355400	3400	N/A
2838933032	Actinobacteria	Brachybacterium sp. EE-P12	PUBLIC	3964988	3587	N/A
2838890142	Actinobacteria	Amnibacterium sp. M8JJ-5	PUBLIC	3569947	3455	N/A
2838836467	Coriobacteriia	Collinsella sp. AF11-11	PUBLIC	2223717	1992	Host
2838832518	Coriobacteriia	Collinsella sp. AF23-6	PUBLIC	2260385	2002	Host
2838804460	Actinobacteria	Kribbella sp. NEAU-SW521	PUBLIC	8028932	7560	Environmental
2837730417	Actinobacteria	Cumulibacter sp. G-1	PUBLIC	3943817	3743	Environmental
2837671152	Actinobacteria	Naasia sp. YIM 131853	PUBLIC	4004069	3881	N/A
2837623680	Coriobacteriia	Olsenella sp. AM05-7	PUBLIC	2421442	2187	Host
2837621453	Coriobacteriia	Olsenella sp. AM30-3LB	PUBLIC	2471397	2226	Host
2837609869	Coriobacteriia	Collinsella sp. AM10-11	PUBLIC	2166602	1933	Host
2837608204	Coriobacteriia	Collinsella intestinalis AM30-5LB	PUBLIC	1883753	1664	Host
2837591487	Actinobacteria	Blastococcus saxobsidens DSM 44509	PUBLIC	4523459	4511	Environmental
2837575946	Actinobacteria	Aeromicrobium sp. 9W16Y-2	PUBLIC	3368070	3607	N/A
2837427687	Actinobacteria	Cryobacterium zongtaii TMN-42	PUBLIC	4048390	3940	Environmental
2837423432	Actinobacteria	Cryobacterium aureum Hh31	PUBLIC	4314199	4254	Environmental
2837395106	Actinobacteria	Demequina sp. NBRC 110053	PUBLIC	2500272	2404	N/A
2837385434	Actinobacteria	Demequina sp. NBRC 110057	PUBLIC	2731261	2583	N/A
2837268691	Actinobacteria	Jiangella sp. KE2-3	PUBLIC	7850704	7201	N/A
2837221967	Nitriliruptoria	Egicoccus halophilus EGI 80432	PUBLIC	3980161	3727	Environmental
2837204985	Actinobacteria	Lysinimonas sp. 2DFWR-13	PUBLIC	3097107	2968	Host
2837183177	Nitriliruptoria	Egibacter rhizosphaerae EGI 80759	PUBLIC	4637169	4355	N/A
2837160246	Coriobacteriia	Parolsenella catena JCM 31932	PUBLIC	1796691	1637	Host
2837086405	Actinobacteria	Brachybacterium endophyticum M1HQ-2	PUBLIC	3553347	3224	N/A
2837060743	Actinobacteria	Subtercola boreus P27479	PUBLIC	3848592	3863	Environmental
2837054295	Actinobacteria	Subtercola boreus P27924	PUBLIC	3713237	3585	Environmental
2837017481	Actinobacteria	Pseudopropionibacterium propionicum FDAARGOS_578	PUBLIC	3467615	3197	Host
2836973655	Actinobacteria	Gryllotalpicola sp. 2DFW10M-5	PUBLIC	3677803	3665	Host
2836951218	Actinobacteria	Ornithinimicrobium sp. HY006	PUBLIC	4169359	3880	Host
2836947475	Actinobacteria	Ornithinimicrobium flavum CPCC 203535	PUBLIC	3712913	3742	N/A
2836909232	Actinobacteria	Intrasporangium calvum C5	PUBLIC	4025044	3801	Environmental
2836896545	Actinobacteria	Nakamurella antarctica S14-144	PUBLIC	3377955	3244	Environmental
2836836789	Actinobacteria	Pseudopropionibacterium propionicum F0230a	PUBLIC	3449360	3175	Host
2836834575	Actinobacteria	Trueperella pyogenes TP1	PUBLIC	2332403	2213	Host
2836811818	Actinobacteria	Acidipropionibacterium jensenii FAM 19038	PUBLIC	2999408	2750	Host
2836808371	Actinobacteria	Acidipropionibacterium acidipropionici WGS7	PUBLIC	3615145	3446	N/A
2836797384	Actinobacteria	Plantibacter sp. PA-3-X8	PUBLIC	4082089	3845	N/A
2836782951	Actinobacteria	Salinibacterium sp. UTAS2018	PUBLIC	2995446	2908	N/A
2836721454	Actinobacteria	Xylanimicrobium sp. FW10M-9	PUBLIC	3859980	3683	Host
2836672266	Actinobacteria	Flaviflexus salsibiostraticola KCTC 33148	PUBLIC	2608471	2504	N/A
2836621216	Actinobacteria	Trueperella pyogenes TP4	PUBLIC	2427168	2253	Host
2835541450	Actinobacteria	Marinateneraspora sediminis TPS81	PUBLIC	6015607	5739	Environmental
2835265895	Actinobacteria	Tsukamurella pulmonis NCTC 13230	PUBLIC	4773464	4747	N/A
2835223424	Actinobacteria	Tessaracoccus antarcticus JDX10	PUBLIC	3649759	3375	Environmental
2835219621	Actinobacteria	Cryobacterium zongtaii TMN-39-1	PUBLIC	3894983	3802	Environmental
2835211878	Actinobacteria	Tessaracoccus sp. ZS01	PUBLIC	3184301	2948	N/A
2835200602	Actinobacteria	Mobiluncus curtisii curtisii NCTC 11656	PUBLIC	2181818	1956	Host
2835191852	Actinobacteria	Cryobacterium arcticum SK-1	PUBLIC	4305516	4108	Environmental
2835188231	Actinobacteria	Isoptericola variabilis JZ7	PUBLIC	3476928	3620	N/A
2835182808	Actinobacteria	Mobiluncus mulieris NCTC 11819	PUBLIC	2510813	2332	Host
2835115593	Actinobacteria	Nesterenkonia sp. RB2	PUBLIC	3676111	3577	N/A
2835103816	Actinobacteria	Nesterenkonia sp. PF2B19	PUBLIC	3696919	3885	Environmental
2835082451	Actinobacteria	Pseudarthrobacter phenanthrenivorans J015	PUBLIC	4459315	4269	N/A
2835077007	Actinobacteria	Glycomyces dulcitolivorans SJ-25	PUBLIC	5685225	5443	N/A
2835073579	Actinobacteria	Pseudarthrobacter sp. aT11b	PUBLIC	3516484	3427	N/A
2835044153	Actinobacteria	Varibaculum massiliense Marseille-P2802	PUBLIC	2283357	2057	Host
2835042471	Coriobacteriia	Gordonibacter sp. Marseille-P4307	PUBLIC	1807832	1681	Host
2835039551	Actinobacteria	Agrococcus sp. Marseille-P2731	PUBLIC	3021022	2919	Host
2835038027	Actinobacteria	Arcanobacterium urinimassiliense Marseille-P3248	PUBLIC	1684407	1523	Host
2835022881	Actinobacteria	Agrococcus casei LMG 22410	PUBLIC	2787318	2845	N/A
2835018212	Actinobacteria	Trueperella pyogenes NCTC 5224	PUBLIC	2310711	2168	Host
2835014926	Actinobacteria	Isoptericola variabilis PW21	PUBLIC	3490509	3285	Environmental
2834993636	Actinobacteria	Demequina sp. NBRC 110056	PUBLIC	2937786	2741	N/A
2834991364	Coriobacteriia	Eggerthella sp. AM16-19	PUBLIC	2571092	2271	Host
2834958943	Actinobacteria	Dietzia sp. JS16-p6b	PUBLIC	3720309	3551	Environmental
2834930187	Actinobacteria	Trueperella pyogenes TP4479	PUBLIC	2382253	2195	N/A
2834927992	Actinobacteria	Trueperella pyogenes TP-2849	PUBLIC	2384672	2194	N/A
2834914592	Actinobacteria	Acidipropionibacterium virtanenii JS278	PUBLIC	3432872	3216	N/A
2834902742	Actinobacteria	Auritidibacter sp. NML130574	PUBLIC	2656163	2545	Host
2834848411	Actinobacteria	Curtobacterium sp. Ferrero	PUBLIC	3694888	3626	N/A
2834841514	Actinobacteria	Propionibacterium sp. OF05-25	PUBLIC	2532082	2497	Host
2834836693	Actinobacteria	Propionibacterium australiense NML98A072	PUBLIC	2996433	2771	Host
2834816687	Actinobacteria	Cellulomonas sp. NEAU-YY56	PUBLIC	4391169	4277	Environmental
2834812994	Actinobacteria	Cellulomonas sp. WB94	PUBLIC	3868980	3692	N/A
2834805264	Actinobacteria	Rothia dentocariosa OG2-1	PUBLIC	2469903	2216	N/A
2834802635	Actinobacteria	Rothia sp. Olga	PUBLIC	2756010	2628	N/A
2834696238	Actinobacteria	Actinomyces sp. Z5	PUBLIC	3759350	3199	Host
2834693916	Actinobacteria	Actinomyces culturomici Marseille-P3575	PUBLIC	2562402	2321	Host
2834618132	Actinobacteria	Nocardioides currus IB-3	PUBLIC	4533856	4447	N/A
2834611595	Actinobacteria	Nocardioides immobilis CCTCC AB 2017083	PUBLIC	6518718	6536	Environmental
2834564487	Actinobacteria	Brevibacterium casei M40	PUBLIC	3769110	3501	Environmental
2834560794	Actinobacteria	Brevibacterium casei OG2	PUBLIC	3885661	3692	N/A
2834547273	Actinobacteria	Gordonia lacunae BS2	PUBLIC	5756417	5317	Environmental
2834542391	Actinobacteria	Gordonia sp. IITR100	PUBLIC	5285492	4881	Environmental
2834507750	Actinobacteria	Kribbella sp. ALI-6-A	PUBLIC	8101914	7805	Environmental
2834497130	Actinobacteria	Blastococcus litoris GP-S2-8	PUBLIC	4631862	4634	Environmental
2834479247	Actinobacteria	Blastococcus atacamensis P6	PUBLIC	3893821	3941	Environmental
2834470873	Actinobacteria	Cellulosimicrobium sp. KWT-B	PUBLIC	4412091	3960	Host
2834462815	Actinobacteria	Prauserella coralliicola DSM 45821	PUBLIC	8057340	8057	Host
2834436906	Coriobacteriia	Atopobium rimae DSM 7090	PUBLIC	1629936	1544	Host
2834417666	Actinobacteria	Leucobacter sp. wl10	PUBLIC	3805743	3627	N/A
2834408108	Actinobacteria	Mycolicibacter virginiensis GF75	PUBLIC	4849424	4835	Environmental
2834392167	Actinobacteria	Aeromicrobium sp. M2KJ-4	PUBLIC	4029279	4037	Environmental
2834387171	Actinobacteria	Mycolicibacter senuensis GF74	PUBLIC	4792971	4995	Environmental
2834342532	Actinobacteria	Dietzia maris DSM 43672	PUBLIC	3505372	3405	Environmental
2834224877	Actinobacteria	Geodermatophilus sp. LHW52908	PUBLIC	5227744	5122	Host
2834213753	Actinobacteria	Geodermatophilus chilensis B12	PUBLIC	5511499	5661	Environmental
2834171953	Actinobacteria	Auritidibacter sp. NML120636	PUBLIC	2472452	2338	Host
2834163408	Actinobacteria	Auritidibacter sp. NML120779	PUBLIC	2498540	2477	Host
2834106082	Coriobacteriia	Olsenella phocaeensis Marseille-P2936	PUBLIC	2276769	2289	Host
2834103891	Coriobacteriia	Olsenella sp. AM05-17	PUBLIC	2421567	2190	Host
2834075027	Actinobacteria	Micrococcus luteus NCTC 7503	PUBLIC	2433675	2263	Host
2834070201	Actinobacteria	Kocuria tytonicola DSM 104133	PUBLIC	2614304	2476	Host
2834066153	Actinobacteria	Leifsonia sp. ku-ls	PUBLIC	4103528	4047	N/A
2834059584	Actinobacteria	Leifsonia xyli xyli gdw1	PUBLIC	2548085	2810	N/A
2833973259	Actinobacteria	Corynebacterium urealyticum VH3073	PUBLIC	2303392	2028	Host
2833952634	Actinobacteria	Corynebacterium urealyticum VH5757	PUBLIC	2367212	2132	Host
2833950470	Actinobacteria	Corynebacterium urealyticum VH4549	PUBLIC	2402972	2163	Host
2833948465	Actinobacteria	Corynebacterium urealyticum VH4248	PUBLIC	2261231	2004	Host
2833868136	Actinobacteria	Nakamurella silvestris DSM 102309	PUBLIC	5430123	4859	Environmental
2833854712	Actinobacteria	Georgenia sp. ZLJ0423	PUBLIC	3432109	3039	Host
2833759489	Actinobacteria	Mycetocola tolaasinivorans IF 016277	PUBLIC	3438211	3248	N/A
2833709550	Actinobacteria	Microbacterium sp. 3290	PUBLIC	4008291	3732	N/A
2833593252	Actinobacteria	Miniimonas sp. S16	PUBLIC	3772642	3361	N/A
2833543062	Actinobacteria	Actinobaculum suis C1-22-1	PUBLIC	2225110	1848	Host
2833514366	Coriobacteriia	Slackia exigua NCTC 12994	PUBLIC	2102748	1810	Host
2833498065	Actinobacteria	Ornithinimicrobium sp. KCTC 49018	PUBLIC	4558292	4234	Environmental
2833465287	Actinobacteria	Oerskovia enterophila DSM 43852	PUBLIC	4651508	4193	Host
2833457382	Actinobacteria	Ornithinimicrobium murale DSM 22056	PUBLIC	3285756	3171	N/A
2833441259	Actinobacteria	Ornithinimicrobium cerasi CPCC 203383	PUBLIC	3835003	3668	N/A
2833417051	Actinobacteria	Actinobaculum suis C1-9-1	PUBLIC	2325453	1949	Host
2833406015	Actinobacteria	Mycetocola reblochoni REB411	PUBLIC	2909779	2759	N/A
2833109367	Actinobacteria	Dermacoccus abyssi MT1.1	PUBLIC	3160906	3126	Environmental
2833093369	Actinobacteria	Dermacoccus sp. CCH2-D9	PUBLIC	2787014	2682	N/A
2833065481	Actinobacteria	Cryobacterium sp. GCJ02	PUBLIC	4385465	4129	Environmental
2833059440	Actinobacteria	Tessaracoccus timonensis Marseille-P5995	PUBLIC	2759000	2710	Host
2833011970	Actinobacteria	Frondihabitans sp. 762G35	PUBLIC	3409251	3302	N/A
2832903123	Actinobacteria	Renibacterium salmoninarum DJ2R	PUBLIC	3155228	3671	Host
2832899321	Actinobacteria	Humibacter sp. BT305	PUBLIC	3865684	3801	Host
2832888889	Actinobacteria	Renibacterium salmoninarum H2	PUBLIC	3155332	3673	Host
2832885401	Actinobacteria	Homoserinimonas sp. OAct 916	PUBLIC	3646169	3487	N/A
2832825964	Actinobacteria	Auritidibacter sp. NML100628	PUBLIC	2596136	2505	Host
2832725439	Actinobacteria	Zhihengliuella halotolerans La12	PUBLIC	3707188	3588	Environmental
2832698628	Actinobacteria	Subtercola sp. Z020	PUBLIC	3533259	3442	N/A
2832653566	Actinobacteria	Humibacillus sp. DSM 29435	PUBLIC	5023713	4728	Environmental
2832552210	Actinobacteria	Subtercola boreus K300	PUBLIC	4212750	3984	Environmental
2832479645	Actinobacteria	Dermacoccus nishinomiyaensis NCTC 11039	PUBLIC	3098047	2990	Environmental
2832455699	Actinobacteria	Dermacoccus nishinomiyaensis UCD-KPL2528	PUBLIC	3162381	3036	N/A
2832437313	Actinobacteria	Dermacoccus nishinomiyaensis UCD-KPL2534	PUBLIC	3088111	2974	N/A
2832422011	Coriobacteriia	Enorma phocaeensis Marseille-P3242	PUBLIC	2377193	2131	Host
2832386119	Actinobacteria	Mycetocola sp. 622	PUBLIC	3168545	3071	Host
2832382567	Actinobacteria	Mycetocola lacteus JCM 11654	PUBLIC	3835470	3551	N/A
2832296102	Actinobacteria	Pseudoglutamicibacter cumminsii IME1328	PUBLIC	2092019	1944	Host
2832161093	Actinobacteria	Hoyosella altamirensis NBRC 109631	PUBLIC	4875098	4839	Environmental
2832062824	Actinobacteria	Amnibacterium setariae DD4a	PUBLIC	3482706	3530	N/A
2832010975	Nitriliruptoria	Euzebya rosea DSW09	PUBLIC	5509297	4942	Environmental
2832004796	Actinobacteria	Jishengella endophytica JCM 18317	PUBLIC	6538017	6178	N/A
2831950292	Coriobacteriia	Raoultibacter massiliensis Marseille-P2849	PUBLIC	3656448	3103	Host
2831935698	Actinobacteria	Jishengella sp. AZ1-13	PUBLIC	5963223	5453	N/A
2831922129	Thermoleophilia	Gaiella occulta F2-233	PUBLIC	3028529	3252	Environmental
2831856209	Nitriliruptoria	Euzebya tangerina F10	PUBLIC	4780058	4412	Host
2831851512	Actinobacteria	Phytoactinopolyspora sp. YIM 96934	PUBLIC	5046265	4696	Environmental
2831686037	Actinobacteria	Auritidibacter ignavus IMMIB L-1656	PUBLIC	2589795	2550	Host
2831412378	Coriobacteriia	Raoultibacter timonensis Marseille-P3277	PUBLIC	3936881	3322	Host
2831401355	Coriobacteriia	Rubneribacter badeniensis ResAG-85	PUBLIC	3364395	2886	Host
2831391350	Coriobacteriia	Enteroscipio rubneri ResAG-96	PUBLIC	2826736	2416	Host
2831250693	Actinobacteria	Flexivirga sp. BO-16	PUBLIC	4144872	4101	Environmental
2831239063	Actinobacteria	Glutamicibacter arilaitensis LJH19	PUBLIC	3602821	3517	Environmental
2830819286	Actinobacteria	Corynebacterium urealyticum VH5913	PUBLIC	2313061	2117	Host
2828610847	Actinobacteria	Micrococcus sp. TA1	PUBLIC	3664145	3320	N/A
2826464033	Actinobacteria	Rhodococcus rhodochrous NCTC 10210	PUBLIC	5274756	4966	Environmental
2826287053	Actinobacteria	Rhodococcus rhodochrous NRRL B-1306	PUBLIC	6777324	6523	N/A
2825616118	Actinobacteria	Rothia dentocariosa UMB0083	PUBLIC	2494324	2229	Host
2825611003	Actinobacteria	Rhodococcus hoagii NCTC 5650	PUBLIC	5308051	5114	Host
2825563536	Actinobacteria	Rhodococcus hoagii DSSKP-R-001	PUBLIC	5438826	5276	Environmental
2825252539	Actinobacteria	Mycolicibacterium sp. BK634	PUBLIC	7109469	7056	N/A
2825215390	Actinobacteria	Mycolicibacterium sp. BK607	PUBLIC	6998502	6869	N/A
2825202462	Actinobacteria	Mycolicibacterium sp. BK598	PUBLIC	6998111	6868	N/A
2825179492	Actinobacteria	Mycolicibacterium sp. BK557	PUBLIC	6978591	6833	N/A
2825172686	Actinobacteria	Mycolicibacterium sp. BK556	PUBLIC	6954437	6805	N/A
2824493058	Actinobacteria	Acidothermus cellulolyticus 10B	PUBLIC	2443358	2283	N/A
2823997243	Actinobacteria	Corynebacterium glutamicum ATCC 13287	PUBLIC	3309796	3191	Environmental
2823957333	Actinobacteria	Frigoribacterium faeni AS3.2	PUBLIC	3199322	2991	N/A
2823954190	Actinobacteria	Frigoribacterium endophyticum AS3.20	PUBLIC	3324001	3142	N/A
2823895381	Actinobacteria	Kineococcus radiotolerans AS2.23	PUBLIC	4725700	4528	N/A
2823706304	Actinobacteria	Cellulomonas cellasea RAS26	PUBLIC	5044698	4568	N/A
2823703975	Actinobacteria	Micrococcus aloeverae RAT4	PUBLIC	2480523	2328	N/A
2823685165	Actinobacteria	Mycobacterium iranicum AT2.18	PUBLIC	5518717	5340	N/A
2823497638	Actinobacteria	Bifidobacterium pseudolongum globosum DSM 20092	PUBLIC	1978157	1696	Host
2823408088	Actinobacteria	Rhodococcus pyridinivorans GF3	PUBLIC	5303895	5100	Environmental
2823350582	Actinobacteria	Rothia mucilaginosa 138_RMUC	PUBLIC	2308239	1848	Host
2823348749	Actinobacteria	Rothia mucilaginosa 175_RMUC	PUBLIC	2292653	1832	Host
2823339794	Actinobacteria	Rothia mucilaginosa 207_RMUC	PUBLIC	2323428	1866	Host
2823337954	Actinobacteria	Rothia mucilaginosa 268_RMUC	PUBLIC	2275643	1839	Host
2823332118	Actinobacteria	Rothia mucilaginosa 329_RMUC	PUBLIC	2359913	1935	Host
2823325650	Actinobacteria	Rothia mucilaginosa 470_RMUC	PUBLIC	2244809	1806	Host
2823321286	Actinobacteria	Rothia mucilaginosa 509_RMUC	PUBLIC	2374318	1918	Host
2823308500	Actinobacteria	Rothia mucilaginosa 788_RMUC	PUBLIC	2257570	1904	Host
2823302571	Actinobacteria	Rothia mucilaginosa 1211_RMUC	PUBLIC	2277731	1843	Host
2823300744	Actinobacteria	Rothia mucilaginosa 141_RMUC	PUBLIC	2236745	1826	Host
2823264431	Actinobacteria	Corynebacterium aurimucosum UMB1300	PUBLIC	2815167	2681	Host
2823253466	Actinobacteria	Alloscardovia omnicolens UMB0006	PUBLIC	1802081	1578	Host
2823251811	Actinobacteria	Alloscardovia omnicolens UMB0064	PUBLIC	1841181	1654	Host
2823241805	Actinobacteria	Corynebacterium aurimucosum UMB0043	PUBLIC	2671915	2570	Host
2822736549	Actinobacteria	Alloscardovia omnicolens CMW7705A	PUBLIC	1746893	1548	Host
2821831370	Actinobacteria	Trueperella pyogenes 331_TPYO	PUBLIC	1923996	1728	Host
2821822601	Actinobacteria	Leifsonia xyli 356_LXYL	PUBLIC	2653159	2522	Host
2821818251	Actinobacteria	Isoptericola variabilis 871_IVAR	PUBLIC	2439472	2157	Host
2821806011	Actinobacteria	Actinomyces urogenitalis 752_PACI	PUBLIC	2598372	2254	Host
2821801641	Actinobacteria	Bifidobacterium scardovii 981_BLON	PUBLIC	3121288	2647	Host
2821680275	Actinobacteria	Micromonospora sp. CNZ280	PUBLIC	7323123	6999	Environmental
2821608217	Actinobacteria	Curtobacterium flaccumfaciens WW7	PUBLIC	3486446	3379	N/A
2821268502	Actinobacteria	Lysinimonas sp. SLBN-160	PUBLIC	3750023	3478	N/A
2821108489	Actinobacteria	Curtobacterium pusillum WPL5_2	PUBLIC	3578474	3496	N/A
2818991469	Actinobacteria	Terrabacter lapilli 3265	PUBLIC	4644110	4319	N/A
2818991463	Actinobacteria	Streptomyces argenteolus 3259	PUBLIC	7948711	6982	N/A
2818991462	Actinobacteria	Terrabacter sp. 3264	PUBLIC	4320267	4041	N/A
2818991458	Actinobacteria	Terrabacter sp. 3211	PUBLIC	4794049	4409	N/A
2818991318	Actinobacteria	Humibacillus xanthopallidus SLBN-155	PUBLIC	5266538	4692	N/A
2816332604	Actinobacteria	Bifidobacterium pseudolongum UMB-MBP-01	PUBLIC	2008102	1716	Host
2816332598	Actinobacteria	Cellulosimicrobium cellulans PSBB019	PUBLIC	4799856	4262	Environmental
2816332593	Actinobacteria	Streptomyces rimosus rimosus NRRL WC-3929	PUBLIC	9711018	8614	N/A
2816332584	Actinobacteria	Streptomyces rimosus rimosus NRRL ISP-5260	PUBLIC	9572090	8531	Environmental
2816332581	Actinobacteria	Streptomyces rimosus rimosus NRRL B-16073	PUBLIC	9369239	8212	Environmental
2816332579	Actinobacteria	Streptomyces rimosus rimosus NRRL WC-3882	PUBLIC	8261756	7419	Environmental
2816332576	Actinobacteria	Streptomyces rimosus rimosus NRRL WC-3877	PUBLIC	8708189	7729	Environmental
2816332575	Actinobacteria	Streptomyces rimosus rimosus NRRL WC-3904	PUBLIC	9614205	8526	N/A
2816332567	Actinobacteria	Streptomyces rimosus rimosus NRRL WC-3560	PUBLIC	8585519	7496	Environmental
2816332554	Actinobacteria	Kocuria rhizophila UMB0131	PUBLIC	2833561	2532	Host
2816332450	Actinobacteria	Rhodococcus qingshengii djl-6-2	PUBLIC	6700013	6341	Environmental
2816332348	Actinobacteria	Streptomyces avermitilis DSM 46492	PUBLIC	8900533	7942	Environmental
2816332324	Actinobacteria	Cutibacterium avidum MJR7694	PUBLIC	2463801	2308	Host
2816332322	Actinobacteria	Rhodococcus erythropolis 1159	PUBLIC	7085653	6779	Environmental
2816332305	Actinobacteria	Kocuria rhizophila FDAARGOS_302	PUBLIC	2697803	2394	N/A
2816332288	Actinobacteria	Bifidobacterium dentium DSM 20436	PUBLIC	2635669	2208	Host
2816332270	Actinobacteria	Rhodococcus qingshengii CS98	PUBLIC	6711688	6404	Environmental
2816332264	Actinobacteria	Cutibacterium avidum DPC 6544	PUBLIC	2729848	2530	Host
2816332248	Actinobacteria	Rothia mucilaginosa 902_RMUC	PUBLIC	2256399	1801	Host
2814123426	Actinobacteria	Corynebacterium striatum 587_CAUR	PUBLIC	2759511	2637	Host
2814123423	Actinobacteria	Corynebacterium striatum 962_CAUR	PUBLIC	2813717	2702	Host
2814123422	Actinobacteria	Corynebacterium striatum 963_CAUR	PUBLIC	2808556	2693	Host
2814123416	Actinobacteria	Corynebacterium striatum 1327_CAUR	PUBLIC	2903125	2817	Host
2814123415	Actinobacteria	Corynebacterium striatum 1329_CAUR	PUBLIC	2896226	2803	Host
2814123413	Actinobacteria	Corynebacterium striatum 542_CAUR	PUBLIC	2822507	2700	Host
2814123412	Actinobacteria	Corynebacterium striatum 797_CAUR	PUBLIC	2727164	2590	Host
2814123403	Actinobacteria	Mycobacterium fortuitum NS-7455	PUBLIC	6197945	6193	Host
2814123402	Actinobacteria	Mycobacterium fortuitum GA-0871	PUBLIC	6626443	6615	Host
2814123401	Actinobacteria	Mycobacterium fortuitum 852002-53395_SCH5661144-a	PUBLIC	6513261	6507	Host
2814123394	Actinobacteria	Mycobacterium fortuitum E3377	PUBLIC	6107571	6092	Host
2814123392	Actinobacteria	Mobiluncus mulieris NCTC 11658	PUBLIC	2529093	2288	Host
2814123389	Actinobacteria	Mycobacterium fortuitum 852002-51695_SCH5383401	PUBLIC	6798130	6910	Host
2814123387	Actinobacteria	Mycobacterium fortuitum E3337	PUBLIC	6335942	6292	Host
2814123382	Actinobacteria	Mycobacterium fortuitum 1089381.4	PUBLIC	6293407	6133	Host
2814123381	Actinobacteria	Mycobacterium fortuitum 1165541.1	PUBLIC	6728674	6645	Host
2814123380	Coriobacteriia	Collinsella aerofaciens NCTC 11838	PUBLIC	2463631	2229	Host
2814123378	Actinobacteria	Mycobacterium fortuitum 1242461.0	PUBLIC	6712196	6754	Host
2814123377	Actinobacteria	Mycobacterium fortuitum E2378	PUBLIC	6213080	6074	Host
2814123376	Actinobacteria	Mycobacterium fortuitum E2981	PUBLIC	6108176	6030	Host
2814123373	Actinobacteria	Mycobacterium fortuitum E1336	PUBLIC	6482139	6468	Host
2814123372	Actinobacteria	Mycobacterium fortuitum 852014-51789_SCH5646012	PUBLIC	6351867	6284	Host
2814123371	Actinobacteria	Rothia mucilaginosa UMB0024	PUBLIC	2258154	1802	Host
2814123370	Actinobacteria	Mycobacterium fortuitum E1141	PUBLIC	6170030	6088	Host
2814123369	Actinobacteria	Mycobacterium fortuitum E190	PUBLIC	6315267	6233	Host
2814123366	Actinobacteria	Rhodococcus ruber NBRC 15591	PUBLIC	5331223	4960	N/A
2814123270	Actinobacteria	Trueperella pyogenes Arash114	PUBLIC	2338282	2170	Host
2814123250	Actinobacteria	Rhodococcus ruber P14	PUBLIC	5522075	5110	Environmental
2814123243	Actinobacteria	Streptomyces agglomeratus 5-1-3	PUBLIC	9595404	8949	Environmental
2814123237	Actinobacteria	Actinosynnema pretiosum X47	PUBLIC	8131572	7053	Environmental
2814123227	Actinobacteria	Rothia mucilaginosa FDAARGOS_369	PUBLIC	2408770	1972	Host
2814123185	Actinobacteria	Gordonia terrae UMB0777	PUBLIC	5693803	5315	Host
2814123182	Coriobacteriia	Atopobium vaginae NCTC 13935	PUBLIC	1451822	1223	Host
2814123179	Actinobacteria	Brevibacterium ravenspurgense UMB0426	PUBLIC	2387833	2202	Host
2814123099	Actinobacteria	Nocardia seriolae UTF1	PUBLIC	8121733	7753	Host
2814123075	Actinobacteria	Cutibacterium granulosum NCTC 11865	PUBLIC	2175244	1868	N/A
2814123074	Actinobacteria	Nocardia brasiliensis FDAARGOS_352	PUBLIC	8934655	8341	Host
2814123073	Actinobacteria	Bifidobacterium angulatum GT102	PUBLIC	2064639	1689	Host
2811995366	Actinobacteria	Corynebacterium stationis LMG 21670	PUBLIC	2871159	2735	N/A
2811995352	Actinobacteria	Streptomyces lydicus NRRL ISP-5461	PUBLIC	8165661	7378	Environmental
2811995330	Actinobacteria	Streptomyces violaceoruber NRRL S-981	PUBLIC	10475145	9606	Environmental
2811995326	Actinobacteria	Streptomyces anulatus NRRL B-2873	PUBLIC	8377370	7727	Environmental
2811995316	Actinobacteria	Streptomyces anulatus NRRL B-3362	PUBLIC	8377824	7734	Environmental
2811995310	Actinobacteria	Streptomyces viridochromogenes NRRL 3413	PUBLIC	10251186	9303	Environmental
2811995306	Actinobacteria	Corynebacterium variabile NRRL B-4201	PUBLIC	4705522	4372	N/A
2811995299	Actinobacteria	Rothia dentocariosa 316_RDEN	PUBLIC	2496497	2214	Host
2811995297	Actinobacteria	Rothia dentocariosa 1234_RDEN	PUBLIC	2478405	2213	Host
2811995296	Actinobacteria	Rothia dentocariosa 694_RDEN	PUBLIC	2414506	2143	Host
2811995288	Actinobacteria	Parascardovia denticolens NCTC 12937	PUBLIC	1830728	1572	Host
2811995285	Actinobacteria	Mycobacterium gordonae 1245695.6	PUBLIC	6867889	6360	Host
2811995257	Actinobacteria	Corynebacterium xerosis UMB0908	PUBLIC	2923996	2671	Host
2811995256	Actinobacteria	Corynebacterium kroppenstedtii UMB0869	PUBLIC	2516257	2209	Host
2811995255	Actinobacteria	Corynebacterium minutissimum NCTC 10289	PUBLIC	2736326	2647	Host
2811995253	Actinobacteria	Mycobacterium sinense 852014-51077_SCH5608930-a	PUBLIC	4557619	4393	Host
2811995252	Actinobacteria	Mycobacterium xenopi NCTC 10042	PUBLIC	5251936	5183	Host
2811995246	Actinobacteria	Actinomyces urogenitalis UMB0319	PUBLIC	2511078	2144	Host
2811995241	Actinobacteria	Varibaculum cambriense UMB0744	PUBLIC	2035573	1824	Host
2811995233	Actinobacteria	Schaalia odontolytica NCTC 9935	PUBLIC	2453514	2140	Host
2811995228	Actinobacteria	Varibaculum cambriense UMB0796	PUBLIC	2303691	2059	Host
2811995227	Actinobacteria	Mycobacterium sinense E1572	PUBLIC	4642644	4533	Host
2811995226	Actinobacteria	Rhodococcus wratislaviensis NCTC 13229	PUBLIC	7777377	7156	N/A
2811995225	Actinobacteria	Corynebacterium amycolatum NCTC 7243	PUBLIC	2638280	2360	Host
2811995217	Actinobacteria	Corynebacterium amycolatum UMB0338	PUBLIC	2462440	2209	Host
2811995216	Actinobacteria	Corynebacterium amycolatum UMB0042	PUBLIC	2481374	2206	Host
2811995215	Actinobacteria	Mycobacterium gordonae 1275229.4	PUBLIC	6712550	6366	Host
2811995211	Actinobacteria	Actinomyces naeslundii UMB0181	PUBLIC	3124007	2705	Host
2811995210	Actinobacteria	Actinomyces oris UMB0183	PUBLIC	3013203	2516	Host
2811995209	Actinobacteria	Actinomyces naeslundii UMB0731	PUBLIC	3128110	2635	Host
2811995208	Actinobacteria	Schaalia odontolytica UMB0018	PUBLIC	2340528	2002	Host
2811995199	Actinobacteria	Corynebacterium striatum NCTC 9755	PUBLIC	2784006	2654	Host
2811995198	Actinobacteria	Mycobacterium gordonae 1245752.6	PUBLIC	7688690	7371	Host
2811995197	Actinobacteria	Corynebacterium minutissimum NCTC 10288	PUBLIC	2695970	2539	Host
2811995186	Actinobacteria	Streptomyces niveus NRRL 2466	PUBLIC	8215662	7707	Environmental
2811995169	Actinobacteria	Streptomyces vinaceus NRRL B-1733	PUBLIC	6881178	6668	Environmental
2811995077	Actinobacteria	Streptomyces exfoliatus NRRL B-2924-P128	PUBLIC	7857897	7128	Environmental
2811995075	Actinobacteria	Bifidobacterium choerinum FMB-1	PUBLIC	2257294	1899	Host
2811995069	Actinobacteria	Corynebacterium striatum 216	PUBLIC	3031488	2932	Host
2811995067	Actinobacteria	Microbacterium hominis SJTG1	PUBLIC	3624793	3461	N/A
2811995065	Actinobacteria	Corynebacterium striatum 215	PUBLIC	2993983	2879	Host
2811995057	Actinobacteria	Corynebacterium kroppenstedtii DNF00591	PUBLIC	2535241	2231	Host
2811995035	Actinobacteria	Corynebacterium urealyticum NCTC 12011	PUBLIC	2377532	2068	Host
2811995034	Actinobacteria	Nocardiopsis dassonvillei HZNU_N_1	PUBLIC	6641645	5635	Host
2811995002	Actinobacteria	Corynebacterium striatum KC-Na-01	PUBLIC	2797692	2717	Host
2811994997	Actinobacteria	Parascardovia denticolens JCM 12538	PUBLIC	1890857	1580	Host
2811994993	Actinobacteria	Microbacterium oxydans BEL163	PUBLIC	3692080	3611	N/A
2811994990	Actinobacteria	Microbacterium oleivorans Wellendorf	PUBLIC	2916846	2887	N/A
2811994917	Actinobacteria	Streptomyces sp. SLBN-134	PUBLIC	7761064	6939	N/A
2811994882	Actinobacteria	Terrabacter sp. SLBN-196	PUBLIC	4688362	4376	N/A
2811994880	Actinobacteria	Cellulomonas sp. SLBN-39	PUBLIC	4147780	3794	N/A
2811994879	Actinobacteria	Streptomyces sp. SLBN-192	PUBLIC	9313447	8496	N/A
2811994878	Actinobacteria	Nocardioides sp. SLBN-169	PUBLIC	5992952	5775	N/A
2811994874	Actinobacteria	Nocardioides sp. SLBN-35	PUBLIC	5367947	5207	N/A
2811994872	Actinobacteria	Microbacterium sp. SLBN-158	PUBLIC	4121241	3639	N/A
2811994871	Actinobacteria	Arthrobacter sp. SLBN-179	PUBLIC	4497550	4202	N/A
2811994800	Actinobacteria	Streptomyces sp. SMS_SU21	PUBLIC	7427809	6683	Environmental
2808606982	Actinobacteria	Streptomyces sp. SLBN-118	PUBLIC	7791042	7202	N/A
2808606957	Actinobacteria	Bifidobacterium sp. ESL0447	PUBLIC	2233706	1853	Host
2808606955	Actinobacteria	Arthrobacter sp. AG367	PUBLIC	4529555	4241	N/A
2808606946	Actinobacteria	Streptomyces violaceusniger NRRL F-8817	PUBLIC	10369018	9126	N/A
2808606935	Actinobacteria	Streptomyces violaceoruber NRRL S-12	PUBLIC	8466001	7684	Environmental
2808606813	Actinobacteria	Corynebacterium camporealensis CIP 105508	PUBLIC	2450029	2448	Host
2808606808	Actinobacteria	Jonesia denitrificans NCTC 10816	PUBLIC	2749647	2636	Host
2808606807	Actinobacteria	Corynebacterium renale NCTC 7448	PUBLIC	2335089	2236	Host
2808606802	Actinobacteria	Mycobacterium colombiense 852002-51834_SCH5396731	PUBLIC	5531015	5260	Host
2808606800	Actinobacteria	Mycobacterium asiaticum 1276495.2	PUBLIC	6197582	5826	Host
2808606795	Actinobacteria	Actinotignum timonense UMB0063	PUBLIC	2269675	1938	Host
2808606793	Actinobacteria	Brevibacterium iodinum NCTC 9742	PUBLIC	3614741	3336	N/A
2808606791	Actinobacteria	Mycobacterium colombiense IS-2214	PUBLIC	5534853	5292	Host
2808606789	Actinobacteria	Mycobacterium vulneris ACS4093	PUBLIC	6991950	6824	Host
2808606787	Actinobacteria	Mycobacterium colombiense NS-7390	PUBLIC	5598511	5343	Host
2808606783	Actinobacteria	Mycobacterium colombiense E2464	PUBLIC	5784930	5537	Host
2808606782	Actinobacteria	Mycobacterium asiaticum 1337463.1	PUBLIC	6090026	5991	Host
2808606781	Actinobacteria	Mycobacterium colombiense 1164983.0	PUBLIC	5698005	5436	Host
2808606779	Actinobacteria	Mycobacterium vulneris ICS2043	PUBLIC	6988099	6814	Host
2808606778	Actinobacteria	Dermatophilus congolensis NCTC 7915	PUBLIC	2628000	2452	Host
2808606776	Actinobacteria	Mycobacterium chubuense NCTC 10819	PUBLIC	6021188	5807	Environmental
2808606773	Actinobacteria	Mycobacterium conceptionense ACS4694	PUBLIC	6447985	6274	Host
2808606772	Actinobacteria	Mycobacterium conceptionense ACS1953	PUBLIC	6387341	6252	Host
2808606771	Actinobacteria	Corynebacterium renale NCTC 11140	PUBLIC	2338129	2206	Host
2808606770	Actinobacteria	Mycobacterium asiaticum 1275241.6	PUBLIC	5766943	5449	Host
2808606769	Actinobacteria	Mycobacterium asiaticum 1081914.2	PUBLIC	5997058	5823	Host
2808606768	Actinobacteria	Mycobacterium asiaticum 1137369.8	PUBLIC	6097614	5815	Host
2808606764	Actinobacteria	Mycobacterium mucogenicum 1127319.6	PUBLIC	6214952	6146	Host
2808606762	Actinobacteria	Mycobacterium heraklionense 1245976.6	PUBLIC	4795159	4530	Host
2808606759	Actinobacteria	Corynebacterium matruchotii NCTC 10254	PUBLIC	2854659	2650	Host
2808606757	Actinobacteria	Mycobacterium conceptionense IS-1222	PUBLIC	6147015	6000	Host
2808606756	Actinobacteria	Arcanobacterium haemolyticum NCTC 9697	PUBLIC	1888729	1857	Host
2808606754	Actinobacteria	Nocardia otitidiscaviarum NCTC 1934	PUBLIC	7536042	6976	Host
2808606752	Actinobacteria	Mycobacterium heraklionense NS-7503	PUBLIC	4368532	4187	Host
2808606750	Actinobacteria	Mycobacterium mucogenicum 1199456.5	PUBLIC	6008165	5953	Host
2808606749	Actinobacteria	Mycobacterium setense 852014-10208_SCH5295773	PUBLIC	6309780	6178	Host
2808606747	Actinobacteria	Schaalia turicensis UMB0250	PUBLIC	2004797	1835	Host
2808606746	Actinobacteria	Mycobacterium vulneris ACS3670	PUBLIC	6769129	6569	Host
2808606745	Actinobacteria	Mycobacterium conceptionense ACS2995	PUBLIC	6378057	6239	Host
2808606744	Actinobacteria	Trueperella bernardiae UMB0116	PUBLIC	2045052	1859	Host
2808606741	Actinobacteria	Dermabacter hominis UMB0490	PUBLIC	2280774	2071	Host
2808606740	Actinobacteria	Mycobacterium heraklionense 1211594.5	PUBLIC	4706136	4518	Host
2808606737	Actinobacteria	Mycobacterium asiaticum 1165133.8	PUBLIC	5864540	5450	Host
2808606736	Actinobacteria	Mycobacterium asiaticum 1245139.5	PUBLIC	5409154	5114	Host
2808606735	Actinobacteria	Mycobacterium kyorinense E861	PUBLIC	4802590	4659	Host
2808606734	Actinobacteria	Mycobacterium colombiense E1334	PUBLIC	5517086	5241	Host
2808606733	Actinobacteria	Mycobacterium conceptionense ACS2998	PUBLIC	6380100	6240	Host
2808606732	Actinobacteria	Mycobacterium heraklionense E2548	PUBLIC	4543618	4329	Host
2808606728	Actinobacteria	Actinomyces neuii UMB0402	PUBLIC	2404156	2237	Host
2808606719	Actinobacteria	Actinomyces graevenitzii UMB0286	PUBLIC	2105258	1801	Host
2808606718	Actinobacteria	Mycobacterium conceptionense ACS2738	PUBLIC	6446272	6282	Host
2808606700	Actinobacteria	Arthrobacter agilis UMCV2	PUBLIC	3482157	3523	N/A
2808606681	Actinobacteria	Mycolicibacterium senegalense NCTC 4524	PUBLIC	6075887	5844	Host
2808606678	Actinobacteria	Mycobacterium mantenii E152	PUBLIC	5796448	5476	Host
2808606667	Actinobacteria	Corynebacterium tuscaniense UMB0792	PUBLIC	2250467	2195	Host
2808606659	Actinobacteria	Mycobacterium peregrinum ACS819	PUBLIC	6534503	6353	Host
2808606658	Actinobacteria	Mycolicibacterium elephantis 1477680.9	PUBLIC	5353598	5478	Host
2808606657	Actinobacteria	Mycolicibacterium elephantis 852002-10318_SCH4845932	PUBLIC	5222318	5098	Host
2808606652	Actinobacteria	Pseudoglutamicibacter albus UMB0722	PUBLIC	2128908	1943	Host
2808606646	Actinobacteria	Micrococcus lylae UMB0955	PUBLIC	2651406	2350	Host
2808606645	Actinobacteria	Corynebacterium pyruviciproducens UMB0763	PUBLIC	2866059	2706	Host
2808606642	Actinobacteria	Actinomyces denticolens NCTC 11490	PUBLIC	2877863	2381	Host
2808606641	Actinobacteria	Mycolicibacterium monacense 852002-10379_SCH5584320	PUBLIC	5654295	5514	Host
2808606640	Actinobacteria	Corynebacterium coyleae UMB0989	PUBLIC	2477506	2403	Host
2808606636	Actinobacteria	Corynebacterium riegelii UMB0243	PUBLIC	2492786	2418	Host
2808606635	Actinobacteria	Corynebacterium coyleae UMB0147	PUBLIC	2428066	2342	Host
2808606628	Actinobacteria	Mycobacterium peregrinum 852002-10433_SCH5171157	PUBLIC	6733997	6650	Host
2808606627	Actinobacteria	Actinomyces europaeus UMB0652	PUBLIC	2069850	1917	Host
2808606619	Actinobacteria	Mycobacterium peregrinum 852002-51209_SCH5440388	PUBLIC	6792094	6579	Host
2808606615	Actinobacteria	Mycobacterium sp. 852014-52144_SCH5372336	PUBLIC	5286568	5176	Host
2808606614	Actinobacteria	Mycobacterium sp. GA-1841	PUBLIC	5848739	5642	Host
2808606613	Actinobacteria	Mycobacterium sp. 1274756.6	PUBLIC	3752800	3596	Host
2808606612	Actinobacteria	Mycobacterium sp. 852014-50255_SCH5639931	PUBLIC	5378942	5084	Host
2808606611	Actinobacteria	Mycobacterium sp. 852013-51886_SCH5428379	PUBLIC	4758126	4597	Host
2808606610	Actinobacteria	Mycobacterium sp. 852002-51961_SCH5331710	PUBLIC	5535728	5459	Host
2808606609	Actinobacteria	Mycobacterium scrofulaceum E3039	PUBLIC	5505246	5297	Host
2808606608	Actinobacteria	Mycobacterium sp. E2989	PUBLIC	5253508	5049	Host
2808606607	Actinobacteria	Mycobacterium sp. 852014-52450_SCH5900713	PUBLIC	5415107	5152	Host
2808606606	Actinobacteria	Mycobacterium sp. 852002-51057_SCH5723018	PUBLIC	5715550	5523	Host
2808606605	Actinobacteria	Mycobacterium sp. 852002-51152_SCH6134967	PUBLIC	5304100	5148	Host
2808606604	Actinobacteria	Mycobacterium sp. E3198	PUBLIC	5761000	5686	Host
2808606603	Actinobacteria	Mycobacterium sp. 1245805.9	PUBLIC	6068245	5975	Host
2808606602	Actinobacteria	Mycobacterium sp. E796	PUBLIC	6464396	6413	Host
2808606599	Actinobacteria	Mycobacterium sp. 1423905.2	PUBLIC	5321445	5261	Host
2808606598	Actinobacteria	Mycobacterium sp. 1100029.7	PUBLIC	5659890	5348	Host
2808606597	Actinobacteria	Mycobacterium sp. 852002-50816_SCH5313054-b	PUBLIC	5502035	5377	Host
2808606595	Actinobacteria	Mycobacterium sp. 852002-10029_SCH5224772	PUBLIC	5231468	4999	Host
2808606594	Actinobacteria	Mycobacterium kubicae ACS1160	PUBLIC	5616194	5297	Host
2808606593	Actinobacteria	Mycobacterium alsense 1137317.9	PUBLIC	5457497	5276	Host
2808606592	Actinobacteria	Mycobacterium sp. E2327	PUBLIC	6187942	6038	Host
2808606591	Actinobacteria	Mycobacterium sp. E2462	PUBLIC	5064932	5070	Host
2808606590	Actinobacteria	Mycobacterium sp. 852013-50091_SCH5140682	PUBLIC	7837568	7629	Host
2808606589	Actinobacteria	Mycobacterium sp. 1465703.0	PUBLIC	5889350	5686	Host
2808606588	Actinobacteria	Mycobacterium sp. 1482292.6	PUBLIC	5678161	5479	Host
2808606587	Actinobacteria	Mycobacterium sp. E740	PUBLIC	4606200	4572	Host
2808606586	Actinobacteria	Mycobacterium sp. E2238	PUBLIC	5354560	5262	Host
2808606585	Actinobacteria	Mycobacterium sp. NS-7484	PUBLIC	5544601	5388	Host
2808606584	Actinobacteria	Mycobacterium sp. E342	PUBLIC	5763275	5602	Host
2808606583	Actinobacteria	Mycobacterium sp. E183	PUBLIC	5640365	5495	Host
2808606582	Actinobacteria	Mycobacterium sp. E2699	PUBLIC	5698355	5426	Host
2808606580	Actinobacteria	Mycobacterium sp. E3251	PUBLIC	5587841	5422	Host
2808606579	Actinobacteria	Mycobacterium sp. E1747	PUBLIC	5663825	5539	Host
2808606578	Actinobacteria	Mycobacterium sp. E3247	PUBLIC	5834534	5854	Host
2808606577	Actinobacteria	Mycobacterium sp. E136	PUBLIC	5473797	5597	Host
2808606576	Actinobacteria	Mycobacterium sp. E802	PUBLIC	5892742	5749	Host
2808606572	Actinobacteria	Mycobacterium malmoense E1298	PUBLIC	5567140	5396	Host
2808606571	Actinobacteria	Mycobacterium malmoense E614	PUBLIC	5770421	5635	Host
2808606568	Actinobacteria	Mycobacterium sp. 852002-51971_SCH5477799-a	PUBLIC	5010519	4781	Host
2808606567	Actinobacteria	Mycobacterium sp. ACS1612	PUBLIC	6797682	6673	Host
2808606566	Actinobacteria	Mycobacterium sp. 1164985.4	PUBLIC	5469826	5347	Host
2808606565	Actinobacteria	Mycobacterium sp. 1274761.0	PUBLIC	5061593	5031	Host
2808606564	Actinobacteria	Mycobacterium kubicae 1146974.2	PUBLIC	5520319	5374	Host
2808606563	Actinobacteria	Mycobacterium sp. IS-1264	PUBLIC	4906192	4778	Host
2808606562	Actinobacteria	Mycobacterium sp. IS-2888	PUBLIC	4849352	4759	Host
2808606561	Actinobacteria	Mycobacterium sp. ACS4054	PUBLIC	5148384	4881	Host
2808606560	Actinobacteria	Mycobacterium sp. E1319	PUBLIC	5345349	5126	Host
2808606559	Actinobacteria	Mycobacterium sp. E2497	PUBLIC	5602367	5470	Host
2808606558	Actinobacteria	Mycobacterium scrofulaceum E2838	PUBLIC	5588291	5594	Host
2808606557	Actinobacteria	Mycobacterium sp. E2733	PUBLIC	5684018	5344	Host
2808606556	Actinobacteria	Mycobacterium sp. 852002-30065_SCH5024008	PUBLIC	5233471	4996	Host
2808606555	Actinobacteria	Mycobacterium sp. 1245499.0	PUBLIC	5603296	5630	Host
2808606553	Actinobacteria	Mycobacterium sp. 1081908.1	PUBLIC	5592273	5443	Host
2808606552	Actinobacteria	Mycobacterium sp. 1245111.1	PUBLIC	5600210	5537	Host
2808606551	Actinobacteria	Mycobacterium sp. ACS4331	PUBLIC	5750534	5437	Host
2808606550	Actinobacteria	Mycobacterium sp. 1554424.7	PUBLIC	6117689	5922	Host
2808606548	Actinobacteria	Mycobacterium sp. E1214	PUBLIC	5336092	5097	Host
2808606547	Actinobacteria	Mycobacterium sp. E188	PUBLIC	5648177	5535	Host
2808606545	Actinobacteria	Mycobacterium sp. E3305	PUBLIC	5611637	5490	Host
2808606544	Actinobacteria	Mycobacterium alsense E2978	PUBLIC	5602674	5489	Host
2808606536	Actinobacteria	Corynebacterium sp. EPI-003-04-2554_SCH2473622	PUBLIC	2362995	2208	Host
2808606534	Actinobacteria	Rhodococcus coprophilus NCTC 10994	PUBLIC	4579834	4247	Environmental
2808606533	Actinobacteria	Rhodococcus sp. 852002-51564_SCH6189132-a	PUBLIC	4855079	4552	Host
2808606531	Actinobacteria	Nocardia sp. 852002-20019_SCH5090214	PUBLIC	8125155	7669	Host
2808606530	Actinobacteria	Nocardia sp. 852002-51101_SCH5132738	PUBLIC	7640314	7203	Host
2808606529	Actinobacteria	Actinomyces sp. UMB0918	PUBLIC	2183754	2024	Host
2808606528	Actinobacteria	Actinomyces hominis UMB0859	PUBLIC	2152442	1889	Host
2808606522	Actinobacteria	Amycolatopsis sp. BJA-103	PUBLIC	9488490	8634	N/A
2808606521	Actinobacteria	Gordonia sp. 852002-51296_SCH5728562-b	PUBLIC	5126068	4831	Host
2808606520	Actinobacteria	Gordonia sp. 852002-10350_SCH5691597	PUBLIC	5084415	4859	Host
2808606519	Actinobacteria	Gordonia sp. 852002-50816_SCH5313054-c	PUBLIC	5106561	4732	Host
2808606518	Actinobacteria	Gordonia sp. 852002-50395_SCH5434458	PUBLIC	4993593	4629	Host
2808606516	Actinobacteria	Gardnerella sp. 26-12	PUBLIC	1476273	1230	Host
2808606514	Actinobacteria	Kocuria rosea NCTC 7511	PUBLIC	3928081	3639	N/A
2808606513	Actinobacteria	Kocuria rosea NCTC 7528	PUBLIC	3936932	3610	N/A
2808606512	Actinobacteria	Kocuria sp. ICS0012	PUBLIC	2951018	2742	Host
2808606511	Actinobacteria	Brachybacterium sp. UMB0905	PUBLIC	3244297	2996	Host
2808606453	Actinobacteria	Mycobacterium sp. SLBN-56	PUBLIC	5366707	5183	Environmental
2808606448	Actinobacteria	Streptomyces sp. SLBN-109	PUBLIC	8656184	7784	N/A
2808606447	Actinobacteria	Microbacterium sp. SLBN-154	PUBLIC	3572005	3477	N/A
2808606439	Actinobacteria	Nocardioides sp. SLBN-172	PUBLIC	5952208	5756	N/A
2808606402	Actinobacteria	Streptomyces sp. T12	PUBLIC	7803850	7122	Environmental
2808606394	Actinobacteria	Promicromonospora sp. SLBN-65	PUBLIC	6248540	5552	N/A
2808606375	Actinobacteria	Streptomyces sp. SLBN-31	PUBLIC	9466072	8787	N/A
2808606372	Actinobacteria	Agromyces sp. SLBN-50	PUBLIC	4649509	4490	N/A
2808606371	Actinobacteria	Arthrobacter sp. SLBN-53	PUBLIC	4251511	4015	N/A
2808606370	Actinobacteria	Arthrobacter sp. SLBN-100	PUBLIC	4942454	4644	N/A
2808606368	Actinobacteria	Microbacterium sp. SLBN-1	PUBLIC	3174172	2991	N/A
2808606366	Actinobacteria	Arthrobacter sp. SLBN-83	PUBLIC	4415912	4168	N/A
2808606365	Actinobacteria	Phycicoccus sp. SLBN-51	PUBLIC	4301966	4055	N/A
2808606360	Actinobacteria	Arthrobacter sp. SLBN-112	PUBLIC	4404006	4111	N/A
2808606359	Actinobacteria	Streptomyces sp. SLBN-115	PUBLIC	9866990	8894	N/A
2808606357	Actinobacteria	Arthrobacter sp. SLBN-122	PUBLIC	4466944	4158	N/A
2808606306	Actinobacteria	Microbacterium sp. SLBN-146	PUBLIC	3608896	3320	N/A
2806311046	Actinobacteria	Micromonospora sp. A202	PUBLIC	6985424	6563	N/A
2806310832	Actinobacteria	Nocardia cyriacigeorgica MDA3349	PUBLIC	6462637	5862	Host
2806310803	Actinobacteria	Nocardia nova MDA3139	PUBLIC	7477957	7128	Host
2806310767	Actinobacteria	Nocardia nova MDA0897	PUBLIC	7058291	6656	Host
2806310766	Actinobacteria	Nocardia nova BAA2227	PUBLIC	7956937	7364	Host
2806310765	Actinobacteria	Nocardia nova MDA3397	PUBLIC	8002875	7405	Host
2806310764	Actinobacteria	Nocardia nova MDA5529	PUBLIC	7699083	7119	Host
2806310763	Actinobacteria	Nocardia nova ATCC 10905	PUBLIC	7842881	7169	Host
2806310762	Actinobacteria	Nocardia cyriacigeorgica MDA3732	PUBLIC	6582499	6037	Host
2806310739	Actinobacteria	Streptomyces resistomycificus DSM 40133	PUBLIC	9161922	8248	Environmental
2806310726	Actinobacteria	Arthrobacter crystallopoietes DSM 20117	PUBLIC	5032705	4717	Environmental
2806310723	Actinobacteria	Mycobacterium gordonae CTRI 14-8773	PUBLIC	7475161	6996	Host
2806310722	Actinobacteria	Mycobacterium ulcerans ATCC 33728	PUBLIC	6066298	5487	Host
2806310719	Actinobacteria	Varibaculum cambriense DNF00696	PUBLIC	2094583	1878	Host
2806310712	Actinobacteria	Actinomyces naeslundii ATCC 27039	PUBLIC	3040449	3316	Host
2806310706	Actinobacteria	Rothia aeria JCM 11412	PUBLIC	2588680	2853	N/A
2806310693	Actinobacteria	Actinoplanes sp. SE50/110	PUBLIC	9240166	8392	N/A
[truncated: 3,923 more rows]
