# Supplementary material for: Expanding the genomic encyclopedia of Actinobacteria with 824 isolate reference genomes
Source: Cell Genom. 2022 Nov 11;2(12):100213. doi: 10.1016/j.xgen.2022.100213 (PMC9903846; doi:10.1016/j.xgen.2022.100213)
Supplement: Table S2. List of metagenome samples contributing RpoB markers for clades poorly or unrepresented by isolates, related to Figure 1C [file mmc3.xlsx]

## Sheet: Sheet1
Table S2. List of metagenome samples contributing RpoB markers for clades poorly- or unrepresented by isolates. Related to Figure 1c.
IMG Taxon ID	#RpoB markers	Study Name	Genome Name / Sample Name	Genome Size	Gene Count
3300031672	20	Soil microbial communities from Risofladan, Vaasa, Finland	Soil microbial communities from Risofladan, Vaasa, Finland - OX-2	1608526525	2659625
3300031228	17	Soil microbial communities from uranium-contaminated sites across the Upper Colorado River Basin region	Soil microbial communities from uranium-contaminated site in the Upper Colorado River Basin, Wyoming, United States - RVT153D57	2919355044	6372491
3300031525	17	Peat permafrost microbial communities from Stordalen Mire near Abisko, Sweden	Peat permafrost microbial communities from Stordalen Mire near Abisko, Sweden - Palsa_T0_3	7261182966	14162038
3300014838	15	Permafrost microbial communities from Stordalen Mire, Sweden	Permafrost microbial communities from Stordalen Mire, Sweden - 812S3M metaG (Illumina Assembly)	3400884350	5864298
3300031670	14	Soil microbial communities from Risofladan, Vaasa, Finland	Soil microbial communities from Risofladan, Vaasa, Finland - OX-3	1582836005	2598850
3300014501	14	Permafrost microbial communities from Stordalen Mire, Sweden	Permafrost microbial communities from Stordalen Mire, Sweden - P3-2 metaG (Illumina Assembly)	5023069248	9077686
3300031234	14	Peat permafrost microbial communities from Stordalen Mire near Abisko, Sweden	Peat permafrost microbial communities from Stordalen Mire near Abisko, Sweden - Palsa_T0_2	6722079910	12703659
3300009873	14	Activated sludge microbial community analysis in wastewater treatment plant from Tai Wan	Activated sludge microbial diversity in wastewater treatment plant from Taiwan - Wenshan plant	3176721533	5175785
3300026552	14	Grasslands soil microbial communities from the Angelo Coastal Reserve, California, USA	Grasslands soil microbial communities from the Angelo Coastal Reserve, California, USA - Sample Angelo_109 (SPAdes)	1634367529	2903625
3300017787	13	Polar desert microbial communities from Antarctic Dry Valleys	Polar desert sand microbial communities from Dry Valleys, Antarctica - metaG UQ497 (22.06) (version 2)	1750641913	3620202
3300031454	13	Rock endolithic microbial communities from Victoria Land, Antarctica	Rock endolithic microbial communities from Victoria Land, Antarctica - Siegfried Peak sud	710649552	1026908
3300031671	13	Soil microbial communities from Risofladan, Vaasa, Finland	Soil microbial communities from Risofladan, Vaasa, Finland - OX-1	1395121319	2271269
3300030006	13	Soil microbial communities from uranium-contaminated sites across the Upper Colorado River Basin region	Soil microbial communities from uranium-contaminated site in the Upper Colorado River Basin, Wyoming, United States - RVT152D67	2432431604	5282060
3300005981	12	Tabebuia heterophylla rhizosphere microbial communities from the University of Puerto Rico	Tabebuia heterophylla rhizosphere microbial communities from the University of Puerto Rico - S5T2R1	939574701	1901719
3300031450	10	Rock endolithic microbial communities from Victoria Land, Antarctica	Rock endolithic microbial communities from Victoria Land, Antarctica - University Valley sud	1152383524	1872072
3300027773	10	Surface soil microbial communities from Centralia Pennsylvania, which are recovering from an underground coalmine fire.	Surface soil microbial communities from Centralia Pennsylvania, which are recovering from an underground coalmine fire - Coalmine Soil_Cen14_06102014_R1 (SPAdes)	922194601	1607210
3300027902	9	Freshwater lake sediment microbial communities from the University of Notre Dame, USA, of lakes that contribute to methane emissions	Freshwater lake sediment microbial communities from the University of Notre Dame, USA, for methane emissions studies - CRP12 CR (SPAdes)	2337905085	5375069
3300031229	9	Soil microbial communities from uranium-contaminated sites across the Upper Colorado River Basin region	Soil microbial communities from uranium-contaminated site in the Upper Colorado River Basin, Wyoming, United States - RVT155D38	3929561530	8744606
3300032770	9	Soil microbial communities from Loxahatchee National Wildlife Refuge, Florida, United States	Soil microbial communities from Loxahatchee National Wildlife Refuge, Florida, United States - Lox_Sample_4.5	4932582316	9940914
3300032896	9	Soil microbial communities from Loxahatchee National Wildlife Refuge, Florida, United States	Soil microbial communities from Loxahatchee National Wildlife Refuge, Florida, United States - Lox_Sample_2.4	3426752420	6191365
3300012355	9	Vadose zone soil and rhizosphere microbial communities from the Eel River Critical Zone Observatory, Northern California to study diel carbon cycling	Vadose zone soil microbial communities from Sagehorn Ranch, Mendocino, California, USA - Sage1_L_113_16 metaG	1941417925	3725844
3300005529	9	Surface soil microbial communities from Centralia Pennsylvania, which are recovering from an underground coalmine fire.	Surface soil microbial communities from Centralia Pennsylvania, which are recovering from an underground coalmine fire - Coalmine Soil_Cen16_06102014_R1	4046951418	9224963
3300035704	9	Soil fungal communities from Pine and Eucalyptus forests in California, United States and New South Wales, Australia	Soil fungal communities from native Pine forests in California, United States - CAC_6	4687301120	9809638
3300009870	9	Activated sludge microbial community analysis in wastewater treatment plant from Tai Wan	Activated sludge microbial diversity in wastewater treatment plant from Taiwan - Linkou plant	2733908587	4207652
3300022226	9	Estuarine microbial communities from the San Francisco Bay-Delta (SFBD), California, United States	Sediment microbial communities from San Francisco Bay, California, United States - SF_May12_sed_USGS_13	1306477087	2685214
3300012358	9	Vadose zone soil and rhizosphere microbial communities from the Eel River Critical Zone Observatory, Northern California to study diel carbon cycling	Vadose zone soil microbial communities from Sagehorn Ranch, Mendocino, California, USA - Sage1_L_100_16 metaG	1733188791	3237415
3300031965	8	Soil microbial communities from uranium-contaminated sites across the Upper Colorado River Basin region	Soil microbial communities from uranium-contaminated site in the Upper Colorado River Basin, Wyoming, United States - RVT100D185	4263537345	8754373
3300003886	8	Black smoker hydrothermal vent sediment microbial communities from the Guaymas Basin, Mid-Atlantic Ridge, South Atlantic Ocean	Black smoker hydrothermal vent sediment microbial communities from the Guaymas Basin, Mid-Atlantic Ridge, South Atlantic Ocean - Sample 1	1707488258	3028071
3300028800	8	Rhizosphere microbial communities from Carex aquatilis grown in University of Washington, Seatle, WA, United States	Rhizosphere microbial communities from Carex aquatilis grown in University of Washington, Seatle, WA, United States - 4-21-26 metaG	2585637927	5519709
3300033407	8	Soil microbial communities from uranium-contaminated sites across the Upper Colorado River Basin region	Soil microbial communities from uranium-contaminated site in the Upper Colorado River Basin, Wyoming, United States - RVT140D175	3461332810	7138717
3300032420	8	Freshwater microbial communities from lake liftoff mats and glacier meltwater in Antarctica	Freshwater microbial communities from Lake Fryxell liftoff mats and glacier meltwater in Antarctica - MAT-04 (spades assembly)	2271122544	4054828
3300005985	7	Tabebuia heterophylla rhizosphere microbial communities from the University of Puerto Rico	Tabebuia heterophylla rhizosphere microbial communities from the University of Puerto Rico - S4T2R2	1054416962	1909746
3300021075	7	Anoxic zone freshwater microbial communities from boreal shield lakes in IISD Experimental Lakes Area, Ontario, Canada	Anoxic zone freshwater microbial communities from boreal shield lake in IISD Experimental Lakes Area, Ontario, Canada - Sep2016-L373-20m	790832124	1583817
3300027968	7	Surface soil microbial communities from Centralia Pennsylvania, which are recovering from an underground coalmine fire.	Surface soil microbial communities from Centralia Pennsylvania, which are recovering from an underground coalmine fire - Coalmine Soil_Cen10_05102014_R1 (SPAdes)	727656977	1195063
3300021079	7	Anoxic zone freshwater microbial communities from boreal shield lakes in IISD Experimental Lakes Area, Ontario, Canada	Anoxic zone freshwater microbial communities from boreal shield lake in IISD Experimental Lakes Area, Ontario, Canada - Sep2016-L442-9m	791799527	1497719
3300031576	7	Subsurface microbial communities from deep shales in Ohio and West Virginia, USA	Biofilm microbial communities from Wishing Well Cave, Virginia, United States - WW16-25	2688849188	4912229
3300032164	7	Extremophilic microbial mat communities from USA and Mexico	Sediment microbial communities from Yellowstone Lake, YNP, Wyoming, USA - YL17G09_0	4355370940	9390125
3300032895	7	Soil microbial communities from Loxahatchee National Wildlife Refuge, Florida, United States	Soil microbial communities from Loxahatchee National Wildlife Refuge, Florida, United States - Lox_Sample_2.3	3167289805	5573778
3300032898	7	Soil microbial communities from Loxahatchee National Wildlife Refuge, Florida, United States	Soil microbial communities from Loxahatchee National Wildlife Refuge, Florida, United States - Lox_Sample_2.1	3496727857	6447274
3300012092	7	Polar desert microbial communities from Antarctic Dry Valleys	Polar desert sand microbial communities from Dry Valleys, Antarctica - metaG UQ445A (23.06)	681401605	1448922
3300033887	7	Peatland microbial communities from Stordalen Mire, Sweden	Peat soil microbial communities from Stordalen Mire, Sweden - 713 P-1-X1	512292958	919620
3300031784	7	Freshwater fungal communities from various locations	Freshwater fungal communities from buoy surface, Lake Erie, Ohio, United States - Buoy 4 MA112	3461430844	7005632
3300035183	6	Extremophilic microbial mat communities from USA and Mexico	Filamentous streamer microbial communities from Yellowstone Lake, YNP, Wyoming, USA - WestThumb_B02_1/2	2024308352	3500124
3300032397	6	Extremophilic microbial mat communities from USA and Mexico	Sediment microbial communities from Yellowstone Lake, YNP, Wyoming, USA - YL17G11_0	5196582761	11215263
3300009868	6	Activated sludge microbial community in wastewater treatment plant from Tai Wan	Activated sludge microbial diversity in wastewater treatment plant from Tai Wan - Bali plant Bali plant	1824109622	2748717
3300020473	6	Marine microbial communities from Tara Oceans	Marine microbial communities from Tara Oceans - TARA_B100000700 (ERX555932-ERR598948)	1427411060	3219407
3300027870	6	Freshwater and sediment microbial communities from a dead zone in Lake Erie, USA	Freshwater and sediment microbial communities from Lake Erie, Canada (SPAdes)	1731294623	3394051
3300031520	6	Rock endolithic microbial communities from Victoria Land, Antarctica	Rock endolithic microbial communities from Victoria Land, Antarctica - Finger Mt nord	1094441555	1652791
3300012204	6	Vadose zone soil and rhizosphere microbial communities from the Eel River Critical Zone Observatory, Northern California to study diel carbon cycling	Vadose zone soil microbial communities from Sagehorn Ranch, Mendocino, California, USA - Sage1_R_100_16 metaG	2248500445	4137046
3300010041	6	Serpentine soil microbial communities from UC McLaughlin Reserve, CA, USA	Serpentine soil microbial communities from UC McLaughlin Reserve, CA, USA - Plot104A	2216400096	4792198
3300035175	6	Soil microbial communities from SRUC Craibstone Estate, Aberdeen, Scotland, United Kingdom	Soil microbial communities from SRUC Craibstone Estate, Aberdeen, Scotland, United Kingdom - 4_4.5_N_13_1	1724859701	3703316
3300022413	6	Estuarine microbial communities from the San Francisco Bay-Delta (SFBD), California, United States	Sediment microbial communities from San Francisco Bay, California, United States - SF_Jan12_sed_USGS_21	1905245681	4059192
3300032516	6	Extremophilic microbial mat communities from USA and Mexico	Sediment microbial communities from Yellowstone Lake, YNP, Wyoming, USA - YL17G02_0	5868570844	12301179
3300031251	6	Rhizosphere microbial communities from Carex aquatilis grown in University of Washington, Seatle, WA, United States	Rhizosphere microbial communities from Carex aquatilis grown in University of Washington, Seatle, WA, United States - 4-16-21 metaG	1222600317	2565808
3300009789	6	Serpentine soil microbial communities from UC McLaughlin Reserve, CA, USA	Serpentine soil microbial communities from UC McLaughlin Reserve, CA, USA - Plot28	2649809269	5628623
3300020056	6	Coastal salt marsh microbial communities from the Groves Creek Marsh, Skidaway Island, Georgia	Coastal salt marsh microbial communities from the Groves Creek Marsh, Skidaway Island, Georgia - 101410AT metaG (spades assembly)	1407155145	2681221
3300035667	6	Forest soil microbial communities from Eldorado National Forest, California, USA	Forest soil microbial communities from Eldorado National Forest, California, USA - SNFC_MG_CNT_3.3	2560720426	6254429
3300025503	5	Saline, thermophilic phototrophic and chemotrophic mat microbial communities from various locations in USA and Mexico	Ferric oxide microbial mat and aquatic microbial communities from Rainbow Spring, Yellowstone National Park, USA - RS3B (SPAdes)	338487082	525839
3300027997	5	Methane metabolizing microbial communities from different methane-rich environments from various locations	Seawater microbial communities from Amundsen Gulf, Northwest Territories, Canada - Cases_109_6	1432948475	3443180
3300017789	5	Polar desert microbial communities from Antarctic Dry Valleys	Polar desert sand microbial communities from Dry Valleys, Antarctica - metaG UQ322 (21.06)	2444837402	5011667
3300032954	5	Soil microbial communities from Loxahatchee National Wildlife Refuge, Florida, United States	Soil microbial communities from Loxahatchee National Wildlife Refuge, Florida, United States - Lox_Sample_4.2	2918074053	5803502
3300027909	5	Populus root and rhizosphere microbial communities from Tennessee, USA	Bulk soil microbial communities from a Populus tree surrounding site in Tennessee, USA - Soil MetaG P. deltoides SBSDD5 (SPAdes)	4293335368	8739559
3300031236	5	Peat permafrost microbial communities from Stordalen Mire near Abisko, Sweden	Peat permafrost microbial communities from Stordalen Mire near Abisko, Sweden - Palsa_T0_1	7060079772	14033868
3300028104	5	Soil microbial communities from hillslopes of Landscape Evolution Observatory, University of Arizona, Oracle, AZ, United States	Soil microbial communities from hillslope of Landscape Evolution Observatory, University of Arizona, Oracle, AZ, United States - 2-1-E_N	303699790	628352
3300030619	5	Soil microbial communities from uranium-contaminated sites across the Upper Colorado River Basin region	Soil microbial communities from uranium-contaminated site in the Upper Colorado River Basin, Wyoming, United States - RVT150D86 (Novaseq)	1884900371	3873256
3300004369	5	Saline microbial communities from the South Caspian sea	Saline microbial communities from the South Caspian sea - cas-15	216705166	207574
3300036820	5	Soil fungal communities from Pine and Eucalyptus forests in California, United States and New South Wales, Australia	Soil fungal communities from native Pine forests in California, United States - CAS_8	1719669227	2450423
3300009826	5	Cubitermes and Nasutitermes termite gut microbial communities from Max Planck Institute for Terrestrial Microbiology, Germany	Embiratermes neotenicus P1 segment gut microbial communities from Petit-Saut dam, French Guiana - Emb289 P1	4118462945	6836016
3300024521	5	Methane metabolizing microbial communities from different methane-rich environments from various locations	Seawater microbial communities from Amundsen Gulf, Northwest Territories, Canada - Cases_109_1	1342396925	3435266
3300036046	5	Freshwater sediment microbial communities from Lake Towuti, South Sulawesi, Indonesia	Freshwater sediment microbial communities from Lake Towuti, South Sulawesi, Indonesia - Balambano_FR1_MetaG (v2)	1424419752	2784385
3300035671	5	Forest soil microbial communities from Eldorado National Forest, California, USA	Forest soil microbial communities from Eldorado National Forest, California, USA - SNFC_MG_CNT_3.2	1993100657	4815392
3300025324	5	Soil microbial communities from Rifle, Colorado, USA	Soil microbial communities from Rifle, Colorado - Rifle CSP2_sed 10_1 (SPAdes)	2665805580	5913740
3300017788	5	Bacterial and archaeal communities from various locations to study Microbial Dark Matter (Phase II)	Freshwater microbial communities from Lake Kivu, Western Province, Rwanda to study Microbial Dark Matter (Phase II) - Kivu_15m_20L	2269178552	4296999
3300025725	5	Arctic peat soil microbial communities from the Barrow Environmental Observatory site, Barrow, Alaska, USA	Arctic peat soil from Barrow, Alaska - Barrow Graham LP Ref core NGADG0002-211 (SPAdes)	542856770	1066769
3300033417	5	Soil microbial communities from uranium-contaminated sites across the Upper Colorado River Basin region	Soil microbial communities from uranium-contaminated site in the Upper Colorado River Basin, Wyoming, United States - RVT142D155	2768380312	6018597
3300012360	5	Vadose zone soil and rhizosphere microbial communities from the Eel River Critical Zone Observatory, Northern California to study diel carbon cycling	Vadose zone soil microbial communities from Sagehorn Ranch, Mendocino, California, USA - Sage1_R_113_16 metaG	2523014096	4720506
3300031473	5	Rock endolithic microbial communities from Victoria Land, Antarctica	Rock endolithic microbial communities from Victoria Land, Antarctica - Trio Nunatak nord	1073393964	1638031
3300030056	5	Peat permafrost microbial communities from Stordalen Mire near Abisko, Sweden	Peat permafrost microbial communities from Stordalen Mire near Abisko, Sweden - I_Palsa_E3_3	1025733061	2128249
3300012684	5	Polar desert microbial communities from Antarctic Dry Valleys	Polar desert sand microbial communities from Dry Valleys, Antarctica - metaG UQ279 (21.06)	2029005818	4333264
3300032163	5	Extremophilic microbial mat communities from USA and Mexico	Sediment microbial communities from Yellowstone Lake, YNP, Wyoming, USA - YL17G07_0	4373222770	9143118
3300030051	4	Peat permafrost microbial communities from Stordalen Mire near Abisko, Sweden	Peat permafrost microbial communities from Stordalen Mire near Abisko, Sweden - II_Bog_N1_2	1063940206	2153030
3300012682	4	Polar desert microbial communities from Antarctic Dry Valleys	Polar desert sand microbial communities from Dry Valleys, Antarctica - metaG UQ223 (23.06)	1628635400	3300976
3300020167	4	Anoxic zone freshwater microbial communities from boreal shield lakes in IISD Experimental Lakes Area, Ontario, Canada	Anoxic zone freshwater microbial communities from boreal shield lake in IISD Experimental Lakes Area, Ontario, Canada - Jun2016-L239-20m	523497799	1083960
3300023184	4	Freshwater microbial communities from Lake Lanier, Atlanta, Georgia, United States	Freshwater microbial communities from Lake Lanier, Atlanta, Georgia, United States - LL-1503	1752763471	3137177
3300036045	4	Freshwater sediment microbial communities from Lake Towuti, South Sulawesi, Indonesia	Freshwater sediment microbial communities from Lake Towuti, South Sulawesi, Indonesia - Balambano_FR2_MetaG (v2)	1491124890	2778804
3300024430	4	Systems level insights into methane cycling in arid and semi-arid ecosystems	Soil microbial communities from Anza Borrego desert, Southern California, United States - S3+v_20	705051987	1739013
3300022602	4	Freshwater microbial communities from Trout Bog Lake, Vilas County, Wisconsin, United States	Freshwater microbial communities from Trout Bog Lake, Vilas County, Wisconsin, United States - 30JULY2014 epilimnion	348392524	389997
3300020457	4	Marine viral and eukaryotic protist communities collected from different water depths during Tara Oceans survey	Marine microbial communities from Tara Oceans - TARA_B100001113 (ERX555941-ERR599014)	1415583977	3565689
3300033181	4	Rock endolithic microbial communities from Victoria Land, Antarctica	Rock endolithic microbial communities from Victoria Land, Antarctica - Linnaeus Terrace sud	1216294439	1964487
3300033134	4	Soil microbial communities from Loxahatchee National Wildlife Refuge, Florida, United States	Soil microbial communities from Loxahatchee National Wildlife Refuge, Florida, United States - Lox_Sample_2.2	3931723015	7352040
3300021087	4	Marine archaeal communities from Monterey Bay, CA, that are ammonia-oxidizing	Ammonia-oxidizing marine archaeal communities from Monterey Bay, California, United States - M2 80m 12015	1241862219	2679532
3300025664	4	Arctic peat soil microbial communities from the Barrow Environmental Observatory site, Barrow, Alaska, USA	Arctic peat soil from Barrow, Alaska - NGEE Surface sample 53-3 deep-072012 (SPAdes)	416902019	832732
3300030906	4	Peat permafrost microbial communities from Stordalen Mire near Abisko, Sweden	Peat permafrost microbial communities from Stordalen Mire near Abisko, Sweden - III_Palsa_N2_3	3989702171	7570745
3300028007	4	Soil microbial communities from hillslopes of Landscape Evolution Observatory, University of Arizona, Oracle, AZ, United States	Soil microbial communities from hillslope of Landscape Evolution Observatory, University of Arizona, Oracle, AZ, United States - 2-1-E_D	357526300	823045
3300028783	4	Peat permafrost microbial communities from Stordalen Mire near Abisko, Sweden	Peat permafrost microbial communities from Stordalen Mire near Abisko, Sweden - III_Bog_N3_3	1005394696	1714445
3300023090	4	Peatland microbial communities from Stordalen Mire, Sweden	Peat soil microbial communities from Stordalen Mire, Sweden - 717 S3 20-24	574154786	987044
3300023208	4	Methane metabolizing microbial communities from different methane-rich environments from various locations	Freshwater microbial communities from Lake Towuti, South Sulawesi, Indonesia - Watercolumn_Towuti2014_125_MG	840544565	1710229
3300020054	4	Coastal salt marsh microbial communities from the Groves Creek Marsh, Skidaway Island, Georgia	Coastal salt marsh microbial communities from the Groves Creek Marsh, Skidaway Island, Georgia - 071413BT metaG (spades assembly)	1008615189	1881848
3300014638	4	Peatland microbial communities from Minnesota, USA, analyzing carbon cycling and trace gas fluxes	Peatland microbial communities from Houghton, MN, USA - PEATcosm2014_Bin17_60_metaG	1036404323	1781715
3300023180	4	Coastal salt marsh microbial communities from the Groves Creek Marsh, Skidaway Island, Georgia	Coastal salt marsh microbial communities from the Groves Creek Marsh, Skidaway Island, Georgia - 071412AT metaG	1299351976	2540716
3300009137	4	Grasslands soil microbial communities from the Angelo Coastal Reserve, California, USA	Grasslands soil microbial communities from the Angelo Coastal Reserve, California, USA - Sample Angelo_158	7522465489	16616792
3300013772	4	Permafrost microbial communities from Nunavut, Canada to study carbon cycling	Permafrost microbial communities from Nunavut, Canada - A10_80_0.25M	1183682747	2347806
3300025692	4	Arctic peat soil microbial communities from the Barrow Environmental Observatory site, Barrow, Alaska, USA	Arctic peat soil from Barrow, Alaska - Barrow Graham LP Ref core NGADG0004-311 (SPAdes)	449252960	882454
3300027662	4	Peatlands soil microbial communities from Germany and Austria, that are sulfate reducing	Peat soil microbial communities from Weissenstadt, Germany - Sb_50d_2_FS metaG (SPAdes)	488794124	963345
3300000730	4	Activated sludge microbial communities from San Jose - Santa Clara Water Pollution Control Plant, CA	Activated sludge microbial communities from San Jose/Santa Clara Water Pollution Control Plant, California, USA	102581393	103952
3300026263	4	Microbial and viral regulation of community carbon cycling across diverse low-oxygen zones	Marine microbial and viral communities from oxygen minimum zone, Eastern Pacific Ocean - ETNP2014F10-02SV255 (SPAdes)	356225832	726251
3300012187	4	Polar desert microbial communities from Antarctic Dry Valleys	Polar desert sand microbial communities from Dry Valleys, Antarctica - metaG UQ448 (21.06)	806250750	1749225
3300032955	4	Soil microbial communities from Loxahatchee National Wildlife Refuge, Florida, United States	Soil microbial communities from Loxahatchee National Wildlife Refuge, Florida, United States - Lox_Sample_2.5	3206212658	6607210
3300032006	4	Comprehensive metagenome and single cell genome sequencing from the open ocean community of North Pacfic Subtropical Gyre, Station ALOHA	Marine microbial communities from station ALOHA, North Pacific Subtropical Gyre - HC15-DNA-20-200_MG	3238432838	7127816
3300036401	4	Populus rhizosphere microbial communities from soil in West Virginia and Oregon, United States	Populus rhizosphere microbial communities from soil in Oregon, United States - WV94_Oregon_NoN_16	3936160935	8790022
3300028722	4	Bulk soil microbial communities from the East River watershed near Crested Butte, Colorado, United States	Bulk soil microbial communities from the East River watershed near Crested Butte, Colorado, United States - ER_DNA_368	708964089	1814153
3300029314	4	Comammox microbial communities from various environments and locations in Europe	Activated sludge microbial communities from Sewage Treatment Plant in Aalborg, Denmark - MBR_Gel1	110368799	156209
3300012681	4	Polar desert microbial communities from Antarctic Dry Valleys	Polar desert sand microbial communities from Dry Valleys, Antarctica - metaG UQ272 (21.06)	1290666899	2801457
3300012527	4	Polar desert microbial communities from Antarctic Dry Valleys	Polar desert sand microbial communities from Dry Valleys, Antarctica - metaG UQ83 (22.06)	670906171	1296057
3300009012	4	Grasslands soil microbial communities from the Angelo Coastal Reserve, California, USA	Grasslands soil microbial communities from the Angelo Coastal Reserve, California, USA - Sample Angelo_159	8168811103	18023816
3300032093	4	Freshwater fungal communities from various locations	Freshwater fungal communities from buoy surface, Lake Erie, Ohio, United States - Buoy 12 MA117	2758240058	5395004
3300020336	4	Marine viral and eukaryotic protist communities collected from different water depths during Tara Oceans survey	Marine microbial communities from Tara Oceans - TARA_E500000081 (ERX289008-ERR315860)	312263547	746191
3300032893	4	Soil microbial communities from Loxahatchee National Wildlife Refuge, Florida, United States	Soil microbial communities from Loxahatchee National Wildlife Refuge, Florida, United States - Lox_Sample_1.1	5071458400	10479985
3300012188	4	Polar desert microbial communities from Antarctic Dry Valleys	Polar desert sand microbial communities from Dry Valleys, Antarctica - metaG UQ330 (21.06)	853015893	1850995
3300021958	4	Estuarine microbial communities from the San Francisco Bay-Delta (SFBD), California, United States	Estuarine water microbial communities from San Francisco Bay, California, United States - C33_27D	1207906080	2500759
3300024520	4	Methane metabolizing microbial communities from different methane-rich environments from various locations	Seawater microbial communities from Jervis Inlet, British Columbia, Canada - JV7_2_1	1425680294	3482532
3300028563	4	Rhizosphere microbial communities from Carex aquatilis grown in University of Washington, Seatle, WA, United States	Rhizosphere microbial communities from Carex aquatilis grown in University of Washington, Seatle, WA, United States - 4-8-24 metaG	606614826	1350800
3300032273	4	Sediment chemolithoautotrophic microbial communities from various locations	Coastal sediment microbial communities from Oude Bieten Haven, Netherlands - site A oxic	1416437804	2913964
3300021089	4	Marine archaeal communities from Monterey Bay, CA, that are ammonia-oxidizing	Ammonia-oxidizing marine archaeal communities from Monterey Bay, California, United States - M1 100m 12015	1363218666	2886344
3300014495	4	Permafrost microbial communities from Stordalen Mire, Sweden	Permafrost microbial communities from Stordalen Mire, Sweden - 712P3M metaG	1723979442	3214381
3300027638	4	Polar desert microbial communities from Antarctic Dry Valleys	Polar desert microbial communities from Antarctic Dry Valleys - UQ889 (SPAdes)	376993893	818113
3300031788	4	Peat permafrost microbial communities from Stordalen Mire near Abisko, Sweden	Peat permafrost microbial communities from Stordalen Mire near Abisko, Sweden - Bog_T0_2	4049382184	7364278
3300025325	4	Soil microbial communities from Rifle, Colorado, USA	Soil microbial communities from Rifle, Colorado - Rifle CSP2_sed 13_2 (SPAdes)	2239234658	4489528
3300006310	4	Marine microbial communities from the North Pacific Subtropical Gyre, ALOHA station	Marine microbial communities from North Pacific Subtropical Gyre, Station ALOHA - HOT229_3_0500m	1249190898	1881596
3300031753	4	Hardwood forest soil microbial communities from various locations in the United States	Hardwood forest soil microbial communities from Morgan-Monroe State Forest, Indiana, United States - atmos_gasesECM2C_515	2161206023	4653015
3300017974	4	Tropical peatland microbial communities from different locations	Tropical peat soil microbial communities from peatlands in Department of Meta, Colombia - 1015_Q2_SP5_10_MG	2257115499	4886577
3300020451	4	Marine viral and eukaryotic protist communities collected from different water depths during Tara Oceans survey	Marine microbial communities from Tara Oceans - TARA_B100001778 (ERX555927-ERR598996)	1387957015	3441274
3300025703	4	Arctic peat soil microbial communities from the Barrow Environmental Observatory site, Barrow, Alaska, USA	Arctic peat soil from Barrow, Alaska - NGEE Surface sample F52-2 deep-092012 (SPAdes)	473236989	947465
3300009840	4	Serpentine soil microbial communities from UC McLaughlin Reserve, CA, USA	Serpentine soil microbial communities from UC McLaughlin Reserve, CA, USA - Plot105A	2763390318	6066220
3300021963	4	Estuarine microbial communities from the San Francisco Bay-Delta (SFBD), California, United States	Estuarine water microbial communities from San Francisco Bay, California, United States - C33_657D	1647943823	3411096
3300033158	4	Soil microbial communities from Loxahatchee National Wildlife Refuge, Florida, United States	Soil microbial communities from Loxahatchee National Wildlife Refuge, Florida, United States - Lox_Sample_3.1	4006278165	8008113
3300014492	4	Permafrost microbial communities from Stordalen Mire, Sweden	Permafrost microbial communities from Stordalen Mire, Sweden - 612S2M metaG	1340394817	2329998
3300020463	3	Marine viral and eukaryotic protist communities collected from different water depths during Tara Oceans survey	Marine microbial communities from Tara Oceans - TARA_B100001057 (ERX555988-ERR599050)	1440682867	3076063
3300012186	3	Polar desert microbial communities from Antarctic Dry Valleys	Polar desert sand microbial communities from Dry Valleys, Antarctica - metaG UQ416 (21.06)	822312114	1721004
3300006346	3	Marine microbial communities from the North Pacific Subtropical Gyre, ALOHA station	Marine microbial communities from North Pacific Subtropical Gyre, Station ALOHA - HOT224_1_0770m	289476561	620110
3300014499	3	Permafrost microbial communities from Stordalen Mire, Sweden	Permafrost microbial communities from Stordalen Mire, Sweden - 612S2S metaG	1807591792	3407719
3300025721	3	Arctic peat soil microbial communities from the Barrow Environmental Observatory site, Barrow, Alaska, USA	Arctic peat soil microbial communities from the Barrow Environmental Observatory site, Barrow, Alaska, USA - NGEE PermafrostL1-D (SPAdes)	452846138	1016204
3300020468	3	Marine viral and eukaryotic protist communities collected from different water depths during Tara Oceans survey	Marine microbial communities from Tara Oceans - TARA_A100000164 (ERX555914-ERR598993)	1305021765	3113166
3300030490	3	Peat permafrost microbial communities from Stordalen Mire near Abisko, Sweden	Peat permafrost microbial communities from Stordalen Mire near Abisko, Sweden - I_Palsa_N3_3	861776733	1777988
3300025857	3	Arctic peat soil microbial communities from the Barrow Environmental Observatory site, Barrow, Alaska, USA	Arctic peat soil from Barrow, Alaska - Barrow Graham LP Ref core NGADG0002-212 (SPAdes)	646717027	1347547
3300031851	3	Marine archaeal communities from Monterey Bay, CA, that are ammonia-oxidizing	Ammonia-oxidizing marine archaeal communities from Monterey Bay, California, United States - M1 40m 21515	1901938438	3892320
3300008735	3	Marine water column microbial communities of the permanently stratified Cariaco Basin, Venezuela	Marine water column microbial communities of the permanently stratified Cariaco Basin, Venezuela, November cruise - 237m, 2.7-0.2um	821291623	1073224
3300025944	3	Corn, switchgrass and miscanthus rhizosphere microbial communities from Kellogg Biological Station, Michigan, USA	Corn rhizosphere microbial communities from Kellogg Biological Station, Michigan, USA - KBS C7.1-3L metaG (SPAdes)	3856590347	8897280
3300020214	3	Freshwater microbial communities from Lake Tanganyika, Tanzania	Freshwater microbial communities from Lake Tanganyika, Tanzania - TA2015054 Kigoma Offshore 80m	1492204550	2521350
3300012350	3	Vadose zone soil and rhizosphere microbial communities from the Eel River Critical Zone Observatory, Northern California to study diel carbon cycling	Vadose zone soil microbial communities from Sagehorn Ranch, Mendocino, California, USA - Sage1_R_60_16 metaG	2031919745	3754286
3300020478	3	Marine viral and eukaryotic protist communities collected from different water depths during Tara Oceans survey	Marine microbial communities from Tara Oceans - TARA_B100000029 (ERX556025-ERR599111)	1556856493	3642911
3300034200	3	Freshwater microbial communities from Lake Mendota, Crystal Bog Lake, and Trout Bog Lake in Wisconsin, United States	Freshwater microbial communities from Lake Mendota, Madison, Wisconsin, United States - TYMEFLIES-ME18Jul2013-rr0190	1584988941	3235219
3300027897	3	Freshwater lake sediment microbial communities from the University of Notre Dame, USA, of lakes that contribute to methane emissions	Freshwater lake sediment microbial communities from the University of Notre Dame, USA, for methane emissions studies - DIP11 DI (SPAdes)	2284729537	4975396
3300030013	3	Peat permafrost microbial communities from Stordalen Mire near Abisko, Sweden	Peat permafrost microbial communities from Stordalen Mire near Abisko, Sweden - I_Palsa_E1_3	1096601831	2266006
3300021180	3	Forest soil microbial communities from Barre Woods Harvard Forest LTER site, Petersham, Massachusetts, United States	Forest soil microbial communities from Barre Woods Harvard Forest LTER site, Petersham, Massachusetts, United States - Inc-BW-H-17-O	3112761503	6391336
3300028875	3	Bulk soil microbial communities from the East River watershed near Crested Butte, Colorado, United States	Bulk soil microbial communities from the East River watershed near Crested Butte, Colorado, United States - ER_DNA_143	953846722	2307102
3300005764	3	Tropical forest soil microbial communities from Panama analyzed to predict greenhouse gas emissions	Tropical forest soil microbial communities from Panama analyzed to predict greenhouse gas emissions - Panama Soil - Plot 1 (version 2)	17581731548	47958124
3300020428	3	Marine viral and eukaryotic protist communities collected from different water depths during Tara Oceans survey	Marine microbial communities from Tara Oceans - TARA_E500000331 (ERX556032-ERR599094)	1182526437	2918464
3300010354	3	Aqueous microbial communities from the Delaware River/Bay and Chesapeake Bay under freshwater to marine salinity gradient to study organic matter cycling in a time-series	Freshwater to marine salinity gradient microbial communities from Chesapeake Bay, USA - CPBay_Sum_0.6_0.8_DNA	2908194785	6293646
3300028807	3	Bulk soil microbial communities from the East River watershed near Crested Butte, Colorado, United States	Bulk soil microbial communities from the East River watershed near Crested Butte, Colorado, United States - ER_DNA_186	1063307704	2483371
3300026078	3	Corn, switchgrass and miscanthus rhizosphere microbial communities from Kellogg Biological Station, Michigan, USA	Corn rhizosphere microbial communities from Kellogg Biological Station, Michigan, USA - KBS Corn C6-2 (SPAdes)	4550261676	10528156
3300031472	3	Rock endolithic microbial communities from Victoria Land, Antarctica	Rock endolithic microbial communities from Victoria Land, Antarctica - Richard Nunatak red sandstone	1099460845	1767563
3300007514	3	Marine water column microbial communities of the permanently stratified Cariaco Basin, Venezuela	Marine water column microbial communities of the permanently stratified Cariaco Basin, Venezuela, November cruise - 143m, 2.7-0.2um, replicate a	1016561786	1338174
3300002702	3	Hydrocarbon resource environments microbial communities from Canada and USA	Wastewater microbial communities from Syncrude, Ft. McMurray, Alberta - Biofilm from sections of failed pipe of Encana Pipeline	289715476	624167
3300027900	3	Freshwater lake sediment microbial communities from the University of Notre Dame, USA, of lakes that contribute to methane emissions	Freshwater lake sediment microbial communities from the University of Notre Dame, USA, for methane emissions studies - BRP12 BR (SPAdes)	2444998146	5477058
3300035169	3	Soil microbial communities from SRUC Craibstone Estate, Aberdeen, Scotland, United Kingdom	Soil microbial communities from SRUC Craibstone Estate, Aberdeen, Scotland, United Kingdom - 25_4.5_M_1	1810384058	4011212
3300013137	3	Methane metabolizing microbial communities from different methane-rich environments from various locations	Freshwater microbial communities from Kabuno Bay, South-Kivu, Congo - kab_092012_11.1m	1864133570	3301439
3300017765	3	Marine viral communities from the oligotrophic San Pedro Time Series (SPOT) site, San Pedro Channel, CA, USA	Marine viral communities from the oligotrophic San Pedro Time Series (SPOT) site, San Pedro Channel, CA, USA - 36 SPOT_SRF_2012-09-28	424659836	1023187
3300017695	3	Polar desert microbial communities from Antarctic Dry Valleys	Polar desert sand microbial communities from Dry Valleys, Antarctica - metaG UQ540 (21.06) (version 2)	709927842	1552546
3300023173	3	Coastal salt marsh microbial communities from the Groves Creek Marsh, Skidaway Island, Georgia	Coastal salt marsh microbial communities from the Groves Creek Marsh, Skidaway Island, Georgia - 071413AT metaG	1337132650	2481872
3300012093	3	Polar desert microbial communities from Antarctic Dry Valleys	Polar desert sand microbial communities from Dry Valleys, Antarctica - metaG UQ611 (21.06)	856706799	1839415
3300025764	3	Arctic peat soil microbial communities from the Barrow Environmental Observatory site, Barrow, Alaska, USA	Arctic peat soil from Barrow, Alaska - Barrow Graham LP Ref core NGADG0011-312 (SPAdes)	623259383	1220003
3300032259	3	Sediment chemolithoautotrophic microbial communities from various locations	Coastal sediment microbial communities from Maine, United States - Eddy worm burrow 2	2319002083	5240161
3300013131	3	Methane metabolizing microbial communities from different methane-rich environments from various locations	Freshwater microbial communities from Kabuno Bay, South-Kivu, Congo - kab_092012_10m	1894451801	3734957
3300020459	3	Marine viral and eukaryotic protist communities collected from different water depths during Tara Oceans survey	Marine microbial communities from Tara Oceans - TARA_X000000368 (ERX555913-ERR599095)	1398752582	3498841
3300013138	3	Methane metabolizing microbial communities from different methane-rich environments from various locations	Freshwater microbial communities from Kabuno Bay, South-Kivu, Congo - kab_022012_12m	2040207989	3518445
3300034280	3	Freshwater microbial communities from Lake Mendota, Crystal Bog Lake, and Trout Bog Lake in Wisconsin, United States	Freshwater microbial communities from Lake Mendota, Madison, Wisconsin, United States - TYMEFLIES-ME10Aug2009-rr0048	1753514027	3403446
3300021072	3	Anoxic zone freshwater microbial communities from boreal shield lakes in IISD Experimental Lakes Area, Ontario, Canada	Anoxic zone freshwater microbial communities from boreal shield lake in IISD Experimental Lakes Area, Ontario, Canada - Sep2016-L442-15m	677046203	1471786
3300020563	3	Freshwater microbial communities from Lake Mendota and Trout Bog Lake, Wisconsin, USA	Freshwater microbial communities from Lake Mendota, WI - 09JUN2009 deep hole epilimnion ns (SPAdes)	171865491	361975
3300012680	3	Polar desert microbial communities from Antarctic Dry Valleys	Polar desert sand microbial communities from Dry Valleys, Antarctica - metaG UQ224A (23.06)	1171389766	2600309
3300019487	3	Deep subsurface microbial communities from various oceans to uncover new lineages of life (NeLLi)	White microbial mat communities from a basaltic lava cave in the Kipuka Kanohina Cave System on the Island of Hawaii, USA - MA170107-4 metaG	1952845928	3266718
3300027856	3	Methane metabolizing microbial communities from different methane-rich environments from various locations	Seawater microbial communities from Jervis Inlet, British Columbia, Canada - JV7_2_23	1341344009	3112359
3300014156	3	Peatland microbial communities from Minnesota, USA, analyzing carbon cycling and trace gas fluxes	Peatland microbial communities from Houghton, MN, USA - PEATcosm2014_Bin01_60_metaG	1083380676	1956442
3300009108	3	Marine water column microbial communities of the permanently stratified Cariaco Basin, Venezuela	Marine water column microbial communities of the permanently stratified Cariaco Basin, Venezuela, May cruise - 234m, 2.7-0.2um, replicate a	424298509	572162
3300014489	3	Permafrost microbial communities from Stordalen Mire, Sweden	Permafrost microbial communities from Stordalen Mire, Sweden - 812P2M metaG	1273541279	2409184
3300020431	3	Marine viral and eukaryotic protist communities collected from different water depths during Tara Oceans survey	Marine microbial communities from Tara Oceans - TARA_B100001142 (ERX556101-ERR598983)	1259112898	2946562
3300033888	3	Peatland microbial communities from Stordalen Mire, Sweden	Peat soil microbial communities from Stordalen Mire, Sweden - 713 P-3-X1	366449741	653188
3300020475	3	Marine viral and eukaryotic protist communities collected from different water depths during Tara Oceans survey	Marine microbial communities from Tara Oceans - TARA_B100002029 (ERX555951-ERR599001)	1367119090	3398014
3300025929	3	Corn, switchgrass and miscanthus rhizosphere microbial communities from Kellogg Biological Station, Michigan, USA	Corn, switchgrass and miscanthus rhizosphere microbial communities from Kellogg Biological Station, Michigan, USA - LAR L8-3 metaG (SPAdes)	3483434663	7842026
3300013101	3	Subseafloor sediment microbial communities from Guaymas Basin, Gulf of California, Mexico	Subseafloor sediment microbial communities from Guaymas Basin, Gulf of California, Mexico - Guay4, Core 4569-4, 0-3 cm	2743914677	5654430
3300025815	3	Aqueous microbial communities from the Delaware River/Bay and Chesapeake Bay under freshwater to marine salinity gradient to study organic matter cycling in a time-series	Aqueous microbial communities from the Delaware River and Bay under freshwater to marine salinity gradient to study organic matter cycling in a time-series - DEBay_Sum_22_D_<0.8_DNA (SPAdes)	317314331	674904
3300009103	3	Marine water column microbial communities of the permanently stratified Cariaco Basin, Venezuela	Marine water column microbial communities of the permanently stratified Cariaco Basin, Venezuela, November cruise - 143m, 250-2.7um	739064644	941544
3300009703	3	Deep subsurface microbial communities from various oceans to uncover new lineages of life (NeLLi)	Deep subsurface microbial communities from Kolumbo volcano to uncover new lineages of life (NeLLi) - 4SBTROV12_W25 metaG	1642550292	3143745
3300028802	3	Soil and ectomycorrhiza microbial communities from Populus trichocarpa stands in riparian zones in the Pacific Northwest, United States	Soil microbial communities from Populus trichocarpa stands in riparian zone in the Pacific Northwest, United States - 17_S	2087040784	5663712
3300028878	3	Bulk soil microbial communities from the East River watershed near Crested Butte, Colorado, United States	Bulk soil microbial communities from the East River watershed near Crested Butte, Colorado, United States - ER_DNA_117	1066039598	2488617
3300023084	3	Coastal salt marsh microbial communities from the Groves Creek Marsh, Skidaway Island, Georgia	Coastal salt marsh microbial communities from the Groves Creek Marsh, Skidaway Island, Georgia - 071405CT metaG	1009047538	1939275
3300026321	3	Microbial and viral regulation of community carbon cycling across diverse low-oxygen zones	Marine microbial and viral communities from oxygen minimum zone, Eastern Pacific Ocean - ETNP201302SV91 (SPAdes)	1061714731	2253447
3300025922	3	Corn, switchgrass and miscanthus rhizosphere microbial communities from Kellogg Biological Station, Michigan, USA	Corn, switchgrass and miscanthus rhizosphere microbial communities from Kellogg Biological Station, Michigan, USA - KBS K5-50-2 metaG (SPAdes)	3548085314	7756791
3300014491	3	Permafrost microbial communities from Stordalen Mire, Sweden	Permafrost microbial communities from Stordalen Mire, Sweden - 612S2D metaG	1208590358	2108554
3300027905	3	Peatlands soil microbial communities from Germany and Austria, that are sulfate reducing	Peat soil microbial communities from Weissenstadt, Germany - SII-SIP-2007 (SPAdes)	2781728283	5606269
3300035666	3	Freshwater microbial communities from Lake Mendota, Crystal Bog Lake, and Trout Bog Lake in Wisconsin, United States	Freshwater microbial communities from Lake Mendota, Madison, Wisconsin, United States - TYMEFLIES-ME13Sep2015-rr0068	2015713705	3840666
3300027869	3	Surface soil microbial communities from Centralia Pennsylvania, which are recovering from an underground coalmine fire.	Surface soil microbial communities from Centralia Pennsylvania, which are recovering from an underground coalmine fire - Coalmine Soil_Cen03_05102014_R1 (SPAdes)	1549735488	3386745
3300031787	3	Freshwater fungal communities from various locations	Freshwater fungal communities from buoy surface, Lake Erie, Ohio, United States - Buoy 12 MA114	2382745425	4703964
3300020477	3	Marine microbial communities from Tara Oceans	Marine microbial communities from Tara Oceans - TARA_B100001123 (ERX555935-ERR599156)	1689091467	3564618
3300021519	3	Anoxic zone freshwater microbial communities from boreal shield lakes in IISD Experimental Lakes Area, Ontario, Canada	Anoxic zone freshwater microbial communities from boreal shield lake in IISD Experimental Lakes Area, Ontario, Canada - Jun2016-L222-5m	715644017	1585880
3300018432	3	Populus soil microbial communities from riparian zone of different river systems in the western United States	Populus adjacent soil microbial communities from riparian zone of Yellowstone River, Montana, USA - 550 T	5172695042	11498729
3300027770	3	Freshwater microbial communities from northern lakes of Canada to study carbon cycling	Freshwater microbial communities from Lake Montjoie, Canada to study carbon cycling - M_130207_XF_MetaG (SPAdes)	856076213	1589398
3300007509	3	Marine water column microbial communities of the permanently stratified Cariaco Basin, Venezuela	Marine water column microbial communities of the permanently stratified Cariaco Basin, Venezuela, November cruise - 237m, 2.7-0.2um, replicate b	489469920	644558
3300027649	3	Freshwater lentic microbial communities from the great Laurentian Lakes, MI, USA for biogeochemical studies	Freshwater lentic microbial communities from great Laurentian Lakes, MI, USA - Great Lakes metaG ON33MSRF (SPAdes)	409555208	851651
3300032360	3	Marine archaeal communities from Monterey Bay, CA, that are ammonia-oxidizing	Ammonia-oxidizing marine archaeal communities from Monterey Bay, California, United States - M1 500m 34915	3567636841	8415575
3300027911	3	Freshwater and sediment microbial communities from various areas in North America, analyzing microbe dynamics in response to fracking	Freshwater sediment microbial communities from Pennsylvania, USA - Little Laurel Run_MetaG_LLR_2012 (SPAdes)	3312405479	7983117
3300008261	3	Harmful Algal Blooms in Lake Erie	Freshwater microbial communities from Harmful Algal Blooms in Lake Erie, Western Basin, USA - Station WLE12, sample HABS-E2014-0024-C-NA	752092151	1267407
3300012005	3	Permafrost microbial communities from Nunavut, Canada to study carbon cycling	Permafrost microbial communities from Nunavut, Canada - A15_80cm_0M	388366379	750330
3300036398	3	Freshwater microbial communities from Lake Mendota, Crystal Bog Lake, and Trout Bog Lake in Wisconsin, United States	Freshwater microbial communities from Lake Mendota, Madison, Wisconsin, United States - TYMEFLIES-ME18Aug2006D6-rr0029	1483141025	2832855
3300020349	3	Marine viral and eukaryotic protist communities collected from different water depths during Tara Oceans survey	Marine microbial communities from Tara Oceans - TARA_E500000081 (ERX289006-ERR315859)	319583957	763245
3300025679	3	Arctic peat soil microbial communities from the Barrow Environmental Observatory site, Barrow, Alaska, USA	Arctic peat soil from Barrow, Alaska - NGEE Surface sample F53-3 deep-092012 (SPAdes)	474337048	871489
3300034021	3	Freshwater microbial communities from Lake Mendota, Crystal Bog Lake, and Trout Bog Lake in Wisconsin, United States	Freshwater microbial communities from Lake Mendota, Madison, Wisconsin, United States - TYMEFLIES-ME01Oct2014-rr0057	1358619516	2592523
3300028881	3	Bulk soil microbial communities from the East River watershed near Crested Butte, Colorado, United States	Bulk soil microbial communities from the East River watershed near Crested Butte, Colorado, United States - ER_DNA_116	1103077163	2696486
3300013285	3	Freshwater microbial communities from high-altitude lakes in Yosemite National Park, California, USA	Freshwater microbial communities from Lower Cathedral Lake, Yosemite National Park, California, USA - 13028-31Y	321224729	613138
3300027812	3	Bog forest soil microbial communities from Calvert Island, British Columbia, Canada	Bog forest soil microbial communities from Calvert Island, British Columbia, Canada - ECP12_OM2 (SPAdes)	1051765632	2151852
3300010036	3	Serpentine soil microbial communities from UC McLaughlin Reserve, CA, USA	Serpentine soil microbial communities from UC McLaughlin Reserve, CA, USA - Plot26	1855514221	4053490
3300005337	3	Corn, switchgrass and miscanthus rhizosphere microbial communities from Kellogg Biological Station, Michigan, USA	Corn rhizosphere microbial communities from Kellogg Biological Station, Michigan, USA - KBS C6-3L metaG	5317734870	15468083
3300023172	3	Coastal salt marsh microbial communities from the Groves Creek Marsh, Skidaway Island, Georgia	Coastal salt marsh microbial communities from the Groves Creek Marsh, Skidaway Island, Georgia - 071403BT metaG	1147982143	2293852
3300023179	3	Freshwater microbial communities from Lake Lanier, Atlanta, Georgia, United States	Freshwater microbial communities from Lake Lanier, Atlanta, Georgia, United States - LL-1510	1332698522	2465785
3300032829	3	Soil microbial communities from Loxahatchee National Wildlife Refuge, Florida, United States	Soil microbial communities from Loxahatchee National Wildlife Refuge, Florida, United States - Lox_Sample_1.3	3852611170	8094700
3300021961	3	Estuarine microbial communities from the San Francisco Bay-Delta (SFBD), California, United States	Estuarine water microbial communities from San Francisco Bay, California, United States - C33_3D	1375276858	2863085
3300035177	3	Soil microbial communities from SRUC Craibstone Estate, Aberdeen, Scotland, United Kingdom	Soil microbial communities from SRUC Craibstone Estate, Aberdeen, Scotland, United Kingdom - 6_4.5_N_13_3	1682895909	3640864
3300032156	3	Extremophilic microbial mat communities from USA and Mexico	Sediment microbial communities from Yellowstone Lake, YNP, Wyoming, USA - YL17G14_0	3969884390	8556390
3300034068	3	Freshwater microbial communities from Lake Mendota, Crystal Bog Lake, and Trout Bog Lake in Wisconsin, United States	Freshwater microbial communities from Lake Mendota, Madison, Wisconsin, United States - TYMEFLIES-ME13Apr2016-rr0031	1240108856	2283443
3300031028	3	Peat permafrost microbial communities from Stordalen Mire near Abisko, Sweden	Peat permafrost microbial communities from Stordalen Mire near Abisko, Sweden - I_Palsa_E3_2	1294642018	2685249
3300034163	3	Peat soil microbial communities from wetland fen in Alaska, United States	Peat soil microbial communities from wetlands in Alaska, United States - Goldstream_04D_14	962001124	2134172
3300006313	3	Marine microbial communities from the North Pacific Subtropical Gyre, ALOHA station	Marine microbial communities from North Pacific Subtropical Gyre, Station ALOHA - HOT229_2_0770m	907369247	1891699
3300003467	3	Ore pile and mine drainage contaminated soil microbial communities from Mina do Sossego, Brazil, in a copper mine	Ore pile and mine drainage contaminated soil microbial communities from Mina do Sossego, Brazil - P2 sample	302503132	441436
3300025750	3	Arctic peat soil microbial communities from the Barrow Environmental Observatory site, Barrow, Alaska, USA	Arctic peat soil from Barrow, Alaska - Barrow Graham LP Ref core NGADG0011-311 (SPAdes)	541170366	1161686
3300031861	3	Marine archaeal communities from Monterey Bay, CA, that are ammonia-oxidizing	Ammonia-oxidizing marine archaeal communities from Monterey Bay, California, United States - M1 500m 3416	1237785708	2911512
3300012014	3	Permafrost microbial communities from Nunavut, Canada to study carbon cycling	Permafrost microbial communities from Nunavut, Canada - A10_80cm_6M	456219498	987417
3300008108	3	Harmful Algal Blooms in Lake Erie	Freshwater microbial communities from Harmful Algal Blooms in Lake Erie, Western Basin, USA - Station WLE12, Sample E2014-0048-C-NA	1129501953	1889032
3300020456	3	Marine microbial communities from Tara Oceans	Marine microbial communities from Tara Oceans - TARA_B100001741 (ERX555984-ERR599123)	1287152480	3204384
3300023110	3	Coastal salt marsh microbial communities from the Groves Creek Marsh, Skidaway Island, Georgia	Coastal salt marsh microbial communities from the Groves Creek Marsh, Skidaway Island, Georgia - 101405AT metaG	1146878156	2272290
3300027153	3	Freshwater microbial communities amended with dissolved organic matter (DOM) from various rivers in the United States	Freshwater microbial communities from Columbia River, Oregon, United States - Colum_Colum_RepC_8h	165424404	322278
3300006338	3	Marine microbial communities from the North Pacific Subtropical Gyre, ALOHA station	Marine microbial communities from North Pacific Subtropical Gyre, Station ALOHA - HOT232_1_0770m	721816078	1519284
3300027894	3	Freshwater and sediment microbial communities from various areas in North America, analyzing microbe dynamics in response to fracking	Freshwater sediment microbial communities in response to fracking from Pennsylvania, USA - Cold Stream Run_MetaG_CSR_2012 (SPAdes)	1985935801	4921121
3300035689	3	Freshwater microbial communities from Lake Mendota, Crystal Bog Lake, and Trout Bog Lake in Wisconsin, United States	Freshwater microbial communities from Lake Mendota, Madison, Wisconsin, United States - TYMEFLIES-ME26Sep2015-rr0052	1284869530	2426342
3300025872	3	Aqueous microbial communities from the Delaware River/Bay and Chesapeake Bay under freshwater to marine salinity gradient to study organic matter cycling in a time-series	Aqueous microbial communities from the Delaware River and Bay under freshwater to marine salinity gradient to study organic matter cycling in a time-series - DEBay_Sum_0.19_D_>0.8_DNA (SPAdes)	820033257	1795930
3300009109	3	Marine water column microbial communities of the permanently stratified Cariaco Basin, Venezuela	Marine water column microbial communities of the permanently stratified Cariaco Basin, Venezuela, May cruise - 234m, 2.7-0.2um, replicate b	557920014	753866
3300032456	3	Freshwater microbial communities from lake liftoff mats and glacier meltwater in Antarctica	Freshwater microbial communities from Lake Fryxell liftoff mats and glacier meltwater in Antarctica - MAT-03 (spades assembly)	2226998185	3962120
3300006904	3	Populus root and rhizosphere microbial communities from Tennessee, USA	Bulk soil microbial communities from a Populus tree surrounding site in Tennessee, USA - Soil MetaG P. TD hybrid SBSTD3	6201916822	16946939
3300019458	3	Deep subsurface microbial communities from various oceans to uncover new lineages of life (NeLLi)	Bio-ooze microbial communities from a basaltic lava cave in the Kipuka Kanohina Cave System on the Island of Hawaii, USA - MA170107-3 metaG	1260280170	2026748
3300027623	3	Genome and metagenome analysis of marine red algae Porphyra	Marine algal microbial communities from Maine, USA - Maine_Asex2 metaG (SPAdes)	513680076	845473
3300022935	3	Coastal salt marsh microbial communities from the Groves Creek Marsh, Skidaway Island, Georgia	Coastal salt marsh microbial communities from the Groves Creek Marsh, Skidaway Island, Georgia - 071405AT metaG	1040207641	1940211
3300001580	3	Hydrocarbon resource environments microbial communities from Canada and USA	Wastewater microbial communities from Syncrude, Ft. McMurray, Alberta - Microbes from Suncor taillings pond 6 2012TP6_6	1282178941	3205687
3300028813	3	Peat permafrost microbial communities from Stordalen Mire near Abisko, Sweden	Peat permafrost microbial communities from Stordalen Mire near Abisko, Sweden - I_Bog_N3_3	1556733999	3147536
3300032261	3	Lab enrichment of tropical soil microbial communities from Luquillo Experimental Forest, Puerto Rico	Lab enrichment of tropical soil microbial communities from Luquillo Experimental Forest, Puerto Rico - flux4day.12C.oxic.44.000.170 (v2)	7880397643	16763784
3300022756	3	Soil and sediment microbial communities from the East River, CO, USA	Groundwater sediment microbial communities from an aquifer in East River, Colorado, USA - PLM2_5_b1	2632210278	6307933
3300028768	3	Bulk soil microbial communities from the East River watershed near Crested Butte, Colorado, United States	Bulk soil microbial communities from the East River watershed near Crested Butte, Colorado, United States - ER_DNA_119	901119146	2384354
3300027872	3	Methane metabolizing microbial communities from different methane-rich environments from various locations	Seawater microbial communities from Amundsen Gulf, Northwest Territories, Canada - Cases_109_9	1435851358	3442810
3300031625	3	Marine microbial communities from Western Arctic Ocean, Canada	Marine microbial communities from Western Arctic Ocean, Canada - CBN3_32.1	821857489	1620899
3300035174	3	Soil microbial communities from SRUC Craibstone Estate, Aberdeen, Scotland, United Kingdom	Soil microbial communities from SRUC Craibstone Estate, Aberdeen, Scotland, United Kingdom - 3_4.5_N_12_3	1798292561	3951429
3300032069	3	Extremophilic microbial mat communities from USA and Mexico	Sediment microbial communities from Yellowstone Lake, YNP, Wyoming, USA - YL17G07_20	1758081207	2927259
3300028828	3	Bulk soil microbial communities from the East River watershed near Crested Butte, Colorado, United States	Bulk soil microbial communities from the East River watershed near Crested Butte, Colorado, United States - ER_DNA_202	2285955167	5542264
3300015165	3	Metagenomes of Arctic soils	Arctic soil microbial communities from a glacier forefield, Russell Glacier, Kangerlussuaq, Greenland (Sample G3A, Proglacial river margin, by glacier terminus)	186606224	398443
3300025283	3	Bacterial and archaeal communities from various locations to study Microbial Dark Matter (Phase II)	Freshwater microbial communities from Lake Malawi, Central Region, Malawi to study Microbial Dark Matter (Phase II) - Malawi_45m_30L (SPAdes)	333232669	721028
3300030225	3	Peat permafrost microbial communities from Stordalen Mire near Abisko, Sweden	Peat permafrost microbial communities from Stordalen Mire near Abisko, Sweden - II_Bog_N1_3	1062737523	1963937
3300008117	3	Harmful Algal Blooms in Lake Erie	Freshwater microbial communities from Harmful Algal Blooms in Lake Erie, Western Basin, USA - Station WLE12, Sample E2014-0108-C-NA	941996917	1540358
3300017769	3	Marine viral communities from the oligotrophic San Pedro Time Series (SPOT) site, San Pedro Channel, CA, USA	Marine viral communities from the oligotrophic San Pedro Time Series (SPOT) site, San Pedro Channel, CA, USA - 5 SPOT_SRF_2009-10-22 (version 2)	451258975	998599
3300027690	3	Enrichment culture microbial communities from Rutgers university that are MTBE-degrading	Enrichment culture microbial communities from rom New York Harbor, USA that are MTBE-degrading - MTBE-NYH (New York Harbor Sulfidogenic) MetaG (SPAdes)	732554307	1179088
3300017771	2	Marine viral communities from the oligotrophic San Pedro Time Series (SPOT) site, San Pedro Channel, CA, USA	Marine viral communities from the oligotrophic San Pedro Time Series (SPOT) site, San Pedro Channel, CA, USA - 48 SPOT_SRF_2013-11-13	480431688	1118589
3300014839	2	Permafrost microbial communities from Stordalen Mire, Sweden	Permafrost microbial communities from Stordalen Mire, Sweden - 712E1D metaG (Illumina Assembly)	3939174349	7456094
3300003466	2	Ore pile and mine drainage contaminated soil microbial communities from Mina do Sossego, Brazil, in a copper mine	Ore pile and mine drainage contaminated soil microbial communities from Mina do Sossego, Brazil - P3 sample	263654823	391485
3300034092	2	Freshwater microbial communities from Lake Mendota, Crystal Bog Lake, and Trout Bog Lake in Wisconsin, United States	Freshwater microbial communities from Lake Mendota, Madison, Wisconsin, United States - TYMEFLIES-ME03Aug2012-rr0069	1331707408	2652455
3300023081	2	Coastal salt marsh microbial communities from the Groves Creek Marsh, Skidaway Island, Georgia	Coastal salt marsh microbial communities from the Groves Creek Marsh, Skidaway Island, Georgia - 071406AT metaG	1000501434	1932175
3300005471	2	Corn, switchgrass and miscanthus rhizosphere microbial communities from Kellogg Biological Station, Michigan, USA	Corn, switchgrass and miscanthus rhizosphere microbial communities from Kellogg Biological Station, Michigan, USA - KBS K1-50-2 metaG	4930262566	12466515
3300031951	2	Freshwater fungal communities from various locations	Freshwater fungal communities from buoy surface, Lake Erie, Ohio, United States - Buoy 12 MA120	2981203599	6173915
3300034282	2	Peat soil microbial communities from wetland fen in Alaska, United States	Peat soil microbial communities from wetlands in Alaska, United States - Eight_mile_03D_16	895258249	2038169
3300025927	2	Corn, switchgrass and miscanthus rhizosphere microbial communities from Kellogg Biological Station, Michigan, USA	Miscanthus rhizosphere microbial communities from Kellogg Biological Station, Michigan, USA - KBS M5-4 metaG (SPAdes)	3413766764	7989486
3300015192	2	Metagenomes of Arctic soils	Arctic soil microbial communities from a glacier forefield, Storglaci?ren, Tarfala, Sweden (Sample st-2a, rock/snow interface)	236040965	476844
3300026084	2	Marine microbial communities from the Southern Atlantic ocean transect to study dissolved organic matter and carbon cycling	Seawater microbial communities from Saanich Inlet, British Columbia, Canada - Knorr_S23_td_AAIW_ad_876m_LV_B (SPAdes)	235760088	519586
3300020381	2	Marine viral and eukaryotic protist communities collected from different water depths during Tara Oceans survey	Marine microbial communities from Tara Oceans - TARA_A100001011 (ERX291769-ERR318620)	705118055	1606568
3300032805	2	Soil microbial communities from Loxahatchee National Wildlife Refuge, Florida, United States	Soil microbial communities from Loxahatchee National Wildlife Refuge, Florida, United States - Lox_Sample_3.2	5047424943	9749626
3300032892	2	Soil microbial communities from Loxahatchee National Wildlife Refuge, Florida, United States	Soil microbial communities from Loxahatchee National Wildlife Refuge, Florida, United States - Lox_Sample_3.5	5072719757	9772459
3300025165	2	Soil microbial communities from Rifle, Colorado, USA	Soil microbial communities from Rifle, Colorado, USA - sediment 10ft 1	1165154534	2619807
3300029699	2	Freshwater microbial communities amended with dissolved organic matter (DOM) from various rivers in the United States	Metatranscriptome of freshwater microbial communities from Columbia River, Oregon, United States - Colum_Colum_RepB_8h (Metagenome Metatranscriptome)	196654865	413126
3300006339	2	Marine microbial communities from the North Pacific Subtropical Gyre, ALOHA station	Marine microbial communities from North Pacific Subtropical Gyre, Station ALOHA - HOT232_3_0500m	1139547028	1648355
3300006620	2	Exploring phylogenetic diversity in Port Hacking ocean in Sydney, Australia	Marine coastal surface water microbial communities in Port Hacking, Sydney, Australia - TJ10 time point	123919935	179220
3300020231	2	Deep-sea sediment microbial communities from the Pacific Ocean trenches	Deep-sea sediment microbial communities from the Mariana Trench, Pacific Ocean - CR04	859258187	1132731
3300027858	2	Marine microbial communities from the Santa Barbara Channel oil seeps	Oil polluted marine microbial communities from Coal Oil Point, Santa Barbara, California, USA - Sample 2 (SPAdes)	1533612228	3280392
3300029994	2	Peat permafrost microbial communities from Stordalen Mire near Abisko, Sweden	Peat permafrost microbial communities from Stordalen Mire near Abisko, Sweden - III_Fen_E1_4	686585930	1251807
3300018075	2	Soil and sediment microbial communities from the East River, CO, USA	Groundwater sediment microbial communities from an aquifer in East River, Colorado, USA - PLM3-1_50_b1	814481700	1727202
3300009095	2	Agricultural soil microbial communities from Utah and Georgia to study Nitrogen management	Agricultural soil microbial communities from Utah to study Nitrogen management - Steer compost 2015	7802527641	16592167
3300031834	2	Extremophilic microbial mat communities from USA and Mexico	Sediment microbial communities from Yellowstone Lake, YNP, Wyoming, USA - YL17G12_0	3018703001	6597898
3300025527	2	Arctic peat soil microbial communities from the Barrow Environmental Observatory site, Barrow, Alaska, USA	Arctic peat soil from Barrow, Alaska - NGEE Surface sample 415-1 shallow-072012 (SPAdes)	250100586	555721
3300021073	2	Soil and sediment microbial communities from the East River, CO, USA	Groundwater sediment microbial communities from an aquifer in East River, Colorado, USA - PLM1_60_b1 redo	765392853	1686713
3300031995	2	Maize rhizosphere microbial communities from greenhouse at UC Davis, California, United States	Maize rhizosphere microbial communities from greenhouse at UC Davis, California, United States - 322HYB-O-2	5630144328	14028848
3300012952	2	Marine eukaryotic phytoplankton communities from the Norwegian Sea, Arctic and Atlantic Ocean	Marine eukaryotic phytoplankton communities from the Atlantic Ocean - Atlantic ANT 4 Metagenome	2976120333	6078271
3300028601	2	Leachate and groundwater microbial communities from a municipal landfill and adjacent aquifer in Southern Ontario, Canada	Leachate microbial communities from a municipal landfill in Southern Ontario, Canada - Methane capture system biofilm	905611696	1440715
3300012011	2	Permafrost microbial communities from Nunavut, Canada to study carbon cycling	Permafrost microbial communities from Nunavut, Canada - A30_65cm_6M	408377547	845141
3300020179	2	Freshwater microbial communities from Lake Tanganyika, Tanzania	Freshwater microbial communities from Lake Tanganyika, Tanzania - TA2015056 Kigoma Offshore 0m	915819188	1642080
3300035660	2	Extremophilic microbial mat communities from USA and Mexico	Sediment microbial communities from Yellowstone Lake, YNP, Wyoming, USA - YL18G_13-B	2501271396	4626724
3300031669	2	Soil microbial communities from Risofladan, Vaasa, Finland	Soil microbial communities from Risofladan, Vaasa, Finland - TR-1	1700411937	3753350
3300031873	2	Extremophilic microbial mat communities from USA and Mexico	Sediment microbial communities from Yellowstone Lake, YNP, Wyoming, USA - YL17G15_0	2972550824	6600638
3300010044	2	Serpentine soil microbial communities from UC McLaughlin Reserve, CA, USA	Serpentine soil microbial communities from UC McLaughlin Reserve, CA, USA - Plot60	2612322147	5966818
3300015161	2	Metagenomes of Arctic soils	Arctic soil microbial communities from a glacier forefield, Russell Glacier, Kangerlussuaq, Greenland (Sample G1B, Ice margin)	192219830	348642
3300020186	2	Freshwater microbial mat bacterial communities from Lake Vanda, McMurdo Dry Valleys, Antarctica	Freshwater microbial mat bacterial communities from Lake Vanda, McMurdo Dry Valleys, Antarctica - Oligotrophic Lake LV.19.MP6.IB-1	1099107961	1853503
3300015159	2	Metagenomes of Arctic soils	Arctic soil microbial communities from a glacier forefield, Russell Glacier, Kangerlussuaq, Greenland (Sample G3C, Proglacial river margin, by glacier terminus)	157627061	341383
3300028819	2	Bulk soil microbial communities from the East River watershed near Crested Butte, Colorado, United States	Bulk soil microbial communities from the East River watershed near Crested Butte, Colorado, United States - ER_DNA_153	1582820995	3769260
3300017732	2	Marine viral communities from the oligotrophic San Pedro Time Series (SPOT) site, San Pedro Channel, CA, USA	Marine viral communities from the oligotrophic San Pedro Time Series (SPOT) site, San Pedro Channel, CA, USA - 38 SPOT_SRF_2012-12-11	260855072	639126
3300032272	2	Sediment chemolithoautotrophic microbial communities from various locations	Coastal sediment microbial communities from Maine, United States - Lowes Cove worm burrow	3216888973	7355037
3300035201	2	Seawater and sediment microbial communities from various locations	Seawater microbial communities from eastern tropical North Pacific Ocean - AMALJGI-DNA-1	986718607	2130034
3300030011	2	Peat permafrost microbial communities from Stordalen Mire near Abisko, Sweden	Peat permafrost microbial communities from Stordalen Mire near Abisko, Sweden - III_Bog_E2_3	1481681825	2981163
3300023116	2	Coastal salt marsh microbial communities from the Groves Creek Marsh, Skidaway Island, Georgia	Coastal salt marsh microbial communities from the Groves Creek Marsh, Skidaway Island, Georgia - 071412BT metaG	1182290229	2342527
3300018917	2	Biological soil crust microbial communities from Moab Desert, Utah to study responses to pulsed climate events	Soil crust microbial communities from Colorado Plateau, Utah, USA - early-mid stage, 0 min after wetting v1	364021660	732148
3300020160	2	Freshwater lake microbial communities from Lake Erken, Sweden	Freshwater lake microbial communities from Lake Erken, Sweden - P4710_105 megahit1	851560054	1748345
3300014165	2	Peatland microbial communities from Minnesota, USA, analyzing carbon cycling and trace gas fluxes	Peatland microbial communities from Houghton, MN, USA - PEATcosm2014_Bin05_30_metaG	1366076576	2619319
3300027907	2	Populus root and rhizosphere microbial communities from Tennessee, USA	Populus rhizosphere microbial communities from Tennessee, USA - Rhizosphere MetaG P. TD hybrid SRZTD1 (SPAdes)	2587823506	5728460
3300021602	2	Anoxic zone freshwater microbial communities from boreal shield lakes in IISD Experimental Lakes Area, Ontario, Canada	Anoxic zone freshwater microbial communities from boreal shield lake in IISD Experimental Lakes Area, Ontario, Canada - Sep2016-L222-5m	1181292648	2464145
3300027843	2	Wetland sediment microbial communities from St. Louis River estuary, Michigan under dissolved organic matter induced mercury methylation	Wetland sediment microbial communities from St. Louis River estuary, USA, under dissolved organic matter induced mercury methylation - T4Bare3Fresh (SPAdes)	1107176304	2448051
3300003937	2	Marine microbial communities from the San Pedro channel, Pacific Ocean in the San Pedro Ocean Time-series (SPOT) study	SPOT_150m_metagenome_year	179370612	180250
3300027779	2	Marine microbial communities from western Arctic Ocean	Marine microbial communities from western Arctic Ocean - ArcticOcean_MG_CB4_136 (SPAdes)	878621519	1655394
3300020603	2	Freshwater microbial communities from Lake Tanganyika, Tanzania	Freshwater microbial communities from Lake Tanganyika, Tanzania - TA2015035 Kigoma Deep Cast 150m	1892014684	3464415
3300035672	2	Forest soil microbial communities from Eldorado National Forest, California, USA	Forest soil microbial communities from Eldorado National Forest, California, USA - SNFC_MG_CNT_2.1	1940430149	4639754
3300033984	2	Freshwater microbial communities from Lake Mendota, Crystal Bog Lake, and Trout Bog Lake in Wisconsin, United States	Freshwater microbial communities from Lake Mendota, Madison, Wisconsin, United States - TYMEFLIES-ME13Mar2001-rr0030	1100951868	2112470
3300034377	2	Soil and biocrust microbial communities from Mojave Desert, California, United States	Sub-biocrust soil microbial communities from Mojave Desert, California, United States - 27HNS	423816741	1057747
3300029985	2	Peat permafrost microbial communities from Stordalen Mire near Abisko, Sweden	Peat permafrost microbial communities from Stordalen Mire near Abisko, Sweden - III_Fen_E1_1	674894981	1267763
3300028720	2	Bulk soil microbial communities from the East River watershed near Crested Butte, Colorado, United States	Bulk soil microbial communities from the East River watershed near Crested Butte, Colorado, United States - ER_DNA_357	657725227	1624475
3300009162	2	Populus root and rhizosphere microbial communities from Tennessee, USA	Bulk soil microbial communities from a Populus tree surrounding site in Tennessee, USA - Soil MetaG P. TD hybrid SBSTD2	4319289642	8579482
3300021376	2	Freshwater microbial communities from Lake Tanganyika, Tanzania	Freshwater microbial communities from Lake Tanganyika, Tanzania - TA2015050 Kigoma 12 surface	1466436439	2446934
3300013004	2	Freshwater microbial communities from oligotrophic, dystrophic, and eutrophic lakes in Wisonsin, USA	Eutrophic lake water microbial communities from Lake Mendota, Wisconsin, USA - GEODES118 metaG	1858090146	3782454
3300031257	2	Salt marsh sediment microbial communities from the Plum Island Ecosystem LTER, Massachusetts, United States	Salt marsh sediment microbial communities from the Plum Island Ecosystem LTER, Massachusetts, United States - Salt Marsh Sediment SW1603-80	739925382	1386638
3300026306	2	Grasslands soil microbial communities from the Angelo Coastal Reserve, California, USA	Grasslands soil microbial communities from the Angelo Coastal Reserve, California, USA - Sample Angelo_102 (SPAdes)	378518500	691975
3300035680	2	Freshwater microbial communities from Lake Mendota, Crystal Bog Lake, and Trout Bog Lake in Wisconsin, United States	Freshwater microbial communities from Lake Mendota, Madison, Wisconsin, United States - TYMEFLIES-ME10Jul2015-rr0105	1401925490	2850675
3300028884	2	Bulk soil microbial communities from the East River watershed near Crested Butte, Colorado, United States	Bulk soil microbial communities from the East River watershed near Crested Butte, Colorado, United States - ER_DNA_195	1269631131	3066414
3300031811	2	Marine microbial communities from Western Arctic Ocean, Canada	Marine microbial communities from Western Arctic Ocean, Canada - CB11b_Tmax_Bot8	1100511112	2303212
3300003702	2	Hydrothermal vent plume microbial communities from the Mid Cayman Rise - Piccard2013-Plume	Hydrothermal vent plume microbial communities from the Mid Cayman Rise - Piccard2013-Plume - Microbial Assembly	447841055	486844
3300030523	2	Rock endolithic microbial communities from Victoria Land, Antarctica	Rock endolithic microbial communities from Victoria Land, Antarctica - Richard Nunatak white sandstone	644265684	941331
3300031962	2	Hardwood forest soil microbial communities from various locations in the United States	Hardwood forest soil microbial communities from Morgan-Monroe State Forest, Indiana, United States - atmos_gasesECM4C_515	3836072190	8123045
3300032011	2	Marine archaeal communities from Monterey Bay, CA, that are ammonia-oxidizing	Ammonia-oxidizing marine archaeal communities from Monterey Bay, California, United States - M1 60m 3416	2867948884	6385324
3300025862	2	Arctic peat soil microbial communities from the Barrow Environmental Observatory site, Barrow, Alaska, USA	Arctic peat soil microbial communities from the Barrow Environmental Observatory site, Barrow, Alaska, USA - NGEE PermafrostL2-A (SPAdes)	759801115	1490465
3300019885	2	Soil and sediment microbial communities from the East River, CO, USA	Soil microbial communities from a riparian zone of the East river system, Colorado, United States - L1m2	303772488	658464
3300010318	2	Aqueous microbial communities from the Delaware River/Bay and Chesapeake Bay under freshwater to marine salinity gradient to study organic matter cycling in a time-series	Freshwater to marine salinity gradient microbial communities from Chesapeake Bay, USA - CPBay_Sum_15_0.8_DNA	500767703	1103071
3300031766	2	Marine archaeal communities from Monterey Bay, CA, that are ammonia-oxidizing	Ammonia-oxidizing marine archaeal communities from Monterey Bay, California, United States - M1 100m 21515	1873045175	3973795
3300031726	2	Peat permafrost microbial communities from Stordalen Mire near Abisko, Sweden	Peat permafrost microbial communities from Stordalen Mire near Abisko, Sweden - Fen_T0_1	7068032155	16933770
3300036496	2	Seawater microbial communities from the Antarctic Ocean	Metatranscriptome of seawater microbial communities from the Indian Ocean - Omics04_030518 (Metagenome Metatranscriptome)	184601696	401697
3300031775	2	Marine archaeal communities from Monterey Bay, CA, that are ammonia-oxidizing	Ammonia-oxidizing marine archaeal communities from Monterey Bay, California, United States - M1 80m 32315	1827156550	4106377
3300035093	2	Peat soil microbial communities from wetland fen in Alaska, United States	Peat soil microbial communities from wetlands in Alaska, United States - Frozen_pond_03D_17	605345240	1452764
3300034124	2	Peat soil microbial communities from wetland fen in Alaska, United States	Peat soil microbial communities from wetlands in Alaska, United States - Goldstream_06D_14	716228909	1746843
3300020302	2	Marine viral and eukaryotic protist communities collected from different water depths during Tara Oceans survey	Marine microbial communities from Tara Oceans - TARA_B000000441 (ERX555996-ERR599018)	87249322	237029
3300014159	2	Peatland microbial communities from Minnesota, USA, analyzing carbon cycling and trace gas fluxes	Peatland microbial communities from Houghton, MN, USA - PEATcosm2014_Bin10_60_metaG	1201205059	2144756
3300032048	2	Marine archaeal communities from Monterey Bay, CA, that are ammonia-oxidizing	Ammonia-oxidizing marine archaeal communities from Monterey Bay, California, United States - M1 500m 32315	1418888154	3381150
3300009121	2	Syntrophic microbial communities from biogas reactors in Seattle, WA	Syntrophic microbial communities from biogas reactors in Seattle, WA - R1.C12.But.A IDBA	308822710	485473
3300020380	2	Marine viral and eukaryotic protist communities collected from different water depths during Tara Oceans survey	Marine microbial communities from Tara Oceans - TARA_B000000565 (ERX555945-ERR599058)	824083504	2093368
3300022309	2	Estuarine microbial communities from the San Francisco Bay-Delta (SFBD), California, United States	Sediment microbial communities from San Francisco Bay, California, United States - SF_May12_sed_USGS_4_1	1479502643	2518888
3300031785	2	Comprehensive metagenome and single cell genome sequencing from the open ocean community of North Pacfic Subtropical Gyre, Station ALOHA	Marine microbial communities from station ALOHA, North Pacific Subtropical Gyre - HC15-DNA-20-25_MG	2900738061	7049814
3300028006	2	Soil microbial communities from hillslopes of Landscape Evolution Observatory, University of Arizona, Oracle, AZ, United States	Soil microbial communities from hillslope of Landscape Evolution Observatory, University of Arizona, Oracle, AZ, United States - 2-4-E_N	178277475	425104
3300028598	2	Pelagic marine microbial communities from North Sea	Marine sediment microbial communities from subtidal zone of North Sea - Hel_20160420 (Illumina Assembly)	1624939106	3778892
3300010389	2	Marine sediment microbial communities from methane seeps within Hudson Canyon, US Atlantic Margin	Marine sediment microbial communities from methane seeps within Baltimore Canyon, US Atlantic Margin - Baltimore Canyon MUC-11 12-14 cmbsf	1465198058	4126833
3300017655	2	Lignin-adapted enriched soil microbial communities from Emeryville, California, USA	Enriched backyard soil microbial communities from Emeryville, California, USA - eDNA 5th pass 30_C BE-Lig BY (version 2)	774665585	1291076
3300025466	2	Freshwater microbial communities from Crystal Bog lake, Wisconsin, USA	Freshwater microbial communities from Crystal Bog, Wisconsin, USA - CBE25Aug07 (SPAdes)	229779079	445344
3300017650	2	Lignin-adapted enriched soil microbial communities from Emeryville, California, USA	Enriched backyard soil microbial communities from Emeryville, California, USA - eDNA 5th pass 30_C Kraft BY (version 2)	529761033	902065
3300010299	2	Aqueous microbial communities from the Delaware River/Bay and Chesapeake Bay under freshwater to marine salinity gradient to study organic matter cycling in a time-series	Freshwater to marine salinity gradient microbial communities from Chesapeake Bay, USA - CPBay_Sum_15_0.2_DNA	592271825	1335709
3300025917	2	Corn, switchgrass and miscanthus rhizosphere microbial communities from Kellogg Biological Station, Michigan, USA	Corn rhizosphere microbial communities from Kellogg Biological Station, Michigan, USA - KBS C7-3B metaG (SPAdes)	3090056966	7179962
3300034279	2	Freshwater microbial communities from Lake Mendota, Crystal Bog Lake, and Trout Bog Lake in Wisconsin, United States	Freshwater microbial communities from Lake Mendota, Madison, Wisconsin, United States - TYMEFLIES-ME17Jul2014-rr0163	1222831704	2497348
3300035198	2	Extremophilic microbial mat communities from USA and Mexico	Sediment microbial communities from Yellowstone Lake, YNP, Wyoming, USA - C1_middle	1528848242	3793744
3300027852	2	Marine microbial communities from the Santa Barbara Channel oil seeps	Oil polluted marine microbial communities from Coal Oil Point, Santa Barbara, California, USA - Sample 7 (SPAdes)	1548697659	3038451
3300027664	2	Comparative metagneomics of mesophilic and thermophilic cellulose-adapted consortia	Cellulose adapted compost microbial communities from Newby Island Compost Facility, Milpitas, CA, USA - BGW Initial Compost (SPAdes)	535314072	1013200
3300006854	2	Populus root and rhizosphere microbial communities from Tennessee, USA	Bulk soil microbial communities from a Populus tree surrounding site in Tennessee, USA - Soil MetaG P. TD hybrid SBSTD4	6678887127	17854901
3300033818	2	Peatland microbial communities from Stordalen Mire, Sweden	Peat soil microbial communities from Stordalen Mire, Sweden - 713 S-3-M	369343540	702326
3300032092	2	Freshwater fungal communities from various locations	Freshwater fungal communities from buoy surface, Lake Erie, Ohio, United States - Buoy 4 MA121	3105944460	6328607
3300032162	2	Rock endolithic microbial communities from Victoria Land, Antarctica	Rock endolithic microbial communities from Victoria Land, Antarctica - Pudding Butte nord	954171931	1409749
3300000506	2	Anaerobic digester microbial communities from Soeholt, Denmark	Anaerobic digester microbial communities from Northern Denmark, sample from Soeholt sludge	230012003	332092
3300019082	2	Peatland microbial communities from Minnesota, USA, analyzing carbon cycling and trace gas fluxes	Peatland microbial communities from SPRUCE experiment site at the Marcell Experimental Forest, Minnesota, USA - June2016WEW_6_40	762974342	1386341
3300025470	2	Freshwater microbial communities from Crystal Bog lake, Wisconsin, USA	Freshwater microbial communities from Crystal Bog, Wisconsin, USA - CBH12Aug09 (SPAdes)	224400124	454625
3300032032	2	Marine archaeal communities from Monterey Bay, CA, that are ammonia-oxidizing	Ammonia-oxidizing marine archaeal communities from Monterey Bay, California, United States - M1 100m 32315	1758512390	3996973
3300035692	2	Populus rhizosphere microbial communities from soil in West Virginia and Oregon, United States	Populus rhizosphere microbial communities from soil in Oregon, United States - WV94_Oregon_NoN_11	2858820816	6771251
3300031539	2	Soil microbial communities from Risofladan, Vaasa, Finland	Soil microbial communities from Risofladan, Vaasa, Finland - UN-3	2879994593	5971231
3300035187	2	Freshwater microbial communities from Lake Mendota, Crystal Bog Lake, and Trout Bog Lake in Wisconsin, United States	Freshwater microbial communities from Lake Mendota, Madison, Wisconsin, United States - TYMEFLIES-ME07Sep2014-rr0145	1694124215	3404075
3300009100	2	Populus root and rhizosphere microbial communities from Tennessee, USA	Bulk soil microbial communities from a Populus tree surrounding site in Tennessee, USA - Soil MetaG P. deltoides SBSDD2	4243433916	8173012
3300030494	2	Peatlands soil microbial communities from Germany and Austria, that are sulfate reducing	Peat soil microbial communities from Weissenstadt, Germany - Sb_50d_3_AS metaG (v2)	876098598	1779823
3300021069	2	Anoxic zone freshwater microbial communities from boreal shield lakes in IISD Experimental Lakes Area, Ontario, Canada	Anoxic zone freshwater microbial communities from boreal shield lake in IISD Experimental Lakes Area, Ontario, Canada - Sep2016-L224-25m	511270566	1132554
3300012183	2	Polar desert microbial communities from Antarctic Dry Valleys	Polar desert sand microbial communities from Dry Valleys, Antarctica - metaG UQ469 (22.06)	532643546	1163852
3300031772	2	Extremophilic microbial mat communities from USA and Mexico	Sediment microbial communities from Yellowstone Lake, YNP, Wyoming, USA - YL17G11_20	3266749369	6506019
3300032828	2	Soil microbial communities from Loxahatchee National Wildlife Refuge, Florida, United States	Soil microbial communities from Loxahatchee National Wildlife Refuge, Florida, United States - Lox_Sample_3.4	4258166001	8882385
3300028784	2	Bulk soil microbial communities from the East River watershed near Crested Butte, Colorado, United States	Bulk soil microbial communities from the East River watershed near Crested Butte, Colorado, United States - ER_DNA_121	1223192610	2940046
3300010040	2	Serpentine soil microbial communities from UC McLaughlin Reserve, CA, USA	Serpentine soil microbial communities from UC McLaughlin Reserve, CA, USA - Plot55	1967641509	4368777
3300035173	2	Soil microbial communities from SRUC Craibstone Estate, Aberdeen, Scotland, United Kingdom	Soil microbial communities from SRUC Craibstone Estate, Aberdeen, Scotland, United Kingdom - 1_4.5_N_12_1	1565042251	3582485
3300029821	2	Groundwater microbial communities from Horonobe Underground Research Laboratory (URL), Japan	Groundwater microbial communities from Horonobe Underground Research Laboratory (URL), Japan - horonobe_ig3392	268478502	352146
3300025932	2	Corn, switchgrass and miscanthus rhizosphere microbial communities from Kellogg Biological Station, Michigan, USA	Corn rhizosphere microbial communities from Kellogg Biological Station, Michigan, USA - KBS C2-3 metaG (SPAdes)	3361885780	8022570
3300014168	2	Peatland microbial communities from Minnesota, USA, analyzing carbon cycling and trace gas fluxes	Peatland microbial communities from Houghton, MN, USA - PEATcosm2014_Bin17_10_metaG	1507895225	3247159
3300026266	2	Microbial and viral regulation of community carbon cycling across diverse low-oxygen zones	Marine microbial and viral communities from oxygen minimum zone, Eastern Pacific Ocean - ETNP2014F10-02SV257 (SPAdes)	376751656	810642
3300009147	2	Populus root and rhizosphere microbial communities from Tennessee, USA	Populus rhizosphere microbial communities from Tennessee, USA - Rhizosphere MetaG P. deltoides SRZDD1 (version 2)	4950567071	8978226
3300031938	2	Leaf surface microbial communities from various plants in UC Gill Tract Community Farm, Albany, California, United States	Soil microbial communities from UC Gill Tract Community Farm, Albany, California, United States - DLSLS.C.R1	5725038480	13438982
3300010038	2	Serpentine soil microbial communities from UC McLaughlin Reserve, CA, USA	Serpentine soil microbial communities from UC McLaughlin Reserve, CA, USA - Plot106	1838375872	4117624
3300035165	2	Soil microbial communities from SRUC Craibstone Estate, Aberdeen, Scotland, United Kingdom	Soil microbial communities from SRUC Craibstone Estate, Aberdeen, Scotland, United Kingdom - 8_7.5_N_12_2	1741523867	4233506
3300020005	2	Soil and sediment microbial communities from the East River, CO, USA	Soil microbial communities from a riparian zone of the East river system, Colorado, United States - L3m2	282012268	598283
3300021548	2	Seawater and marine sponges microbial communities from Papua New Guinea CO2 seeps	Marine sponge Cinachyra sp. microbiome, Papua New Guinea CO2seep, Upa-Upasina "control", cg10ic 200bp no Eukaryotes last	89092363	157365
3300015199	2	Metagenomes of Arctic soils	Arctic soil microbial communities from a glacier forefield, Storglaci?ren, Tarfala, Sweden (Sample st-2c, rock/snow interface)	290006175	580214
3300023119	2	Coastal salt marsh microbial communities from the Groves Creek Marsh, Skidaway Island, Georgia	Coastal salt marsh microbial communities from the Groves Creek Marsh, Skidaway Island, Georgia - 101401AT metaG	1127190874	2200806
3300036891	2	Sediment microbial communities from coastal wetland in Texas, United States	Metatranscriptome of sediment microbial communities from coastal wetland in Texas, United States - R0606S12 (Metagenome Metatranscriptome)	589449736	1291537
3300005535	2	Corn, switchgrass and miscanthus rhizosphere microbial communities from Kellogg Biological Station, Michigan, USA	Corn rhizosphere microbial communities from Kellogg Biological Station, Michigan, USA - KBS C7.2-3L metaG	5299398585	14094871
3300021413	2	Soil and sediment microbial communities from the East River, CO, USA	Soil microbial communities from a riparian zone of the East river system, Colorado, United States - L1c1	192109721	380768
3300023170	2	Coastal salt marsh microbial communities from the Groves Creek Marsh, Skidaway Island, Georgia	Coastal salt marsh microbial communities from the Groves Creek Marsh, Skidaway Island, Georgia - 071407BT metaG	1190167428	2342705
3300003463	2	Ore pile and mine drainage contaminated soil microbial communities from Mina do Sossego, Brazil, in a copper mine	Ore pile and mine drainage contaminated soil microbial communities from Mina do Sossego, Brazil - P1 sample	240569980	340918
3300025326	2	Soil microbial communities from Rifle, Colorado, USA	Soil microbial communities from Rifle, Colorado - Rifle CSP2_sed 16_2 (SPAdes)	2430898236	4804127
3300028796	2	Bulk soil microbial communities from the East River watershed near Crested Butte, Colorado, United States	Bulk soil microbial communities from the East River watershed near Crested Butte, Colorado, United States - ER_DNA_141	809514034	1968822
3300028791	2	Bulk soil microbial communities from the East River watershed near Crested Butte, Colorado, United States	Bulk soil microbial communities from the East River watershed near Crested Butte, Colorado, United States - ER_DNA_144	776553336	1889586
3300009339	2	Marine water column microbial communities of the permanently stratified Cariaco Basin, Venezuela	Marine water column microbial communities of the permanently stratified Cariaco Basin, Venezuela, May cruise - 103m, 2.7-0.2um, replicate a	390685450	516439
3300027895	2	Forest soil microbial communities from multiple locations in Canada and USA	Forest soil microbial communities from Algoma, Ontario, Canada - Jack Pine, Ontario site 1_JW_OM2H0_O1 (SPAdes)	2023984978	4353140
3300025588	2	Arctic peat soil microbial communities from the Barrow Environmental Observatory site, Barrow, Alaska, USA	Arctic peat soil from Barrow, Alaska - NGEE Surface sample 53-3 shallow-072012 (SPAdes)	272039820	603904
3300028032	2	Leachate and groundwater microbial communities from a municipal landfill and adjacent aquifer in Southern Ontario, Canada	Groundwater microbial communities from a municipal landfill in Southern Ontario, Canada - Pumphouse #1	746937909	1379627
3300035701	2	Extremophilic microbial mat communities from USA and Mexico	Sediment microbial communities from Yellowstone Lake, YNP, Wyoming, USA - YL18G_12-A	4663420121	9418791
3300032278	2	Comprehensive metagenome and single cell genome sequencing from the open ocean community of North Pacfic Subtropical Gyre, Station ALOHA	Marine microbial communities from station ALOHA, North Pacific Subtropical Gyre - HC15-DNA-20-500_MG	4610847336	10403085
3300020204	2	Freshwater microbial communities from Lake Tanganyika, Tanzania	Freshwater microbial communities from Lake Tanganyika, Tanzania - TA2015008 Mahale S9 surface	1263809690	2121509
3300003894	2	Marine microbial communities from the northern Gulf of Mexico hypoxic zone	Marine microbial communities from the northern Gulf of Mexico hypoxic zone - Cultivation independent assessment	217715956	224069
3300028745	2	Peat permafrost microbial communities from Stordalen Mire near Abisko, Sweden	Peat permafrost microbial communities from Stordalen Mire near Abisko, Sweden - III_Bog_E1_3	1080012215	2055276
3300024567	2	Freshwater microbial communities amended with dissolved organic matter (DOM) from various rivers in the United States	Metatranscriptome of freshwater microbial communities from Columbia River, Oregon, United States - Colum_Atlam_RepA_8d (Metagenome Metatranscriptome)	258086977	518915
3300021378	2	Coastal seawater microbial communities from Pivers Island, North Carolina, United States	Coastal seawater microbial communities near Pivers Island, North Carolina, United States - PICO131	1217342592	2498187
3300036577	2	Seawater microbial communities from the Antarctic Ocean	Metatranscriptome of seawater microbial communities from the Indian Ocean - Omics12_030718 (Metagenome Metatranscriptome)	246536561	548651
3300025310	2	Bacterial and archaeal communities from various locations to study Microbial Dark Matter (Phase II)	Hot spring sediment bacterial and archeal communities from British Columbia, Canada, to study Microbial Dark Matter (Phase II) - Larsen N4 metaG (SPAdes)	1283102380	2246436
3300021978	2	Characterization of microbial community from Mariana Back Arc	Hydrothermal fluids microbial communities from Mariana Back-Arc Basin vent fields, Pacific Ocean - Perseverance_CTD_V16A_01_btl17 _150kmer	556025724	1098648
3300020239	2	Marine viral and eukaryotic protist communities collected from different water depths during Tara Oceans survey	Marine microbial communities from Tara Oceans - TARA_B100000003 (ERX555909-ERR598959)	245689549	611413
3300031963	2	Freshwater fungal communities from various locations	Freshwater fungal communities from buoy surface, Lake Erie, Ohio, United States - Buoy 2 MA116	2537014324	5364338
3300015208	2	Metagenomes of Arctic soils	Arctic soil microbial communities from a glacier forefield, Storglaci?ren, Tarfala, Sweden (Samples st-15,16,16 pooled, 1st-3rd transect points, snow/rock/ice interface)	377436650	742005
3300027898	2	Freshwater and sediment microbial communities from various areas in North America, analyzing microbe dynamics in response to fracking	Freshwater sediment microbial communities in response to fracking from Pennsylvania, USA - Cold Stream Run_MetaG_CSR_2013 (SPAdes)	2034497722	4954745
3300020460	2	Marine viral and eukaryotic protist communities collected from different water depths during Tara Oceans survey	Marine microbial communities from Tara Oceans - TARA_A100001037 (ERX555931-ERR599097)	1187368180	2976167
3300002124	2	Soil microbial communities from Rifle, Colorado, USA	Soil microbial communities from Rifle, Colorado - Rifle CSP2_sed 10_3	694927644	1786976
3300020384	2	Marine viral and eukaryotic protist communities collected from different water depths during Tara Oceans survey	Marine microbial communities from Tara Oceans - TARA_B000000441 (ERX556023-ERR599110)	666248037	1759337
3300027850	2	Freshwater microbial communities from lake liftoff mats and glacier meltwater in Antarctica	Freshwater microbial communities from Lake Fryxell liftoff mats and glacier meltwater in Antarctica - MAT-01 (SPAdes)	1730188170	2986570
3300031606	2	Marine microbial communities from Western Arctic Ocean, Canada	Marine microbial communities from Western Arctic Ocean, Canada - AG5_Tmax	757034729	1615166
3300010052	2	Microbial community associated with the xenic strain of Eucapsis sp. UTEX 1519	Microbial community associated with the xenic strain of Eucapsis sp. UTEX 1529	575533331	750410
3300023101	2	Peatland microbial communities from Stordalen Mire, Sweden	Peat soil microbial communities from Stordalen Mire, Sweden - 717 S3 10-14	653592662	1148656
3300026254	2	Microbial and viral regulation of community carbon cycling across diverse low-oxygen zones	Marine microbial and viral communities from oxygen minimum zone, Eastern Pacific Ocean - ETNP201302SV86 (SPAdes)	435686385	909101
3300025327	2	Soil microbial communities from Rifle, Colorado, USA	Soil microbial communities from Rifle, Colorado - Rifle CSP2_sed 13_1 (SPAdes)	2339397471	4683727
3300023117	2	Coastal salt marsh microbial communities from the Groves Creek Marsh, Skidaway Island, Georgia	Coastal salt marsh microbial communities from the Groves Creek Marsh, Skidaway Island, Georgia - 071409AT metaG	1096857508	2087240
3300022752	2	Freshwater microbial communities from Lake Lanier, Atlanta, Georgia, United States	Freshwater microbial communities from Lake Lanier, Atlanta, Georgia, United States - LL_1208_BB	1010609790	1798566
3300009104	2	Marine water column microbial communities of the permanently stratified Cariaco Basin, Venezuela	Marine water column microbial communities of the permanently stratified Cariaco Basin, Venezuela, November cruise - 143m, 2.7-0.2um	1733215808	2281540
3300002033	2	Marine microbial communities from Global Ocean Sampling (GOS)	Marine microbial communities from the Sargasso Sea - GS000a &b	1080847652	1295471
3300020168	2	Coastal salt marsh microbial communities from the Groves Creek Marsh, Skidaway Island, Georgia	Coastal salt marsh microbial communities from the Groves Creek Marsh, Skidaway Island, Georgia - 071409BT metaG (spades assembly)	868987270	1575995
3300032136	2	Sediment chemolithoautotrophic microbial communities from various locations	Coastal sediment microbial communities from Delaware Bay, Delaware, United States - CS-6 worm burrow	3438672817	7689426
3300025895	2	Pelagic marine microbial communities from North Sea	Pelagic marine sediment microbial communities from the LTER site Helgoland, North Sea, for post-phytoplankton bloom and carbon turnover studies - COGITO 998_met_12 (SPAdes)	1472824724	2912685
3300025322	2	Soil microbial communities from Rifle, Colorado, USA	Soil microbial communities from Rifle, Colorado - Rifle CSP2_sed 16_1 (SPAdes)	1914779833	3917261
3300022933	2	Methane metabolizing microbial communities from different methane-rich environments from various locations	Seawater microbial communities from Saanich Inlet, British Columbia, Canada - SI_118_April2016_100_MG	940395108	1821779
3300031693	2	Marine microbial communities from Western Arctic Ocean, Canada	Marine microbial communities from Western Arctic Ocean, Canada - CBN3_33.1	839971180	1736450
3300020472	2	Marine microbial communities from Tara Oceans	Marine microbial communities from Tara Oceans - TARA_B100001250 (ERX556017-ERR598995)	1758672018	4204017
3300013136	2	Methane metabolizing microbial communities from different methane-rich environments from various locations	Freshwater microbial communities from Kabuno Bay, South-Kivu, Congo - kab_022012_11.5m	1417963875	2496408
3300033412	2	Soil microbial communities from experimental microcosm in Duke University, North Carolina, United States	Soil microbial communities from experimental microcosm in Duke University, North Carolina, United States - NC	2724812242	4821493
3300008111	2	Harmful Algal Blooms in Lake Erie	Freshwater microbial communities from Harmful Algal Blooms in Lake Erie, Western Basin, USA - Station WLE4, Sample E2014-0050-C-NA	474671001	816642
3300025921	2	Corn, switchgrass and miscanthus rhizosphere microbial communities from Kellogg Biological Station, Michigan, USA	Corn rhizosphere microbial communities from Kellogg Biological Station, Michigan, USA - KBS C6-3B metaG (SPAdes)	3426933321	7633714
3300021389	2	Coastal seawater microbial communities from Pivers Island, North Carolina, United States	Coastal seawater microbial communities near Pivers Island, North Carolina, United States - PICO127	1450470673	2943044
3300006057	2	Freshwater and sediment microbial communities from various areas in North America, analyzing microbe dynamics in response to fracking	Freshwater sediment microbial communities in response to fracking from Pennsylvania, USA - Straight Creek_MetaG_SC_2012	4175771866	14579997
3300035673	2	Forest soil microbial communities from Eldorado National Forest, California, USA	Forest soil microbial communities from Eldorado National Forest, California, USA - SNFC_MG_CNT_1.1	2215644349	5521384
3300031949	2	Soil microbial communities from uranium-contaminated sites across the Upper Colorado River Basin region	Soil microbial communities from uranium-contaminated site in the Upper Colorado River Basin, Wyoming, United States - RVT98D197	4417401086	9199904
3300028811	2	Bulk soil microbial communities from the East River watershed near Crested Butte, Colorado, United States	Bulk soil microbial communities from the East River watershed near Crested Butte, Colorado, United States - ER_DNA_149	1077979828	2737728
3300028707	2	Bulk soil microbial communities from the East River watershed near Crested Butte, Colorado, United States	Bulk soil microbial communities from the East River watershed near Crested Butte, Colorado, United States - ER_DNA_148	460038470	1201452
3300026194	2	Anaerobic biogas reactor microbial communites from Washington, USA	Anaerobic biogas reactor microbial communites from Washington, USA - Biogas_R1_A C13 SIP DNA (SPAdes)	346253432	594919
3300026319	2	Grasslands soil microbial communities from the Angelo Coastal Reserve, California, USA	Grasslands soil microbial communities from the Angelo Coastal Reserve, California, USA - Sample 9_17_2013_60cm (SPAdes)	683868780	1149400
3300020200	2	Freshwater microbial communities from Lake Tanganyika, Tanzania	Freshwater microbial communities from Lake Tanganyika, Tanzania - TA2015020 Mahale Deep Cast 50m	1528681534	2656613
3300021093	2	Freshwater microbial communities from Lake Tanganyika, Tanzania	Freshwater microbial communities from Lake Tanganyika, Tanzania - TA2015023 Mahale A surface	1271910532	2195059
3300025134	2	Bacterial and archaeal communities from various locations to study Microbial Dark Matter (Phase II)	Iron sulfur acid spring bacterial and archeal communities from Banff, Canada, to study Microbial Dark Matter (Phase II) - Paint Pots PPM 11 metaG (SPAdes)	645301280	1114953
3300035664	2	Freshwater microbial communities from Lake Mendota, Crystal Bog Lake, and Trout Bog Lake in Wisconsin, United States	Freshwater microbial communities from Lake Mendota, Madison, Wisconsin, United States - TYMEFLIES-ME05Oct2014-rr0194	1370936792	2705139
3300027498	2	Genome and metagenome analysis of marine red algae Porphyra	Marine algal microbial communities from Sidmouth, United Kingdom - Sidmouth_Asex2 metaG (SPAdes)	379001981	590597
3300035681	2	Freshwater microbial communities from Lake Mendota, Crystal Bog Lake, and Trout Bog Lake in Wisconsin, United States	Freshwater microbial communities from Lake Mendota, Madison, Wisconsin, United States - TYMEFLIES-ME21Sep2014-rr0126	1358745833	2598685
3300013501	2	Permafrost microbial communities from Nunavut, Canada to study carbon cycling	Permafrost microbial communities from Nunavut, Canada - A35_65cm_0.25M	323413412	758093
3300002231	2	Marine sediment microbial communities from the Hellenic Volcanic Arc	Marine sediment microbial communities from Santorini caldera mats, Greece - red mat	3305188083	8591025
3300031715	2	Hardwood forest soil microbial communities from various locations in the United States	Hardwood forest soil microbial communities from Morgan-Monroe State Forest, Indiana, United States - atmos_gasesECM2C_05	2547392199	5640749
3300023088	2	Peatland microbial communities from Stordalen Mire, Sweden	Peat soil microbial communities from Stordalen Mire, Sweden - 717 S2 30-34	561926754	934249
3300021354	2	Anoxic zone freshwater microbial communities from boreal shield lakes in IISD Experimental Lakes Area, Ontario, Canada	Anoxic zone freshwater microbial communities from boreal shield lake in IISD Experimental Lakes Area, Ontario, Canada - Jun2016-L221-5m	825770572	1760217
3300002963	2	Feedstock adapted compost microbial communities from Newby Island compost facility, Milpitas CA	Feedstock adapted compost microbial communities from Newby Island compost facility, Milpitas, CA, USA - starting DNA	306997490	631795
3300032073	2	Marine archaeal communities from Monterey Bay, CA, that are ammonia-oxidizing	Ammonia-oxidizing marine archaeal communities from Monterey Bay, California, United States - M1 40m 3416	3444492351	7436501
3300020221	2	Freshwater microbial communities from Lake Tanganyika, Tanzania	Freshwater microbial communities from Lake Tanganyika, Tanzania - TA2015036 Kigoma Deep Cast 100m	1912173096	3634525
3300035678	2	Forest soil microbial communities from Eldorado National Forest, California, USA	Forest soil microbial communities from Eldorado National Forest, California, USA - SNFC_MG_KNG_4.1	2151128160	4849395
3300031455	2	Soil and ectomycorrhiza microbial communities from Populus trichocarpa stands in riparian zones in the Pacific Northwest, United States	Soil microbial communities from Populus trichocarpa stands in riparian zone in the Pacific Northwest, United States - 23_S	1488413254	3627058
3300034107	2	Freshwater microbial communities from Lake Mendota, Crystal Bog Lake, and Trout Bog Lake in Wisconsin, United States	Freshwater microbial communities from Lake Mendota, Madison, Wisconsin, United States - TYMEFLIES-ME21Apr2017-rr0133	1323317900	2478175
3300034096	2	Freshwater microbial communities from Lake Mendota, Crystal Bog Lake, and Trout Bog Lake in Wisconsin, United States	Freshwater microbial communities from Lake Mendota, Madison, Wisconsin, United States - TYMEFLIES-ME15Oct2015-rr0098	1315275747	2585740
3300006341	2	Marine microbial communities from the North Pacific Subtropical Gyre, ALOHA station	Marine microbial communities from North Pacific Subtropical Gyre, Station ALOHA - HOT236_2_0770m	914465921	1961451
3300023115	2	Coastal salt marsh microbial communities from the Groves Creek Marsh, Skidaway Island, Georgia	Coastal salt marsh microbial communities from the Groves Creek Marsh, Skidaway Island, Georgia - 071410BT metaG	1093862092	2071974
3300018939	2	Biological soil crust microbial communities from Moab Desert, Utah to study responses to pulsed climate events	Soil crust microbial communities from Colorado Plateau, Utah, USA - midlate stage, 9 hrs after wetting v1	308002196	635354
3300025914	2	Corn, switchgrass and miscanthus rhizosphere microbial communities from Kellogg Biological Station, Michigan, USA	Corn rhizosphere microbial communities from Kellogg Biological Station, Michigan, USA - KBS C2-4 metaG (SPAdes)	2924677010	6426642
3300020196	2	Freshwater microbial communities from Lake Tanganyika, Tanzania	Freshwater microbial communities from Lake Tanganyika, Tanzania - TA2015031 Kigoma Deep Cast 0m	1097603376	1976802
3300030518	2	Peat permafrost microbial communities from Stordalen Mire near Abisko, Sweden	Peat permafrost microbial communities from Stordalen Mire near Abisko, Sweden - III_Bog_N2_2	1284680439	2313197
3300034019	2	Freshwater microbial communities from Lake Mendota, Crystal Bog Lake, and Trout Bog Lake in Wisconsin, United States	Freshwater microbial communities from Lake Mendota, Madison, Wisconsin, United States - TYMEFLIES-ME24Sep2014-rr0049	1448300699	2775599
3300025986	2	Corn, switchgrass and miscanthus rhizosphere microbial communities from Kellogg Biological Station, Michigan, USA	Switchgrass rhizosphere microbial communities from Kellogg Biological Station, Michigan, USA - KBS S3-3 metaG (SPAdes)	3937736095	9216960
3300010371	2	Terrestrial soil microbial communities with and without Nitrogen fertilizer from Kellogg Biological Station, Michigan, USA	Terrestrial soil microbial communities with excess Nitrogen fertilizer from Kellogg Biological Station, Michigan, USA - KB3-175-1	4854878320	10100282
3300019886	2	Soil and sediment microbial communities from the East River, CO, USA	Soil microbial communities from a riparian zone of the East river system, Colorado, United States - H2c2	401691260	815079
3300027702	2	Marine microbial communities from the Southern Atlantic Ocean affecting the dissolved organic carbon pool	Marine microbial communities from the Southern Atlantic Ocean, analyzing organic carbon cycling - DCM_A/KNORR_S2/LV (SPAdes)	507620258	1190312
3300025572	2	Ionic liquid and high solid enriched microbial communities from the Joint BioEnergy Institute, California, USA	Ionic liquid and high solid enriched microbial communities from the Joint BioEnergy Institute, USA - AR20-2-D (SPAdes)	373368315	549920
3300009338	2	Aquatic microbial communities from Amazon river, Brazil and North Atlantic Ocean	Microbial communities of water from the North Atlantic ocean - ACM29	40325986	112879
3300020074	2	Freshwater microbial communities from Lake Tanganyika, Tanzania	Freshwater microbial communities from Lake Tanganyika, Tanzania - TA2015017 Mahale Deep Cast 200m	2317783759	4385230
3300022213	2	Estuarine microbial communities from the San Francisco Bay-Delta (SFBD), California, United States	Sediment microbial communities from San Francisco Bay, California, United States - SF_Oct11_sed_USGS_4_1	790114515	1754167
3300020198	2	Freshwater microbial communities from Lake Tanganyika, Tanzania	Freshwater microbial communities from Lake Tanganyika, Tanzania - TA2015019 Mahale Deep Cast 65m	1343491548	2322484
3300032256	2	Extremophilic microbial mat communities from USA and Mexico	Sediment microbial communities from Yellowstone Lake, YNP, Wyoming, USA - C3_top	3462524452	7974536
3300020235	2	Deep-sea sediment microbial communities from the Pacific Ocean trenches	Deep-sea sediment microbial communities from the Kermadec Trench, Pacific Ocean - N075	1030607232	1303443
3300032019	2	Marine archaeal communities from Monterey Bay, CA, that are ammonia-oxidizing	Ammonia-oxidizing marine archaeal communities from Monterey Bay, California, United States - M1 500m 21515	724612129	1650117
3300034980	2	Marine archaeal communities from Monterey Bay, CA, that are ammonia-oxidizing	Ammonia-oxidizing marine archaeal communities from Monterey Bay, California, United States - ASW #6	423801660	667405
3300015158	2	Metagenomes of Arctic soils	Arctic soil microbial communities from a glacier forefield, Russell Glacier, Kangerlussuaq, Greenland (Sample G1A, Ice margin)	181720264	334232
3300005983	2	Tabebuia heterophylla rhizosphere microbial communities from the University of Puerto Rico	Tabebuia heterophylla rhizosphere microbial communities from the University of Puerto Rico - S2T1R1	766649351	1510616
3300006092	2	Activated sludge microbial communities from wastewater treatment plant in Ulu Pandan, Singapore	Activated sludge microbial communities from wastewater treatment plant in Ulu Pandan, Singapore	956657417	1103118
3300020275	2	Marine microbial communities from Tara Oceans	Marine microbial communities from Tara Oceans - TARA_B100002003 (ERX555991-ERR599175)	285807013	643976
3300026260	2	Microbial and viral regulation of community carbon cycling across diverse low-oxygen zones	Marine microbial and viral communities from oxygen minimum zone, Eastern Pacific Ocean - ETNP201406SV67 (SPAdes)	439721840	872914
3300027532	2	Host-associated microbial community of the marine sponge Aplysina aerophoba from Gulf of Piran, Adriatic Sea	Host-associated microbial community of the marine sponge Aplysina aerophoba from Gulf of Piran - sponge mesohyl, lysed by proteinase K digestion (SPAdes)	458766452	667127
3300028379	2	Corn, switchgrass and miscanthus rhizosphere microbial communities from Kellogg Biological Station, Michigan, USA	Switchgrass rhizosphere microbial communities from Kellogg Biological Station, Michigan, USA - KBS S1-3 metaG (SPAdes)	4292870490	9660484
3300006336	2	Marine microbial communities from the North Pacific Subtropical Gyre, ALOHA station	Marine microbial communities from North Pacific Subtropical Gyre, Station ALOHA - HOT238_2_0500m	638837708	1437936
3300028558	2	Rhizosphere microbial communities from Carex aquatilis grown in University of Washington, Seatle, WA, United States	Rhizosphere microbial communities from Carex aquatilis grown in University of Washington, Seatle, WA, United States - 4-14-24 metaG	556973869	1360685
3300034070	2	Peatland microbial communities from Stordalen Mire, Sweden	Peat soil microbial communities from Stordalen Mire, Sweden - 713 E-3-M	268003252	576445
3300026201	2	Microbial and viral regulation of community carbon cycling across diverse low-oxygen zones	Marine microbial and viral communities from oxygen minimum zone, Eastern Pacific Ocean - ETNP201306SV45 (SPAdes)	394344702	857245
3300025938	2	Corn, switchgrass and miscanthus rhizosphere microbial communities from Kellogg Biological Station, Michigan, USA	Miscanthus rhizosphere microbial communities from Kellogg Biological Station, Michigan, USA - KBS Miscanthus M1-2 (SPAdes)	3481611301	8460825
3300034094	2	Freshwater microbial communities from Lake Mendota, Crystal Bog Lake, and Trout Bog Lake in Wisconsin, United States	Freshwater microbial communities from Lake Mendota, Madison, Wisconsin, United States - TYMEFLIES-ME11Sep2000-rr0077	960513897	1945348
3300026363	2	Peatland microbial communities from Stordalen Mire, Sweden	Peat soil microbial communities from Stordalen Mire, Sweden - G.F.S.T100	36055597	66976
3300006853	2	Populus root and rhizosphere microbial communities from Tennessee, USA	Bulk soil microbial communities from a Populus tree surrounding site in Tennessee, USA - Soil MetaG P. deltoides SBSDD4	4672436430	13272113
3300010413	2	Mangrove sediment microbial communities from Mai Po Nature Reserve Marshes in Hong Kong, China	Mangrove sediment microbial communities from Mai Po Nature Reserve Marshes in Hong Kong, China - Maipo_9	3300161726	5819539
3300009852	2	Compost microbial communities from Sao Paulo Zoo, Brazil	Compost microbial communities from Sao Paulo Zoo, Brazil - Zoo Compost 4 - DAY 99 mira	120283065	202904
3300025633	2	Arctic peat soil microbial communities from the Barrow Environmental Observatory site, Barrow, Alaska, USA	Arctic peat soil from Barrow, Alaska - NGEE Surface sample F53-1 shallow-092012 (SPAdes)	332185872	725031
3300033982	2	Lab enriched peat soil microbial communities from two peatlands near Ithaca, NY, United States	Lab enriched peat soil microbial communities from McLean, Ithaca, NY, United States - MB22AY SIP fraction	1110965569	2087264
3300025888	2	Arctic peat soil microbial communities from the Barrow Environmental Observatory site, Barrow, Alaska, USA	Arctic peat soil from Barrow, Alaska - Barrow Graham LP Incubations 011-21A (SPAdes)	1216889634	2335375
3300025909	2	Corn, switchgrass and miscanthus rhizosphere microbial communities from Kellogg Biological Station, Michigan, USA	Corn rhizosphere microbial communities from Kellogg Biological Station, Michigan, USA - KBS C1-3 metaG (SPAdes)	2758755550	6194949
3300034060	2	Freshwater microbial communities from Lake Mendota, Crystal Bog Lake, and Trout Bog Lake in Wisconsin, United States	Freshwater microbial communities from Lake Mendota, Madison, Wisconsin, United States - TYMEFLIES-ME16May2013-rr0016	1443782338	2803260
3300025548	2	Arctic peat soil microbial communities from the Barrow Environmental Observatory site, Barrow, Alaska, USA	Arctic peat soil from Barrow, Alaska - NGEE Surface sample 415-3 deep-092012 (SPAdes)	260985971	568753
3300025430	2	Freshwater microbial communities from Crystal Bog lake, Wisconsin, USA	Freshwater microbial communities from Crystal Bog, Wisconsin, USA - CBH12Jul09 (SPAdes)	176931104	351072
3300007515	2	Marine water column microbial communities of the permanently stratified Cariaco Basin, Venezuela	Marine water column microbial communities of the permanently stratified Cariaco Basin, Venezuela, November cruise - 143m, 2.7-0.2um, replicate b	743511656	967374
3300018933	2	Biological soil crust microbial communities from Moab Desert, Utah to study responses to pulsed climate events	Soil crust microbial communities from Colorado Plateau, Utah, USA - earlymid stage, 42 hrs v1	458594707	898400
3300035209	2	Peat soil microbial communities from wetland fen in Alaska, United States	Peat soil microbial communities from wetlands in Alaska, United States - Frozen_pond_04D_18	1278586300	3044289
3300032126	2	Maize rhizosphere microbial communities from greenhouse at UC Davis, California, United States	Maize rhizosphere microbial communities from greenhouse at UC Davis, California, United States - DK15-C-2	5178927756	13306167
3300032138	2	Marine archaeal communities from Monterey Bay, CA, that are ammonia-oxidizing	Ammonia-oxidizing marine archaeal communities from Monterey Bay, California, United States - ASW #8	673620138	1079838
3300028043	2	Methane metabolizing microbial communities from different methane-rich environments from various locations	Sediment microbial communities from Lake Towuti, South Sulawesi, Indonesia - Sediment_Towuti_2014_0.5_MG	1459838432	3842285
3300028719	2	Bulk soil microbial communities from the East River watershed near Crested Butte, Colorado, United States	Bulk soil microbial communities from the East River watershed near Crested Butte, Colorado, United States - ER_DNA_182	650131776	1634730
3300006331	2	Marine microbial communities from the North Pacific Subtropical Gyre, ALOHA station	Marine microbial communities from North Pacific Subtropical Gyre, Station ALOHA - HOT233_1_1000m	488237571	1104775
3300009029	2	Permafrost soil microbial communities from the Arctic, to analyse light accelerated degradation of dissolved organic matter (DOM)	Permafrost soil microbial communities from the Arctic, to analyse light accelerated degradation of dissolved organic matter (DOM) - Permafrost soil replicate 1 DNA2013-189	1213157526	2349732
3300020379	2	Marine microbial communities from Tara Oceans	Marine microbial communities from Tara Oceans - TARA_B100000902 (ERX556001-ERR599168)	659876403	1827140
3300006416	2	Marine microbial communities from the North Pacific Subtropical Gyre, ALOHA station	Marine microbial communities from North Pacific Subtropical Gyre, Station ALOHA - HOT229_2_0770m	907369247	1891698
3300021178	2	Forest soil microbial communities from Barre Woods Harvard Forest LTER site, Petersham, Massachusetts, United States	Forest soil microbial communities from Barre Woods Harvard Forest LTER site, Petersham, Massachusetts, United States - Inc-BW-H-4-M	2734902974	5809123
3300032116	2	Freshwater fungal communities from various locations	Freshwater fungal communities from buoy surface, Lake Erie, Ohio, United States - Buoy 2 MA119	2482443110	5136224
3300021474	2	Forest soil microbial communities from Barre Woods Harvard Forest LTER site, Petersham, Massachusetts, United States	Forest soil microbial communities from Barre Woods Harvard Forest LTER site, Petersham, Massachusetts, United States - Inc-BW-H-11-O	2962650588	6281885
3300013132	2	Methane metabolizing microbial communities from different methane-rich environments from various locations	Freshwater microbial communities from Kabuno Bay, South-Kivu, Congo - kab_092012_9.5m	2025304154	3935440
3300028814	2	Bulk soil microbial communities from the East River watershed near Crested Butte, Colorado, United States	Bulk soil microbial communities from the East River watershed near Crested Butte, Colorado, United States - ER_DNA_183	1349937512	3281880
3300027754	2	Freshwater microbial communities from northern lakes of Canada to study carbon cycling	Freshwater microbial communities from Lake Montjoie, Canada to study carbon cycling - M_130807_MF_MetaG (SPAdes)	801650580	1519674
3300027840	2	Wetland sediment microbial communities from St. Louis River estuary, Michigan under dissolved organic matter induced mercury methylation	Wetland sediment microbial communities from St. Louis River estuary, USA, under dissolved organic matter induced mercury methylation - T4Bare2Fresh (SPAdes)	1038959467	2359626
3300025461	2	Arctic peat soil microbial communities from the Barrow Environmental Observatory site, Barrow, Alaska, USA	Arctic peat soil from Barrow, Alaska - NGEE Surface sample 415-2 shallow-092012 (SPAdes)	197774897	426388
3300033168	2	Rock endolithic microbial communities from Victoria Land, Antarctica	Rock endolithic microbial communities from Victoria Land, Antarctica - Mt New Zealand sud	815181203	1348065
3300020465	2	Marine microbial communities from Tara Oceans	Marine microbial communities from Tara Oceans - TARA_B100000579 (ERX556060-ERR598961)	1553202158	3720685
3300034121	2	Freshwater microbial communities from Lake Mendota, Crystal Bog Lake, and Trout Bog Lake in Wisconsin, United States	Freshwater microbial communities from Lake Mendota, Madison, Wisconsin, United States - TYMEFLIES-ME19May2015-rr0174	1462536162	2907129
3300035691	2	Populus rhizosphere microbial communities from soil in West Virginia and Oregon, United States	Populus rhizosphere microbial communities from soil in West Virginia, United States - GW9791_WV_NoN_4	2526470863	6271187
3300020448	2	Marine viral and eukaryotic protist communities collected from different water depths during Tara Oceans survey	Marine microbial communities from Tara Oceans - TARA_B100000941 (ERX555919-ERR598954)	1295737896	3387198
3300031552	2	Salt marsh sediment microbial communities from the Plum Island Ecosystem LTER, Massachusetts, United States	Salt marsh sediment microbial communities from the Plum Island Ecosystem LTER, Massachusetts, United States - Salt Marsh Sediment SW1601-20	666620215	1349908
3300019887	2	Soil and sediment microbial communities from the East River, CO, USA	Soil microbial communities from a riparian zone of the East river system, Colorado, United States - U1c2	543135664	1061880
3300011991	2	Permafrost microbial communities from Nunavut, Canada to study carbon cycling	Permafrost microbial communities from Nunavut, Canada - A34_65cm_12M	206403036	419169
3300020538	2	Freshwater microbial communities from Lake Mendota and Trout Bog Lake, Wisconsin, USA	Freshwater microbial communities from Lake Mendota, WI - 28JUN2011 deep hole epilimnion (SPAdes)	127120224	247840
3300005662	2	Freshwater lake microbial communities from the Great Lakes, USA, analyzing microbial food webs and carbon cycling	Freshwater lake microbial communities from Lake Michigan, USA - Su13.BD.MLB.SD (version 4)	3700483016	9869012
3300020469	2	Marine viral and eukaryotic protist communities collected from different water depths during Tara Oceans survey	Marine microbial communities from Tara Oceans - TARA_B100001093 (ERX555967-ERR599052)	1816657608	4119604
3300023108	2	Coastal salt marsh microbial communities from the Groves Creek Marsh, Skidaway Island, Georgia	Coastal salt marsh microbial communities from the Groves Creek Marsh, Skidaway Island, Georgia - 101403AT metaG	1083026884	2156287
3300014493	2	Permafrost microbial communities from Stordalen Mire, Sweden	Permafrost microbial communities from Stordalen Mire, Sweden - 712S2M metaG	1530482900	2781366
3300025479	2	Arctic peat soil microbial communities from the Barrow Environmental Observatory site, Barrow, Alaska, USA	Arctic peat soil from Barrow, Alaska - NGEE Surface sample 415-3 shallow-092012 (SPAdes)	223226873	489250
3300005837	2	Exploring phylogenetic diversity in Port Hacking ocean in Sydney, Australia	Exploring phylogenetic diversity in Port Hacking ocean in Sydney, Australia - Port Hacking PH4 TJ4-TJ18	3061449005	7214657
3300005096	2	Hydrothermal chimney in EPR	Hydrothermal chimney microbial communities from the East Pacific Rise - M vent 7	592184781	595139
3300021559	2	Forest soil microbial communities from Barre Woods Harvard Forest LTER site, Petersham, Massachusetts, United States	Forest soil microbial communities from Barre Woods Harvard Forest LTER site, Petersham, Massachusetts, United States - Inc-BW-H-17-M	3208666025	6584659
3300023368	2	Hydrothermal Fe-rich Mat Reference Genomes	Hydrothermal Fe-rich mat microbial community from Snakepit Site, Mid-Atlantic Ridge, Atlantic Ocean - 667-BS4	275647014	431132
3300031997	2	Extremophilic microbial mat communities from USA and Mexico	Sediment microbial communities from Yellowstone Lake, YNP, Wyoming, USA - YL17G06_0	4043615448	8748753
3300028799	1	Bulk soil microbial communities from the East River watershed near Crested Butte, Colorado, United States	Bulk soil microbial communities from the East River watershed near Crested Butte, Colorado, United States - ER_DNA_123	923332225	2320507
3300033433	1	Lab enriched peat soil microbial communities from two peatlands near Ithaca, NY, United States	Lab enriched peat soil microbial communities from Michigan Hollow, Ithaca, NY, United States - MHF15MN	4553246111	10389351
3300021542	1	Seawater and marine sponges microbial communities from Papua New Guinea CO2 seeps	Marine sponge Cinachyra sp. microbiome, Papua New Guinea CO2seep, Upa-Upasina "control", cg17ic 200bp no Eukaryotes last	67351695	124578
3300013252	1	Marine hypoxic microbial communities from the Gulf of Mexico, USA	Marine hypoxic microbial communities from the Gulf of Mexico, USA - 11m_Station6_GOM_Metagenome	90044609	216695
3300026255	1	Anaerobic biogas reactor microbial communites from Washington, USA	Anaerobic biogas reactor microbial communites from Washington, USA - Biogas_R2_A C13 SIP DNA (SPAdes)	438183791	752677
3300020172	1	Freshwater lake microbial communities from Lake Erken, Sweden	Freshwater lake microbial communities from Lake Erken, Sweden - P4710_102 megahit1	1023001312	2132867
3300020406	1	Marine viral and eukaryotic protist communities collected from different water depths during Tara Oceans survey	Marine microbial communities from Tara Oceans - TARA_B100000886 (ERX555926-ERR599024)	949151937	2423051
3300012704	1	Freshwater microbial communities from oligotrophic, dystrophic, and eutrophic lakes in Wisonsin, USA	Dystrophic lake water microbial communities from Trout Bog Lake, Wisconsin, USA - GEODES077 metaT (Metagenome Metatranscriptome)	130696300	241739
3300032050	1	Freshwater fungal communities from various locations	Freshwater fungal communities from buoy surface, Lake Erie, Ohio, United States - Buoy 2 MA122	2686129887	5343094
3300002922	1	Delisea pulchra microbial communities from Sydney, Australia, affected by bleaching disease	Delisea pulchra microbial communities from Sydney, Australia, affected by bleaching disease - 2012_BI_H7	855322052	3348872
3300025222	1	Deep ocean microbial communities from the Global Malaspina Expedition	Marine microbial communities from the Deep Pacific Ocean - MP2253 (SPAdes)	97887556	206558
3300018086	1	Tropical peatland microbial communities from different locations	Tropical peat soil microbial communities from peatlands in Department of Meta, Colombia - 0116_SJ02_MP02_10_MG	2235592144	4574948
3300009070	1	Wastewater bioreactor microbial communities from Cape Town, South Africa	Wastewater bioreactor microbial communities from Cape Town, South Africa - Thiocy_expt_1000_biof (version 2)	473466628	577450
3300009506	1	Mangrove sediment microbial communities from Mai Po Nature Reserve Marshes in Hong Kong, China	Mangrove sediment microbial communities from Mai Po Nature Reserve Marshes in Hong Kong, China - Maipo_8	4484463720	7074582
3300025382	1	Freshwater microbial communities from Crystal Bog lake, Wisconsin, USA	Freshwater microbial communities from Crystal Bog, Wisconsin, USA - CBH22Jun08 (SPAdes)	120658997	270946
3300017540	1	Lignin-adapted enriched soil microbial communities from Emeryville, California, USA	Enriched Organic Plus compost microbial communities from Emeryville, California, USA - eDNA 3rd pass 37_C BE-Lig OP (version 2)	519181799	792144
3300020592	1	Lignin-adapted enriched soil microbial communities from Emeryville, California, USA	Enriched Organic Plus compost microbial communities from Emeryville, California, USA - eDNA 5th pass 37_C Kraft OP (version 2)	341814902	537419
3300025803	1	Aqueous microbial communities from the Delaware River/Bay and Chesapeake Bay under freshwater to marine salinity gradient to study organic matter cycling in a time-series	Aqueous microbial communities from the Delaware River and Bay under freshwater to marine salinity gradient to study organic matter cycling in a time-series - DEBay_Fall_30_<0.8_DNA (SPAdes)	285753630	663266
3300006316	1	Marine microbial communities from the North Pacific Subtropical Gyre, ALOHA station	Marine microbial communities from North Pacific Subtropical Gyre, Station ALOHA - HOT229_1_1000m	419745210	1025485
3300028041	1	Soil microbial communities from hillslopes of Landscape Evolution Observatory, University of Arizona, Oracle, AZ, United States	Soil microbial communities from hillslope of Landscape Evolution Observatory, University of Arizona, Oracle, AZ, United States - 4-1-E_D	342749751	706386
3300034103	1	Freshwater microbial communities from Lake Mendota, Crystal Bog Lake, and Trout Bog Lake in Wisconsin, United States	Freshwater microbial communities from Lake Mendota, Madison, Wisconsin, United States - TYMEFLIES-ME27Sep2002-rr0119	1664858604	3297232
3300014490	1	Permafrost microbial communities from Stordalen Mire, Sweden	Permafrost microbial communities from Stordalen Mire, Sweden - 611E1M metaG	1334086771	2837926
3300031467	1	Lab enriched sorghum-adapted microbial communities from Joint BioEnergy Institute, Emeryville, California, United States	Sorghum-adapted microbial communities enriched on wild type (WT) sorghum from Joint BioEnergy Institute, Emeryville, California, United States - WT_Day14_2	146071618	207038
3300021407	1	Forest soil microbial communities from Barre Woods Harvard Forest LTER site, Petersham, Massachusetts, United States	Forest soil microbial communities from Barre Woods Harvard Forest LTER site, Petersham, Massachusetts, United States - Inc-BW-C-14-O	3210614817	6934165
3300029304	1	Anaerobic bioreactor microbial community of Freshwater lake and wastewater samples from Australia	Anaerobic bioreactor microbial community of Freshwater lake and wastewater samples from Australia - AOM-metagenome-Illumina	169983460	337604
3300020599	1	Lignin-adapted enriched soil microbial communities from Emeryville, California, USA	Enriched backyard soil microbial communities from Emeryville, California, USA - eDNA 5th pass 37_C BE-Lig BY (version 2)	340369701	533045
3300008107	1	Harmful Algal Blooms in Lake Erie	Freshwater microbial communities from Harmful Algal Blooms in Lake Erie, Western Basin, USA - Station WLE2, Sample E2014-0046-3-NA	537737913	985182
3300014502	1	Permafrost microbial communities from Stordalen Mire, Sweden	Permafrost microbial communities from Stordalen Mire, Sweden - 612E3M metaG (Illumina Assembly)	5741622169	11829695
3300029286	1	Methane metabolizing microbial communities from different methane-rich environments from various locations	Freshwater microbial communities from meromictic Lake La Cruz, Castile-La Mancha, Spain - LaCruzMarch2015_18m	2003519189	3661310
3300034998	1	Marine microbial communities from the Southern Atlantic ocean transect to study dissolved organic matter and carbon cycling	Seawater microbial communities from the Northeast subarctic Pacific Ocean - P4_June_2015_1300m	347428481	765059
3300025416	1	Freshwater microbial communities from Crystal Bog lake, Wisconsin, USA	Freshwater microbial communities from Crystal Bog, Wisconsin, USA - CBH29Jun09 (SPAdes)	163524420	341308
3300018004	1	Peatland microbial communities from Minnesota, USA, analyzing carbon cycling and trace gas fluxes	Peatland microbial communities from SPRUCE experiment site at the Marcell Experimental Forest, Minnesota, USA - June2016WEW_11_100	636744646	1136257
3300022594	1	Thermokarst lakes Summer vs Winter	Freshwater microbial communities from thermokarst lake SAS2a, Kuujjuarapick, Canada - Sample Summer S1	271777826	573234
3300031513	1	Phototrophic mat microbial and viral communities from various hot springs in Yellowstone National Park, Wyoming, United States	Hot spring phototrophic mat microbial communities from Octopus Spring, Yellowstone National Park, Wyoming, United States - 20070728_OST1-BottomLayer	504033992	1075543
3300037039	1	Seawater microbial communities from the Antarctic Ocean	Metatranscriptome of seawater microbial communities from the Indian Ocean - ParticleExp03_R78 (Metagenome Metatranscriptome)	307716166	619913
3300003754	1	Freshwater and sediment microbial communities from a dead zone in Lake Erie, USA	Freshwater and sediment microbial communities from Lake Ontario - Sta 18 epilimnion (Metagenome Metatranscriptome)	78258042	204576
3300020229	1	Anoxic zone freshwater microbial communities from boreal shield lakes in IISD Experimental Lakes Area, Ontario, Canada	Anoxic zone freshwater microbial communities from boreal shield lake in IISD Experimental Lakes Area, Ontario, Canada - Jun2016-L442-12m	463474208	1044139
3300025610	1	Aqueous microbial communities from the Delaware River/Bay and Chesapeake Bay under freshwater to marine salinity gradient to study organic matter cycling in a time-series	Aqueous microbial communities from the Delaware River and Bay under freshwater to marine salinity gradient to study organic matter cycling in a time-series - DEBay_Sum_29_D_<0.8_DNA (SPAdes)	302452541	685352
3300021792	1	Characterization of microbial community from Mariana Back Arc	Hydrothermal fluids microbial communities from Mariana Back-Arc Basin vent fields, Pacific Ocean - Illium_FS922 150_kmer	1192904262	2121588
3300028706	1	Marine microbial communities from expanding oxygen minimum zones in the northeastern subarctic Pacific Ocean	Marine microbial communities from Saanich Inlet, British Columbia, Canada - SI112_100m	374581187	691249
3300020353	1	Marine microbial communities from Tara Oceans	Marine microbial communities from Tara Oceans - TARA_B100000686 (ERX556093-ERR598998)	374047645	965503
3300020220	1	Freshwater microbial communities from Lake Tanganyika, Tanzania	Freshwater microbial communities from Lake Tanganyika, Tanzania - TA2015018 Mahale Deep Cast 100m	1951145379	3322972
3300013105	1	Corn, switchgrass and miscanthus rhizosphere microbial communities from Kellogg Biological Station, Michigan, USA	Corn rhizosphere microbial communities from Kellogg Biological Station, Michigan, USA - C2-5 metaG	4159479885	8454885
3300026570	1	Freshwater microbial communities amended with dissolved organic matter (DOM) from various rivers in the United States	Metatranscriptome of freshwater microbial communities from Altamaha River, Georgia, United States - Atl_Colum_RepB_8h (Metagenome Metatranscriptome)	297904937	600977
3300020568	1	Freshwater microbial communities from Lake Mendota and Trout Bog Lake, Wisconsin, USA	Freshwater microbial communities from Lake Mendota, WI - 22JUN2012 deep hole epilimnion (SPAdes)	126462038	278820
3300007508	1	Marine water column microbial communities of the permanently stratified Cariaco Basin, Venezuela	Marine water column microbial communities of the permanently stratified Cariaco Basin, Venezuela, November cruise - 237m, 2.7-0.2um, replicate a	441347427	575741
3300021353	1	Marine archaeal communities from Monterey Bay, CA, that are ammonia-oxidizing	Metatranscriptome of ammonia-oxidizing marine archaeal communities from Monterey Bay, California, United States - M2 80m 12015 (Metagenome Metatranscriptome)	491747664	1079788
3300032139	1	Rhizosphere microbial communities from salt marsh grasses in Alabama, United States	Rhizosphere microbial communities from salt marsh grasses in Alabama, United States - S0-2_160517rDrB	583212426	1383955
3300032074	1	Leaf surface microbial communities from various plants in UC Gill Tract Community Farm, Albany, California, United States	Soil microbial communities from UC Gill Tract Community Farm, Albany, California, United States - DLSLS.P.R1	4168909277	9881215
3300018025	1	Peatland microbial communities from Minnesota, USA, analyzing carbon cycling and trace gas fluxes	Peatland microbial communities from SPRUCE experiment site at the Marcell Experimental Forest, Minnesota, USA - June2016WEW_20_100	994196240	1879889
3300025846	1	Arctic peat soil microbial communities from the Barrow Environmental Observatory site, Barrow, Alaska, USA	Arctic peat soil from Barrow, Alaska - Barrow Graham LP Ref core NGADG0004-211 (SPAdes)	645952607	1286669
3300028789	1	Peat permafrost microbial communities from Stordalen Mire near Abisko, Sweden	Peat permafrost microbial communities from Stordalen Mire near Abisko, Sweden - II_Palsa_N2_3	1431705388	3276921
3300027756	1	Freshwater lake microbial communities from the Great Lakes, USA, analyzing microbial food webs and carbon cycling	Freshwater lake microbial communities from Lake Michigan, USA - Fa13.BD.MM15.DN (SPAdes)	703235189	1532965
3300006350	1	Marine microbial communities from the North Pacific Subtropical Gyre, ALOHA station	Marine microbial communities from North Pacific Subtropical Gyre, Station ALOHA - HOT225_1_0075m	455920668	1002634
3300028531	1	Fecal eukaryotic communites from dung pellets of Tule Elk in California, USA	Fecal eukaryotic communites from dung pellets of Tule Elk in California, USA - Elk Dung G36	193708877	353889
3300027242	1	Estuarine microbial communities from the Columbia River estuary, to analyze effect of nutrient fluxes, a time series	Estuarine microbial communities from the Columbia River estuary - metaG 1554B-02 (SPAdes)	173455398	356019
3300031451	1	Rock endolithic microbial communities from Victoria Land, Antarctica	Rock endolithic microbial communities from Victoria Land, Antarctica - Siegfried Peak nord	625260004	960855
3300023097	1	Soil microbial communities from Arlington Agricultural Research Station in Wisconsin and Kellogg Biological Station in Michigan, replicating the bioenergy cropping systems trials (BCSTs)	Plant litter microbial communities from Arlington Agricultural Research Station in Wisconsin, United States - UWRJ-L126-311R-4	651745818	1430913
3300006076	1	Microbial communities in diffuse hydrothermal fluids of Manus Basin, Bismarck Sea	Microbial communities in diffuse hydrothermal fluids of Manus Basin, Bismarck Sea - fluid A	448592571	663533
3300020582	1	Forest soil microbial communities from Barre Woods Harvard Forest LTER site, Petersham, Massachusetts, United States	Forest soil microbial communities from Barre Woods Harvard Forest LTER site, Petersham, Massachusetts, United States - Inc-BW-H-4-O	2554318182	5500127
3300012752	1	Freshwater microbial communities from oligotrophic, dystrophic, and eutrophic lakes in Wisonsin, USA	Eutrophic lake water microbial communities from Lake Mendota, Wisconsin, USA - GEODES162 metaT (Metagenome Metatranscriptome)	91284840	194048
3300025398	1	Freshwater microbial communities from Crystal Bog lake, Wisconsin, USA	Freshwater microbial communities from Crystal Bog, Wisconsin, USA - CBE15Jun09 (SPAdes)	143572708	297738
3300003541	1	Microbial community impact on carbon sequestration in managed wetland Carbon farming	Wetland sediment microbial communities from Twitchell Island in the Sacramento Delta, sample from surface sediment Aug2011 Site B2 Bulk	1842474917	3667351
3300033557	1	Wetland microbial communities from Old Woman Creek delta, Ohio, USA	Wetland soil microbial communities from Old Woman Creek delta, Ohio, United States - OWC_Aug_M1_C1_D2_B	5410531021	13480524
3300028047	1	Forest soil microbial communities from multiple locations in Canada and USA	Forest soil microbial communities from Algoma, Ontario, Canada - Jack Pine, Ontario site 1_JW_OM2H0_M1 (SPAdes)	1943906049	4374960
3300009556	1	Enriched permafrost microbial communities from McMurdo Dry Valleys, Western edge of Lake Miers, Antarctica	Enriched permafrost microbial communities from McMurdo Dry Valleys, Western edge of Lake Miers, Antarctica - Ant1	36551631	39190
3300034119	1	Freshwater microbial communities from Lake Mendota, Crystal Bog Lake, and Trout Bog Lake in Wisconsin, United States	Freshwater microbial communities from Lake Mendota, Madison, Wisconsin, United States - TYMEFLIES-ME21Jul2015-rr0166	1415069745	2907910
3300026450	1	Peatland microbial communities from Stordalen Mire, Sweden	Peat soil microbial communities from Stordalen Mire, Sweden - P.F.S.T25	147364370	345872
3300027777	1	Freshwater microbial communities from northern lakes of Canada to study carbon cycling	Freshwater microbial communities from Lake Croche, Canada to study carbon cycling - C_140205_EF_MetaG (SPAdes)	866724326	1737028
3300024542	1	Freshwater microbial communities amended with dissolved organic matter (DOM) from various rivers in the United States	Metatranscriptome of freshwater microbial communities from Mississippi River, Louisiana, United States - Miss_Cont_RepA_8h (Metagenome Metatranscriptome)	167400512	358562
3300031255	1	Salt marsh sediment microbial communities from the Plum Island Ecosystem LTER, Massachusetts, United States	Salt marsh sediment microbial communities from the Plum Island Ecosystem LTER, Massachusetts, United States - Salt Marsh Sediment SW1603-70	560725594	1075799
3300016695	1	Freshwater microbial communities from oligotrophic, dystrophic, and eutrophic lakes in Wisonsin, USA	Eutrophic lake water microbial communities from Lake Mendota, Wisconsin, USA - GEODES164 metaT (Metagenome Metatranscriptome)	109567245	232609
3300022783	1	Sponge microbes in a high CO2 world	Microbial communities of marine sponge Rhopaloides odorabile from Great Barrier Reef, Australia - R1 Version 2	94632489	159674
3300022808	1	Sponge microbes in a high CO2 world	Microbial communities of marine sponge Rhopaloides odorabile from Great Barrier Reef, Australia - R14 Version 2	119205413	199129
3300033988	1	Soil and biocrust microbial communities from Mojave Desert, California, United States	Soil microbial communities from Mojave Desert, California, United States - 5NOC	152720603	388691
3300022208	1	Estuarine microbial communities from the San Francisco Bay-Delta (SFBD), California, United States	Sediment microbial communities from San Francisco Bay, California, United States - SF_Jul11_sed_USGS_4_1	848837133	1751459
3300018044	1	Peatland microbial communities from Minnesota, USA, analyzing carbon cycling and trace gas fluxes	Peatland microbial communities from SPRUCE experiment site at the Marcell Experimental Forest, Minnesota, USA - June2016WEW_21_10	1388096435	2777764
3300035180	1	Extremophilic microbial mat communities from USA and Mexico	Filamentous streamer microbial communities from Yellowstone Lake, YNP, Wyoming, USA - RO1DNA_8/2/18_1/3_streamer	2102803127	3542851
3300025718	1	Arctic peat soil microbial communities from the Barrow Environmental Observatory site, Barrow, Alaska, USA	Arctic peat soil microbial communities from Barrow, Alaska, USA - Barrow Graham LP Incubations 004-31A (SPAdes)	595170707	1007198
3300020205	1	Freshwater lake microbial communities from Lake Erken, Sweden	Freshwater lake microbial communities from Lake Erken, Sweden - P4710_103 megahit1	1270872690	2461501
3300034131	1	Soil and biocrust microbial communities from Mojave Desert, California, United States	Sub-biocrust soil microbial communities from Mojave Desert, California, United States - 7HMS	184694778	492193
3300032251	1	Sediment chemolithoautotrophic microbial communities from various locations	Coastal sediment microbial communities from Oude Bieten Haven, Netherlands - site A anoxic	1499597563	3247827
3300029869	1	Soil microbial communities from hillslopes of Landscape Evolution Observatory, University of Arizona, Oracle, AZ, United States	Soil microbial communities from hillslope of Landscape Evolution Observatory, University of Arizona, Oracle, AZ, United States - 2-1-W_N	56391516	134734
3300031261	1	Peat permafrost microbial communities from Stordalen Mire near Abisko, Sweden	Peat permafrost microbial communities from Stordalen Mire near Abisko, Sweden - I_Bog_E1_1	2494940321	4665732
3300028393	1	Freshwater microbial communities from northern lakes of Canada to study carbon cycling	Freshwater microbial communities from Lake Croche, Canada to study carbon cycling - C_130625_MF_MetaG (v2)	607195447	1204240
3300034105	1	Freshwater microbial communities from Lake Mendota, Crystal Bog Lake, and Trout Bog Lake in Wisconsin, United States	Freshwater microbial communities from Lake Mendota, Madison, Wisconsin, United States - TYMEFLIES-ME15May2014-rr0127	1330827790	2543701
3300012528	1	Aqueous microbial communities from the Delaware River/Bay and Chesapeake Bay under freshwater to marine salinity gradient to study organic matter cycling in a time-series	Freshwater to marine salinity gradient microbial communities from Chesapeake Bay, USA - CPBay_Sum_27_0.2_RNA1 (Metagenome Metatranscriptome)	611672156	1338689
3300008262	1	Harmful Algal Blooms in Lake Erie	Freshwater microbial communities from Harmful Algal Blooms in Lake Erie, Western Basin, USA - Station WLE2, Sample E2014-0046-C-NA	763678796	1260309
3300012695	1	Freshwater microbial communities from oligotrophic, dystrophic, and eutrophic lakes in Wisonsin, USA	Dystrophic lake water microbial communities from Trout Bog Lake, Wisconsin, USA - GEODES081 metaT (Metagenome Metatranscriptome)	94245506	185447
3300026083	1	Marine microbial communities from the Southern Atlantic ocean transect to study dissolved organic matter and carbon cycling	Seawater microbial communities from Saanich Inlet, British Columbia, Canada - Knorr_S15_td_SurfaceA_ad_5m_LV_A (SPAdes)	390671506	978986
3300022778	1	Sponge microbes in a high CO2 world	Microbial communities of marine sponge Carteriospongia foliascens from Great Barrier Reef, Australia - CA7 Version 2	37740929	56454
3300036531	1	Seawater microbial communities from the Antarctic Ocean	Metatranscriptome of seawater microbial communities from the Indian Ocean - ParticleExp03_R70 (Metagenome Metatranscriptome)	193553967	401250
3300012504	1	Aqueous microbial communities from the Delaware River/Bay and Chesapeake Bay under freshwater to marine salinity gradient to study organic matter cycling in a time-series	Freshwater to marine salinity gradient microbial communities from Chesapeake Bay, USA - CPBay_Sum_20_0.8_RNA2 (Metagenome Metatranscriptome)	168078057	369087
3300022769	1	Sponge microbes in a high CO2 world	Microbial communities of marine sponge Carteriospongia foliascens from Great Barrier Reef, Australia - CA5 Version 2	45803654	63856
3300020499	1	Freshwater microbial communities from Lake Mendota and Trout Bog Lake, Wisconsin, USA	Freshwater microbial communities from Lake Mendota, WI - 14SEP2009 deep hole epilimnion (SPAdes)	77601148	168898
3300017993	1	Coastal wetland sediment microbial communities from the Mid-Atlantic and Southeast Atlantic Coast of USA, responding to salinity intrusion.	Wetland sediment microbial communities from Neuse River Estuary, North Carolina, USA - SourceSoil_3	609403130	1444046
3300035194	1	Marine microbial communities from the Southern Atlantic ocean transect to study dissolved organic matter and carbon cycling	Seawater microbial communities from the Northeast subarctic Pacific Ocean - P26_June_2010_1000m	389699875	975722
3300025666	1	Pelagic marine microbial communities from North Sea	Pelagic marine microbial communities from North Sea - COGITO_mtgs_110426 (SPAdes)	448923147	844062
3300025893	1	Corn, switchgrass and miscanthus rhizosphere microbial communities from Kellogg Biological Station, Michigan, USA	Miscanthus rhizosphere microbial communities from Kellogg Biological Station, Michigan, USA - KBS M6-3 metaG (SPAdes)	1185798876	2912162
3300012091	1	Polar desert microbial communities from Antarctic Dry Valleys	Polar desert sand microbial communities from Dry Valleys, Antarctica - metaG UQ483 (23.06)	573817175	1299321
3300032459	1	Lab enriched sorghum-adapted microbial communities from Joint BioEnergy Institute, Emeryville, California, United States	Metatranscriptome of lab enriched sorghum-adapted microbial communities from California, United States - WT_Day12_7 (Metagenome Metatranscriptome)	34069807	57103
3300033823	1	Peatland microbial communities from Stordalen Mire, Sweden	Peat soil microbial communities from Stordalen Mire, Sweden - 714 S3 30-34	312479643	517055
3300021142	1	Freshwater microbial communities from Lake Mendota and Trout Bog Lake, Wisconsin, USA	Freshwater microbial communities from Trout Bog Lake, WI - 29JUL2008 epilimnion	381561863	726457
3300020404	1	Marine microbial communities from Tara Oceans	Marine microbial communities from Tara Oceans - TARA_B100000900 (ERX555954-ERR598978)	1052781202	2560406
3300020461	1	Marine viral and eukaryotic protist communities collected from different water depths during Tara Oceans survey	Marine microbial communities from Tara Oceans - TARA_B100000401 (ERX556127-ERR599150)	1332197836	3627431
3300020416	1	Marine viral and eukaryotic protist communities collected from different water depths during Tara Oceans survey	Marine microbial communities from Tara Oceans - TARA_B100001109 (ERX556137-ERR599039)	1052342825	2708443
3300028779	1	Peat permafrost microbial communities from Stordalen Mire near Abisko, Sweden	Peat permafrost microbial communities from Stordalen Mire near Abisko, Sweden - III_Bog_E1_2	813292405	1605324
3300002857	1	Hydrocarbon resource environments microbial communities from Canada and USA	Wastewater microbial communities from Syncrude, Ft. McMurray, Alberta - Tailing Pond Surface TP_surface	729539489	1835918
3300032080	1	Soil and marine airborne microbial communities from various locations	Soil microbial communities from Southern Great Plains, Lamont, Oklahoma, United States - SGP_1_2016	2175771319	5532212
3300020260	1	Marine viral and eukaryotic protist communities collected from different water depths during Tara Oceans survey	Marine microbial communities from Tara Oceans - TARA_B100000405 (ERX556087-ERR599025)	195748667	515299
3300005332	1	Tropical forest soil microbial communities from Panama analyzed to predict greenhouse gas emissions	Tropical forest soil microbial communities from Panama analyzed to predict greenhouse gas emissions - Panama Soil - Plot 6 (Hybrid Assembly)	17491572566	45672840
3300020234	1	Deep-sea sediment microbial communities from the Pacific Ocean trenches	Deep-sea sediment microbial communities from the Kermadec Trench, Pacific Ocean - N074	1015471624	1290424
3300005281	1	Rice-straw enriched compost microbial community from Berkeley	Thermophilic microbial communities from the Joint Bioenergy Institute, California, USA of rice/straw/compost enrichment - eDNA_2	417494827	663338
3300025650	1	Arctic peat soil microbial communities from the Barrow Environmental Observatory site, Barrow, Alaska, USA	Arctic peat soil microbial communities from the Barrow Environmental Observatory site, Barrow, Alaska, USA - NGEE PermafrostAB12-B (SPAdes)	426471453	806935
3300000174	1	Marine microbial communities from expanding oxygen minimum zones in the northeastern subarctic Pacific Ocean	Marine microbial communities from expanding oxygen minimum zones in the Saanich Inlet - 60 08/10/11 200m	189981812	368628
3300012724	1	Freshwater microbial communities from oligotrophic, dystrophic, and eutrophic lakes in Wisonsin, USA	Eutrophic lake water microbial communities from Lake Mendota, Wisconsin, USA - GEODES138 metaT (Metagenome Metatranscriptome)	178026755	367392
3300027863	1	Hot spring microbial communities from Yellowstone National Park	Hot spring thermophilic microbial communities from Obsidian Pool, Yellowstone National Park, USA - OP-RAMG-01 (SPAdes)	1826217283	3013666
3300019890	1	Soil and sediment microbial communities from the East River, CO, USA	Soil microbial communities from a riparian zone of the East river system, Colorado, United States - U1c1	703809578	1290121
3300032722	1	Microbial communities from Trout Bog Lake Hypolimnion, Wisconsin, USA	Freshwater microbial communities from Trout Bog Lake, Wisconsin, USA - TBH18027	849341273	1495690
3300009110	1	Marine water column microbial communities of the permanently stratified Cariaco Basin, Venezuela	Marine water column microbial communities of the permanently stratified Cariaco Basin, Venezuela, May cruise - 198m, 2.7-0.2um, replicate b	371649348	517747
3300006357	1	Aqueous microbial communities from the Delaware River/Bay and Chesapeake Bay under freshwater to marine salinity gradient to study organic matter cycling in a time-series	Aqueous microbial communities from the Delaware River and Bay under freshwater to marine salinity gradient to study organic matter cycling in a time-series - DEBay_Sum_22_D_<0.8_RNA1 (Metagenome Metatranscriptome)	316602297	862956
3300028762	1	Peat permafrost microbial communities from Stordalen Mire near Abisko, Sweden	Peat permafrost microbial communities from Stordalen Mire near Abisko, Sweden - II_Bog_N3_3	1209415045	2291398
3300020323	1	Marine viral and eukaryotic protist communities collected from different water depths during Tara Oceans survey	Marine microbial communities from Tara Oceans - TARA_B100001027 (ERX555979-ERR599120)	240280623	625923
3300016741	1	Coastal salt marsh microbial communities from the Groves Creek Marsh, Skidaway Island, Georgia	Metatranscriptome of coastal salt marsh microbial communities from the Groves Creek Marsh, Georgia, USA - 071410CT metaT (Metagenome Metatranscriptome)	411251391	912065
3300031640	1	Lab enrichment of tropical soil microbial communities from Luquillo Experimental Forest, Puerto Rico	Tropical soil microbial communities from Luquillo Experimental Forest, Puerto Rico - GRE.SIPMG.082b2f23	1604991940	3886716
3300035663	1	Freshwater microbial communities from Lake Mendota, Crystal Bog Lake, and Trout Bog Lake in Wisconsin, United States	Freshwater microbial communities from Lake Mendota, Madison, Wisconsin, United States - TYMEFLIES-ME01Sep2015-rr0184	1425084240	2709820
3300034965	1	Peat soil microbial communities from wetland fen in Alaska, United States	Peat soil microbial communities from wetlands in Alaska, United States - Frozen_pond_04D_17	546991599	1507314
3300021405	1	Forest soil microbial communities from Barre Woods Harvard Forest LTER site, Petersham, Massachusetts, United States	Forest soil microbial communities from Barre Woods Harvard Forest LTER site, Petersham, Massachusetts, United States - Inc-BW-C-7-O	3315596002	7233509
3300020194	1	Coastal salt marsh microbial communities from the Groves Creek Marsh, Skidaway Island, Georgia	Coastal salt marsh microbial communities from the Groves Creek Marsh, Skidaway Island, Georgia - 041403US metaG (spades assembly)	1026001660	1921447
3300025916	1	Corn, switchgrass and miscanthus rhizosphere microbial communities from Kellogg Biological Station, Michigan, USA	Corn, switchgrass and miscanthus rhizosphere microbial communities from Kellogg Biological Station, Michigan, USA - LAR L5-3 metaG (SPAdes)	3067790225	7322921
3300009709	1	Host-associated microbial communities from peat moss Sphagnum species from Minnesota, USA	Host-associated microbial communities from peat moss isolated from Minnesota, USA - S1T2_Fb - Sphagnum magellanicum MG	2391001387	3996043
3300020337	1	Marine viral and eukaryotic protist communities collected from different water depths during Tara Oceans survey	Marine microbial communities from Tara Oceans - TARA_E500000075 (ERX289009-ERR315861)	300599655	729227
3300031773	1	Marine archaeal communities from Monterey Bay, CA, that are ammonia-oxidizing	Ammonia-oxidizing marine archaeal communities from Monterey Bay, California, United States - M1 100m 34915	1745498940	3861960
3300015168	1	Metagenomes of Arctic soils	Arctic soil microbial communities from a glacier forefield, Russell Glacier, Kangerlussuaq, Greenland (Sample G4A, Ice margin, adjacent to proglacial lake)	180851046	442442
3300031355	1	Salt marsh sediment microbial communities from the Plum Island Ecosystem LTER, Massachusetts, United States	Salt marsh sediment microbial communities from the Plum Island Ecosystem LTER, Massachusetts, United States - WE1602-70	545152859	1133137
3300024517	1	Methane metabolizing microbial communities from different methane-rich environments from various locations	Seawater microbial communities from Jervis Inlet, British Columbia, Canada - JV7_2_3	1273360850	3078221
3300014496	1	Permafrost microbial communities from Stordalen Mire, Sweden	Permafrost microbial communities from Stordalen Mire, Sweden - 711E1D metaG	1675261529	3240329
3300027822	1	Marine microbial communities from the Santa Barbara Channel oil seeps	Oil polluted marine microbial communities from Coal Oil Point, Santa Barbara, California, USA - Sample 1 (SPAdes)	1114040464	2056644
3300013307	1	Corn, switchgrass and miscanthus rhizosphere microbial communities from Kellogg Biological Station, Michigan, USA	Corn rhizosphere microbial communities from Kellogg Biological Station, Michigan, USA - C5-5 metaG	5244621899	10972502
3300022771	1	Sponge microbes in a high CO2 world	Microbial communities of marine sponge Carteriospongia foliascens from Great Barrier Reef, Australia - CA13 Version 2	52075390	75601
3300033828	1	Peatland microbial communities from Stordalen Mire, Sweden	Peat soil microbial communities from Stordalen Mire, Sweden - 715 P1 1-5	265359776	598301
3300032562	1	Microbial communities from Trout Bog Lake Hypolimnion, Wisconsin, USA	Freshwater microbial communities from Trout Bog Lake, Wisconsin, USA - TBH18017	836041328	1550042
3300034151	1	Sediment microbial communities from Colorado River basin floodplains, Colorado, United States	Sediment microbial communities from East River floodplain, Colorado, United States - 2_s17	668007686	1713140
3300013093	1	Freshwater microbial communities from oligotrophic, dystrophic, and eutrophic lakes in Wisonsin, USA	Dystrophic lake water microbial communities from Trout Bog Lake, Wisconsin, USA - GEODES057 metaG	823432030	1474108
3300016723	1	Coastal salt marsh microbial communities from the Groves Creek Marsh, Skidaway Island, Georgia	Metatranscriptome of coastal salt marsh microbial communities from the Groves Creek Marsh, Georgia, USA - 041405ZT metaT (Metagenome Metatranscriptome)	224421392	477895
3300021473	1	Anoxic zone freshwater microbial communities from boreal shield lakes in IISD Experimental Lakes Area, Ontario, Canada	Anoxic zone freshwater microbial communities from boreal shield lake in IISD Experimental Lakes Area, Ontario, Canada - Jun2016-L442-15m	596286730	1212191
3300026095	1	Corn, switchgrass and miscanthus rhizosphere microbial communities from Kellogg Biological Station, Michigan, USA	Switchgrass rhizosphere microbial communities from Kellogg Biological Station, Michigan, USA - KBS Switchgrass S7-2 (SPAdes)	4641442695	10895205
3300018081	1	Soil and sediment microbial communities from the East River, CO, USA	Groundwater sediment microbial communities from an aquifer in East River, Colorado, USA - PLM3_30_b1	1056885882	2210781
3300031183	1	Lab enriched sorghum-adapted microbial communities from Joint BioEnergy Institute, Emeryville, California, United States	Sorghum-adapted microbial communities enriched on stacked mutant (SM) sorghum from Joint BioEnergy Institute, Emeryville, California, United States - SM_Day14_4	150428370	214798
3300028577	1	Rhizosphere microbial communities from Carex aquatilis grown in University of Washington, Seatle, WA, United States	Rhizosphere microbial communities from Carex aquatilis grown in University of Washington, Seatle, WA, United States - 4-8-21 metaG	825308829	1882206
3300032560	1	Microbial communities from Trout Bog Lake Hypolimnion, Wisconsin, USA	Freshwater microbial communities from Trout Bog Lake, Wisconsin, USA - TBH18009	617740807	1152952
3300010400	1	Terrestrial soil microbial communities with and without Nitrogen fertilizer from Kellogg Biological Station, Michigan, USA	Terrestrial soil microbial communities without Nitrogen fertilizer from Kellogg Biological Station, Michigan, USA - KB3-0-2	5077819547	11718665
3300021170	1	Forest soil microbial communities from Barre Woods Harvard Forest LTER site, Petersham, Massachusetts, United States	Forest soil microbial communities from Barre Woods Harvard Forest LTER site, Petersham, Massachusetts, United States - Inc-BW-H-26-M	2973328301	6409333
3300025135	1	Bacterial and archaeal communities from various locations to study Microbial Dark Matter (Phase II)	Lake sediment microbial communities from Walker lake, Nevada to study Microbial Dark Matter (Phase II) - Walker Lake 11/02/13 Deep Sediment (SPAdes)	648792911	1257243
3300025174	1	Soil microbial communities from Rifle, Colorado, USA	Soil microbial communities from Rifle, Colorado, USA - sediment 19ft 3	1424218018	2876075
3300035204	1	Seawater and sediment microbial communities from various locations	Seawater microbial communities from, Arabian Sea, Indian Ocean - AMALJGI-DNA-9	1065361597	2116650
3300020430	1	Marine microbial communities from Tara Oceans	Marine microbial communities from Tara Oceans - TARA_B100000683 (ERX556126-ERR599160)	1164677957	2786077
3300020443	1	Marine viral and eukaryotic protist communities collected from different water depths during Tara Oceans survey	Marine microbial communities from Tara Oceans - TARA_B100001179 (ERX556000-ERR598944)	1063757769	2752241
3300036498	1	Seawater microbial communities from the Antarctic Ocean	Metatranscriptome of seawater microbial communities from the Indian Ocean - Omics11_030718 (Metagenome Metatranscriptome)	218145461	461211
3300028744	1	Bulk soil microbial communities from the East River watershed near Crested Butte, Colorado, United States	Bulk soil microbial communities from the East River watershed near Crested Butte, Colorado, United States - ER_DNA_367	770588613	1946794
3300026325	1	Grasslands soil microbial communities from the Angelo Coastal Reserve, California, USA	Grasslands soil microbial communities from the Angelo Coastal Reserve, California, USA - Sample Angelo_107 (SPAdes)	859791525	1892150
3300024854	1	Freshwater microbial communities amended with dissolved organic matter (DOM) from various rivers in the United States	Metatranscriptome of freshwater microbial communities from Altamaha River, Georgia, United States - Atl_Colum_RepC_8d (Metagenome Metatranscriptome)	221246956	427006
3300011997	1	Permafrost microbial communities from Nunavut, Canada to study carbon cycling	Permafrost microbial communities from Nunavut, Canada - A15_80cm_18M	301564491	609942
3300005286	1	Rice-straw enriched compost microbial community from Berkeley	Mesophilic microbial community from rice straw/compost enrichment Sample: eDNA_1	1032006118	1859725
3300027656	1	Freshwater lake microbial communities from the Great Lakes, USA, analyzing microbial food webs and carbon cycling	Freshwater lake microbial communities from Lake Michigan, USA - Fa13.BD.MM110.SD (SPAdes)	423634733	936294
3300005560	1	Grasslands soil microbial communities from the Angelo Coastal Reserve, California, USA	Grasslands soil microbial communities from the Angelo Coastal Reserve, California, USA - Sample Angelo_119	2559866860	7773710
3300022817	1	Sponge microbes in a high CO2 world	Microbial communities of marine sponge Rhopaloides odorabile from Great Barrier Reef, Australia - R3 Version 2	72613868	128731
3300009218	1	Aquatic microbial communities from Amazon river, Brazil and North Atlantic Ocean	Microbial communities of water from Amazon river, Brazil - RCM1	360610298	1048403
3300025627	1	Arctic peat soil microbial communities from the Barrow Environmental Observatory site, Barrow, Alaska, USA	Arctic peat soil from Barrow, Alaska - NGEE Surface sample F53-1 deep-092012 (SPAdes)	350362487	700375
3300019889	1	Soil and sediment microbial communities from the East River, CO, USA	Soil microbial communities from a riparian zone of the East river system, Colorado, United States - L2c2	548270514	1012695
3300020512	1	Freshwater microbial communities from Lake Mendota and Trout Bog Lake, Wisconsin, USA	Freshwater microbial communities from Lake Mendota, WI - 19NOV2010 deep hole epilimnion (SPAdes)	97976217	201086
3300035109	1	Soil microbial communities from SRUC Craibstone Estate, Aberdeen, Scotland, United Kingdom	Soil microbial communities from SRUC Craibstone Estate, Aberdeen, Scotland, United Kingdom - 15_4.5_C_13_3	942143380	2208014
3300030613	1	Soil microbial communities from uranium-contaminated sites across the Upper Colorado River Basin region	Soil microbial communities from uranium-contaminated site in the Upper Colorado River Basin, Wyoming, United States - RVT92D227	1888890241	3960734
3300010387	1	Acid mine drainage microbial communities from Malanjkhand copper mine, India	Acid mine drainage microbial communities from Malanjkhand copper mine, India - M8 k-mer 51	289793165	718824
3300027952	1	Riverbed sediment microbial communities from the Columbia River, Washington, USA	Riverbed sediment microbial communities from areas with no vegetation in Columbia River, Washington, USA - GW-RW N1_0_10 (SPAdes)	281394208	694546
3300026330	1	Grasslands soil microbial communities from the Angelo Coastal Reserve, California, USA	Grasslands soil microbial communities from the Angelo Coastal Reserve, California, USA - Sample Angelo_133 (SPAdes)	609055512	1112361
3300001967	1	Marine microbial communities from Global Ocean Sampling (GOS)	Marine microbial communities from Devil's Crown, Floreana Island, Equador - GS027	155936908	288098
3300034110	1	Freshwater microbial communities from Lake Mendota, Crystal Bog Lake, and Trout Bog Lake in Wisconsin, United States	Freshwater microbial communities from Lake Mendota, Madison, Wisconsin, United States - TYMEFLIES-ME01Jun2009D10-rr0171	895718765	1902648
3300034082	1	Freshwater microbial communities from Lake Mendota, Crystal Bog Lake, and Trout Bog Lake in Wisconsin, United States	Freshwater microbial communities from Lake Mendota, Madison, Wisconsin, United States - TYMEFLIES-ME05Jun2015-rr0088	1139021532	2141278
3300028718	1	Bulk soil microbial communities from the East River watershed near Crested Butte, Colorado, United States	Bulk soil microbial communities from the East River watershed near Crested Butte, Colorado, United States - ER_DNA_194	636267370	1625205
3300032258	1	Sediment chemolithoautotrophic microbial communities from various locations	Coastal sediment microbial communities from Maine, United States - Eddy worm burrow 2 cm	2909048800	6819640
3300025849	1	Pelagic marine microbial communities from North Sea	Pelagic marine microbial communities from North Sea - COGITO_mtgs_120607 (SPAdes)	754289381	1334845
3300025411	1	Freshwater microbial communities from Crystal Bog lake, Wisconsin, USA	Freshwater microbial communities from Crystal Bog, Wisconsin, USA - CBE02Aug09 (SPAdes)	140663700	285973
3300023265	1	Soil microbial communities from Arlington Agricultural Research Station in Wisconsin and Kellogg Biological Station in Michigan, replicating the bioenergy cropping systems trials (BCSTs)	Plant litter microbial communities from Arlington Agricultural Research Station in Wisconsin, United States - UWRJ-L079-202R-5	474305741	1038753
3300024978	1	Wastewater bioreactor microbial communities from Cape Town, South Africa	Wastewater bioreactor microbial communities from Cape Town, South Africa - Thiocy_solids_1 (SPAdes)	279004683	393703
3300020374	1	Marine viral and eukaryotic protist communities collected from different water depths during Tara Oceans survey	Marine microbial communities from Tara Oceans - TARA_A100001011 (ERX291766-ERR318618)	690757982	1584303
3300021964	1	Estuarine microbial communities from the San Francisco Bay-Delta (SFBD), California, United States	Estuarine water microbial communities from San Francisco Bay, California, United States - C33_34D	1600823230	3284023
3300031692	1	Salt marsh sediment microbial communities from the Plum Island Ecosystem LTER, Massachusetts, United States	Salt marsh sediment microbial communities from the Plum Island Ecosystem LTER, Massachusetts, United States - Salt Marsh Sediment SW1602-30	554257877	1102416
3300035017	1	Terrestrial cyanobacterial communities with co-occurring heterotrophs from various environments and locations	Timaviella radians GSE-UNK-7R and co-occurring heterotrophs from rock surface from Grand Staircase Escalante National Monument, Utah, United States - 20181204_57	65679130	70695
3300020055	1	Coastal salt marsh microbial communities from the Groves Creek Marsh, Skidaway Island, Georgia	Coastal salt marsh microbial communities from the Groves Creek Marsh, Skidaway Island, Georgia - 101411CT metaG (spades assembly)	1323426462	2719257
3300024564	1	Freshwater microbial communities amended with dissolved organic matter (DOM) from various rivers in the United States	Metatranscriptome of freshwater microbial communities from Columbia River, Oregon, United States - Colum_Cont_RepC_8d (Metagenome Metatranscriptome)	252472921	511489
3300027577	1	Riverbed sediment microbial communities from the Columbia River, Washington, USA	Riverbed sediment microbial communities from areas with no vegetation in Columbia River, Washington, USA - GW-RW N1_20_30 (SPAdes)	332938473	775100
3300027834	1	Marine microbial communities from the Santa Barbara Channel oil seeps	Oil polluted marine microbial communities from Coal Oil Point, Santa Barbara, California, USA - Santa Barbara Oil Seep Sample 6 (SPAdes)	1151072842	2155500
3300020534	1	Freshwater microbial communities from Lake Mendota and Trout Bog Lake, Wisconsin, USA	Freshwater microbial communities from Lake Mendota, WI - 12JUL2011 deep hole epilimnion (SPAdes)	115035682	232285
3300003375	1	Lentic enriched actinobacterial communities from dystrophic bog Grosse Fuchskuhle, Brandenburg, Germany	Freshwater actinobacteria microbial communities from Trout Bog Lake, Wisconsin, USA - enrichment TB-E6	171682398	355449
3300012006	1	Freshwater microbial communities from Lake Lanier in Georgia, USA	Freshwater microbial communities from Lake Lanier in Georgia, USA - LL_1101B	386353595	790262
3300022781	1	Sponge microbes in a high CO2 world	Microbial communities of marine sponge Cymbastella coralliophila from Great Barrier Reef, Australia - CY3 Version 2	20577541	38224
3300030519	1	Peat permafrost microbial communities from Stordalen Mire near Abisko, Sweden	Peat permafrost microbial communities from Stordalen Mire near Abisko, Sweden - II_Bog_E3_3	1314391379	2646158
3300025937	1	Corn, switchgrass and miscanthus rhizosphere microbial communities from Kellogg Biological Station, Michigan, USA	Miscanthus rhizosphere microbial communities from Kellogg Biological Station, Michigan, USA - KBS M3-3 metaG (SPAdes)	3428093328	8318421
3300026089	1	Corn, switchgrass and miscanthus rhizosphere microbial communities from Kellogg Biological Station, Michigan, USA	Miscanthus rhizosphere microbial communities from Kellogg Biological Station, Michigan, USA - KBS Miscanthus M3-2 (SPAdes)	4650339433	11527658
3300020363	1	Marine viral and eukaryotic protist communities collected from different water depths during Tara Oceans survey	Marine microbial communities from Tara Oceans - TARA_B000000475 (ERX555958-ERR599173)	445845724	1192281
3300034003	1	Soil and biocrust microbial communities from Mojave Desert, California, United States	Biocrust microbial communities from Mojave Desert, California, United States - 18HMC	213041513	575099
3300026294	1	Permafrost soil microbial communities from the Arctic, to analyse light accelerated degradation of dissolved organic matter (DOM)	Permafrost soil microbial communities from the Arctic, to analyse light accelerated degradation of dissolved organic matter (DOM) - Organic soil replicate 3 DNA2013-050 (SPAdes)	611107798	1369135
3300027835	1	Groundwater microbial communities from coal-tar-waste-contaminated well in S. Glens Falls, New York, USA	Subsurface groundwater microbial communities from S. Glens Falls, New York, USA - GMW60B uncontaminated upgradient, 5.4 m (SPAdes)	1444124492	2664821
3300026109	1	Natural and restored wetland microbial communities from the San Francisco Bay, California, USA, that impact long-term carbon sequestration	Rice paddy soil microbial communities from Twitchell Island, California, USA - SF_Rice_5C_80N_405 (SPAdes)	150495484	354092
3300034164	1	Sediment microbial communities from Colorado River basin floodplains, Colorado, United States	Sediment microbial communities from East River floodplain, Colorado, United States - 14_s17	524002199	1322806
3300008259	1	Harmful Algal Blooms in Lake Erie	Freshwater microbial communities from Harmful Algal Blooms in Lake Erie, Western Basin, USA - Station WLE12, sample HABS-E2014-0132-C-NA	585097080	986507
3300020177	1	Coastal salt marsh microbial communities from the Groves Creek Marsh, Skidaway Island, Georgia	Coastal salt marsh microbial communities from the Groves Creek Marsh, Skidaway Island, Georgia - 041402US metaG (spades assembly)	901065319	1676595
3300031447	1	Rock endolithic microbial communities from Victoria Land, Antarctica	Rock endolithic microbial communities from Victoria Land, Antarctica - Ricker Hills nord	454452848	692861
3300023507	1	Marine microbial mats from Loihi Seamount, Hawaii, USA	Marine microbial mat from Loihi Seamout, Hawaii, USA - Marker 31 Individual Assembly	259766108	334564
3300036399	1	Freshwater microbial communities from Lake Mendota, Crystal Bog Lake, and Trout Bog Lake in Wisconsin, United States	Freshwater microbial communities from Lake Mendota, Madison, Wisconsin, United States - TYMEFLIES-ME30Jun2016-rr0036	1564515442	2888861
3300027327	1	Host-associated microbial community of the marine sponge Aplysina aerophoba from Gulf of Piran, Adriatic Sea	Host-associated microbial community of the marine sponge Aplysina aerophoba from Gulf of Piran - sponge mesohyl, lysed by freeze-thaw cycling (SPAdes)	328133411	479633
3300033755	1	Lab enriched peat soil microbial communities from two peatlands near Ithaca, NY, United States	Lab enriched peat soil microbial communities from McLean, Ithaca, NY, United States - MB26FY SIP fraction	1225506441	2204527
3300037018	1	Seawater microbial communities from the Antarctic Ocean	Metatranscriptome of seawater microbial communities from the Indian Ocean - Growout1_05 (Metagenome Metatranscriptome)	476679440	986452
3300035682	1	Freshwater microbial communities from Lake Mendota, Crystal Bog Lake, and Trout Bog Lake in Wisconsin, United States	Freshwater microbial communities from Lake Mendota, Madison, Wisconsin, United States - TYMEFLIES-ME02May2015-rr0144	1454227882	2743661
3300024983	1	Wastewater bioreactor microbial communities from Cape Town, South Africa	Wastewater bioreactor microbial communities from Cape Town, South Africa - Thiocy_inoc_biof (SPAdes)	225773098	303349
3300020421	1	Marine microbial communities from Tara Oceans	Marine microbial communities from Tara Oceans - TARA_B100000902 (ERX556005-ERR599007)	1055645645	2601980
3300032013	1	Soil microbial communities from West Virginia University Organic Research Farm, Morgantown, WV, United States	Lab incubated soil microbial communities from West Virginia University Organic Research Farm, Morgantown, WV, United States - C48D3	2642150213	6610764
3300026076	1	Marine microbial communities from the Southern Atlantic ocean transect to study dissolved organic matter and carbon cycling	Seawater microbial communities from Saanich Inlet, British Columbia, Canada - Knorr_S7_td_DCM_ad_131m_LV_B (SPAdes)	393752423	934972
3300022524	1	Peatland microbial communities from Stordalen Mire, Sweden	Peat soil microbial communities from Stordalen Mire, Sweden - 717 E1 20-24	226631114	390556
3300028920	1	Marine sediment archaeal communities from Little Sippewissett salt marsh, Falmouth, MA, United States	Marine sediment archaeal communities from Little Sippewissett salt marsh, Falmouth, MA, United States - SSM-Prop-6N	3100428748	6146540
3300024484	1	Freshwater microbial communities amended with dissolved organic matter (DOM) from various rivers in the United States	Metatranscriptome of freshwater microbial communities from Altamaha River, Georgia, United States - Atl_Cont_RepB_8h (Metagenome Metatranscriptome)	224600841	475558
3300009697	1	Host-associated microbial communities from peat moss Sphagnum species from Minnesota, USA	Host-associated microbial communities from peat moss isolated from Minnesota, USA - S1T2_Fd - Sphagnum magellanicum MG	1476841390	2279134
3300015068	1	Metagenomes of Arctic soils	Arctic soil microbial communities from a glacier forefield, Russell Glacier, Kangerlussuaq, Greenland (Sample G8C, Adjacent to main proglacial river, end of transect (Watson river))	60773858	134658
3300007267	1	Exploring phylogenetic diversity in Port Hacking ocean in Sydney, Australia	Marine coastal surface water microbial communities in Port Hacking, Sydney, Australia - TJ12 time point	82873772	122864
3300008965	1	Methanogenic Incubations using Athabaskan Oil Sands from Alberta Canada	T0 (1) T34 (live) enrichments of Methanogenic microbial communities using Athabascan oil sands DE NOVO (2)	69112995	253241
3300032262	1	Sediment chemolithoautotrophic microbial communities from various locations	Coastal sediment microbial communities from Maine, United States - Cross River sediment 1	2265813467	5262817
3300035725	1	Populus rhizosphere microbial communities from soil in West Virginia and Oregon, United States	Populus rhizosphere microbial communities from soil in Oregon, United States - GW9791_Oregon_N_8	2293536765	5319559
3300021425	1	Coastal seawater microbial communities from Pivers Island, North Carolina, United States	Coastal seawater microbial communities near Pivers Island, North Carolina, United States - PICO284	1149591888	2376906
3300014325	1	Corn, switchgrass and miscanthus rhizosphere microbial communities from Kellogg Biological Station, Michigan, USA	Switchgrass rhizosphere microbial communities from Kellogg Biological Station, Michigan, USA - S6-5 metaG	4907400608	10499329
3300017972	1	Tropical peatland microbial communities from different locations	Tropical peat soil microbial communities from peatlands in Department of Meta, Colombia - 0715_SJ02_MP02_20_MG	2277205793	4739723
3300030620	1	Soil microbial communities from uranium-contaminated sites across the Upper Colorado River Basin region	Soil microbial communities from uranium-contaminated site in the Upper Colorado River Basin, Wyoming, United States - RVT147D111	2841845515	6069294
3300025900	1	Corn, switchgrass and miscanthus rhizosphere microbial communities from Kellogg Biological Station, Michigan, USA	Switchgrass rhizosphere microbial communities from Kellogg Biological Station, Michigan, USA - KBS S2-4 metaG (SPAdes)	1456224065	3430530
3300028197	1	Marine microbial communities from expanding oxygen minimum zones in the northeastern subarctic Pacific Ocean	Marine microbial communities from Northeast Subartic Pacific Ocean, Canada - LP_J_2015_P26_10m	644003312	1235238
3300016697	1	Freshwater microbial communities from oligotrophic, dystrophic, and eutrophic lakes in Wisonsin, USA	Eutrophic lake water microbial communities from Lake Mendota, Wisconsin, USA - GEODES156 metaT (Metagenome Metatranscriptome)	106182227	224745
3300032561	1	Microbial communities from Trout Bog Lake Hypolimnion, Wisconsin, USA	Freshwater microbial communities from Trout Bog Lake, Wisconsin, USA - TBH18011	720390448	1266197
3300026292	1	Microbial and viral regulation of community carbon cycling across diverse low-oxygen zones	Marine microbial and viral communities from oxygen minimum zone, Eastern Pacific Ocean - ETNP201406SV205 (SPAdes)	598061872	1262745
3300025528	1	Ionic liquid and high solid enriched microbial communities from the Joint BioEnergy Institute, California, USA	Ionic liquid and high solid enriched microbial communities from the Joint BioEnergy Institute, USA - AR20-6-D (SPAdes)	191876369	294578
3300023109	1	Methane metabolizing microbial communities from different methane-rich environments from various locations	Seawater microbial communities from Saanich Inlet, British Columbia, Canada - SI_122_August2016_10_MG	1035468663	1962128
3300001683	1	Hydrothermal vent plume microbial communities from Guaymas Basin, Pacific Ocean	Hydrothermal vent plume microbial communities from Guaymas Basin, Gulf of California - IDBA assembly	572189614	955942
3300034117	1	Freshwater microbial communities from Lake Mendota, Crystal Bog Lake, and Trout Bog Lake in Wisconsin, United States	Freshwater microbial communities from Lake Mendota, Madison, Wisconsin, United States - TYMEFLIES-ME18Jun2014-rr0124	1174056606	2241833
3300011244	1	Metagenomes of Arctic soils	Arctic soil microbial communities form glacier forefield, Midre Lovenbreen, Svalbard, Norway (Sample 18 - S13.2.60.3.a - transect 2, repeat 3, age 113 years, surface depth)	52131008	111816
3300006309	1	Marine microbial communities from the North Pacific Subtropical Gyre, ALOHA station	Marine microbial communities from North Pacific Subtropical Gyre, Station ALOHA - HOT232_1_0500m	179178553	485745
3300024866	1	Freshwater microbial communities amended with dissolved organic matter (DOM) from various rivers in the United States	Metatranscriptome of freshwater microbial communities from Altamaha River, Georgia, United States - Atl_Atlam_RepB_8h (Metagenome Metatranscriptome)	290822244	608127
3300026308	1	Grasslands soil microbial communities from the Angelo Coastal Reserve, California, USA	Grasslands soil microbial communities from the Angelo Coastal Reserve, California, USA - Sample Angelo_103 (SPAdes)	381620668	767106
3300027865	1	Methane metabolizing microbial communities from different methane-rich environments from various locations	Seawater microbial communities from Jervis Inlet, British Columbia, Canada - JV7_2_21	1396127036	3239733
3300006402	1	Aqueous microbial communities from the Delaware River/Bay and Chesapeake Bay under freshwater to marine salinity gradient to study organic matter cycling in a time-series	Aqueous microbial communities from the Delaware River and Bay under freshwater to marine salinity gradient to study organic matter cycling in a time-series - DEBay_Sum_29_D_<0.8_RNA2 (Metagenome Metatranscriptome)	369764327	988185
3300012679	1	Polar desert microbial communities from Antarctic Dry Valleys	Polar desert sand microbial communities from Dry Valleys, Antarctica - metaG UQ299 (21.06)	973250012	2120495
3300032373	1	Sediment chemolithoautotrophic microbial communities from various locations	Microbial mat bacterial communities from mineral coupon in-situ incubated in ocean water Damariscotta River, Maine, United States - 6-month pyrrhotite 2	3044431105	6368169
3300022774	1	Sponge microbes in a high CO2 world	Microbial communities of marine sponge Rhopaloides odorabile from Great Barrier Reef, Australia - R7 Version 2	98395081	163607
3300024549	1	Freshwater microbial communities amended with dissolved organic matter (DOM) from various rivers in the United States	Metatranscriptome of freshwater microbial communities from Columbia River, Oregon, United States - Colum_Atlam_RepC_8d (Metagenome Metatranscriptome)	216802296	434516
3300008119	1	Harmful Algal Blooms in Lake Erie	Freshwater microbial communities from Harmful Algal Blooms in Lake Erie, Western Basin, USA - Station WLE4, Sample E2014-0110-C-NA	528666671	855210
3300027677	1	Marine microbial communities from oxygen minimum zone in the mesopelagic equatorial Pacific	Marine microbial communities from oxygen minimum zone in mesopelagic equatorial Pacific - METZYME_3_300m (SPAdes)	483179241	1097378
3300027736	1	Freshwater microbial communities from northern lakes of Canada to study carbon cycling	Freshwater microbial communities from Lake Montjoie, Canada to study carbon cycling - M_140205_XF_MetaG (SPAdes)	741180681	1409776
3300021514	1	Microbial communities from sediments and microbial mats in various locations	Hydrothermal vent microbial mat bacterial communities from Southern Trench, Guaymas Basin, Mexico - 4869-30-0-1_MG	378970519	782903
2140918024	1	Soil microbial communities from permafrost in Bonanza Creek, Alaska	Permafrost microbial communities from permafrost in Bonanza Creek, Alaska - Bog_all	181216642	273214
3300031605	1	Marine microbial communities from Western Arctic Ocean, Canada	Marine microbial communities from Western Arctic Ocean, Canada - CB9_32.1	1015000924	2132567
3300006335	1	Marine microbial communities from the North Pacific Subtropical Gyre, ALOHA station	Marine microbial communities from North Pacific Subtropical Gyre, Station ALOHA - HOT232_2_0500m	588060406	1297026
3300026491	1	Seawater microbial communities from Monterey Bay, California, United States	Seawater microbial communities from Monterey Bay, California, United States - 52D	243651107	499430
3300018468	1	Grasslands soil microbial communities from the Angelo Coastal Reserve, California, USA	Grasslands soil microbial communities from the Angelo Coastal Reserve, California, USA - Sample Angelo_111	4770277001	11082606
3300025399	1	Freshwater microbial communities from Crystal Bog lake, Wisconsin, USA	Freshwater microbial communities from Crystal Bog, Wisconsin, USA - CBE29Oct07 (SPAdes)	141003280	272085
3300027984	1	Cubitermes and Nasutitermes termite gut microbial communities from Max Planck Institute for Terrestrial Microbiology, Germany	Cubitermes ugandensis P5 segment gut microbial communities from Kakamega Forest, Kenya - Cu122 P5 (SPAdes)	1869771769	2465217
3300000401	1	Environmental microbial communities from Fremont, CA and La Paraguera, Puerto Rico	Marine microbial community from La Parguera, Puerto Rico - BB Mangrove B Liquid	92453987	234083
3300006567	1	Marine microbial communities from the North Pacific Subtropical Gyre, ALOHA station	Marine microbial communities from North Pacific Subtropical Gyre, Station ALOHA - HOT225_1_0770m	285494061	615525
3300025106	1	Bacterial and archaeal communities from various locations to study Microbial Dark Matter (Phase II)	Groundwater microbial communities from Big Spring, Nevada to study Microbial Dark Matter (Phase II) - Ash Meadows Big Spring (SPAdes)	348834381	683654
3300035223	1	Marine microbial communities from the Southern Atlantic ocean transect to study dissolved organic matter and carbon cycling	Seawater microbial communities from the Northeast subarctic Pacific Ocean - P4_June_2010_1000m	434522953	1103943
3300000164	1	Marine microbial communities from expanding oxygen minimum zones in the northeastern subarctic Pacific Ocean	Marine microbial communities from expanding oxygen minimum zones in the Saanich Inlet - 39 11/10/09 200m	205213133	377999
3300027878	1	Freshwater microbial communities from lake liftoff mats and glacier meltwater in Antarctica	Freshwater microbial communities from Lake Fryxell liftoff mats and glacier meltwater in Antarctica - MAT-05 (SPAdes)	2154455599	3655626
3300010221	1	Freshwater microbial communities enriched with nitrile substrates	Freshwater aquifer microbial community from Bangor, North Wales, UK, before enrichment, replicate 1	102662290	181992
3300018008	1	Peatland microbial communities from Minnesota, USA, analyzing carbon cycling and trace gas fluxes	Peatland microbial communities from SPRUCE experiment site at the Marcell Experimental Forest, Minnesota, USA - June2016WEW_7_40	748359065	1357567
3300020429	1	Marine viral and eukaryotic protist communities collected from different water depths during Tara Oceans survey	Marine microbial communities from Tara Oceans - TARA_B100000614 (ERX556134-ERR599032)	1037753793	2547665
3300030606	1	Soil microbial communities from uranium-contaminated sites across the Upper Colorado River Basin region	Soil microbial communities from uranium-contaminated site in the Upper Colorado River Basin, Wyoming, United States - RVT145D125	2472396115	5218082
3300028600	1	Pelagic marine microbial communities from North Sea	Marine sediment microbial communities from subtidal zone of North Sea - Hel_20160317 (Illumina Assembly)	3512005744	8210122
3300034071	1	Freshwater microbial communities from Lake Mendota, Crystal Bog Lake, and Trout Bog Lake in Wisconsin, United States	Freshwater microbial communities from Lake Mendota, Madison, Wisconsin, United States - TYMEFLIES-ME17Oct2008D10-rr0110	1381893423	2796689
3300000056	1	Marine microbial communities from Southeast of Bermuda in Sargasso Sea	Marine microbial communities from Southeast of Bermuda in Sargasso Sea, sample SS100-2	139143246	334439
3300020155	1	Anoxic zone freshwater microbial communities from boreal shield lakes in IISD Experimental Lakes Area, Ontario, Canada	Anoxic zone freshwater microbial communities from boreal shield lake in IISD Experimental Lakes Area, Ontario, Canada - Sep2016-L239-10m	442195760	1003364
3300007352	1	Sanford Underground Research Facility - Deep subsurface aquifer microbial community from Lead, South Dakota	Deep subsurface aquifer microbial community from Lead, South Dakota (DUSEL-D aquifer)	513212813	815222
3300017989	1	Hypersaline lake sediment archaeal communities from the Salton Sea, California, USA	Hypersaline lake sediment archaeal communities from the Salton Sea, California, USA - SS_1_MS_2 metaG	2154960573	3977349
3300034354	1	Sediment microbial communities from Colorado River basin floodplains, Colorado, United States	Sediment microbial communities from East River floodplain, Colorado, United States - 23_s17	895891170	2274796
3300025467	1	Freshwater microbial communities from Crystal Bog lake, Wisconsin, USA	Freshwater microbial communities from Crystal Bog, Wisconsin, USA - CBH18Aug09 (SPAdes)	221743388	443136
3300028793	1	Bulk soil microbial communities from the East River watershed near Crested Butte, Colorado, United States	Bulk soil microbial communities from the East River watershed near Crested Butte, Colorado, United States - ER_DNA_159	795492854	1918428
3300027954	1	Riverbed sediment microbial communities from the Columbia River, Washington, USA	Riverbed sediment microbial communities from areas with vegetation nearby in Columbia River, Washington, USA - GW-RW S3_50_60 (SPAdes)	204577770	520287
3300031629	1	Saline lake microbial communities from various lakes in Antarctica	Marine microbial communities from Ellis Fjord, Antarctic Ocean - #80	806100132	1627096
3300012045	1	Polar desert microbial communities from Antarctic Dry Valleys	Polar desert sand microbial communities from Dry Valleys, Antarctica - metaG UQ449 (21.06)	785076910	1696950
3300021374	1	Plant-associated microbial communities from Velloziaceae species in rupestrian grasslands, the National Park of Serra do Cipo, Brazil	Barbacenia macrantha exposed rock microbial communities from rupestrian grasslands, the National Park of Serra do Cipo, Brazil - ER_R08	1213852779	2891988
3300025571	1	Ionic liquid and high solid enriched microbial communities from the Joint BioEnergy Institute, California, USA	Ionic liquid and high solid enriched microbial communities from the Joint BioEnergy Institute, USA - AR20-1-D (SPAdes)	349396572	512184
3300020502	1	Freshwater microbial communities from Lake Mendota and Trout Bog Lake, Wisconsin, USA	Freshwater microbial communities from Lake Mendota, WI - 29OCT2010 deep hole epilimnion (SPAdes)	89106005	179042
3300032046	1	Extremophilic microbial mat communities from USA and Mexico	Sediment microbial communities from Yellowstone Lake, YNP, Wyoming, USA - YL17G11_40	3047306776	5804162
3300035211	1	Sediment microbial communities from coastal wetland in Texas, United States	Sediment microbial communities from coastal wetland in Texas, United States - D1105M20	1262865394	2933822
3300021348	1	Marine archaeal communities from Monterey Bay, CA, that are ammonia-oxidizing	Metatranscriptome of ammonia-oxidizing marine archaeal communities from Monterey Bay, California, United States - M2 200m 12015 (Metagenome Metatranscriptome)	404827694	908865
3300023078	1	Soil microbial communities from Arlington Agricultural Research Station in Wisconsin and Kellogg Biological Station in Michigan, replicating the bioenergy cropping systems trials (BCSTs)	Plant litter microbial communities from Arlington Agricultural Research Station in Wisconsin, United States - UWRJ-L066-202C-4	260874820	666718
3300021959	1	Estuarine microbial communities from the San Francisco Bay-Delta (SFBD), California, United States	Estuarine water microbial communities from San Francisco Bay, California, United States - C33_13D	1458176587	3037663
3300035189	1	Peat soil microbial communities from wetland fen in Alaska, United States	Peat soil microbial communities from wetlands in Alaska, United States - Goldstream_08D_16	879396250	1939530
3300036411	1	Forest soil microbial communities from the Harvard Forest LTER site, Massachusetts, United States	Metatranscriptome of forest soil microbial communities from the Harvard Forest LTER site, Massachusetts, United States - Harvard_soil_liu_24 (Metagenome Metatranscriptome)	106968014	251818
3300020415	1	Marine viral and eukaryotic protist communities collected from different water depths during Tara Oceans survey	Marine microbial communities from Tara Oceans - TARA_B100001146 (ERX555973-ERR599166)	1027169053	2487547
3300025742	1	Freshwater microbial communities amended with dissolved organic matter (DOM) from various rivers in the United States	Metatranscriptome of freshwater microbial communities from St. Lawrence River, New York, United States - Law_Cont_RepC_8h (Metagenome Metatranscriptome)	69050991	145588
3300015189	1	Metagenomes of Arctic soils	Arctic soil microbial communities from a glacier forefield, Rabots glacier, Tarfala, Sweden (Sample Rb2a, glacial moraine)	231705319	461631
3300020357	1	Marine microbial communities from Tara Oceans	Marine microbial communities from Tara Oceans - TARA_B100000686 (ERX555950-ERR598956)	385270645	992854
3300031233	1	Peat permafrost microbial communities from Stordalen Mire near Abisko, Sweden	Peat permafrost microbial communities from Stordalen Mire near Abisko, Sweden - III_Palsa_E3_2	1364551461	2961011
3300005239	1	Environmental Genome Shotgun Sequencing: Ocean Microbial Populations from the Gulf of Maine	Environmental Genome Shotgun Sequencing: Ocean Microbial Populations from the Gulf of Maine	1001845028	1484907
3300020195	1	Freshwater microbial mat bacterial communities from Lake Vanda, McMurdo Dry Valleys, Antarctica	Freshwater microbial mat bacterial communities from Lake Vanda, McMurdo Dry Valleys, Antarctica - Oligotrophic Lake LV.19.P2.IB	1245844907	2138642
3300027197	1	Estuarine microbial communities from the Columbia River estuary, to analyze effect of nutrient fluxes, a time series	Estuarine microbial communities from the Columbia River estuary - Ebb tide non-ETM metaG S.743 (SPAdes)	179945848	406694
3300021091	1	Freshwater microbial communities from Lake Tanganyika, Tanzania	Freshwater microbial communities from Lake Tanganyika, Tanzania - TA2015055 Kigoma Offshore 40m	1428823714	2251421
3300034129	1	Peat soil microbial communities from wetland fen in Alaska, United States	Peat soil microbial communities from wetlands in Alaska, United States - Sheep_creek_fen_01D_16	762576419	1935997
3300021976	1	Soil and sediment microbial communities from the East River, CO, USA	Soil microbial communities from a riparian zone of the East river system, Colorado, United States - L2c1	454087911	808735
3300035674	1	Biological soil crust microbial communities from Mojave Desert, California, United States	Biological soil crust microbial communities from Mojave Desert, California, United States - CLC_S1	1670634619	3419851
3300035237	1	Marine microbial communities from the Southern Atlantic ocean transect to study dissolved organic matter and carbon cycling	Seawater microbial communities from the Northeast subarctic Pacific Ocean - P4_June_2018_500m	472477368	1213800
3300022796	1	Sponge microbes in a high CO2 world	Microbial communities of marine sponge Cymbastella coralliophila from Great Barrier Reef, Australia - CY6 Version 2	19869514	35250
3300031341	1	Salt marsh sediment microbial communities from the Plum Island Ecosystem LTER, Massachusetts, United States	Salt marsh sediment microbial communities from the Plum Island Ecosystem LTER, Massachusetts, United States - WE1602-20	386647506	860432
3300025745	1	Freshwater microbial communities amended with dissolved organic matter (DOM) from various rivers in the United States	Metatranscriptome of freshwater microbial communities from St. Lawrence River, New York, United States - Law_Cont_RepA_0h (Metagenome Metatranscriptome)	76285575	161285
3300010047	1	Tropical forest soil microbial communities from Panama analyzed to predict greenhouse gas emissions	Tropical forest soil microbial communities from Panama - MetaG Plot_30	3090930951	6585967
3300027772	1	Freshwater lake microbial communities from the Great Lakes, USA, analyzing microbial food webs and carbon cycling	Freshwater lake microbial communities from Lake Michigan, USA - Sp13.BD.MM110.SD (SPAdes)	838203447	1697451
3300014199	1	Peatland microbial communities from Minnesota, USA, analyzing carbon cycling and trace gas fluxes	Peatland microbial communities from Houghton, MN, USA - PEATcosm2014_Bin17_30_metaG	1523341253	2785818
3300034155	1	Peat soil microbial communities from wetland fen in Alaska, United States	Peat soil microbial communities from wetlands in Alaska, United States - Frozen_pond_05D_17	454665171	1180689
3300024509	1	Freshwater microbial communities amended with dissolved organic matter (DOM) from various rivers in the United States	Freshwater microbial communities from Altamaha River, Georgia, United States - Atl_Atl_RepC_8d	206399498	441507
3300005341	1	Corn, switchgrass and miscanthus rhizosphere microbial communities from Kellogg Biological Station, Michigan, USA	Corn, switchgrass and miscanthus rhizosphere microbial communities from Kellogg Biological Station, Michigan, USA - KBS K1-10-1 metaG	3014391022	8986338
3300026270	1	Microbial and viral regulation of community carbon cycling across diverse low-oxygen zones	Marine microbial and viral communities from oxygen minimum zone, Eastern Pacific Ocean - ETNP2014F12-01SV265 (SPAdes)	433521902	1050349
3300003465	1	Ore pile and mine drainage contaminated soil microbial communities from Mina do Sossego, Brazil, in a copper mine	Ore pile and mine drainage contaminated soil microbial communities from Mina do Sossego, Brazil - P5 sample	250061647	384286
3300015162	1	Metagenomes of Arctic soils	Arctic soil microbial communities from a glacier forefield, Storglaci?ren, Tarfala, Sweden (Sample st-4c, rock/ice/stream interface)	175258662	374176
3300020542	1	Freshwater microbial communities from Lake Mendota and Trout Bog Lake, Wisconsin, USA	Freshwater microbial communities from Lake Mendota, WI - 05NOV2012 deep hole epilimnion (SPAdes)	121299300	262827
3300024510	1	Freshwater microbial communities amended with dissolved organic matter (DOM) from various rivers in the United States	Freshwater microbial communities from Mississippi River, Louisiana, United States - Miss_Cont_RepA_8h	114368944	274384
3300008740	1	Marine water column microbial communities of the permanently stratified Cariaco Basin, Venezuela	Marine water column microbial communities of the permanently stratified Cariaco Basin, Venezuela, November cruise - 143m, 250-2.7um, replicate a	248035084	335702
3300019756	1	Microbial communities from sediments and microbial mats in various locations	Freshwater microbial communities from the Broadkill River, Lewes, Delaware, United States - IW6Sep16_MG	216320795	493782
3300015190	1	Metagenomes of Arctic soils	Arctic soil microbial communities from a glacier forefield, Storglaci?ren, Tarfala, Sweden (Sample st-4a, rock/ice/stream interface)	214964286	464766
3300027233	1	Estuarine microbial communities from the Columbia River estuary, to analyze effect of nutrient fluxes, a time series	Estuarine microbial communities from the Columbia River estuary - metaG 1550B-02 (SPAdes)	201241331	406300
3300026251	1	Salt pond water, soil and salt crust microbial communities from South San Francisco under conditions of wetland restoration.	Salt pond soil microbial communities from South San Francisco under conditions of wetland restoration - Salt Pond MetaG R2_B_D2_MG (SPAdes)	607470149	1188274
3300028297	1	Seawater microbial communities from Monterey Bay, California, United States	Seawater microbial communities from Monterey Bay, California, United States - 18D	317430180	611538
3300019888	1	Soil and sediment microbial communities from the East River, CO, USA	Soil microbial communities from a riparian zone of the East river system, Colorado, United States - L1c2	578118880	1106312
3300027190	1	Estuarine microbial communities from the Columbia River estuary, to analyze effect of nutrient fluxes, a time series	Estuarine microbial communities from the Columbia River estuary - Flood tide non-ETM metaG S.733 (SPAdes)	138872145	323857
3300001965	1	Marine microbial communities from Global Ocean Sampling (GOS)	Marine microbial communities from Coastal Floreana, Equador - GS028	135719211	247934
3300001419	1	Saline water and sediment microbial community from Etoliko Lagoon, Greece	Saline surface water microbial communities from Etoliko Lagoon, Greece - halocline water (15 m)	451455632	963963
3300013765	1	Permafrost microbial communities from Nunavut, Canada to study carbon cycling	Permafrost microbial communities from Nunavut, Canada - A30_80cm_6M	351133863	783838
3300027951	1	Host-associated microbial community of the marine sponge Aplysina aerophoba from Gulf of Piran, Adriatic Sea	Host-associated microbial community of the marine sponge Aplysina aerophoba from Gulf of Piran - sponge mesohyl, lysed by bead beating (SPAdes)	326735328	481804
3300033978	1	Freshwater microbial communities from Lake Mendota, Crystal Bog Lake, and Trout Bog Lake in Wisconsin, United States	Freshwater microbial communities from Lake Mendota, Madison, Wisconsin, United States - TYMEFLIES-ME28Sep2014-rr0002	1131251948	2350365
3300031885	1	Extremophilic microbial mat communities from USA and Mexico	Sediment microbial communities from Yellowstone Lake, YNP, Wyoming, USA - YL17G09_36	1945820785	3813076
3300032143	1	Extremophilic microbial mat communities from USA and Mexico	Sediment microbial communities from Yellowstone Lake, YNP, Wyoming, USA - YL17G13_0	2959627050	6605117
3300017996	1	Peatland microbial communities from Minnesota, USA, analyzing carbon cycling and trace gas fluxes	Peatland microbial communities from SPRUCE experiment site at the Marcell Experimental Forest, Minnesota, USA - June2016WEW_21_40	596308720	1071224
3300022214	1	Estuarine microbial communities from the San Francisco Bay-Delta (SFBD), California, United States	Sediment microbial communities from San Francisco Bay, California, United States - SF_Jan12_sed_USGS_4_1	856859634	1891749
3300025619	1	Arctic peat soil microbial communities from the Barrow Environmental Observatory site, Barrow, Alaska, USA	Arctic peat soil from Barrow, Alaska - NGEE Surface sample 210-1 deep-072012 (SPAdes)	343494568	719553
3300028765	1	Peat permafrost microbial communities from Stordalen Mire near Abisko, Sweden	Peat permafrost microbial communities from Stordalen Mire near Abisko, Sweden - II_Bog_N2_2	1195818524	2352570
3300031857	1	Freshwater fungal communities from various locations	Freshwater fungal communities from buoy surface, Lake Erie, Ohio, United States - Buoy 2 MA125	2051483338	4349830
3300002927	1	Delisea pulchra microbial communities from Sydney, Australia, affected by bleaching disease	Delisea pulchra microbial communities from Sydney, Australia, affected by bleaching disease - 2012_LB_H21	1008368351	4073866
3300020466	1	Marine viral and eukaryotic protist communities collected from different water depths during Tara Oceans survey	Marine microbial communities from Tara Oceans - TARA_B100001540 (ERX556059-ERR598968)	1284071315	3104809
3300026272	1	Permafrost soil microbial communities from the Arctic, to analyse light accelerated degradation of dissolved organic matter (DOM)	Permafrost soil microbial communities from the Arctic, to analyse light accelerated degradation of dissolved organic matter (DOM) - Permafrost soil leachate replicate DNA2013-203 (SPAdes)	290975663	535535
3300035230	1	Marine microbial communities from the Southern Atlantic ocean transect to study dissolved organic matter and carbon cycling	Seawater microbial communities from the Northeast subarctic Pacific Ocean - P4_June_2011_500m	747195496	1886223
3300030755	1	Forest soil microbial communities from France, Sweden, Spain and USA, for metatranscriptomics studies	Metatranscriptome of forest soil microbial communities from Dalarna County, Sweden - Site 2 - LB 11 (Eukaryote Community Metatranscriptome)	439516696	990715
3300025912	1	Corn, switchgrass and miscanthus rhizosphere microbial communities from Kellogg Biological Station, Michigan, USA	Corn rhizosphere microbial communities from Kellogg Biological Station, Michigan, USA - KBS C8-3B metaG (SPAdes)	3005332004	6494425
3300028115	1	Coastal salt marsh microbial communities from the Groves Creek Marsh, Skidaway Island, Georgia	Coastal salt marsh microbial communities from the Groves Creek Marsh, Skidaway Island, Georgia - 011501CT (spades assembly)	938309331	1740312
3300022221	1	Estuarine microbial communities from the San Francisco Bay-Delta (SFBD), California, United States	Sediment microbial communities from San Francisco Bay, California, United States - SF_Jan12_sed_USGS_8_1	1043071144	2151483
3300025753	1	Freshwater microbial communities amended with dissolved organic matter (DOM) from various rivers in the United States	Metatranscriptome of freshwater microbial communities from Columbia River, Oregon, United States - Colum_Cont_RepA_8d (Metagenome Metatranscriptome)	107748996	218202
3300028578	1	Soil microbial communities from uranium-contaminated sites across the Upper Colorado River Basin region	Soil microbial communities from uranium-contaminated site in the Upper Colorado River Basin, Wyoming, United States - RVT160D0	874249811	2423083
3300026081	1	Marine microbial communities from the Southern Atlantic ocean transect to study dissolved organic matter and carbon cycling	Seawater microbial communities from Saanich Inlet, British Columbia, Canada - Knorr_S7_td_SurfaceA_ad_6m_LV_A (SPAdes)	376776070	913646
3300022883	1	Soil microbial communities from Arlington Agricultural Research Station in Wisconsin and Kellogg Biological Station in Michigan, replicating the bioenergy cropping systems trials (BCSTs)	Soil microbial communities from Arlington Agricultural Research Station in Wisconsin, United States - UWRJ-S066-202C-4	342375654	885281
3300027334	1	Forest soil microbial communities from multiple locations in Canada and USA	Forest soil microbial communities from Thunder Bay, Ontario, Canada - Black Spruce, Ontario site 2_A8_OM1_O2 (SPAdes)	194425654	491062
3300009790	1	Marine eukaryotic phytoplankton communities from the Norwegian Sea, Arctic and Atlantic Ocean	Marine eukaryotic phytoplankton communities from Atlantic Ocean - Tropical Atlantic ANT10 Metagenome	2887123988	5742181
3300017940	1	Peatland microbial communities from Minnesota, USA, analyzing carbon cycling and trace gas fluxes	Peatland microbial communities from SPRUCE experiment site at the Marcell Experimental Forest, Minnesota, USA - June2016WEW_6_100	932396028	1761257
3300027495	1	Marine gutless worms symbiont microbial communities from various locations	Marine gutless worms symbiont microbial communities from Max Planck institute for Marine Microbiology, Germany - Olavius clavatus LIZARD ISLAND.1 (SPAdes)	534946771	582318
3300015089	1	Metagenomes of Arctic soils	Arctic soil microbial communities from a glacier forefield, Russell Glacier, Kangerlussuaq, Greenland (Sample G8A, Adjacent to main proglacial river, end of transect (Watson river))	128282042	304977
3300020411	1	Marine viral and eukaryotic protist communities collected from different water depths during Tara Oceans survey	Marine microbial communities from Tara Oceans - TARA_B100000131 (ERX556098-ERR599130)	1001408238	2477135
3300024289	1	Freshwater microbial communities amended with dissolved organic matter (DOM) from various rivers in the United States	Freshwater microbial communities from Altamaha River, Georgia, United States - Atl_Miss_RepA_8h	207654420	458033
3300027648	1	Forest soil microbial communities from multiple locations in Canada and USA	Forest soil microbial communities from Thunder Bay, Ontario, Canada - Black Spruce, Ontario site 2_A8_OM1_O1 (SPAdes)	441167528	936442
3300031801	1	Marine microbial communities from Western Arctic Ocean, Canada	Marine microbial communities from Western Arctic Ocean, Canada - CB27_Tmax_986	1478115376	2981969
3300031543	1	Lab enrichment of tropical soil microbial communities from Luquillo Experimental Forest, Puerto Rico	Tropical soil microbial communities from Luquillo Experimental Forest, Puerto Rico - GRE.SIPMG.176b2f20	1657462358	3887799
3300027831	1	Wetland sediment microbial communities from St. Louis River estuary, Michigan under dissolved organic matter induced mercury methylation	Wetland sediment microbial communities from St. Louis River estuary, USA, under dissolved organic matter induced mercury methylation - T0Bare3Fresh (SPAdes)	929825911	2146848
3300021962	1	Estuarine microbial communities from the San Francisco Bay-Delta (SFBD), California, United States	Estuarine water microbial communities from San Francisco Bay, California, United States - C33_649D	1679442907	3555392
3300021074	1	Anoxic zone freshwater microbial communities from boreal shield lakes in IISD Experimental Lakes Area, Ontario, Canada	Anoxic zone freshwater microbial communities from boreal shield lake in IISD Experimental Lakes Area, Ontario, Canada - Jun2016-L442-17m	795245318	1753900
3300034132	1	Soil and biocrust microbial communities from Mojave Desert, California, United States	Biocrust microbial communities from Mojave Desert, California, United States - 11HMC	327758664	837626
3300025838	1	Freshwater microbial communities from Crystal Bog lake, Wisconsin, USA	Freshwater microbial communities from Crystal Bog, Wisconsin, USA - CBH12Aug08 (SPAdes)	602599875	1136732
3300031803	1	Marine microbial communities from Western Arctic Ocean, Canada	Marine microbial communities from Western Arctic Ocean, Canada - CB27_AW_983	1272680226	2631426
3300031682	1	Lab enrichment of tropical soil microbial communities from Luquillo Experimental Forest, Puerto Rico	Tropical soil microbial communities from Luquillo Experimental Forest, Puerto Rico - GRE.SIPMG.065b5f22	1572496560	3791661
3300019765	1	Microbial communities from sediments and microbial mats in various locations	Freshwater microbial communities from the Broadkill River, Lewes, Delaware, United States - IW13Sep16_MG	289545636	680804
3300020326	1	Marine microbial communities from Tara Oceans	Marine microbial communities from Tara Oceans - TARA_B100002003 (ERX556099-ERR599004)	279670052	630592
3300032424	1	Lab enriched sorghum-adapted microbial communities from Joint BioEnergy Institute, Emeryville, California, United States	Metatranscriptome of lab enriched sorghum-adapted microbial communities from California, United States - SM_Day7_2 (Metagenome Metatranscriptome)	33291649	59223
3300020407	1	Marine viral and eukaryotic protist communities collected from different water depths during Tara Oceans survey	Marine microbial communities from Tara Oceans - TARA_B100001105 (ERX556033-ERR599115)	1054591234	2646522
3300019938	1	Microbial communities from sediments and microbial mats in various locations	Freshwater microbial communities from the Broadkill River, Lewes, Delaware, United States - IW8Nov16_MG	73455286	187544
3300006871	1	Populus root and rhizosphere microbial communities from Tennessee, USA	Populus rhizosphere microbial communities from Tennessee, USA - Rhizosphere MetaG P. TD hybrid SRZTD3	5747972596	15768804
3300020556	1	Freshwater microbial communities from Lake Mendota and Trout Bog Lake, Wisconsin, USA	Freshwater microbial communities from Lake Mendota, WI - 03AUG2012 deep hole epilimnion (SPAdes)	127995652	298808
3300026265	1	Microbial and viral regulation of community carbon cycling across diverse low-oxygen zones	Marine microbial and viral communities from oxygen minimum zone, Eastern Pacific Ocean - ETNP201406SV203 (SPAdes)	410787910	874189
3300020230	1	Deep-sea sediment microbial communities from the Pacific Ocean trenches	Deep-sea sediment microbial communities from the Mariana Trench, Pacific Ocean - CR02	742005550	989962
3300035293	1	Seawater microbial communities from the Antarctic Ocean	Metatranscriptome of seawater microbial communities from the Antarctic Ocean - DFB2_18 (Metagenome Metatranscriptome)	332627833	680820
3300008624	1	Marine water column microbial communities of the permanently stratified Cariaco Basin, Venezuela	Marine water column microbial communities of the permanently stratified Cariaco Basin, Venezuela, November cruise - 200m, 250-2.7um	305509197	393480
3300023066	1	Soil microbial communities from Arlington Agricultural Research Station in Wisconsin and Kellogg Biological Station in Michigan, replicating the bioenergy cropping systems trials (BCSTs)	Soil microbial communities from Arlington Agricultural Research Station in Wisconsin, United States - UWRJ-S223-509R-6	231750347	612892
3300031812	1	Phototrophic mat microbial and viral communities from various hot springs in Yellowstone National Park, Wyoming, United States	Hot spring phototrophic mat microbial communities from Octopus Spring, Yellowstone National Park, Wyoming, United States - 20070728_OST2-BottomLayer	741524262	1610125
3300020141	1	Freshwater lake microbial communities from Lake Erken, Sweden	Freshwater lake microbial communities from Lake Erken, Sweden - P4710_104 megahit1	403602160	830325
3300032782	1	Soil microbial communities from Loxahatchee National Wildlife Refuge, Florida, United States	Soil microbial communities from Loxahatchee National Wildlife Refuge, Florida, United States - Lox_Sample_4.1	3125304929	6377818
3300018065	1	Hypersaline lake sediment archaeal communities from the Salton Sea, California, USA	Hypersaline lake sediment archaeal communities from the Salton Sea, California, USA - SS_1_S_2 metaG	2102980827	4255428
3300020293	1	Marine microbial communities from Tara Oceans	Marine microbial communities from Tara Oceans - TARA_B100000963 (ERX556092-ERR599063)	190407351	462172
3300027755	1	Marine microbial communities from the Southern Atlantic Ocean affecting the dissolved organic carbon pool	Marine microbial communities from the Southern Atlantic Ocean, analyzing organic carbon cycling - 250m_A/KNORR_S2/LV (SPAdes)	619252405	1455894
3300031452	1	Rock endolithic microbial communities from Victoria Land, Antarctica	Rock endolithic microbial communities from Victoria Land, Antarctica - Mt New Zealand nord	645594413	941485
3300017743	1	Marine viral communities from the oligotrophic San Pedro Time Series (SPOT) site, San Pedro Channel, CA, USA	Marine viral communities from the oligotrophic San Pedro Time Series (SPOT) site, San Pedro Channel, CA, USA - 25 SPOT_SRF_2011-08-17	327526998	768679
3300025155	1	Soil microbial communities from Rifle, Colorado, USA	Soil microbial communities from Rifle, Colorado, USA - sediment 13ft 4	843480685	1876415
3300027995	1	Methane metabolizing microbial communities from different methane-rich environments from various locations	Sediment microbial communities from Lake Towuti, South Sulawesi, Indonesia - Sediment_Towuti_2014_1_MG	1042063237	2961352
3300006311	1	Marine microbial communities from the North Pacific Subtropical Gyre, ALOHA station	Marine microbial communities from North Pacific Subtropical Gyre, Station ALOHA - HOT231_1_1000m	230755857	489113
3300006326	1	Marine microbial communities from the North Pacific Subtropical Gyre, ALOHA station	Marine microbial communities from North Pacific Subtropical Gyre, Station ALOHA - HOT231_1_0770m	348303680	797855
3300032088	1	Marine archaeal communities from Monterey Bay, CA, that are ammonia-oxidizing	Ammonia-oxidizing marine archaeal communities from Monterey Bay, California, United States - M1 80m 21515	1636495057	3435354
3300025695	1	Marine microbial communities from expanding oxygen minimum zones in the northeastern subarctic Pacific Ocean	Marine microbial communities from expanding oxygen minimum zones in the Saanich Inlet - ESP_116LU_22_DNA (SPAdes)	482343886	884392
3300034281	1	Peat soil microbial communities from wetland fen in Alaska, United States	Peat soil microbial communities from wetlands in Alaska, United States - Frozen_pond_03D_15	794152826	1957303
3300035178	1	Soil microbial communities from SRUC Craibstone Estate, Aberdeen, Scotland, United Kingdom	Soil microbial communities from SRUC Craibstone Estate, Aberdeen, Scotland, United Kingdom - 7_7.5_N_12_1	1563662878	3940352
3300020240	1	Marine viral and eukaryotic protist communities collected from different water depths during Tara Oceans survey	Marine microbial communities from Tara Oceans - TARA_B000000477 (ERX556046-ERR598982)	246927319	645295
3300034402	1	Soil and biocrust microbial communities from Mojave Desert, California, United States	Sub-biocrust soil microbial communities from Mojave Desert, California, United States - 56SNS	175408497	415134
3300001951	1	Marine microbial communities from Global Ocean Sampling (GOS)	Marine microbial communities from North Seamore Island, Equador - GS034	78699872	138832
3300025400	1	Freshwater microbial communities from Crystal Bog lake, Wisconsin, USA	Freshwater microbial communities from Crystal Bog, Wisconsin, USA - CBH27Jul09 (SPAdes)	143983737	298609
3300026093	1	Marine microbial communities from the Southern Atlantic ocean transect to study dissolved organic matter and carbon cycling	Seawater microbial communities from Saanich Inlet, British Columbia, Canada - Knorr_S23_td_DCM_ad_71m_LV_A (SPAdes)	320390238	698334
3300010045	1	Serpentine soil microbial communities from UC McLaughlin Reserve, CA, USA	Serpentine soil microbial communities from UC McLaughlin Reserve, CA, USA - Plot61	2748344179	6080799
3300034063	1	Freshwater microbial communities from Lake Mendota, Crystal Bog Lake, and Trout Bog Lake in Wisconsin, United States	Freshwater microbial communities from Lake Mendota, Madison, Wisconsin, United States - TYMEFLIES-ME02Oct2008D10-rr0053	1494396110	2958668
3300025852	1	Arctic peat soil microbial communities from the Barrow Environmental Observatory site, Barrow, Alaska, USA	Arctic peat soil from Barrow, Alaska - Barrow Graham LP Incubations 011-22A (SPAdes)	685990306	1401227
3300020070	1	Corn, switchgrass and miscanthus rhizosphere microbial communities from Kellogg Biological Station, Michigan, USA	Corn rhizosphere microbial communities from Kellogg Biological Station, Michigan, USA - Diel MetaT C5am-1 (Metagenome Metatranscriptome) (v2)	1031651714	2304931
3300012043	1	Polar desert microbial communities from Antarctic Dry Valleys	Polar desert sand microbial communities from Dry Valleys, Antarctica - metaG UQ601 (22.06)	746337424	1667134
3300015164	1	Metagenomes of Arctic soils	Arctic soil microbial communities from a glacier forefield, Storglaci?ren, Tarfala, Sweden (Sample st-4b, rock/ice/stream interface)	180223385	382546
3300034168	1	Freshwater microbial communities from Lake Mendota, Crystal Bog Lake, and Trout Bog Lake in Wisconsin, United States	Freshwater microbial communities from Lake Mendota, Madison, Wisconsin, United States - TYMEFLIES-ME06Apr2016-rr0183	1229026591	2457364
3300035694	1	Soil microbial communities from SRUC Craibstone Estate, Aberdeen, Scotland, United Kingdom	Soil microbial communities from SRUC Craibstone Estate, Aberdeen, Scotland, United Kingdom - 27_4.5_M_3	1951835761	4307758
3300015194	1	Metagenomes of Arctic soils	Arctic soil microbial communities from a glacier forefield, Rabots glacier, Tarfala, Sweden (Sample Rb1c, glacier snout)	249845086	499940
3300027854	1	Peatlands soil microbial communities from Germany and Austria, that are sulfate reducing	Peat soil microbial communities from Weissenstadt, Germany - SII-2010 (SPAdes)	1522353059	2788084
3300027592	1	Enrichment culture microbial communities from Rutgers university that are MTBE-degrading	Enrichment culture microbial communities from Arthur Kill intertidal strait, New Jersey, USA, that are MTBE-degrading - MTBE-AKS1 (Arthur Kill Sulfidogenic replicate 1) MetaG (SPAdes)	509018477	774083
3300026142	1	Corn, switchgrass and miscanthus rhizosphere microbial communities from Kellogg Biological Station, Michigan, USA	Corn rhizosphere microbial communities from Kellogg Biological Station, Michigan, USA - KBS Corn C2-2 (SPAdes)	4824601235	11487162
3300026342	1	Grasslands soil microbial communities from the Angelo Coastal Reserve, California, USA	Grasslands soil microbial communities from the Angelo Coastal Reserve, California, USA - Sample Angelo_146 (SPAdes)	537000777	878749
3300018073	1	Soil and sediment microbial communities from the East River, CO, USA	Groundwater sediment microbial communities from an aquifer in East River, Colorado, USA - PLM3_5_b1	842366669	1854059
3300025908	1	Corn, switchgrass and miscanthus rhizosphere microbial communities from Kellogg Biological Station, Michigan, USA	Miscanthus rhizosphere microbial communities from Kellogg Biological Station, Michigan, USA - KBS Miscanthus M6-2 (SPAdes)	2281378737	5727862
3300034111	1	Freshwater microbial communities from Lake Mendota, Crystal Bog Lake, and Trout Bog Lake in Wisconsin, United States	Freshwater microbial communities from Lake Mendota, Madison, Wisconsin, United States - TYMEFLIES-ME03Oct2011-rr0186	1153633209	2290629
3300022803	1	Sponge microbes in a high CO2 world	Microbial communities of marine sponge Cymbastella coralliophila from Great Barrier Reef, Australia - CY14 Version 2	56824082	104957
3300012954	1	Marine microbial communities from the Costa Rica Dome and surrounding waters	Marine microbial communities from the Costa Rica Dome - CRUD Field 142mm St18 metaG	4274994468	9545890
3300021477	1	Forest soil microbial communities from Barre Woods Harvard Forest LTER site, Petersham, Massachusetts, United States	Forest soil microbial communities from Barre Woods Harvard Forest LTER site, Petersham, Massachusetts, United States - Inc-BW-C-4-O	2968654672	6359180
3300036413	1	Peatland microbial communities from Stordalen Mire, Sweden	Peat soil microbial communities from Stordalen Mire, Sweden - IR.F.S.T-25 (v2)	110585915	217941
3300020432	1	Marine viral and eukaryotic protist communities collected from different water depths during Tara Oceans survey	Marine microbial communities from Tara Oceans - TARA_B100002052 (ERX556103-ERR599100)	1118109919	2658312
3300026258	1	Microbial and viral regulation of community carbon cycling across diverse low-oxygen zones	Marine microbial and viral communities from oxygen minimum zone, Eastern Pacific Ocean - ETNP201310SV78 (SPAdes)	468586031	1082874
3300033233	1	Extremophilic microbial mat communities from USA and Mexico	Sediment microbial communities from Yellowstone Lake, YNP, Wyoming, USA - C3_bottom	2622353512	5814863
3300028867	1	Peat permafrost microbial communities from Stordalen Mire near Abisko, Sweden	Peat permafrost microbial communities from Stordalen Mire near Abisko, Sweden - I_Bog_E3_3	849475044	1840278
3300020578	1	Freshwater microbial communities from Lake Tanganyika, Tanzania	Freshwater microbial communities from Lake Tanganyika, Tanzania - TA2015038 Kigoma Deep Cast 35m	1371135391	2326845
3300031566	1	Soil microbial communities from Risofladan, Vaasa, Finland	Soil microbial communities from Risofladan, Vaasa, Finland - UN-1	2999746662	6287774
3300025316	1	Bacterial and archaeal communities from various locations to study Microbial Dark Matter (Phase II)	Freshwater lake bacterial and archeal communities from Alinen Mustajarvi, Finland, to study Microbial Dark Matter (Phase II) - Alinen Mustajarvi 5m metaG (SPAdes)	1290359424	2179024
3300031728	1	Rhizosphere microbial communities from salt marsh grasses in Alabama, United States	Rhizosphere microbial communities from salt marsh grasses in Alabama, United States - J0-2_160517rDrC	1722034352	3882935
3300013296	1	Corn, switchgrass and miscanthus rhizosphere microbial communities from Kellogg Biological Station, Michigan, USA	Miscanthus rhizosphere microbial communities from Kellogg Biological Station, Michigan, USA - M2-5 metaG	4442547738	9444032
3300018027	1	Soil and sediment microbial communities from the East River, CO, USA	Groundwater sediment microbial communities from an aquifer in East River, Colorado, USA - PLM0_30_coex	856036770	1845397
3300028488	1	Marine microbial communities from expanding oxygen minimum zones in the northeastern subarctic Pacific Ocean	Marine microbial communities from Northeast Subartic Pacific Ocean, Canada - LP_J_2015_P26_1320m	462983251	1027885
3300007862	1	Microbial communities from Columbia River Estuary, Oregon, USA	Coastal water column microbial communities from Columbia River Estuary, Oregon, USA - CMOP_DNA_1373A_0.2um	313488181	679961
3300031699	1	Salt marsh sediment microbial communities from the Plum Island Ecosystem LTER, Massachusetts, United States	Salt marsh sediment microbial communities from the Plum Island Ecosystem LTER, Massachusetts, United States - Salt Marsh Sediment SW1602-20	663244708	1341850
3300020523	1	Freshwater microbial communities from Lake Mendota and Trout Bog Lake, Wisconsin, USA	Freshwater microbial communities from Lake Mendota, WI - 18MAY2011 deep hole epilimnion ns (SPAdes)	110427401	216454
3300012700	1	Freshwater microbial communities from oligotrophic, dystrophic, and eutrophic lakes in Wisonsin, USA	Dystrophic lake water microbial communities from Trout Bog Lake, Wisconsin, USA - GEODES079 metaT (Metagenome Metatranscriptome)	114440545	218987
3300000142	1	Marine microbial communities from expanding oxygen minimum zones in the northeastern subarctic Pacific Ocean	Marine microbial communities from expanding oxygen minimum zones in Line P, North Pacific Ocean - August 2009 P16 500m	148483697	332495
3300035662	1	Freshwater microbial communities from Lake Mendota, Crystal Bog Lake, and Trout Bog Lake in Wisconsin, United States	Freshwater microbial communities from Lake Mendota, Madison, Wisconsin, United States - TYMEFLIES-ME28Aug2014-rr0085	1638149717	3166931
3300005805	1	Microbial and algae communities from Cheney Reservoir in Wichita, Kansas, USA	Microbial and algae communities from Cheney Reservoir in Wichita, Kansas, USA	667785101	1021511
3300035235	1	Marine microbial communities from the Southern Atlantic ocean transect to study dissolved organic matter and carbon cycling	Seawater microbial communities from the Northeast subarctic Pacific Ocean - P4_June_2018_10m	671820026	1498076
3300031238	1	Rhizosphere microbial communities from Carex aquatilis grown in University of Washington, Seatle, WA, United States	Rhizosphere microbial communities from Carex aquatilis grown in University of Washington, Seatle, WA, United States - 4-19-26 metaG	1066203728	2494792
3300027859	1	Marine eukaryotic phytoplankton communities from the Norwegian Sea, Arctic and Atlantic Ocean	Marine eukaryotic phytoplankton communities from Atlantic Ocean - South Atlantic ANT15 Metagenome (SPAdes)	1445753793	3131209
3300020583	1	Forest soil microbial communities from Barre Woods Harvard Forest LTER site, Petersham, Massachusetts, United States	Forest soil microbial communities from Barre Woods Harvard Forest LTER site, Petersham, Massachusetts, United States - Inc-BW-H-32-M	2975423261	6033410
3300028666	1	Rhizosphere microbial communities from Carex aquatilis grown in University of Washington, Seatle, WA, United States	Rhizosphere microbial communities from Carex aquatilis grown in University of Washington, Seatle, WA, United States - 4-21-19 metaG	581164518	1351643
3300006614	1	Exploring phylogenetic diversity in Port Hacking ocean in Sydney, Australia	Marine coastal surface water microbial communities in Port Hacking, Sydney, Australia - TJ05 time point	85133347	117515
3300020109	1	Freshwater microbial communities from Lake Tanganyika, Tanzania	Freshwater microbial communities from Lake Tanganyika, Tanzania - TA2015016 Mahale Deep Cast 400m	2234159249	4281133
3300005445	1	Corn, switchgrass and miscanthus rhizosphere microbial communities from Kellogg Biological Station, Michigan, USA	Corn, switchgrass and miscanthus rhizosphere microbial communities from Kellogg Biological Station, Michigan, USA - KBS K5-50-3 metaG	5018993808	13113649
3300031996	1	Leaf surface microbial communities from various plants in UC Gill Tract Community Farm, Albany, California, United States	Soil microbial communities from UC Gill Tract Community Farm, Albany, California, United States - DLSLS.C.R2	5207184494	12244267
3300014166	1	Grasslands soil microbial communities from the Angelo Coastal Reserve, California, USA	Grasslands soil microbial communities from the Angelo Coastal Reserve, California, USA - 15_D_Rain_40cm_2_09182015	1155844139	2747785
3300019767	1	Populus soil microbial communities from riparian zone of different river systems in the western United States	Populus adjacent soil microbial communities from riparian zone of Oak Creek, Arizona, USA - 239 T	2823046742	7202101
3300026035	1	Corn, switchgrass and miscanthus rhizosphere microbial communities from Kellogg Biological Station, Michigan, USA	Switchgrass rhizosphere microbial communities from Kellogg Biological Station, Michigan, USA - KBS Switchgrass S1-2 (SPAdes)	4353717491	10066448
3300018033	1	Peatland microbial communities from Minnesota, USA, analyzing carbon cycling and trace gas fluxes	Peatland microbial communities from SPRUCE experiment site at the Marcell Experimental Forest, Minnesota, USA - June2016WEW_13_10	1312260430	2508828
3300012953	1	Marine eukaryotic phytoplankton communities from the Norwegian Sea, Arctic and Atlantic Ocean	Marine eukaryotic phytoplankton communities from the Atlantic Ocean - Atlantic ANT 2 Metagenome	3480224628	7021553
3300031800	1	Marine microbial communities from Western Arctic Ocean, Canada	Marine microbial communities from Western Arctic Ocean, Canada - CB6_Bottom_1051	990772832	2044380
3300022786	1	Sponge microbes in a high CO2 world	Microbial communities of marine sponge Cymbastella coralliophila from Great Barrier Reef, Australia - CY17 Version 2	18965673	31469
3300010166	1	Serpentine soil microbial communities from UC McLaughlin Reserve, CA, USA	Serpentine soil microbial communities from UC McLaughlin Reserve, CA, USA - Plot27	2723225060	5975775
3300029817	1	Soil microbial communities from Marcell Experimental Forest, Minnesota, USA	Soil microbial communities from Marcell Experimental Forest, Minnesota, USA - Bog25	417985954	789468
3300017966	1	Tropical peatland microbial communities from different locations	Tropical peat soil microbial communities from peatlands in Department of Meta, Colombia - 0216_BV02_MP12_20_MG	2432690769	5505097
3300014720	1	Methane metabolizing microbial communities from different methane-rich environments from various locations	Freshwater microbial communities from Kabuno Bay, South-Kivu, Congo - kab_092012_35m	1580782681	3103490
3300027844	1	Marine microbial communities from western Arctic Ocean	Marine microbial communities from western Arctic Ocean - ArcticOcean_MG_CB4_134 (SPAdes)	1473068934	2851695
3300021957	1	Estuarine microbial communities from the San Francisco Bay-Delta (SFBD), California, United States	Estuarine water microbial communities from San Francisco Bay, California, United States - C33_18D	1365472147	2854944
3300031902	1	Peat permafrost microbial communities from Stordalen Mire near Abisko, Sweden	Peat permafrost microbial communities from Stordalen Mire near Abisko, Sweden - Fen_T0_2	7368465929	17280282
3300009784	1	Cubitermes and Nasutitermes termite gut microbial communities from Max Planck Institute for Terrestrial Microbiology, Germany	Embiratermes neotenicus P4 segment gut microbial communities from Petit-Saut dam, French Guiana - Emb289 P4	2182300635	3006089
3300022181	1	Enriched cultures of PCE-dechlorinating microbial communities from Ithaca, New York, USA	Enriched culture of PCE-dechlorinating microbial communities from Ithaca, New York, USA - SJ1	376029271	518002
3300028333	1	Seawater microbial communities from Monterey Bay, California, United States	Metatranscriptome of seawater microbial communities from Monterey Bay, California, United States - 60R (Metagenome Metatranscriptome)	141997174	300289
3300025934	1	Corn, switchgrass and miscanthus rhizosphere microbial communities from Kellogg Biological Station, Michigan, USA	Miscanthus rhizosphere microbial communities from Kellogg Biological Station, Michigan, USA - KBS M2-4 metaG (SPAdes)	3338852555	8083714
3300022802	1	Sponge microbes in a high CO2 world	Microbial communities of marine sponge Rhopaloides odorabile from Great Barrier Reef, Australia - R10 Version 2	94705215	153563
3300028028	1	Leachate and groundwater microbial communities from a municipal landfill and adjacent aquifer in Southern Ontario, Canada	Leachate microbial communities from a municipal landfill in Southern Ontario, Canada - Leachate well 296A	475545597	864354
3300005365	1	Corn, switchgrass and miscanthus rhizosphere microbial communities from Kellogg Biological Station, Michigan, USA	Switchgrass rhizosphere microbial communities from Kellogg Biological Station, Michigan, USA - KBS S1-3H metaG	4265998722	11962745
3300021375	1	Coastal seawater microbial communities from Pivers Island, North Carolina, United States	Coastal seawater microbial communities near Pivers Island, North Carolina, United States - PICO132	959615311	2026047
3300034116	1	Freshwater microbial communities from Lake Mendota, Crystal Bog Lake, and Trout Bog Lake in Wisconsin, United States	Freshwater microbial communities from Lake Mendota, Madison, Wisconsin, United States - TYMEFLIES-CONTROL-GENDONOR	1150832391	2354115
3300017992	1	Hypersaline lake sediment archaeal communities from the Salton Sea, California, USA	Hypersaline lake sediment archaeal communities from the Salton Sea, California, USA - SS_3_S_1 metaG	3236390062	6705289
3300030510	1	Agave microbial communities from California, USA, and Mexico	Bulk soil microbial communities from Mexico - Magueyal (Ma) metaG (v2)	417105684	1080987
3300031354	1	Salt marsh sediment microbial communities from the Plum Island Ecosystem LTER, Massachusetts, United States	Salt marsh sediment microbial communities from the Plum Island Ecosystem LTER, Massachusetts, United States - SW1603-20	447713698	1007824
3300028489	1	Marine microbial communities from expanding oxygen minimum zones in the northeastern subarctic Pacific Ocean	Marine microbial communities from Northeast Subartic Pacific Ocean, Canada - LP_J_2015_P26_1000m	615997829	1369851
3300024230	1	Seawater microbial communities from Monterey Bay, California, United States	Seawater microbial communities from Monterey Bay, California, United States - 48D	320571656	654256
3300017832	1	Feedstock adapted compost microbial communities from Newby Island compost facility, Milpitas CA	Feedstock adapted compost microbial communities from Newby Island compost facility, Milpitas, CA, USA - Passage 4_SG	369208357	984060
3300020575	1	Freshwater microbial communities from Lake Mendota and Trout Bog Lake, Wisconsin, USA	Freshwater microbial communities from Lake Mendota, WI - 20MAY2010 deep hole epilimnion (SPAdes)	201144617	398980
3300025420	1	Freshwater microbial communities from Crystal Bog lake, Wisconsin, USA	Freshwater microbial communities from Crystal Bog, Wisconsin, USA - CBH08Aug08 (SPAdes)	149952801	309571
3300027012	1	Marine gutless worms symbiont microbial communities from various locations	Marine gutless worms symbiont microbial communities from Max Planck institute for Marine Microbiology, Germany - Olavius sp. 5 HERON ISLAND (SPAdes)	147540479	228865
3300005545	1	Corn, switchgrass and miscanthus rhizosphere microbial communities from Kellogg Biological Station, Michigan, USA	Corn, switchgrass and miscanthus rhizosphere microbial communities from Kellogg Biological Station, Michigan, USA - KBS K1-25-2 metaG	4476071064	12583856
3300035547	1	Methane metabolizing microbial communities from different methane-rich environments from various locations	Oil reservoir microbial communities from oil well in Texas, United States - B3.3_Sample3.Rodeo3.Well1209	448682836	747170
3300031524	1	Peat permafrost microbial communities from Stordalen Mire near Abisko, Sweden	Peat permafrost microbial communities from Stordalen Mire near Abisko, Sweden - Bog_T0_3	4877729547	8864294
3300031774	1	Marine archaeal communities from Monterey Bay, CA, that are ammonia-oxidizing	Ammonia-oxidizing marine archaeal communities from Monterey Bay, California, United States - M1 60m 34915	2149778761	4616062
3300025818	1	Aqueous microbial communities from the Delaware River/Bay and Chesapeake Bay under freshwater to marine salinity gradient to study organic matter cycling in a time-series	Aqueous microbial communities from the Delaware River and Bay under freshwater to marine salinity gradient to study organic matter cycling in a time-series - DEBay_Fall_15_<0.8_DNA (SPAdes)	389795832	899826
3300030707	1	Peatlands soil microbial communities from Germany and Austria, that are sulfate reducing	Peat soil microbial communities from Weissenstadt, Germany - Sb_50d_4_PS metaG (v2)	1008456867	1956804
3300020417	1	Marine microbial communities from Tara Oceans	Marine microbial communities from Tara Oceans - TARA_B100000073 (ERX556034-ERR599082)	944217999	2426755
3300000422	1	Environmental microbial communities from Fremont, CA and La Paraguera, Puerto Rico	Marine sediment microbial community from La Parguera, Puerto Rico - BB Mangrove A Sediment	71866427	188469
3300031758	1	Freshwater fungal communities from various locations	Freshwater fungal communities from buoy surface, Lake Erie, Ohio, United States - Buoy 12 MA123	2501393162	5145502
3300034172	1	Soil and biocrust microbial communities from Mojave Desert, California, United States	Sub-biocrust soil microbial communities from Mojave Desert, California, United States - 9HMS	334051833	741019
3300020692	1	Freshwater microbial communities from Lake Mendota and Trout Bog Lake, Wisconsin, USA	Freshwater microbial communities from Trout Bog Lake, WI - 10SEP2007 hypolimnion	61011128	138330
3300026082	1	Marine microbial communities from the Southern Atlantic ocean transect to study dissolved organic matter and carbon cycling	Seawater microbial communities from Saanich Inlet, British Columbia, Canada - Knorr_S15_td_O2min_ad_340m_LV (SPAdes)	249245682	580815
3300020391	1	Marine viral and eukaryotic protist communities collected from different water depths during Tara Oceans survey	Marine microbial communities from Tara Oceans - TARA_B100000989 (ERX556130-ERR598967)	966715507	2248158
3300025700	1	Marine microbial communities from expanding oxygen minimum zones in the northeastern subarctic Pacific Ocean	Marine microbial communities from expanding oxygen minimum zones in the Saanich Inlet - SI072_LV_120m_DNA (SPAdes)	461524645	927954
3300021543	1	Seawater and marine sponges microbial communities from Papua New Guinea CO2 seeps	Marine sponge Cinachyra sp. microbiome, Papua New Guinea CO2seep, Upa-Upasina "control", cg14ic 200bp no Eukaryotes last	69337911	123624
3300025739	1	Arctic peat soil microbial communities from the Barrow Environmental Observatory site, Barrow, Alaska, USA	Arctic peat soil from Barrow, Alaska - Barrow Graham LP Ref core NGADG0004-312 (SPAdes)	534885976	1119791
3300025319	1	Soil microbial communities from Rifle, Colorado, USA	Soil microbial communities from Rifle, Colorado, USA - sediment 16ft 1	1395877549	2940214
3300026399	1	Enriched cultures of PCE-dechlorinating microbial communities from Ithaca, New York, USA	Metatranscriptome of enriched culture of PCE-dechlorinating microbial communities from Ithaca, New York, USA - SJ1.S4 (Metagenome Metatranscriptome)	77217205	117519
3300000095	1	Soil microbial communities from four geographically distinct crusts in the Colorado Plateau and Sonoran desert	Soil microbial communities from Colorado Plateau, Green Butte sample - Light Crust, Colorado Plateau, Green Butte 2	187470877	491453
3300031277	1	Salt marsh sediment microbial communities from the Plum Island Ecosystem LTER, Massachusetts, United States	Salt marsh sediment microbial communities from the Plum Island Ecosystem LTER, Massachusetts, United States - WE1603-30	544434986	1112821
3300020470	1	Marine microbial communities from Tara Oceans	Marine microbial communities from Tara Oceans - TARA_B100000287 (ERX555976-ERR599053)	1277741350	3159004
3300001781	1	Hydrothermal vent plume microbial communities from the Cayman Rise, Cayman Islands	Hydrothermal vent plume microbial communities from the Mid Cayman Rise - Deep Sites	218214362	314848
3300019884	1	Soil and sediment microbial communities from the East River, CO, USA	Soil microbial communities from a riparian zone of the East river system, Colorado, United States - L2s2	337583612	758921
3300028773	1	Peat permafrost microbial communities from Stordalen Mire near Abisko, Sweden	Peat permafrost microbial communities from Stordalen Mire near Abisko, Sweden - II_Palsa_N3_2	1097973484	2481274
3300033979	1	Freshwater microbial communities from Lake Mendota, Crystal Bog Lake, and Trout Bog Lake in Wisconsin, United States	Freshwater microbial communities from Lake Mendota, Madison, Wisconsin, United States - TYMEFLIES-ME30Aug2017-rr0003	1148384393	2445510
3300020013	1	Coastal salt marsh microbial communities from the Groves Creek Marsh, Skidaway Island, Georgia	Metatranscriptome of coastal salt marsh microbial communities from the Groves Creek Marsh, Georgia, USA - 041406CT (Metagenome Metatranscriptome)	184416243	381038
3300031654	1	Salt marsh sediment microbial communities from the Plum Island Ecosystem LTER, Massachusetts, United States	Salt marsh sediment microbial communities from the Plum Island Ecosystem LTER, Massachusetts, United States - Salt Marsh Sediment SW1601-200	782780637	1418710
3300022204	1	Estuarine microbial communities from the San Francisco Bay-Delta (SFBD), California, United States	Sediment microbial communities from San Francisco Bay, California, United States - SF_Jul11_sed_USGS_8_1	926699308	2005291
3300035182	1	Extremophilic microbial mat communities from USA and Mexico	Sediment microbial communities from Yellowstone Lake, YNP, Wyoming, USA - RO1DNA_8/2/18_3/3_sediment	1941576214	3357484
3300035669	1	Forest soil microbial communities from Eldorado National Forest, California, USA	Forest soil microbial communities from Eldorado National Forest, California, USA - SNFC_MG_FRD_2.2	2040404737	5161728
3300034687	1	Soil and biocrust microbial communities from Mojave Desert, California, United States	Soil microbial communities from Mojave Desert, California, United States - 1NOC	198610457	517907
3300031698	1	Salt marsh sediment microbial communities from the Plum Island Ecosystem LTER, Massachusetts, United States	Salt marsh sediment microbial communities from the Plum Island Ecosystem LTER, Massachusetts, United States - Salt Marsh Sediment SW1602-70	794501715	1466224
3300031646	1	Marine microbial communities from Western Arctic Ocean, Canada	Marine microbial communities from Western Arctic Ocean, Canada - CB9_33.1	1005319087	2033564
3300020312	1	Marine microbial communities from Tara Oceans	Marine microbial communities from Tara Oceans - TARA_B100000287 (ERX556125-ERR598977)	233882624	584461
3300021362	1	Plant-associated microbial communities from Velloziaceae species in rupestrian grasslands, the National Park of Serra do Cipo, Brazil	Barbacenia macrantha exposed rock microbial communities from rupestrian grasslands, the National Park of Serra do Cipo, Brazil - ER_R09	1237884580	3180386
3300026949	1	Fumarolic subsurface microbial communities from Tramway Ridge at Mt. Erebus, Antarctica for carbon cycling studies in geothermal environments	Geothermal fumarole subsurface microbial communities from Mt. Erebus, Antarctica - 1A2A (SPAdes)	6723797	11323
3300036653	1	Seawater microbial communities from the Antarctic Ocean	Metatranscriptome of seawater microbial communities from the Indian Ocean - Omics16_030918 (Metagenome Metatranscriptome)	254110935	555048
3300027711	1	Agricultural soil microbial communities from Utah and Georgia to study Nitrogen management	Agricultural soil microbial communities from Utah to study Nitrogen management - Steer compost 2011 (SPAdes)	733655123	1251363
3300021418	1	Soil and sediment microbial communities from the East River, CO, USA	Soil microbial communities from a riparian zone of the East river system, Colorado, United States - L3s2	237914021	543841
3300017658	1	Lignin-adapted enriched soil microbial communities from Emeryville, California, USA	Enriched Miracle-Growth compost microbial communities from Emeryville, California, USA - eDNA 5th pass 30_C BE-Lig MG (version 2)	880230362	1424464
3300035190	1	Freshwater microbial communities from Lake Mendota, Crystal Bog Lake, and Trout Bog Lake in Wisconsin, United States	Freshwater microbial communities from Lake Mendota, Madison, Wisconsin, United States - TYMEFLIES-ME03Nov2015-rr0059	989215651	1988229
3300020445	1	Marine microbial communities from Tara Oceans	Marine microbial communities from Tara Oceans - TARA_B100001996 (ERX555961-ERR599087)	1343253992	3342077
3300006414	1	Marine microbial communities from the North Pacific Subtropical Gyre, ALOHA station	Marine microbial communities from North Pacific Subtropical Gyre, Station ALOHA - HOT225_1_0500m	429585532	936802
3300021340	1	Anoxic zone freshwater microbial communities from boreal shield lakes in IISD Experimental Lakes Area, Ontario, Canada	Anoxic zone freshwater microbial communities from boreal shield lake in IISD Experimental Lakes Area, Ontario, Canada - Jun2016-L442-9m	585168494	1318274
3300027234	1	Estuarine microbial communities from the Columbia River estuary, to analyze effect of nutrient fluxes, a time series	Estuarine microbial communities from the Columbia River estuary - metaG 1550A-02 (SPAdes)	185038563	381646
3300006344	1	Marine microbial communities from the North Pacific Subtropical Gyre, ALOHA station	Marine microbial communities from North Pacific Subtropical Gyre, Station ALOHA - HOT224_1_0500m	223283541	494940
3300009362	1	Syntrophic microbial communities from biogas reactors in Seattle, WA	Syntrophic microbial communities from biogas reactors - R1.C13.But.A IBDA	350079844	537357
3300007094	1	Freshwater lake microbial communities from Singapore - a non-axenic Oscillatoriales culture (M13A)	Freshwater lake microbial communities from Singapore - a non-axenic Oscillatoriales culture (M13A)	392654142	543226
3300020191	1	Coastal salt marsh microbial communities from the Groves Creek Marsh, Skidaway Island, Georgia	Coastal salt marsh microbial communities from the Groves Creek Marsh, Skidaway Island, Georgia - 041410US metaG (spades assembly)	985617300	1896660
3300020521	1	Freshwater microbial communities from Lake Mendota and Trout Bog Lake, Wisconsin, USA	Freshwater microbial communities from Lake Mendota, WI - 26SEP2010 deep hole epilimnion (SPAdes)	106647987	215397
3300026326	1	Grasslands soil microbial communities from the Angelo Coastal Reserve, California, USA	Grasslands soil microbial communities from the Angelo Coastal Reserve, California, USA - Sample Angelo_127 (SPAdes)	662628871	1207776
3300031718	1	Hardwood forest soil microbial communities from various locations in the United States	Hardwood forest soil microbial communities from Morgan-Monroe State Forest, Indiana, United States - atmos_gasesECM1C_05	2915059179	6261619
3300025906	1	Corn, switchgrass and miscanthus rhizosphere microbial communities from Kellogg Biological Station, Michigan, USA	Corn, switchgrass and miscanthus rhizosphere microbial communities from Kellogg Biological Station, Michigan, USA - LAR L5-1 metaG (SPAdes)	2539728087	5913397
3300025600	1	Arctic peat soil microbial communities from the Barrow Environmental Observatory site, Barrow, Alaska, USA	Arctic peat soil from Barrow, Alaska - Barrow Graham LP Incubations 11-31A (SPAdes)	404888073	641872
3300006400	1	Aqueous microbial communities from the Delaware River/Bay and Chesapeake Bay under freshwater to marine salinity gradient to study organic matter cycling in a time-series	Aqueous microbial communities from the Delaware River and Bay under freshwater to marine salinity gradient to study organic matter cycling in a time-series - DEBay_Sum_22_D_<0.8_RNA2 (Metagenome Metatranscriptome)	311239086	848961
3300021479	1	Forest soil microbial communities from Barre Woods Harvard Forest LTER site, Petersham, Massachusetts, United States	Forest soil microbial communities from Barre Woods Harvard Forest LTER site, Petersham, Massachusetts, United States - Inc-BW-C-4-M	3313781571	7071593
3300021080	1	Soil and sediment microbial communities from the East River, CO, USA	Groundwater sediment microbial communities from an aquifer in East River, Colorado, USA - PLM0_60_coex redo	1021969923	2425914
3300031675	1	Marine microbial communities from Western Arctic Ocean, Canada	Marine microbial communities from Western Arctic Ocean, Canada - CB21_SCM	705228464	1390964
3300031371	1	Salt marsh sediment microbial communities from the Plum Island Ecosystem LTER, Massachusetts, United States	Salt marsh sediment microbial communities from the Plum Island Ecosystem LTER, Massachusetts, United States - WE1603-10	493119008	1002110
3300007760	1	Marine water column microbial communities of the permanently stratified Cariaco Basin, Venezuela	Marine water column microbial communities of the permanently stratified Cariaco Basin, Venezuela, November cruise - 237m, 250-2.7um, replicate a	348400168	442977
3300034128	1	Peat soil microbial communities from wetland fen in Alaska, United States	Peat soil microbial communities from wetlands in Alaska, United States - Frozen_pond_06D_16	674284288	1564342
3300026196	1	Salt pond water, soil and salt crust microbial communities from South San Francisco under conditions of wetland restoration.	Soil microbial communities from South San Francisco under conditions of wetland restoration - Salt Pond MetaG R2A_C_D2_MG (SPAdes)	423605485	872787
3300025828	1	Aqueous microbial communities from the Delaware River/Bay and Chesapeake Bay under freshwater to marine salinity gradient to study organic matter cycling in a time-series	Aqueous microbial communities from the Delaware River and Bay under freshwater to marine salinity gradient to study organic matter cycling in a time-series - DEBay_Sum_22_N_<0.8_DNA (SPAdes)	434294930	919015
3300028872	1	Bulk soil microbial communities from the East River watershed near Crested Butte, Colorado, United States	Bulk soil microbial communities from the East River watershed near Crested Butte, Colorado, United States - ER_DNA_204	796290654	2237772
3300005611	1	Saline water and sediment microbial community from Etoliko Lagoon, Greece	Saline surface water microbial communities from Etoliko Lagoon, Greece	129022987	258815
3300020289	1	Marine microbial communities from Tara Oceans	Marine microbial communities from Tara Oceans - TARA_B100000242 (ERX556122-ERR599019)	144977850	367664
3300021470	1	Anoxic zone freshwater microbial communities from boreal shield lakes in IISD Experimental Lakes Area, Ontario, Canada	Anoxic zone freshwater microbial communities from boreal shield lake in IISD Experimental Lakes Area, Ontario, Canada - Sep2016-L239-20m	543404352	1100712
3300033824	1	Peatland microbial communities from Stordalen Mire, Sweden	Peat soil microbial communities from Stordalen Mire, Sweden - 714 S2 5-9	381548759	732899
3300024426	1	Systems level insights into methane cycling in arid and semi-arid ecosystems	Soil microbial communities from Anza Borrego desert, Southern California, United States - S3+v_5	800577437	2127945
3300012966	1	Aqueous microbial communities from the Delaware River/Bay and Chesapeake Bay under freshwater to marine salinity gradient to study organic matter cycling in a time-series	Freshwater to marine salinity gradient microbial communities from Chesapeake Bay, USA - CPBay_Sum_15_0.8_RNA2 (Metagenome Metatranscriptome)	218575569	478692
3300007513	1	Marine water column microbial communities of the permanently stratified Cariaco Basin, Venezuela	Marine water column microbial communities of the permanently stratified Cariaco Basin, Venezuela, November cruise - 237m, 250-2.7um, replicate b	701476397	874921
3300028175	1	Marine microbial communities from expanding oxygen minimum zones in the northeastern subarctic Pacific Ocean	Marine microbial communities from Saanich Inlet, British Columbia, Canada - SI112_135m	327143136	593599
3300034050	1	Freshwater microbial communities from Lake Mendota, Crystal Bog Lake, and Trout Bog Lake in Wisconsin, United States	Freshwater microbial communities from Lake Mendota, Madison, Wisconsin, United States - TYMEFLIES-ME07May2013-rr0095	1321475253	2618105
3300020442	1	Marine viral and eukaryotic protist communities collected from different water depths during Tara Oceans survey	Marine microbial communities from Tara Oceans - TARA_B100002019 (ERX556121-ERR599162)	1183742951	2929606
3300016747	1	Coastal salt marsh microbial communities from the Groves Creek Marsh, Skidaway Island, Georgia	Metatranscriptome of coastal salt marsh microbial communities from the Groves Creek Marsh, Georgia, USA - 071409BT metaT (Metagenome Metatranscriptome)	677933727	1400247
3300011303	1	Marine microbial communities from the Southern Atlantic ocean transect to study dissolved organic matter and carbon cycling	Seawater microbial communities from Saanich Inlet, British Columbia, Canada - KN S21 DCM_B metaT (Metagenome Metatranscriptome) (version 2)	68585646	152108
3300027804	1	Freshwater lake microbial communities from the Great Lakes, USA, analyzing microbial food webs and carbon cycling	Freshwater lake microbial communities from Lake Michigan, USA - Fa13.BD.MLB.SN (SPAdes)	1063929080	2100174
3300035099	1	Extremophilic microbial mat communities from USA and Mexico	Sediment microbial communities from Yellowstone Lake, YNP, Wyoming, USA - YL18G_03-A	904197735	1655974
3300020320	1	Marine viral and eukaryotic protist communities collected from different water depths during Tara Oceans survey	Marine microbial communities from Tara Oceans - TARA_B000000441 (ERX556072-ERR598990)	246131951	635448
3300034009	1	Soil and biocrust microbial communities from Mojave Desert, California, United States	Sub-biocrust soil microbial communities from Mojave Desert, California, United States - 40SMS	241891197	542091
3300028530	1	Freshwater microbial communities amended with dissolved organic matter (DOM) from various rivers in the United States	Metatranscriptome of freshwater microbial communities from Altamaha River, Georgia, United States - Atl_Miss_RepA_8d (Metagenome Metatranscriptome)	148574447	310010
3300018024	1	Peatland microbial communities from Minnesota, USA, analyzing carbon cycling and trace gas fluxes	Peatland microbial communities from SPRUCE experiment site at the Marcell Experimental Forest, Minnesota, USA - June2016WEW_19_100	870554402	1619318
3300022914	1	Coastal salt marsh microbial communities from the Groves Creek Marsh, Skidaway Island, Georgia	Coastal salt marsh microbial communities from the Groves Creek Marsh, Skidaway Island, Georgia - 071402CT metaG	774001457	1403654
3300024851	1	Freshwater microbial communities amended with dissolved organic matter (DOM) from various rivers in the United States	Metatranscriptome of freshwater microbial communities from Mississippi River, Louisiana, United States - Miss_Miss_RepC_8h (Metagenome Metatranscriptome)	178270885	381600
3300027757	1	Estuarine microbial communities from the Columbia River estuary, to analyze effect of nutrient fluxes, a time series	Estuarine microbial communities from the Columbia River estuary - Ebb tide ETM metaG S.759 (SPAdes)	693641189	1534349
3300002821	1	Hydrocarbon resource environments microbial communities from Canada and USA	Syncrude tailings pond microbial communities from Alberta, Canada - Iso-alkanes.Hi.seq-Iso3T	385499390	449524
3300020420	1	Marine microbial communities from Tara Oceans	Marine microbial communities from Tara Oceans - TARA_B100001248 (ERX556094-ERR599142)	986407745	2434329
3300024494	1	Freshwater microbial communities amended with dissolved organic matter (DOM) from various rivers in the United States	Freshwater microbial communities from Mississippi River, Louisiana, United States - Miss_Yuk_RepB_8h	123541647	272467
3300008012	1	Aqueous microbial communities from the Delaware River/Bay and Chesapeake Bay under freshwater to marine salinity gradient to study organic matter cycling in a time-series	Aqueous microbial communities from the Delaware River and Bay under freshwater to marine salinity gradient to study organic matter cycling in a time-series - DEBay_Sum_29_N_<0.8_DNA	1000985669	2072638
3300032144	1	Root nodule microbial communities of legume samples collected from USA, Mexico and Botswana	Garden soil microbial communities collected in Santa Monica, California, United States - Edamame soil	3051175745	6909100
3300019025	1	Marine viral and eukaryotic protist communities collected from different water depths during Tara Oceans survey	Metatranscriptome of marine prokaryotic communities collected during Tara Oceans survey from station TARA_151 - TARA_B100001565 (ERX1399745-ERR1328126)	490381766	1698560
3300033429	1	Sediment chemolithoautotrophic microbial communities from various locations	Coastal sediment microbial communities from Maine, United States - Merrow Island sediment 2	3434221091	8052015
3300031247	1	Rhizosphere microbial communities from Carex aquatilis grown in University of Washington, Seatle, WA, United States	Rhizosphere microbial communities from Carex aquatilis grown in University of Washington, Seatle, WA, United States - 4-CB2-25 metaG	1161222669	2682357
3300023503	1	Marine microbial mats from Loihi Seamount, Hawaii, USA	Marine microbial mat from Loihi Seamount, Hawaii, USA - Marker 39 Individual Assembly	149019750	183096
3300032061	1	Salt marsh sediment microbial communities from the Plum Island Ecosystem LTER, Massachusetts, United States	Salt marsh sediment microbial communities from the Plum Island Ecosystem LTER, Massachusetts, United States - Salt Marsh Sediment SW1601-10	809094614	1615602
3300026088	1	Corn, switchgrass and miscanthus rhizosphere microbial communities from Kellogg Biological Station, Michigan, USA	Switchgrass rhizosphere microbial communities from Kellogg Biological Station, Michigan, USA - KBS Switchgrass S6-2 (SPAdes)	4758448127	10988582
3300035163	1	Seawater and sediment microbial communities from various locations	Seawater microbial communities from eastern tropical North Pacific Ocean - AMALJGI-DNA-4	630123996	1490243
3300025495	1	Arctic peat soil microbial communities from the Barrow Environmental Observatory site, Barrow, Alaska, USA	Arctic peat soil from Barrow, Alaska - NGEE Surface sample 415-2 deep-092012 (SPAdes)	248128595	516906
3300028487	1	Marine microbial communities from expanding oxygen minimum zones in the northeastern subarctic Pacific Ocean	Marine microbial communities from Northeast Subartic Pacific Ocean, Canada - LP_J_2011_P26_2000m	443500965	969637
3300007340	1	Marine microbial communities from the Southern Atlantic ocean transect to study dissolved organic matter and carbon cycling	Seawater microbial communities from Saanich Inlet, British Columbia, Canada - KN S5 c16 DCM_A metaT (Metagenome Metatranscriptome)	148987501	391064
3300035101	1	Sediment microbial communities from coastal wetland in Texas, United States	Sediment microbial communities from coastal wetland in Texas, United States - D0817M12	728330216	1724068
3300026269	1	Microbial and viral regulation of community carbon cycling across diverse low-oxygen zones	Marine microbial and viral communities from oxygen minimum zone, Eastern Pacific Ocean - ETNP2014F12-01SV263 (SPAdes)	407585572	850711
3300027760	1	Freshwater microbial communities from northern lakes of Canada to study carbon cycling	Freshwater microbial communities from Lake Montjoie, Canada to study carbon cycling - M_140807_EF_MetaG (SPAdes)	830503208	1554764
3300024860	1	Freshwater microbial communities amended with dissolved organic matter (DOM) from various rivers in the United States	Metatranscriptome of freshwater microbial communities from Altamaha River, Georgia, United States - Atl_Yuk_RepA_8d (Metagenome Metatranscriptome)	223176115	454674
3300025160	1	Soil microbial communities from Rifle, Colorado, USA	Soil microbial communities from Rifle, Colorado, USA - sediment 10ft 2	1078414831	2440730
3300028782	1	Bulk soil microbial communities from the East River watershed near Crested Butte, Colorado, United States	Bulk soil microbial communities from the East River watershed near Crested Butte, Colorado, United States - ER_DNA_193	622410677	1695903
3300032753	1	Microbial communities from Trout Bog Lake Hypolimnion, Wisconsin, USA	Freshwater microbial communities from Trout Bog Lake, Wisconsin, USA - TBH18013	637555160	1152853
3300027487	1	Freshwater microbial communities amended with dissolved organic matter (DOM) from various rivers in the United States	Freshwater microbial communities from Columbia River, Oregon, United States - Colum_Yuk_RepB_8d	132997337	227924
3300005937	1	Tabebuia heterophylla rhizosphere microbial communities from the University of Puerto Rico	Tabebuia heterophylla rhizosphere microbial communities from the University of Puerto Rico - S3T2R1	2338508197	5251471
3300032231	1	Sediment chemolithoautotrophic microbial communities from various locations	Coastal sediment microbial communities from Maine, United States - Cross River worm burrow 1	2914167137	6610121
3300005549	1	Corn, switchgrass and miscanthus rhizosphere microbial communities from Kellogg Biological Station, Michigan, USA	Corn, switchgrass and miscanthus rhizosphere microbial communities from Kellogg Biological Station, Michigan, USA - KBS K5-25-2 metaG	5246415568	14518195
3300014162	1	Peatland microbial communities from Minnesota, USA, analyzing carbon cycling and trace gas fluxes	Peatland microbial communities from Houghton, MN, USA - PEATcosm2014_Bin23_30_metaG	1280739972	2409829
3300025905	1	Corn, switchgrass and miscanthus rhizosphere microbial communities from Kellogg Biological Station, Michigan, USA	Corn, switchgrass and miscanthus rhizosphere microbial communities from Kellogg Biological Station, Michigan, USA - LAR L11-1 metaG (SPAdes)	1639772412	4222233
3300026573	1	Freshwater microbial communities amended with dissolved organic matter (DOM) from various rivers in the United States	Metatranscriptome of freshwater microbial communities from Altamaha River, Georgia, United States - Atl_Yuk_RepC_8h (Metagenome Metatranscriptome)	337555311	704873
3300020525	1	Freshwater microbial communities from Lake Mendota and Trout Bog Lake, Wisconsin, USA	Freshwater microbial communities from Lake Mendota, WI - 05MAR2012 deep hole epilimnion (SPAdes)	109556869	217125
3300035071	1	Soil microbial communities from SRUC Craibstone Estate, Aberdeen, Scotland, United Kingdom	Soil microbial communities from SRUC Craibstone Estate, Aberdeen, Scotland, United Kingdom - 13_4.5_C_13_1	892843257	1986071
3300013005	1	Freshwater microbial communities from oligotrophic, dystrophic, and eutrophic lakes in Wisonsin, USA	Eutrophic lake water microbial communities from Lake Mendota, Wisconsin, USA - GEODES117 metaG	1866105563	3825763
3300024431	1	Deep subsurface microbial communities from various oceans to uncover new lineages of life (NeLLi)	Deep subsurface microbial communities from Kermadec Trench to uncover new lineages of life (NeLLi) - N075 metaG (SPAdes)	1290797414	2577294
3300032043	1	Lab enrichment of tropical soil microbial communities from Luquillo Experimental Forest, Puerto Rico	Tropical soil microbial communities from Luquillo Experimental Forest, Puerto Rico - GRE.SIPMG.082b2f24	1466595731	3535380
3300034091	1	Lab enriched peat soil microbial communities from two peatlands near Ithaca, NY, United States	Peat soil microbial communities from McLean, Ithaca, NY, United States - MB00N	1498598069	2744153
3300025140	1	Bacterial and archaeal communities from various locations to study Microbial Dark Matter (Phase II)	Glacier valley bacterial and archeal communities from Borup Fiord, Nunavut, Canada, to study Microbial Dark Matter (Phase II) - groundupSSSS metaG (SPAdes)	616129211	1024020
3300021406	1	Forest soil microbial communities from Barre Woods Harvard Forest LTER site, Petersham, Massachusetts, United States	Forest soil microbial communities from Barre Woods Harvard Forest LTER site, Petersham, Massachusetts, United States - Inc-BW-H-32-O	3250723065	7123599
3300012912	1	Soil microbial communities from Arlington Agricultural Research Station in Wisconsin and Kellogg Biological Station in Michigan, replicating the bioenergy cropping systems trials (BCSTs)	Soil microbial communities from Arlington Agricultural Research Station in Wisconsin, USA - Nitrogen cycling UWRJ-S163-409C-2	762736678	1910238
3300022901	1	Soil microbial communities from Arlington Agricultural Research Station in Wisconsin and Kellogg Biological Station in Michigan, replicating the bioenergy cropping systems trials (BCSTs)	Soil microbial communities from Arlington Agricultural Research Station in Wisconsin, United States - UWRJ-S156-409C-4	294697082	778256
3300020340	1	Marine microbial communities from Tara Oceans	Marine microbial communities from Tara Oceans - TARA_B100001121 (ERX555960-ERR599119)	297777182	747742
3300030616	1	Marine sediment archaeal communities from Little Sippewissett salt marsh, Falmouth, MA, United States	Marine sediment archaeal communities from Little Sippewissett salt marsh, Falmouth, MA, United States - SSM-Form-2O	2030186970	3749709
3300021092	1	Freshwater microbial communities from Lake Tanganyika, Tanzania	Freshwater microbial communities from Lake Tanganyika, Tanzania - TA2015021 Mahale Deep Cast 10m	1417698524	2528322
3300034104	1	Freshwater microbial communities from Lake Mendota, Crystal Bog Lake, and Trout Bog Lake in Wisconsin, United States	Freshwater microbial communities from Lake Mendota, Madison, Wisconsin, United States - TYMEFLIES-ME02Aug2005-rr0120	1553932070	3213934
3300020020	1	Soil and sediment microbial communities from the East River, CO, USA	Soil microbial communities from a riparian zone of the East river system, Colorado, United States - L2a1	379271646	783721
3300008969	1	Methanogenic Incubations using Athabaskan Oil Sands from Alberta Canada	Final time point T34 (2) (BES) benzoate enrichments of Methanogenic microbial communities using Athabasca oil sands as inoculum DE NOVO (2)	64852292	207707
3300017970	1	Tropical peatland microbial communities from different locations	Tropical peat soil microbial communities from peatlands in Department of Meta, Colombia - 1015_SJ02_MP02_20_MG	2142865516	4358752
3300033891	1	Peatland microbial communities from Stordalen Mire, Sweden	Peat soil microbial communities from Stordalen Mire, Sweden - 713 E-1-D	343998464	737106
3300035170	1	Populus rhizosphere microbial communities from soil in West Virginia and Oregon, United States	Populus rhizosphere microbial communities from soil in Oregon, United States - GW9791_Oregon_N_1	1856918986	4485557
3300033994	1	Freshwater microbial communities from Lake Mendota, Crystal Bog Lake, and Trout Bog Lake in Wisconsin, United States	Freshwater microbial communities from Lake Mendota, Madison, Wisconsin, United States - TYMEFLIES-ME25Jul2006D11-rr0046	1017945274	1994829
3300005466	1	Corn, switchgrass and miscanthus rhizosphere microbial communities from Kellogg Biological Station, Michigan, USA	Switchgrass rhizosphere microbial communities from Kellogg Biological Station, Michigan, USA - KBS S1-3L metaG	3692787288	10179856
3300028559	1	Methane metabolizing microbial communities from different methane-rich environments from various locations	Freshwater microbial communities from meromictic Lake La Cruz, Castile-La Mancha, Spain - LaCruzMarch2015_1m	835795255	1339069
3300022225	1	Microbial and viral regulation of community carbon cycling across diverse low-oxygen zones	Marine microbial and viral communities from oxygen minimum zone, Eastern Pacific Ocean - ETNP2014_SV_400_PacBio MetaG (Illumina Assembly)	1324783114	2570607
3300005263	1	Freshwater pond sediment microbial communities from Middleton WI, enriched by Humic Acid and/or Glucose under anaerobic conditions	Freshwater pond sediment microbial communities from Middleton WI, enriched with Humic Acid Only under anaerobic conditions - HA Sample 3	340646692	686891
3300022804	1	Sponge microbes in a high CO2 world	Microbial communities of marine sponge Rhopaloides odorabile from Great Barrier Reef, Australia - R4 Version 2	87599133	153990
3300028040	1	Soil microbial communities from hillslopes of Landscape Evolution Observatory, University of Arizona, Oracle, AZ, United States	Soil microbial communities from hillslope of Landscape Evolution Observatory, University of Arizona, Oracle, AZ, United States - 4-1-W_N	144300550	329891
3300012950	1	Marine microbial communities from the Costa Rica Dome and surrounding waters	Marine microbial communities from the Central Pacific Ocean - Fk160115 155m metaG	1876857086	4081618
3300008631	1	Marine water column microbial communities of the permanently stratified Cariaco Basin, Venezuela	Marine water column microbial communities of the permanently stratified Cariaco Basin, Venezuela, November cruise - 200m, 250-2.7um, replicate a	305509197	393480
3300005747	1	Microbial degradation of oil	Seawater microbial communities from Vineyard Sound, MA, USA - control T14	242291672	467158
3300025626	1	Pelagic marine microbial communities from North Sea	Pelagic marine microbial communities from North Sea - COGITO_mtgs_120531 (SPAdes)	412312784	733753
3300026317	1	Grasslands soil microbial communities from the Angelo Coastal Reserve, California, USA	Grasslands soil microbial communities from the Angelo Coastal Reserve, California, USA - Sample Angelo_121 (SPAdes)	596198527	1061903
3300014155	1	Peatland microbial communities from Minnesota, USA, analyzing carbon cycling and trace gas fluxes	Peatland microbial communities from Houghton, MN, USA - PEATcosm2014_Bin05_60_metaG	981404246	1689017
3300034102	1	Freshwater microbial communities from Lake Mendota, Crystal Bog Lake, and Trout Bog Lake in Wisconsin, United States	Freshwater microbial communities from Lake Mendota, Madison, Wisconsin, United States - TYMEFLIES-ME17Jul2002-rr0112	1475092971	2967139
3300010362	1	Tropical forest soil microbial communities from Panama analyzed to predict greenhouse gas emissions	Tropical forest soil microbial communities from Panama - MetaG Plot_22	5105871920	11165149
3300014326	1	Corn, switchgrass and miscanthus rhizosphere microbial communities from Kellogg Biological Station, Michigan, USA	Switchgrass rhizosphere microbial communities from Kellogg Biological Station, Michigan, USA - S3-5 metaG	5068850954	11478905
3300027622	1	Marine microbial communities from oxygen minimum zone in the mesopelagic equatorial Pacific	Marine microbial communities from oxygen minimum zone in mesopelagic equatorial Pacific - METZYME_3_550m (SPAdes)	368048520	818685
3300032117	1	Microbial communities from Trout Bog Lake Hypolimnion, Wisconsin, USA	Freshwater microbial communities from Trout Bog Lake, Wisconsin, USA - TBH18003	728163100	1383961
3300014657	1	Peatland microbial communities from Minnesota, USA, analyzing carbon cycling and trace gas fluxes	Peatland microbial communities from Houghton, MN, USA - PEATcosm2014_Bin05_10_metaG	1592493073	3344533
3300030739	1	Peat permafrost microbial communities from Stordalen Mire near Abisko, Sweden	Peat permafrost microbial communities from Stordalen Mire near Abisko, Sweden - III_Palsa_N1_3	2100041290	4200912
3300022910	1	Soil microbial communities from Arlington Agricultural Research Station in Wisconsin and Kellogg Biological Station in Michigan, replicating the bioenergy cropping systems trials (BCSTs)	Plant litter microbial communities from Arlington Agricultural Research Station in Wisconsin, United States - UWRJ-L016-104C-6	532527760	1126639
3300025883	1	Pelagic marine microbial communities from North Sea	Pelagic marine sediment microbial communities from the LTER site Helgoland, North Sea, for post-phytoplankton bloom and carbon turnover studies - COGITO 998_met_11 (SPAdes)	941047361	2128271
3300026447	1	Seawater microbial communities from Monterey Bay, California, United States	Metatranscriptome of seawater microbial communities from Monterey Bay, California, United States - 125R_r (Metagenome Metatranscriptome)	154909146	328462
3300026200	1	Microbial and viral regulation of community carbon cycling across diverse low-oxygen zones	Marine microbial and viral communities from oxygen minimum zone, Eastern Pacific Ocean - ETNP201306SV49 (SPAdes)	400759020	759783
3300017786	1	Marine viral communities from the oligotrophic San Pedro Time Series (SPOT) site, San Pedro Channel, CA, USA	Marine viral communities from the oligotrophic San Pedro Time Series (SPOT) site, San Pedro Channel, CA, USA - 47 SPOT_SRF_2013-09-18	772585133	1771995
3300012715	1	Freshwater microbial communities from oligotrophic, dystrophic, and eutrophic lakes in Wisonsin, USA	Eutrophic lake water microbial communities from Lake Mendota, Wisconsin, USA - GEODES122 metaT (Metagenome Metatranscriptome)	149063957	302813
3300018022	1	Peatland microbial communities from Minnesota, USA, analyzing carbon cycling and trace gas fluxes	Peatland microbial communities from SPRUCE experiment site at the Marcell Experimental Forest, Minnesota, USA - June2016WEW_11_40	907176821	1628812
3300020405	1	Marine viral and eukaryotic protist communities collected from different water depths during Tara Oceans survey	Marine microbial communities from Tara Oceans - TARA_B000000532 (ERX556129-ERR599012)	843275732	2209535
3300017987	1	Hypersaline lake sediment archaeal communities from the Salton Sea, California, USA	Hypersaline lake sediment archaeal communities from the Salton Sea, California, USA - SS_1_MS_1 metaG	2039414648	3805730
3300033402	1	Lab enriched peat soil microbial communities from two peatlands near Ithaca, NY, United States	Lab enriched peat soil microbial communities from McLean, Ithaca, NY, United States - MB31MN	2905885511	4605797
3300006308	1	Marine microbial communities from the North Pacific Subtropical Gyre, ALOHA station	Marine microbial communities from North Pacific Subtropical Gyre, Station ALOHA - HOT229_2_0500m	676609997	1481994
3300026397	1	Enriched cultures of PCE-dechlorinating microbial communities from Ithaca, New York, USA	Metatranscriptome of enriched cultures of PCE-dechlorinating microbial communities from Ithaca, New York, USA - SJ1.SFe12 (Metagenome Metatranscriptome)	71041590	107855
3300031226	1	Soil and ectomycorrhiza microbial communities from Populus trichocarpa stands in riparian zones in the Pacific Northwest, United States	Soil microbial communities from Populus trichocarpa stands in riparian zone in the Pacific Northwest, United States - 10_S	1802022555	4995532
3300005544	1	Corn, switchgrass and miscanthus rhizosphere microbial communities from Kellogg Biological Station, Michigan, USA	Switchgrass rhizosphere microbial communities from Kellogg Biological Station, Michigan, USA - KBS S2-3L metaG	4670020045	13164505
3300012531	1	Polar desert microbial communities from Antarctic Dry Valleys	Polar desert sand microbial communities from Dry Valleys, Antarctica - metaG UQ864 (21.06)	778574499	1634979
3300008954	1	Marine water column microbial communities of the permanently stratified Cariaco Basin, Venezuela	Marine water column microbial communities of the permanently stratified Cariaco Basin, Venezuela, November cruise - 247m, 250-2.7um	1082998891	1255651
3300020193	1	Freshwater microbial communities from Lake Tanganyika, Tanzania	Freshwater microbial communities from Lake Tanganyika, Tanzania - TA2015053 Kigoma Offshore 120m	1412672682	2436012
3300031673	1	Soil microbial communities from Risofladan, Vaasa, Finland	Soil microbial communities from Risofladan, Vaasa, Finland - TR-3	2204536785	5010439
3300021129	1	Freshwater microbial communities from Lake Mendota and Trout Bog Lake, Wisconsin, USA	Freshwater microbial communities from Trout Bog Lake, WI - 01OCT2007 epilimnion	178283049	215966
3300027713	1	Freshwater sediment microbial communities from Cottonwood Lakes Research site near Jamestown, North Dakota, USA	Freshwater sediment microbial communities from Prairie Pothole Lake near Jamestown, North Dakota, USA - PPLs Lake P8 Core (3) Depth 10-12cm March2015 (SPAdes)	600782898	1305805
3300012928	1	Marine microbial communities from the Costa Rica Dome and surrounding waters	Marine microbial communities from the Costa Rica Dome - CRUD Field 142mm St17 metaG	2630446705	5914726
3300011999	1	Permafrost microbial communities from Nunavut, Canada to study carbon cycling	Permafrost microbial communities from Nunavut, Canada - A28_65cm_6M	260402110	611905
3300027192	1	Estuarine microbial communities from the Columbia River estuary, to analyze effect of nutrient fluxes, a time series	Estuarine microbial communities from the Columbia River estuary - Ebb tide non-ETM metaG S.715 (SPAdes)	160769832	359486
3300005259	1	Freshwater pond sediment microbial communities from Middleton WI, enriched by Humic Acid and/or Glucose under anaerobic conditions	Freshwater pond sediment microbial communities from Middleton WI, enriched with Humic Acid and Glucose under anaerobic conditions - HA Sample 1	306829144	586464
3300027868	1	Methane metabolizing microbial communities from different methane-rich environments from various locations	Seawater microbial communities from Jervis Inlet, British Columbia, Canada - JV7_2_22	1319774036	3096178
3300031628	1	Saline lake microbial communities from various lakes in Antarctica	Marine microbial communities from water near the shore, Antarctic Ocean - #229	362971026	805286
3300028590	1	Soil microbial communities from agricultural site in Penn Yan, New York, United States	Soil microbial communities from agricultural site in Penn Yan, New York, United States - 13C_PalmiticAcid_Day30	3208930280	7695983
3300013503	1	Permafrost microbial communities from Nunavut, Canada to study carbon cycling	Permafrost microbial communities from Nunavut, Canada - A23_5cm_12M	432187859	1253492
3300031360	1	Salt marsh sediment microbial communities from the Plum Island Ecosystem LTER, Massachusetts, United States	Salt marsh sediment microbial communities from the Plum Island Ecosystem LTER, Massachusetts, United States - SW1603-40	502790349	1072974
3300006315	1	Marine microbial communities from the North Pacific Subtropical Gyre, ALOHA station	Marine microbial communities from North Pacific Subtropical Gyre, Station ALOHA - HOT233_1_0770m	208123470	551871
3300025834	1	Bacterial and archaeal communities from various locations to study Microbial Dark Matter (Phase II)	Glacier valley bacterial and archeal communities from Borup Fiord, Nunavut, Canada, to study Microbial Dark Matter (Phase II) - lysozymeSSSS metaG (SPAdes)	585805720	1104188
3300027271	1	Comparative metagneomics of mesophilic and thermophilic cellulose-adapted consortia	Cellulose adapted compost microbial communities from Newby Island Compost Facility, Milpitas, CA, USA - Passage2 37B (SPAdes)	220508683	349813
3300033822	1	Peatland microbial communities from Stordalen Mire, Sweden	Peat soil microbial communities from Stordalen Mire, Sweden - 714 S1 5-9	319826364	601399
3300035000	1	Terrestrial cyanobacterial communities with co-occurring heterotrophs from various environments and locations	Desmonostoc geniculatum HA4340-LM1 and co-occurring heterotrophs from cave wall surface from Maniniholo cave, Kauai, Hawaii, United States - 20181024_15A	65408878	85594
3300025104	1	Bacterial and archaeal communities from various locations to study Microbial Dark Matter (Phase II)	Hot spring microbial communities from South Africa to study Microbial Dark Matter (Phase II) - Tshipise hot spring metaG (SPAdes)	227655718	376503
3300025585	1	Aqueous microbial communities from the Delaware River/Bay and Chesapeake Bay under freshwater to marine salinity gradient to study organic matter cycling in a time-series	Aqueous microbial communities from the Delaware River and Bay under freshwater to marine salinity gradient to study organic matter cycling in a time-series - DEBay_Sum_0.19_D_<0.8_DNA (SPAdes)	269474608	610946
3300011996	1	Permafrost microbial communities from Nunavut, Canada to study carbon cycling	Permafrost microbial communities from Nunavut, Canada - A39_65cm_12M	237170490	576243
3300020189	1	Coastal salt marsh microbial communities from the Groves Creek Marsh, Skidaway Island, Georgia	Coastal salt marsh microbial communities from the Groves Creek Marsh, Skidaway Island, Georgia - 071401CT metaG (spades assembly)	1027984467	1956502
3300024331	1	Soil microbial communities from Purdue University Martell Research Forest, Indiana, United States	Soil microbial communities from Purdue University Martell Research Forest, Indiana, United States - CNK09	269087133	639530
3300018422	1	Populus soil microbial communities from riparian zone of different river systems in the western United States	Populus adjacent soil microbial communities from riparian zone of Indian Creek, Utah, USA - 124 T	5512096557	12150038
3300002301	1	Lentic enriched actinobacterial communities from dystrophic bog Grosse Fuchskuhle, Brandenburg, Germany	Lentic bog actinobacteria communities from Grosse Fuchskuhle, Germany - Sample acI co-culture FSW-F8	87127170	154455
3300009285	1	Microbial communities from groundwater in Rifle, Colorado, USA	Microbial communities from groundwater in Rifle, Colorado, USA - 2A_0.1um	1605057346	4155925
3300025923	1	Corn, switchgrass and miscanthus rhizosphere microbial communities from Kellogg Biological Station, Michigan, USA	Switchgrass rhizosphere microbial communities from Kellogg Biological Station, Michigan, USA - KBS S5-3 metaG (SPAdes)	3208123717	7407308
3300001971	1	Marine microbial communities from Global Ocean Sampling (GOS)	Marine microbial communities from the Sargasso Sea - GS000c	234314346	409070
3300031623	1	Marine microbial communities from Western Arctic Ocean, Canada	Marine microbial communities from Western Arctic Ocean, Canada - CB21_32.1	1015887673	2007062
3300025716	1	Arctic peat soil microbial communities from the Barrow Environmental Observatory site, Barrow, Alaska, USA	Arctic peat soil from Barrow, Alaska - Barrow Graham LP Ref core NGADG0011-211 (SPAdes)	462828249	1001813
3300006902	1	Marine microbial communities from the Southern Atlantic ocean transect to study dissolved organic matter and carbon cycling	Seawater microbial communities from Saanich Inlet, British Columbia, Canada - Knorr_S15_td_250_ad_251m_LV_A	1345093694	2986475
3300027413	1	Marine archaeal communities from Monterey Bay, CA, that are ammonia-oxidizing	Ammonia-oxidizing marine microbial communities from Monterey Bay, California, USA - CAN11_54_BLW_10 (SPAdes)	280025802	564106
3300020564	1	Freshwater microbial communities from Lake Mendota and Trout Bog Lake, Wisconsin, USA	Freshwater microbial communities from Lake Mendota, WI - 30JUL2009 deep hole epilimnion (SPAdes)	196178309	430739
3300017960	1	Hypersaline lake sediment archaeal communities from the Salton Sea, California, USA	Hypersaline lake sediment archaeal communities from the Salton Sea, California, USA - SS_1_S_1 metaG	2020333180	4065686
3300027568	1	Peatlands soil microbial communities from Germany and Austria, that are sulfate reducing	Peat soil microbial communities from Weissenstadt, Germany - Sb_50d_7_NC metaG (SPAdes)	350564562	761802
3300015195	1	Metagenomes of Arctic soils	Arctic soil microbial communities from a glacier forefield, Storglaci?ren, Tarfala, Sweden (Sample st-6c, vegetation/snow interface)	268415228	511926
3300026322	1	Grasslands soil microbial communities from the Angelo Coastal Reserve, California, USA	Grasslands soil microbial communities from the Angelo Coastal Reserve, California, USA - Sample Angelo_136 (SPAdes)	503750574	1023488
3300025898	1	Corn, switchgrass and miscanthus rhizosphere microbial communities from Kellogg Biological Station, Michigan, USA	Corn, switchgrass and miscanthus rhizosphere microbial communities from Kellogg Biological Station, Michigan, USA - LAR L5-2 metaG (SPAdes)	2210122371	5431540
3300025928	1	Corn, switchgrass and miscanthus rhizosphere microbial communities from Kellogg Biological Station, Michigan, USA	Corn, switchgrass and miscanthus rhizosphere microbial communities from Kellogg Biological Station, Michigan, USA - LAR L8-2 metaG (SPAdes)	3504050765	7978360
3300028792	1	Soil and ectomycorrhiza microbial communities from Populus trichocarpa stands in riparian zones in the Pacific Northwest, United States	Soil microbial communities from Populus trichocarpa stands in riparian zone in the Pacific Northwest, United States - 19_S	1225131304	3440407
3300020359	1	Marine microbial communities from Tara Oceans	Marine microbial communities from Tara Oceans - TARA_B100000686 (ERX555921-ERR599117)	369834437	955985
3300014654	1	Peatland microbial communities from Minnesota, USA, analyzing carbon cycling and trace gas fluxes	Peatland microbial communities from Houghton, MN, USA - PEATcosm2014_Bin06_10_metaG	1449291736	2951983
3300020474	1	Marine viral and eukaryotic protist communities collected from different water depths during Tara Oceans survey	Marine prokaryotic communities collected during Tara Oceans survey from station TARA_151 - TARA_B100001564 (ERX555957-ERR598976)	1382442906	3376376
3300000208	1	Feedstock adapted compost microbial communities from Newby Island compost facility, Milpitas CA	Feedstock adapted compost microbial communities from Newby Island compost facility, Milpitas, CA, USA - Passage 4_AFX	177830987	269848
3300023444	1	Hydrothermal Fe-rich Mat Reference Genomes	Hydrothermal Fe-rich mat microbial community from Loihi Seamount, Hawaii, USA - 675-SC9	582536762	850440
3300012526	1	Polar desert microbial communities from Antarctic Dry Valleys	Polar desert sand microbial communities from Dry Valleys, Antarctica - metaG UQ857 (21.06)	568254376	1279577
3300018038	1	Peatland microbial communities from Minnesota, USA, analyzing carbon cycling and trace gas fluxes	Peatland microbial communities from SPRUCE experiment site at the Marcell Experimental Forest, Minnesota, USA - June2016WEW_8_10	1482415657	2923863
3300033829	1	Peatland microbial communities from Stordalen Mire, Sweden	Peat soil microbial communities from Stordalen Mire, Sweden - 715 P2 1-5	367847030	856699
3300021342	1	Marine archaeal communities from Monterey Bay, CA, that are ammonia-oxidizing	Metatranscriptome of ammonia-oxidizing marine archaeal communities from Monterey Bay, California, United States - M1 500m 12015 (Metagenome Metatranscriptome)	446419506	1037943
3300006880	1	Populus root and rhizosphere microbial communities from Tennessee, USA	Populus rhizosphere microbial communities from Tennessee, USA - Rhizosphere MetaG P. deltoides SRZDD3	4650792848	13075666
3300015171	1	Metagenomes of Arctic soils	Arctic soil microbial communities from a glacier forefield, Storglaci?ren, Tarfala, Sweden (Sample st-3a, vegetated patch on medial moraine)	216231874	447277
3300033475	1	Soil microbial communities from experimental microcosm in Duke University, North Carolina, United States	Soil microbial communities from experimental microcosm in Duke University, North Carolina, United States - YC	2866898987	4947995
3300033405	1	Lab enriched peat soil microbial communities from two peatlands near Ithaca, NY, United States	Lab enriched peat soil microbial communities from McLean, Ithaca, NY, United States - MB29MY	3110244180	4898838
3300024518	1	Methane metabolizing microbial communities from different methane-rich environments from various locations	Seawater microbial communities from Jervis Inlet, British Columbia, Canada - JV7_2_2	1346256523	3287085
3300023105	1	Coastal salt marsh microbial communities from the Groves Creek Marsh, Skidaway Island, Georgia	Coastal salt marsh microbial communities from the Groves Creek Marsh, Skidaway Island, Georgia - 101408AT metaG	998982017	1998403
3300029977	1	Hot spring sediment microbial communities from Yellowstone National Park, WY, United States	Hot spring sediment microbial communities from Yellowstone National Park, WY, United States - YNP-CB-024-1	587535865	1025929
3300020281	1	Marine viral and eukaryotic protist communities collected from different water depths during Tara Oceans survey	Marine microbial communities from Tara Oceans - TARA_A100001035 (ERX556022-ERR599116)	702207598	1824068
3300006078	1	Microbial communities in diffuse hydrothermal fluids of Manus Basin, Bismarck Sea	Microbial communities in diffuse hydrothermal fluids of Manus Basin, Bismarck Sea - fluid C	352320966	649200
3300026569	1	Freshwater microbial communities amended with dissolved organic matter (DOM) from various rivers in the United States	Metatranscriptome of freshwater microbial communities from Altamaha River, Georgia, United States - Atl_Cont_RepA_8d (Metagenome Metatranscriptome)	288054660	583983
3300028381	1	Corn, switchgrass and miscanthus rhizosphere microbial communities from Kellogg Biological Station, Michigan, USA	Switchgrass rhizosphere microbial communities from Kellogg Biological Station, Michigan, USA - KBS Switchgrass S3-2 (SPAdes)	4854916066	11184874
3300009540	1	Active sludge and wastewater microbial communities from Klosterneuburg, Austria	Active sludge microbial communities from Klosterneuburg, Austria, studying microevolution and ecology of nitrifiers - Klosterneuburg WWTP active sludge metagenome KNB5-Ph	1939424867	3546732
3300026300	1	Grasslands soil microbial communities from the Angelo Coastal Reserve, California, USA	Grasslands soil microbial communities from the Angelo Coastal Reserve, California, USA - Sample 09_27_2013_1_20cm (SPAdes)	499742644	975565
3300034781	1	Soil and biocrust microbial communities from Mojave Desert, California, United States	Biocrust microbial communities from Mojave Desert, California, United States - 31SMC	476875744	1096189
3300028565	1	Peat permafrost microbial communities from Stordalen Mire near Abisko, Sweden	Peat permafrost microbial communities from Stordalen Mire near Abisko, Sweden - I_Bog_E2_3	634243091	1407745
3300034221	1	Soil and biocrust microbial communities from Mojave Desert, California, United States	Biocrust microbial communities from Mojave Desert, California, United States - 33SMC	447477781	1061151
3300024339	1	Methane metabolizing microbial communities from different methane-rich environments from various locations	Seawater microbial communities from Saanich Inlet, British Columbia, Canada - SI_124_October2016_100_MG	543577458	1038446
3300031950	1	Phototrophic mat microbial and viral communities from various hot springs in Yellowstone National Park, Wyoming, United States	Hot spring phototrophic mat microbial communities from Octopus Spring, Yellowstone National Park, Wyoming, United States - 20090730_OS65	639392067	1316877
3300022694	1	Soil and sediment microbial communities from the East River, CO, USA	Groundwater sediment microbial communities from an aquifer in East River, Colorado, USA - PLM2_30_coex	768389527	1761743
3300020427	1	Marine viral and eukaryotic protist communities collected from different water depths during Tara Oceans survey	Marine microbial communities from Tara Oceans - TARA_B000000460 (ERX555922-ERR598960)	1042017357	2757125
3300006059	1	Freshwater and sediment microbial communities from various areas in North America, analyzing microbe dynamics in response to fracking	Freshwater sediment microbial communities in response to fracking from Pennsylvania, USA - Alex Branch Run_MetaG_ABR_2012	4683963376	14770531
3300033561	1	Lab enriched peat soil microbial communities from two peatlands near Ithaca, NY, United States	Lab enriched peat soil microbial communities from McLean, Ithaca, NY, United States - MB28FN SIP fraction	361078402	629777
3300018938	1	Marine viral and eukaryotic protist communities collected from different water depths during Tara Oceans survey	Metatranscriptome of marine prokaryotic communities collected during Tara Oceans survey from station TARA_039 - TARA_B100000091 (ERX1399742-ERR1328124)	205531014	879829
3300017792	1	Corn, switchgrass and miscanthus rhizosphere microbial communities from Kellogg Biological Station, Michigan, USA	Switchgrass rhizosphere microbial communities from Kellogg Biological Station, Michigan, USA - S4-5 metaG	3055113792	6603289
3300028105	1	Freshwater microbial communities amended with dissolved organic matter (DOM) from various rivers in the United States	Metatranscriptome of freshwater microbial communities from St. Lawrence River, New York, United States - Law_Atlam_RepA_8h (Metagenome Metatranscriptome)	189489166	397728
3300020476	1	Marine viral and eukaryotic protist communities collected from different water depths during Tara Oceans survey	Marine microbial communities from Tara Oceans - TARA_B100001750 (ERX556108-ERR598958)	1416407946	3480586
3300018892	1	Biological soil crust microbial communities from Moab Desert, Utah to study responses to pulsed climate events	Soil crust microbial communities from Colorado Plateau, Utah, USA - early-mid stage, bundles v1	362796991	674134
3300033170	1	Sludge microbial communities from methane-producing bioreactor in Wageningen University, Netherlands	Sludge microbial communities from methane-producing bioreactor in Wageningen University, Netherlands - Granular Sludge_12_05 R1	576157768	861411
3300026073	1	Marine microbial communities from the Southern Atlantic ocean transect to study dissolved organic matter and carbon cycling	Seawater microbial communities from Saanich Inlet, British Columbia, Canada - Knorr_S7_td_250_ad_252m_LV_B (SPAdes)	316160314	779403
3300026199	1	Microbial and viral regulation of community carbon cycling across diverse low-oxygen zones	Marine microbial and viral communities from oxygen minimum zone, Eastern Pacific Ocean - ETNP201306SV51 (SPAdes)	400551120	773263
3300020219	1	Freshwater microbial mat bacterial communities from Lake Vanda, McMurdo Dry Valleys, Antarctica	Freshwater microbial mat bacterial communities from Lake Vanda, McMurdo Dry Valleys, Antarctica - Oligotrophic Lake LV.19.MP7.G1	1398135433	2443074
3300024570	1	Freshwater microbial communities amended with dissolved organic matter (DOM) from various rivers in the United States	Metatranscriptome of freshwater microbial communities from Altamaha River, Georgia, United States - Atl_UVDOM_RepB_8h (Metagenome Metatranscriptome)	313738276	648681
3300031259	1	Peat permafrost microbial communities from Stordalen Mire near Abisko, Sweden	Peat permafrost microbial communities from Stordalen Mire near Abisko, Sweden - II_Bog_E1_3	1118345175	2116206
3300028882	1	Peat permafrost microbial communities from Stordalen Mire near Abisko, Sweden	Peat permafrost microbial communities from Stordalen Mire near Abisko, Sweden - I_Bog_N2_3	1278465995	2713907
3300009470	1	Aquatic microbial communities from different depth of meromictic Siders Pond, Falmouth, Massachusetts	Aquatic microbial communities from different depth of meromictic Siders Pond, Falmouth, Massachusetts; Cast 1, surface; DNA IDBA-UD	303058717	645876
3300019869	1	Soil and sediment microbial communities from the East River, CO, USA	Soil microbial communities from a riparian zone of the East river system, Colorado, United States - U3m2	195294814	422360
3300020395	1	Marine viral and eukaryotic protist communities collected from different water depths during Tara Oceans survey	Marine microbial communities from Tara Oceans - TARA_B100000427 (ERX555987-ERR599133)	859085149	2251294
3300028103	1	Freshwater microbial communities amended with dissolved organic matter (DOM) from various rivers in the United States	Freshwater microbial communities from Altamaha River, Georgia, United States - Atl_Yuk_RepC_8d	195219923	431746
3300027815	1	Groundwater microbial communities from coal-tar-waste-contaminated well in S. Glens Falls, New York, USA	Subsurface groundwater microbial communities from S. Glens Falls, New York, USA - GMW46 contaminated, 5.4 m (SPAdes)	1258492210	2186860
3300015086	1	Metagenomes of Arctic soils	Arctic soil microbial communities from a glacier forefield, Storglaci?ren, Tarfala, Sweden (Sample st-5c, rocky medial moraine)	140418783	290004
3300035245	1	Populus rhizosphere microbial communities from soil in West Virginia and Oregon, United States	Soil microbial communities from West Virginia, United States - Field_WV_3	871964913	2398810
3300034137	1	Soil and biocrust microbial communities from Mojave Desert, California, United States	Biocrust microbial communities from Mojave Desert, California, United States - 39SMC	296406330	723561
3300020439	1	Marine viral and eukaryotic protist communities collected from different water depths during Tara Oceans survey	Marine microbial communities from Tara Oceans - TARA_B100001939 (ERX556062-ERR599029)	1163578943	2844413
3300020467	1	Marine viral and eukaryotic protist communities collected from different water depths during Tara Oceans survey	Marine microbial communities from Tara Oceans - TARA_B100000945 (ERX555966-ERR598957)	1481283466	3807125
3300000313	1	Wetland microbial communities from Twitchell Island in the Sacramento Delta	Wetland microbial communities from Twitchell Island in the Sacramento Delta, sample from surface sediment Feb2011 Site B1 Cattail	291270262	747866
3300027709	1	Marine microbial communities from oxygen minimum zone in the mesopelagic equatorial Pacific	Marine microbial communities from oxygen minimum zone in mesopelagic equatorial Pacific - METZYME_3_150m (SPAdes)	540923006	1234083
3300036657	1	Seawater microbial communities from the Antarctic Ocean	Metatranscriptome of seawater microbial communities from the Indian Ocean - ParticleExp02_R33 (Metagenome Metatranscriptome)	261734185	549759
3300034376	1	Soil and biocrust microbial communities from Mojave Desert, California, United States	Biocrust microbial communities from Mojave Desert, California, United States - 19HNC	275980027	653140
3300023091	1	Peatland microbial communities from Stordalen Mire, Sweden	Peat soil microbial communities from Stordalen Mire, Sweden - 717 S3 30-34	622091128	1267336
3300007973	1	Microbial communities from Columbia River Estuary, Oregon, USA	Coastal water column microbial communities from Columbia River Estuary, Oregon, USA - CMOP_DNA_1460A_0.2um	492815387	1063647
3300013014	1	Freshwater microbial communities from oligotrophic, dystrophic, and eutrophic lakes in Wisonsin, USA	Oligotrophic lake water microbial communities from Sparkling Lake, Wisconsin, USA - GEODES006 metaG	2587152849	4789062
3300033291	1	Salt marsh sediment microbial communities from the Plum Island Ecosystem LTER, Massachusetts, United States	Salt marsh sediment microbial communities from the Plum Island Ecosystem LTER, Massachusetts, United States - WE1602-10	815798096	1847861
3300025604	1	Arctic peat soil microbial communities from the Barrow Environmental Observatory site, Barrow, Alaska, USA	Arctic peat soil from Barrow, Alaska - NGEE Surface sample 210-3 shallow-092012 (SPAdes)	296519657	647456
3300023174	1	Freshwater microbial communities from Lake Lanier, Atlanta, Georgia, United States	Freshwater microbial communities from Lake Lanier, Atlanta, Georgia, United States - LL-1505	1367569140	2326299
3300032431	1	Freshwater microbial communities from lake liftoff mats and glacier meltwater in Antarctica	Freshwater microbial communities from Lake Fryxell liftoff mats and glacier meltwater in Antarctica - MAT-02 (spades assembly)	1569321533	3122612
3300032460	1	Lab enriched sorghum-adapted microbial communities from Joint BioEnergy Institute, Emeryville, California, United States	Metatranscriptome of lab enriched sorghum-adapted microbial communities from California, United States - SM_Day14_2 (Metagenome Metatranscriptome)	40203945	68582
3300004788	1	Freshwater lake microbial communities from the Great Lakes, USA, analyzing microbial food webs and carbon cycling	Metatranscriptome of freshwater lake microbial communities from Lake Michigan, USA - Sp13.BD.MM15.SD (Metagenome Metatranscriptome)	365368690	1164352
3300026271	1	Permafrost soil microbial communities from the Arctic, to analyse light accelerated degradation of dissolved organic matter (DOM)	Permafrost soil microbial communities from the Arctic, to analyse light accelerated degradation of dissolved organic matter (DOM) - Permafrost soil replicate 2 DNA2013-191 (SPAdes)	275823274	647329
3300026041	1	Corn, switchgrass and miscanthus rhizosphere microbial communities from Kellogg Biological Station, Michigan, USA	Corn rhizosphere microbial communities from Kellogg Biological Station, Michigan, USA - KBS Corn C3-2 (SPAdes)	4068315428	9508504
3300035219	1	Marine microbial communities from the Southern Atlantic ocean transect to study dissolved organic matter and carbon cycling	Seawater microbial communities from the Northeast subarctic Pacific Ocean - P26_June_2018_1000m	441080105	1106307
3300027571	1	Estuarine microbial communities from the Columbia River estuary, to analyze effect of nutrient fluxes, a time series	Estuarine microbial communities from the Columbia River estuary, USA - metaG S.697 (SPAdes)	359314287	760027
3300031176	1	Lab enriched sorghum-adapted microbial communities from Joint BioEnergy Institute, Emeryville, California, United States	Sorghum-adapted microbial communities enriched on wild type (WT) sorghum from Joint BioEnergy Institute, Emeryville, California, United States - WT_Day14_9	153743962	206776
3300025732	1	Aqueous microbial communities from the Delaware River/Bay and Chesapeake Bay under freshwater to marine salinity gradient to study organic matter cycling in a time-series	Aqueous microbial communities from the Delaware River and Bay under freshwater to marine salinity gradient to study organic matter cycling in a time-series - DEBay_Sum_0.19_N_>0.8_DNA (SPAdes)	477443068	1102073
3300007116	1	Seawater and marine sponges microbial communities from Papua New Guinea CO2 seeps	Seawater microbiome, Papua New Guinea CO2 seep, Upa-Upasina "bubble" site, waterEBis3	165045629	402725
3300025579	1	Arctic peat soil microbial communities from the Barrow Environmental Observatory site, Barrow, Alaska, USA	Arctic peat soil from Barrow, Alaska - NGEE Surface sample 210-2 deep-072012 (SPAdes)	297755502	601494
3300023169	1	Soil microbial communities from Arlington Agricultural Research Station in Wisconsin and Kellogg Biological Station in Michigan, replicating the bioenergy cropping systems trials (BCSTs)	Plant litter microbial communities from Arlington Agricultural Research Station in Wisconsin, United States - UWRJ-L081-202R-4	508048963	1191628
3300000367	1	Alkaline sediment microbial communities from Soda lakes and Soda Solonchak soils	Alkaline soda soil microbial communities from Kulunda Steppe, Russia - 2KS_010_SOIL	488672021	1166904
3300014158	1	Peatland microbial communities from Minnesota, USA, analyzing carbon cycling and trace gas fluxes	Peatland microbial communities from Houghton, MN, USA - PEATcosm2014_Bin02_60_metaG	1169961297	2025456
3300032002	1	Maize rhizosphere microbial communities from greenhouse at UC Davis, California, United States	Maize rhizosphere microbial communities from greenhouse at UC Davis, California, United States - DK15-C-3	7613106214	19358770
3300009120	1	Freshwater sediment microbial communities	Lake sediment microbial communities from Tanners Lake, St. Paul, MN	373626631	770564
3300036497	1	Seawater microbial communities from the Antarctic Ocean	Metatranscriptome of seawater microbial communities from the Indian Ocean - Omics06_030518 (Metagenome Metatranscriptome)	178402268	394321
3300020182	1	Pelagic marine microbial communities from North Sea	Pelagic subsurface seawater microbial communities from Kabeltonne, Helgoland, North Sea - Helgoland_Spring_Bloom_20160502_2	969901026	1706198
3300031182	1	Lab enriched sorghum-adapted microbial communities from Joint BioEnergy Institute, Emeryville, California, United States	Sorghum-adapted microbial communities enriched on wild type (WT) sorghum from Joint BioEnergy Institute, Emeryville, California, United States - WT_Day14_4	151447472	209817
3300032047	1	Marine archaeal communities from Monterey Bay, CA, that are ammonia-oxidizing	Ammonia-oxidizing marine archaeal communities from Monterey Bay, California, United States - M1 40m 34915	1646482173	3516519
3300027697	1	Freshwater lake microbial communities from the Great Lakes, USA, analyzing microbial food webs and carbon cycling	Freshwater lake microbial communities from Lake Michigan, USA - Fa13.BD.MLB.DN (SPAdes)	557477014	1220005
3300021363	1	Soil and sediment microbial communities from the East River, CO, USA	Soil microbial communities from a riparian zone of the East river system, Colorado, United States - L3c2	803302692	1770197
3300034268	1	Forest soil microbial communities from Eldorado National Forest, California, USA	Forest soil microbial communities from Eldorado National Forest, California, USA - SNFC_MG_FRD_1.2	2339866902	5709983
3300031651	1	Salt marsh sediment microbial communities from the Plum Island Ecosystem LTER, Massachusetts, United States	Salt marsh sediment microbial communities from the Plum Island Ecosystem LTER, Massachusetts, United States - Salt Marsh Sediment SW1601-210	515960891	850928
3300005651	1	Genome and metagenome analysis of marine red algae Porphyra	Marine algae microbial communities from Blueberry Hill - Blueberry Hill, Maine	592481302	1478489
3300028005	1	Soil microbial communities from hillslopes of Landscape Evolution Observatory, University of Arizona, Oracle, AZ, United States	Soil microbial communities from hillslope of Landscape Evolution Observatory, University of Arizona, Oracle, AZ, United States - 4-2-W_N	79007464	188999
3300027832	1	Freshwater microbial communities from lake liftoff mats and glacier meltwater in Antarctica	Freshwater microbial communities from Lake Bonney liftoff mats and glacier meltwater in Antarctica - BON-02 (SPAdes)	1706526291	2551898
3300012930	1	Vadose zone soil and rhizosphere microbial communities from the Eel River Critical Zone Observatory, Northern California to study diel carbon cycling	Vadose zone soil fungal communities from Angelo Coast Range Reserve, California, USA - CZOMad2_2_16fungal (Illumina Assembly)	3536633475	7439124
3300012409	1	Grasslands soil microbial communities from the Angelo Coastal Reserve, California, USA	Grasslands soil microbial communities from the Angelo Coastal Reserve, California, USA - 15_R_Glu_40cm_2_16_1 metaT (Metagenome Metatranscriptome)	237383977	570652
3300020515	1	Freshwater microbial communities from Lake Mendota and Trout Bog Lake, Wisconsin, USA	Freshwater microbial communities from Lake Mendota, WI - 27SEP2012 deep hole epilimnion (SPAdes)	86138917	205909
3300028906	1	Soil microbial communities from the Hubbard Brook experimental Forest, New Hampshire, under manipulated climate change conditions.	Warmed and freeze-thawed soil microbial communities from the Hubbard Brook experimental Forest, New Hampshire - Hubbard Brook CCASE Soil Metagenome WFT 5 (v2)	3346743165	7523404
3300027807	1	Host-associated microbial communities from peat moss Sphagnum species from Minnesota, USA	Host-associated microbial communities from peat moss isolated from Minnesota, USA - S1T2_Fd - Sphagnum fallax MG (SPAdes)	1346775198	2128057
3300032897	1	Soil microbial communities from Loxahatchee National Wildlife Refuge, Florida, United States	Soil microbial communities from Loxahatchee National Wildlife Refuge, Florida, United States - Lox_Sample_1.5	3737025497	7803687
3300027520	1	Marine gutless worms symbiont microbial communities from various locations	Marine gutless worms symbiont microbial communities from Max Planck institute for Marine Microbiology, Germany - Olavius clavatus LIZARD ISLAND.2 (SPAdes)	519349637	563502
3300009239	1	Aquatic microbial communities from Amazon river, Brazil and North Atlantic Ocean	Microbial communities of water from Amazon river, Brazil - RCM11	593057945	1734890
3300034101	1	Freshwater microbial communities from Lake Mendota, Crystal Bog Lake, and Trout Bog Lake in Wisconsin, United States	Freshwater microbial communities from Lake Mendota, Madison, Wisconsin, United States - TYMEFLIES-ME19Sep2005-rr0107	1704263955	3433067
3300028192	1	Marine microbial communities from expanding oxygen minimum zones in the northeastern subarctic Pacific Ocean	Marine microbial communities from Northeast Subartic Pacific Ocean, Canada - LP_J_2011_P26_500m	456339552	1035815
3300009124	1	Marine sediment microbial communities from methane seeps within Hudson Canyon, US Atlantic Margin	Marine sediment microbial communities from methane seeps within Hudson Canyon, US Atlantic Margin - Hudson Canyon PC-16 72 cmbsf	1629719934	5004931
3300035112	1	Populus rhizosphere microbial communities from soil in West Virginia and Oregon, United States	Populus rhizosphere microbial communities from soil in West Virginia, United States - GW9791_WV_NoN_16	997822390	2637865
3300027379	1	Riverbed sediment microbial communities from the Columbia River, Washington, USA	Riverbed sediment microbial communities from areas with vegetation nearby in Columbia River, Washington, USA - GW-RW S3_10_20 (SPAdes)	210376613	530374
3300011987	1	Permafrost microbial communities from Nunavut, Canada to study carbon cycling	Permafrost microbial communities from Nunavut, Canada - A20_80cm_0M	164076072	355185
3300009450	1	Aquatic microbial communities from different depth of meromictic Siders Pond, Falmouth, Massachusetts	Aquatic microbial communities from different depth of meromictic Siders Pond, Falmouth, Massachusetts; Cast 1, 4m depth; DNA IDBA-UD	196457412	413686
3300024490	1	Freshwater microbial communities amended with dissolved organic matter (DOM) from various rivers in the United States	Freshwater microbial communities from Mississippi River, Louisiana, United States - Miss_Cont_RepB_0h	121695037	294454
3300035665	1	Freshwater microbial communities from Lake Mendota, Crystal Bog Lake, and Trout Bog Lake in Wisconsin, United States	Freshwater microbial communities from Lake Mendota, Madison, Wisconsin, United States - TYMEFLIES-ME13Sep2014-rr0020	1358985856	2565271
3300029242	1	Sewage microbial communities from wastewater treatment plant in Sweden	Sewage sludge microbial communities from sewage treatment plant in Sweden - SWESTP1 - Uppsala-primary/surplus 102	131296493	252784
3300032820	1	Comprehensive metagenome and single cell genome sequencing from the open ocean community of North Pacfic Subtropical Gyre, Station ALOHA	Marine microbial communities from station ALOHA, North Pacific Subtropical Gyre - S1503-DNA-20-500_MG	6860258885	15356541
3300017988	1	Peatland microbial communities from Minnesota, USA, analyzing carbon cycling and trace gas fluxes	Peatland microbial communities from Houghton, MN, USA - PEATcosm2014_Bin02_30_metaG	2121570615	3693799
3300031786	1	Freshwater fungal communities from various locations	Freshwater fungal communities from buoy surface, Lake Erie, Ohio, United States - Buoy 4 MA124	3081199298	6585894
3300020247	1	Marine microbial communities from Tara Oceans	Marine microbial communities from Tara Oceans - TARA_B100000902 (ERX556048-ERR598962)	159685165	435111
3300031453	1	Rock endolithic microbial communities from Victoria Land, Antarctica	Rock endolithic microbial communities from Victoria Land, Antarctica - Pudding Butte sud	850363872	1301192
3300025164	1	Soil microbial communities from Rifle, Colorado, USA	Soil microbial communities from Rifle, Colorado, USA - sediment 19ft 4	1300725520	2732966
3300018009	1	Peatland microbial communities from Minnesota, USA, analyzing carbon cycling and trace gas fluxes	Peatland microbial communities from SPRUCE experiment site at the Marcell Experimental Forest, Minnesota, USA - June2016WEW_20_40	833613895	1572496
3300028672	1	Marine microbial communities from expanding oxygen minimum zones in the northeastern subarctic Pacific Ocean	Metatranscriptome of marine microbial communities from Northeast Subartic Pacific Ocean, Canada - LP_J_2011_P26_10m (Metagenome Metatranscriptome)	195088556	367378
3300020471	1	Marine microbial communities from Tara Oceans	Marine microbial communities from Tara Oceans - TARA_B100000214 (ERX556063-ERR599002)	1185297524	3162889
3300013125	1	Methane metabolizing microbial communities from different methane-rich environments from various locations	Freshwater microbial communities from Kabuno Bay, South-Kivu, Congo - kab_022012_11.25m	1276483230	2257747
3300026213	1	Microbial and viral regulation of community carbon cycling across diverse low-oxygen zones	Marine microbial and viral communities from oxygen minimum zone, Eastern Pacific Ocean - ETNP201406SV73 (SPAdes)	307882868	687953
3300015370	1	Groundwater microbial communities from three deep subsurface sites in Europe	Groundwater microbial communities from the Aspo Hard Rock Laboratory (HRL) deep subsurface site, Sweden - OS_PC_MetaG	990050102	1830502
3300021442	1	Marine archaeal communities from Monterey Bay, CA, that are ammonia-oxidizing	Ammonia-oxidizing marine archaeal communities from Monterey Bay, California, United States - M2 200m 12015	775759192	1998701
3300033827	1	Peatland microbial communities from Stordalen Mire, Sweden	Peat soil microbial communities from Stordalen Mire, Sweden - 714 E2 5-9	236029703	532860
3300020546	1	Freshwater microbial communities from Lake Mendota and Trout Bog Lake, Wisconsin, USA	Freshwater microbial communities from Lake Mendota, WI - 03OCT2011 deep hole epilimnion (SPAdes)	139744759	269763
3300020157	1	Anoxic zone freshwater microbial communities from boreal shield lakes in IISD Experimental Lakes Area, Ontario, Canada	Anoxic zone freshwater microbial communities from boreal shield lake in IISD Experimental Lakes Area, Ontario, Canada - Jun2016-L224-25m	441715625	1032247
3300032342	1	Extremophilic microbial mat communities from USA and Mexico	Sediment microbial communities from Yellowstone Lake, YNP, Wyoming, USA - YL17G10_0	3999085643	8416839
3300008736	1	Marine water column microbial communities of the permanently stratified Cariaco Basin, Venezuela	Marine water column microbial communities of the permanently stratified Cariaco Basin, Venezuela, November cruise - 200m, 2.7-0.2um, replicate a	124152451	153522
3300026091	1	Marine microbial communities from the Southern Atlantic ocean transect to study dissolved organic matter and carbon cycling	Seawater microbial communities from Saanich Inlet, British Columbia, Canada - Knorr_S15_td_AAIW_ad_750m_LV_A (SPAdes)	245755643	555765
3300017776	1	Marine viral communities from the oligotrophic San Pedro Time Series (SPOT) site, San Pedro Channel, CA, USA	Marine viral communities from the oligotrophic San Pedro Time Series (SPOT) site, San Pedro Channel, CA, USA - 17 SPOT_SRF_2010-11-23	470647679	1084928
3300020452	1	Marine viral and eukaryotic protist communities collected from different water depths during Tara Oceans survey	Marine microbial communities from Tara Oceans - TARA_B100001173 (ERX556054-ERR599078)	1189970410	2893665
3300027051	1	Enrichment culture microbial communities from Rutgers university that are MTBE-degrading	Enrichment culture microbial communities from Arthur Kill intertidal strait, New Jersey, USA, that are MTBE-degrading - MTBE-AKM (Arthur Kill Methanogenic) MetaG (SPAdes)	219142440	344998
3300034064	1	Freshwater microbial communities from Lake Mendota, Crystal Bog Lake, and Trout Bog Lake in Wisconsin, United States	Freshwater microbial communities from Lake Mendota, Madison, Wisconsin, United States - TYMEFLIES-ME14Nov2013-rr0054	1496684557	3129401
3300010236	1	Terrestrial oil reservoir microbial communities from Alaska	Terrestrial oil reservoir microbial community from Schrader Bluff Formation, Alaska - SB1	353640243	1085281
3300022788	1	Sponge microbes in a high CO2 world	Microbial communities of marine sponge Cymbastella coralliophila from Great Barrier Reef, Australia - CY13 Version 2	27368891	47482
3300013098	1	Subseafloor sediment microbial communities from Guaymas Basin, Gulf of California, Mexico	Subseafloor sediment microbial communities from Guaymas Basin, Gulf of California, Mexico - Guay11, Core 4567-28, 0-3 cm	1259078910	2867622
3300025680	1	Pelagic marine microbial communities from North Sea	Pelagic marine microbial communities from North Sea - COGITO_mtgs_110328 (SPAdes)	434115603	877836
3300009773	1	Anaerobic biogas reactor microbial communites from Washington, USA	Anaerobic biogas reactor microbial communites from Washington, USA - Biogas_R2_B C12 SIP DNA	907448647	1605420
3300023178	1	Coastal salt marsh microbial communities from the Groves Creek Marsh, Skidaway Island, Georgia	Coastal salt marsh microbial communities from the Groves Creek Marsh, Skidaway Island, Georgia - 101404AT metaG	1519831351	3019560
3300020571	1	Freshwater microbial communities from Lake Mendota and Trout Bog Lake, Wisconsin, USA	Freshwater microbial communities from Lake Mendota, WI - 31AUG2012 deep hole epilimnion (SPAdes)	132104360	300530
3300025673	1	Methane-oxidizing microbial communities from mesocosms in the Gulf of Mexico and Hudson Canyon, USA	Methane-oxidizing microbial communities from mesocosms in the Hudson Canyon - EN1B Hudson Canyon (SPAdes)	427815865	868912
3300027194	1	Estuarine microbial communities from the Columbia River estuary, to analyze effect of nutrient fluxes, a time series	Estuarine microbial communities from the Columbia River estuary - metaG S.751 (SPAdes)	128432589	303066
3300027915	1	Freshwater and sediment microbial communities from various areas in North America, analyzing microbe dynamics in response to fracking	Freshwater sediment microbial communities in response to fracking from Pennsylvania, USA - Straight Creek_MetaG_SC_2013 (SPAdes)	3075037314	9098619
3300022782	1	Sponge microbes in a high CO2 world	Microbial communities of marine sponge Cymbastella coralliophila from Great Barrier Reef, Australia - CY10 Version 2	38236639	66199
3300007152	1	Seawater and marine sponges microbial communities from Papua New Guinea CO2 seeps	Seawater microbiome, Papua New Guinea CO2 seep, Dobu "bubble", waterEBds3	148793567	361655
3300022800	1	Sponge microbes in a high CO2 world	Microbial communities of marine sponge Rhopaloides odorabile from Great Barrier Reef, Australia - R11 Version 2	103818056	173240
3300018026	1	Peatland microbial communities from Minnesota, USA, analyzing carbon cycling and trace gas fluxes	Peatland microbial communities from SPRUCE experiment site at the Marcell Experimental Forest, Minnesota, USA - June2016WEW_8_100	987274740	1881915
3300032132	1	Marine archaeal communities from Monterey Bay, CA, that are ammonia-oxidizing	Ammonia-oxidizing marine archaeal communities from Monterey Bay, California, United States - ASW #5	942692322	1485345
3300012090	1	Attine ant fungus gardens microbial communities from various locations in USA	Attine ant fungus gardens microbial communities from Florida, USA - TSFL040 MetaG	487263542	845459
3300017946	1	Peatland microbial communities from Minnesota, USA, analyzing carbon cycling and trace gas fluxes	Peatland microbial communities from SPRUCE experiment site at the Marcell Experimental Forest, Minnesota, USA - June2016WEW_19_10	1396580715	2815499
3300023442	1	Hydrothermal Fe-rich Mat Reference Genomes	Hydrothermal Fe-rich mat microbial community from Rainbow Site, Mid-Atlantic Ridge, Atlantic Ocean - 664-SC8	389358363	609080
3300006846	1	Populus root and rhizosphere microbial communities from Tennessee, USA	Populus rhizosphere microbial communities from Tennessee, USA - Rhizosphere MetaG P. deltoides SRZDD4	4342727936	12392880
3300035523	1	Methane metabolizing microbial communities from different methane-rich environments from various locations	Sandy soil microbial communities from University of British Columbia, Vancouver, Canada - MeOH_micrcosm.sand.1000ppm.B	578887372	918476
3300024569	1	Freshwater microbial communities amended with dissolved organic matter (DOM) from various rivers in the United States	Metatranscriptome of freshwater microbial communities from Columbia River, Oregon, United States - Colum_Atlam_RepB_8d (Metagenome Metatranscriptome)	282463948	558540
3300020345	1	Marine viral and eukaryotic protist communities collected from different water depths during Tara Oceans survey	Marine microbial communities from Tara Oceans - TARA_B100000427 (ERX556079-ERR599137)	291586954	778746
3300020522	1	Freshwater microbial communities from Lake Mendota and Trout Bog Lake, Wisconsin, USA	Freshwater microbial communities from Lake Mendota, WI - 26JUN2008 deep hole epilimnion (SPAdes)	106178408	214876
3300031223	1	Saline lake microbial communities from various lakes in Antarctica	Marine microbial communities from Ellis Fjord, Antarctic Ocean - #987	443679279	721006
3300034355	1	Freshwater microbial communities from Lake Mendota, Crystal Bog Lake, and Trout Bog Lake in Wisconsin, United States	Freshwater microbial communities from Lake Mendota, Madison, Wisconsin, United States - TYMEFLIES-ME18Oct2015-rr0135	1267934383	2475443
3300032151	1	Marine microbial communities from Western Arctic Ocean, Canada	Marine microbial communities from Western Arctic Ocean, Canada - CB4_SCM	826136457	1608732
3300020164	1	Anoxic zone freshwater microbial communities from boreal shield lakes in IISD Experimental Lakes Area, Ontario, Canada	Anoxic zone freshwater microbial communities from boreal shield lake in IISD Experimental Lakes Area, Ontario, Canada - Jun2016-L304-6m	602963221	1204747
3300025891	1	Arctic peat soil microbial communities from the Barrow Environmental Observatory site, Barrow, Alaska, USA	Arctic peat soil microbial communities from the Barrow Environmental Observatory site, Barrow, Alaska, USA - NGEE Permafrost154B-one (SPAdes)	1090317562	2733890
3300022773	1	Sponge microbes in a high CO2 world	Microbial communities of marine sponge Rhopaloides odorabile from Great Barrier Reef, Australia - R9 Version 2	107864896	173443
3300012915	1	Soil microbial communities from Arlington Agricultural Research Station in Wisconsin and Kellogg Biological Station in Michigan, replicating the bioenergy cropping systems trials (BCSTs)	Soil microbial communities from Arlington Agricultural Research Station in Wisconsin, USA - Nitrogen cycling UWRJ-S103-311B-2	914214540	2293018
3300003369	1	Arctic peat soil microbial communities from the Barrow Environmental Observatory site, Barrow, Alaska, USA	Arctic peat soil from Barrow, Alaska - Barrow Graham LP Incubations 002-22A	586138903	1294191
3300014200	1	Peatland microbial communities from Minnesota, USA, analyzing carbon cycling and trace gas fluxes	Peatland microbial communities from Houghton, MN, USA - PEATcosm2014_Bin06_30_metaG	1682437597	3331034
3300006340	1	Marine microbial communities from the North Pacific Subtropical Gyre, ALOHA station	Marine microbial communities from North Pacific Subtropical Gyre, Station ALOHA - HOT238_2_0770m	835433769	1840501
3300026524	1	Grasslands soil microbial communities from the Angelo Coastal Reserve, California, USA	Grasslands soil microbial communities from the Angelo Coastal Reserve, California, USA - Sample Angelo_150 (SPAdes)	565935002	1011782
3300018906	1	Biological soil crust microbial communities from Moab Desert, Utah to study responses to pulsed climate events	Soil crust microbial communities from Colorado Plateau, Utah, USA - earlymid stage, 3 min after wetting v1	371167358	728533
3300036396	1	Terrestrial cyanobacterial communities with co-occurring heterotrophs from various environments and locations	Pleurocapsa minor HA4230-MV1 and co-occurring heterotrophs from cement wall surface from Nuuanu Pali Lookout, Hawaii, United States - 20190126_45	39490055	38401
3300017997	1	Soil and sediment microbial communities from the East River, CO, USA	Groundwater sediment microbial communities from an aquifer in East River, Colorado, USA - PLM1_100_coex	493270987	1115595
3300025423	1	Freshwater microbial communities from Crystal Bog lake, Wisconsin, USA	Freshwater microbial communities from Crystal Bog, Wisconsin, USA - CBH15Jun09 (SPAdes)	155499476	313145
3300025635	1	Aqueous microbial communities from the Delaware River/Bay and Chesapeake Bay under freshwater to marine salinity gradient to study organic matter cycling in a time-series	Aqueous microbial communities from the Delaware River and Bay under freshwater to marine salinity gradient to study organic matter cycling in a time-series - DEBay_Fall_0.3_<0.8_DNA (SPAdes)	314297710	746077
3300013766	1	Permafrost microbial communities from Nunavut, Canada to study carbon cycling	Permafrost microbial communities from Nunavut, Canada - A26_65cm_6M	332522874	790328
3300017998	1	Peatland microbial communities from Minnesota, USA, analyzing carbon cycling and trace gas fluxes	Peatland microbial communities from SPRUCE experiment site at the Marcell Experimental Forest, Minnesota, USA - June2016WEW_13_150	639091210	1130101
3300028879	1	Peat permafrost microbial communities from Stordalen Mire near Abisko, Sweden	Peat permafrost microbial communities from Stordalen Mire near Abisko, Sweden - II_Palsa_N1_3	1152880890	2533553
3300020529	1	Freshwater microbial communities from Lake Mendota and Trout Bog Lake, Wisconsin, USA	Freshwater microbial communities from Lake Mendota, WI - 07SEP2012 deep hole epilimnion (SPAdes)	100725457	228678
3300032422	1	Lab enriched sorghum-adapted microbial communities from Joint BioEnergy Institute, Emeryville, California, United States	Metatranscriptome of lab enriched sorghum-adapted microbial communities from California, United States - SM_Day12_1 (Metagenome Metatranscriptome)	31799281	53216
3300025450	1	Freshwater microbial communities from Crystal Bog lake, Wisconsin, USA	Freshwater microbial communities from Crystal Bog, Wisconsin, USA - CBH24Aug09 (SPAdes)	207453073	408329
3300023176	1	Coastal salt marsh microbial communities from the Groves Creek Marsh, Skidaway Island, Georgia	Coastal salt marsh microbial communities from the Groves Creek Marsh, Skidaway Island, Georgia - 071411BT metaG	1216367297	2395571
3300017649	1	Lignin-adapted enriched soil microbial communities from Emeryville, California, USA	Enriched Organic Plus compost microbial communities from Emeryville, California, USA - eDNA 5th pass 37_C BE-Lig OP (version 2)	511004168	748445
3300012418	1	Polar marine prokaryotic and eukaryotic communities from Antarctica during spring seasonal transition	Metatranscriptomics of polar marine prokaryotic and eukaryotic communities from Palmer Station, Antarctica after 72hr light incubation - RNA12.A_72.20151113 (Metagenome Metatranscriptome)	565265521	1174732
3300006844	1	Populus root and rhizosphere microbial communities from Tennessee, USA	Populus rhizosphere microbial communities from Tennessee, USA - Rhizosphere MetaG P. deltoides SRZDD2	5764253203	15120406
3300006347	1	Marine microbial communities from the North Pacific Subtropical Gyre, ALOHA station	Marine microbial communities from North Pacific Subtropical Gyre, Station ALOHA - HOT224_1_1000m	370297446	784205
3300028771	1	Bulk soil microbial communities from the East River watershed near Crested Butte, Colorado, United States	Bulk soil microbial communities from the East River watershed near Crested Butte, Colorado, United States - ER_DNA_369	962297291	2419478
3300028045	1	Methane metabolizing microbial communities from different methane-rich environments from various locations	Seawater microbial communities from Saanich Inlet, British Columbia, Canada - Na_anoxic_10_MG	1307462827	3242638
3300031825	1	Methane metabolizing microbial communities from different methane-rich environments from various locations	Sandy soil microbial communities from University of British Columbia, Vancouver, Canada - MeOH1_35cm_T4_195	720309542	1114032
3300027699	1	Marine microbial communities from oxygen minimum zone in the mesopelagic equatorial Pacific	Marine microbial communities from oxygen minimum zone in mesopelagic equatorial Pacific - METZYME_3_250m (SPAdes)	518181018	1180894
3300028483	1	Fecal eukaryotic communites from dung pellets of Tule Elk in California, USA	Fecal eukaryotic communites from dung pellets of Tule Elk in California, USA - Elk Dung E36	240474292	463480
3300027627	1	Freshwater lentic microbial communities from the great Laurentian Lakes, MI, USA for biogeochemical studies	Freshwater lentic microbial communities from great Laurentian Lakes, MI, USA - Great Lakes metaG SU08MSRF (SPAdes)	377934968	785649
3300026534	1	Marine microbial communities from hydrothermal vents in the Atlantic and Pacific Ocean	Hydrothermal vent microbial communities from Mid Atlantic Ridge, Atlantic Ocean - 356-308	665474504	1170547
3300035110	1	Soil microbial communities from SRUC Craibstone Estate, Aberdeen, Scotland, United Kingdom	Soil microbial communities from SRUC Craibstone Estate, Aberdeen, Scotland, United Kingdom - 26_4.5_M_2	1213670284	2636281
3300013126	1	Methane metabolizing microbial communities from different methane-rich environments from various locations	Freshwater microbial communities from Kabuno Bay, South-Kivu, Congo - kab_022012_10m	1517372937	2858994
3300027367	1	Estuarine microbial communities from the Columbia River estuary, to analyze effect of nutrient fluxes, a time series	Estuarine microbial communities from the Columbia River estuary - metaG 1370B-02 (SPAdes)	129884728	274153
3300035683	1	Biological soil crust microbial communities from Mojave Desert, California, United States	Biological soil crust microbial communities from Mojave Desert, California, United States - CLC_S2	1913868627	3921918
3300031746	1	Extremophilic microbial mat communities from USA and Mexico	Sediment microbial communities from Yellowstone Lake, YNP, Wyoming, USA - YL17G13_20	2390457288	5035248
3300014151	1	Peatland microbial communities from Minnesota, USA, analyzing carbon cycling and trace gas fluxes	Peatland microbial communities from Houghton, MN, USA - PEATcosm2014_Bin23_60_metaG	724871157	1250310
3300006305	1	Marine microbial communities from the North Pacific Subtropical Gyre, ALOHA station	Marine microbial communities from North Pacific Subtropical Gyre, Station ALOHA - HOT229_1_0025m	261125646	431432
3300027706	1	Surface soil microbial communities from Centralia Pennsylvania, which are recovering from an underground coalmine fire.	Surface soil microbial communities from Centralia Pennsylvania, which are recovering from an underground coalmine fire - Coalmine Soil_Cen15_06102014_R2 (SPAdes)	704553283	1213325
3300020084	1	Freshwater microbial communities from Lake Tanganyika, Tanzania	Freshwater microbial communities from Lake Tanganyika, Tanzania - TA2015032 Kigoma Deep Cast 1200m	1961195312	3795907
3300028130	1	Seawater microbial communities from Monterey Bay, California, United States	Seawater microbial communities from Monterey Bay, California, United States - 22D	299588878	579856
3300028265	1	Freshwater microbial communities amended with dissolved organic matter (DOM) from various rivers in the United States	Freshwater microbial communities from Mississippi River, Louisiana, United States - Miss_Law_RepB_8h	109754573	250564
3300035155	1	Forest soil microbial communities from Eldorado National Forest, California, USA	Forest soil microbial communities from Eldorado National Forest, California, USA - SNFC_MG_CLV_5.1	1231826809	3520035
3300028870	1	Peat permafrost microbial communities from Stordalen Mire near Abisko, Sweden	Peat permafrost microbial communities from Stordalen Mire near Abisko, Sweden - I_Fen_E1_4	841545233	2091215
3300031578	1	Soil microbial communities from Risofladan, Vaasa, Finland	Soil microbial communities from Risofladan, Vaasa, Finland - TR-2	1885094386	4390133
3300022937	1	Coastal salt marsh microbial communities from the Groves Creek Marsh, Skidaway Island, Georgia	Coastal salt marsh microbial communities from the Groves Creek Marsh, Skidaway Island, Georgia - 071404AT metaG	1019368334	1958162
3300028648	1	Studying microbial cell-cell associations in a wide range of aquatic ecosystems	Activated sludge microbial communities from bioreactor in Nijmegen, Gelderland, Netherland - NOB reactor	573003398	832411
3300026428	1	Freshwater microbial communities amended with dissolved organic matter (DOM) from various rivers in the United States	Metatranscriptome of freshwater microbial communities from Mississippi River, Louisiana, United States - Miss_Colum_RepB_8d (Metagenome Metatranscriptome)	137918835	248753
3300012943	1	Lignin-adapted enriched soil microbial communities from Emeryville, California, USA	Backyard soil microbial communities from Emeryville, California, USA - Original compost - Back yard soil (BY)	2309353851	4684259
3300025506	1	Peatland microbial communities from Minnesota, USA, analyzing carbon cycling and trace gas fluxes	Peatland microbial communities from Minnesota, USA, analyzing carbon cycling and trace gas fluxes - June2015DPH_11_40 (SPAdes)	280313594	534133
3300023500	1	Marine microbial mats from Loihi Seamount, Hawaii, USA	Marine microbial mat from Loihi Seamount, Hawaii, USA - Marker 39_BS4 Individual Assembly	158674430	228348
3300021071	1	Anoxic zone freshwater microbial communities from boreal shield lakes in IISD Experimental Lakes Area, Ontario, Canada	Anoxic zone freshwater microbial communities from boreal shield lake in IISD Experimental Lakes Area, Ontario, Canada - Sep2016-L442-17m	637731351	1419326
3300031733	1	Rhizosphere microbial communities from salt marsh grasses in Alabama, United States	Rhizosphere microbial communities from salt marsh grasses in Alabama, United States - S5-7_050615r2r1	1632105425	3649984
3300035154	1	Forest soil microbial communities from Eldorado National Forest, California, USA	Forest soil microbial communities from Eldorado National Forest, California, USA - SNFC_MG_CLV_1.1	1428284310	4029891
3300010154	1	Soil microbial communities from various locations in USA and Cambodia to study soil gas exchange rates	Soil microbial communities from Willow Creek, Wisconsin, USA - WC-WI-TBF metaT (Metagenome Metatranscriptome)	671257491	1563911
3300012678	1	Polar desert microbial communities from Antarctic Dry Valleys	Polar desert sand microbial communities from Dry Valleys, Antarctica - metaG UQ288 (22.06)	915505664	1996511
3300025933	1	Corn, switchgrass and miscanthus rhizosphere microbial communities from Kellogg Biological Station, Michigan, USA	Corn rhizosphere microbial communities from Kellogg Biological Station, Michigan, USA - KBS C5-3 metaG (SPAdes)	3444979147	8043852
3300028880	1	Bulk soil microbial communities from the East River watershed near Crested Butte, Colorado, United States	Bulk soil microbial communities from the East River watershed near Crested Butte, Colorado, United States - ER_DNA_181	933095814	2611904
3300012940	1	Lignin-adapted enriched soil microbial communities from Emeryville, California, USA	Organic Plus compost microbial communities from Emeryville, California, USA - Original compost - Organic plus compost (OP)	1883118104	3135742
3300027735	1	Wetland sediment microbial communities from St. Louis River estuary, Michigan under dissolved organic matter induced mercury methylation	Wetland sediment microbial communities from St. Louis River estuary, USA, under dissolved organic matter induced mercury methylation - T0Bare1Fresh (SPAdes)	509827138	1339109
3300019283	1	Coastal salt marsh microbial communities from the Groves Creek Marsh, Skidaway Island, Georgia	Metatranscriptome of coastal salt marsh microbial communities from the Groves Creek Marsh, Georgia, USA - 101404CT (Metagenome Metatranscriptome)	443904924	971343
3300002162	1	Arctic peat soil microbial communities from the Barrow Environmental Observatory site, Barrow, Alaska, USA	Arctic peat soil from Barrow, Alaska - Barrow Graham LP Incubations 002-21A	203781626	505289
3300014160	1	Peatland microbial communities from Minnesota, USA, analyzing carbon cycling and trace gas fluxes	Peatland microbial communities from Houghton, MN, USA - PEATcosm2014_Bin01_30_metaG	1216650569	2207424
3300027114	1	Deep subsurface shale carbon reservoir microbial communities from Ohio and West Virginia, USA	Fresh water mixed with fracking chemicals microbial communities from Ohio, USA - Utica-2 Time Series FC 2014_7_16 (SPAdes)	180445344	378650
3300030706	1	Peatlands soil microbial communities from Germany and Austria, that are sulfate reducing	Peat soil microbial communities from Weissenstadt, Germany - Sb_50d_6_BS metaG (v2)	777300987	1525635
3300027265	1	Deep subsurface shale carbon reservoir microbial communities from Ohio and West Virginia, USA	Enriched soil microbial communities from Old Woman Creek wetland in Ohio, USA - Methanotroph_Enrichment_5 (SPAdes)	252479944	413036
3300031999	1	Extremophilic microbial mat communities from USA and Mexico	Sediment microbial communities from Yellowstone Lake, YNP, Wyoming, USA - YL17G02_20	4079319555	8142641
3300018002	1	Peatland microbial communities from Minnesota, USA, analyzing carbon cycling and trace gas fluxes	Peatland microbial communities from SPRUCE experiment site at the Marcell Experimental Forest, Minnesota, USA - June2016WEW_13_40	582298802	1040013
3300035703	1	Subsurface microbial communities from deep shales in Ohio and West Virginia, USA	Fracking water microbial communities from deep shales in Oklahoma, United States - K-1-A	2415333201	4338157
3300005045	1	Permafrost microbial communities from Fox Tunnel, Fairbanks, Alaska, USA	Permafrost microbial communities from Fox Tunnel, Fairbanks, Alaska, USA	265442652	321846
3300025630	1	Aqueous microbial communities from the Delaware River/Bay and Chesapeake Bay under freshwater to marine salinity gradient to study organic matter cycling in a time-series	Aqueous microbial communities from the Delaware River and Bay under freshwater to marine salinity gradient to study organic matter cycling in a time-series - DEBay_Fall_15_>0.8_DNA (SPAdes)	309592648	703339
3300036582	1	Forest soil microbial communities from the Harvard Forest LTER site, Massachusetts, United States	Metatranscriptome of forest soil microbial communities from the Harvard Forest LTER site, Massachusetts, United States - Harvard_soil_liu_15 (Metagenome Metatranscriptome)	242136340	574918
2582580746	1	Genomic Encyclopedia of Type Strains, Phase I: the one thousand microbial genomes (KMG-I) project	Ferrithrix thermotolerans DSM 19514	2489535	2397
2737471645	1	Genomic Encyclopedia of Archaeal and Bacterial Type Strains, Phase II (KMG-II): from individual species to whole genera	Solirubrobacter pauli DSM 14954	7135497	6707
2772190982	1	Sequencing the genomes of 1000 actinobacteria strains	Ilumatobacter fluminis DSM 18936	4775416	4340
2828580265	1	Genomic Encyclopedia of Archaeal and Bacterial Type Strains, Phase II (KMG-II): from individual species to whole genera	Conexibacter arvalis DSM 23288	5200601	4942
2524614558	1	Genomic Encyclopedia of Type Strains, Phase I: the one thousand microbial genomes (KMG-I) project	Patulibacter americanus DSM 16676	4470560	4180
2524023148	1	Genomic Encyclopedia of Type Strains, Phase I: the one thousand microbial genomes (KMG-I) project	Solirubrobacter soli DSM 22325	9313965	8699
2597490378	1	Genomic Encyclopedia of Archaeal and Bacterial Type Strains, Phase II (KMG-II): from individual species to whole genera	Thermoleophilum album ATCC 35263	2207191	2144
