# Supplementary material for: Expanding the genomic encyclopedia of Actinobacteria with 824 isolate reference genomes
Source: Cell Genom. 2022 Nov 11;2(12):100213. doi: 10.1016/j.xgen.2022.100213 (PMC9903846; doi:10.1016/j.xgen.2022.100213)
Supplement: Table S3. Significant results from comparing host-associated versus environmental genomes using phylogeny-normalized generalized linear model, related to Figures 2A and 2B — Results based on counts of genes assigned to Pfams and KEGG Orthology (KO) terms are shown in individual worksheets. [file mmc4.xlsx]

## Sheet: GLMM_KO_results
Table S3. Significant results from comparing host- associated versus environmental genomes using phylogeny-normalized generalized linear model. Results based on counts of genes assigned to Pfams and KEGG Orthology (KO) terms are shown in individual worksheets. Related to Figure 2ab.
KO terms	Curated Function Category (see Fig. 3b)	KO name	Positive Rate (%) Environmental	Positive Rate (%) Host	GLM Fixed Effects Coefficient (Host)	GLM Fixed Effects FDR adj P-value	GLM Mixed Effects Coefficient (Host)	GLM Mixed Effects FDR adj P-value	Basic Fisher's Exact Test P-value	Basic Fisher's Exact Test FDR adj P-value
K15924	Sugar/Carbohydrates	glucuronoarabinoxylan endo-1,4-beta-xylanase [EC:3.2.1.136]	4.69% (108/2305)	0.15% (4/2647)	-2.07066	0.000668063	-2.17656	0.000348905	3.07904e-31	8.6466e-31
K18257	Aromatic/Xenobiotic	cis-3,4-dihydrophenanthrene-3,4-diol dehydrogenase [EC:1.3.1.49]	0.69% (16/2305)	0.11% (3/2647)	-2.08804	0.00459189	-2.10175	0.00391305	0.000940024	0.00126356
K13503		anthranilate synthase [EC:4.1.3.27]	7.59% (175/2305)	1.40% (37/2647)	-2.03229	2.00828e-07	-2.01966	1.55434e-07	3.7957e-28	1.01761e-27
K00316		spermidine dehydrogenase [EC:1.5.99.6]	2.65% (61/2305)	0.30% (8/2647)	-1.99349	2.38185e-05	-1.99721	1.30303e-05	3.11925e-13	6.16249e-13
K18253	Aromatic/Xenobiotic	phthalate 3,4-dioxygenase ferredoxin subunit	0.82% (19/2305)	0.15% (4/2647)	-1.97945	0.0020627	-1.99149	0.00175016	0.000527186	0.000718562
K09487		heat shock protein 90kDa beta	0.91% (21/2305)	0.76% (20/2647)	-1.9574	1.93361e-05	-1.96747	1.53951e-05	0.637792	0.672995
K14448		(2S)-methylsuccinyl-CoA dehydrogenase [EC:1.3.8.12]	2.52% (58/2305)	0.87% (23/2647)	-1.99123	0.00257357	-1.95389	0.00211525	4.97706e-06	7.58955e-06
K15916	Sugar/Carbohydrates	glucose/mannose-6-phosphate isomerase [EC:5.3.1.9 5.3.1.8]	8.11% (187/2305)	2.38% (63/2647)	-1.88646	2.7063e-10	-1.87776	2.05492e-10	1.58361e-20	3.62038e-20
K00870		protein kinase [EC:2.7.1.37]	0.61% (14/2305)	0.53% (14/2647)	-1.86682	6.86014e-05	-1.86449	6.80413e-05	0.849767	0.872077
K09143		uncharacterized protein	6.64% (153/2305)	0.23% (6/2647)	-1.83565	0.000152402	-1.86123	0.00011256	6.18085e-44	2.15015e-43
K00164		2-oxoglutarate dehydrogenase E1 component [EC:1.2.4.2]	73.06% (1684/2305)	37.70% (998/2647)	-1.84552	5.95665e-17	-1.83373	2.28797e-17	2.82203e-140	4.27504e-139
K09968		uncharacterized protein	4.47% (103/2305)	1.78% (47/2647)	-1.83505	2.97828e-15	-1.82102	2.01179e-15	4.08392e-08	6.8268e-08
K07168		CBS domain-containing membrane protein	3.12% (72/2305)	0.45% (12/2647)	-1.79606	5.66895e-06	-1.8044	3.63803e-06	7.40914e-14	1.48454e-13
K07494		putative transposase	8.94% (206/2305)	0.98% (26/2647)	-1.75064	9.67388e-10	-1.77166	1.2212e-10	1.4248e-43	4.92715e-43
K01937		CTP synthase [EC:6.3.4.2]	98.48% (2270/2305)	82.13% (2174/2647)	-1.66204	4.78416e-09	-1.76198	1.57561e-10	1.94278e-94	1.45393e-93
K18384		trans-L-3-hydroxyproline dehydratase [EC:4.2.1.77]	7.25% (167/2305)	0.94% (25/2647)	-1.74738	4.65195e-08	-1.74925	2.85601e-09	1.37927e-32	3.96743e-32
K15373		sulfoacetaldehyde reductase [EC:1.1.1.313]	0.43% (10/2305)	0.64% (17/2647)	-1.76919	0.000629306	-1.7403	0.000806246	0.341028	0.373629
K18252	Aromatic/Xenobiotic	phthalate 3,4-dioxygenase beta subunit [EC:1.14.12.-]	1.04% (24/2305)	0.26% (7/2647)	-1.66629	0.000878667	-1.70717	0.000556512	0.000819886	0.00110615
K18206	Sugar/Carbohydrates	beta-L-arabinobiosidase [EC:3.2.1.187]	1.48% (34/2305)	2.72% (72/2647)	-1.70622	9.67693e-07	-1.70425	9.22221e-07	0.00297955	0.00388228
K01997	Transport (other)	branched-chain amino acid transport system permease protein	90.11% (2077/2305)	47.34% (1253/2647)	-1.67523	5.06447e-32	-1.69909	1.8558e-33	7.72389e-244	1.09081e-241
K04774		serine protease SohB [EC:3.4.21.-]	0.91% (21/2305)	0.26% (7/2647)	-1.6641	0.00345043	-1.65958	0.00314262	0.00356173	0.00461476
K01067		acetyl-CoA hydrolase [EC:3.1.2.1]	4.69% (108/2305)	1.55% (41/2647)	-1.65773	2.57244e-13	-1.65007	1.97495e-13	9.53571e-11	1.74529e-10
K05783	Aromatic/Xenobiotic	dihydroxycyclohexadiene carboxylate dehydrogenase [EC:1.3.1.25 1.3.1.-]	4.95% (114/2305)	1.81% (48/2647)	-1.63343	8.84816e-13	-1.64696	3.70106e-13	5.87707e-10	1.05407e-09
K03428	Cofactor	magnesium-protoporphyrin O-methyltransferase [EC:2.1.1.11]	2.26% (52/2305)	0.26% (7/2647)	-1.48427	0.00341516	-1.64465	0.00108689	2.18004e-11	4.05618e-11
K01995	Transport (other)	branched-chain amino acid transport system ATP-binding protein	89.76% (2069/2305)	46.20% (1223/2647)	-1.61359	7.33771e-33	-1.6395	6.93809e-35	1.91986e-249	3.11301e-247
K02099	Sugar/Carbohydrates	AraC family transcriptional regulator, arabinose operon regulatory protein	6.94% (160/2305)	0.42% (11/2647)	-1.56116	4.2632e-05	-1.63925	1.69028e-05	3.61808e-41	1.19187e-40
K00266		glutamate synthase (NADPH/NADH) small chain [EC:1.4.1.13 1.4.1.14]	97.31% (2243/2305)	72.12% (1909/2647)	-1.56965	2.20032e-10	-1.63677	1.52507e-11	1.13066e-148	1.9643e-147
K17067		methanol:N,N-dimethyl-4-nitrosoaniline oxidoreductase [EC:1.2.98.1]	10.02% (231/2305)	3.21% (85/2647)	-1.62156	2.3718e-20	-1.63631	6.50103e-21	7.28442e-23	1.76292e-22
K02339		DNA polymerase III subunit chi [EC:2.7.7.7]	5.99% (138/2305)	0.30% (8/2647)	-1.61856	0.000161351	-1.63488	0.000124498	8.24926e-37	2.52378e-36
K07498		putative transposase	3.60% (83/2305)	0.94% (25/2647)	-1.63488	1.21414e-07	-1.63487	1.05006e-07	1.20853e-10	2.20364e-10
K00265		glutamate synthase (NADPH/NADH) large chain [EC:1.4.1.13 1.4.1.14]	95.53% (2202/2305)	57.54% (1523/2647)	-1.55472	2.08318e-11	-1.63388	7.37417e-13	1.35002e-239	1.73835e-237
K02854	Sugar/Carbohydrates	AraC family transcriptional regulator, L-rhamnose operon transcriptional activator RhaR	3.86% (89/2305)	0.30% (8/2647)	-1.54639	0.0019733	-1.62969	0.000900205	1.51318e-21	3.54262e-21
K04100	Aromatic/Xenobiotic	protocatechuate 4,5-dioxygenase, alpha chain [EC:1.13.11.8]	4.95% (114/2305)	0.34% (9/2647)	-1.467	0.00120683	-1.61709	0.000271843	2.04458e-28	5.49827e-28
K01695		tryptophan synthase alpha chain [EC:4.2.1.20]	98.35% (2267/2305)	81.49% (2157/2647)	-1.38012	0.000470426	-1.611	1.9811e-05	9.70533e-97	7.54706e-96
K09024		flavin reductase [EC:1.5.1.-]	2.13% (49/2305)	0.34% (9/2647)	-1.53459	0.000497294	-1.60771	0.000230179	2.3147e-09	4.06325e-09
K01998	Transport (other)	branched-chain amino acid transport system permease protein	90.37% (2083/2305)	48.62% (1287/2647)	-1.57542	1.92089e-29	-1.60179	6.95872e-31	1.14461e-235	1.19312e-233
K08195	Transport (other)	MFS transporter, AAHS family, 4-hydroxybenzoate transporter	5.64% (130/2305)	1.02% (27/2647)	-1.59472	8.87446e-10	-1.60006	5.48948e-10	2.61141e-21	6.08125e-21
K01996	Transport (other)	branched-chain amino acid transport system ATP-binding protein	90.59% (2088/2305)	48.36% (1280/2647)	-1.56635	2.30619e-28	-1.5927	1.32327e-29	2.37093e-241	3.24372e-239
K01856	Aromatic/Xenobiotic	muconate cycloisomerase [EC:5.5.1.1]	11.45% (264/2305)	2.87% (76/2647)	-1.5625	8.1513e-17	-1.58217	6.65915e-18	9.40516e-34	2.74688e-33
K01999	Transport (other)	branched-chain amino acid transport system substrate-binding protein	89.76% (2069/2305)	49.60% (1313/2647)	-1.54124	1.05279e-26	-1.58193	2.60597e-28	6.74075e-218	4.61109e-216
K03621	Lipid	glycerol-3-phosphate acyltransferase PlsX [EC:2.3.1.15]	20.52% (473/2305)	19.64% (520/2647)	-1.59002	5.97359e-09	-1.55512	8.48773e-09	0.455055	0.490818
K02234	Cofactor	cobalamin biosynthesis protein CobW	3.30% (76/2305)	1.32% (35/2647)	-1.55077	1.65624e-10	-1.5496	1.40681e-10	2.89294e-06	4.44865e-06
K08316		16S rRNA (guanine966-N2)-methyltransferase [EC:2.1.1.171]	89.20% (2056/2305)	85.38% (2260/2647)	-1.55204	1.07137e-21	-1.52159	3.04314e-21	6.16528e-05	8.87005e-05
K16881	Sugar/Carbohydrates	mannose-1-phosphate guanylyltransferase / phosphomannomutase [EC:2.7.7.13 5.4.2.8]	28.20% (650/2305)	5.52% (146/2647)	-1.49993	7.73843e-08	-1.49739	6.26911e-08	2.3022e-109	2.12638e-108
K07396		putative protein-disulfide isomerase	5.64% (130/2305)	0.64% (17/2647)	-1.34331	2.27961e-05	-1.48877	2.02712e-06	3.28519e-27	8.63299e-27
K01926	Regulator	redox-sensing transcriptional repressor	70.72% (1630/2305)	18.96% (502/2647)	-1.45512	1.62755e-23	-1.46466	2.99756e-24	3.0207e-308	4.40821e-305
K01210	Sugar/Carbohydrates	glucan 1,3-beta-glucosidase [EC:3.2.1.58]	3.25% (75/2305)	15.94% (422/2647)	-1.49559	1.53693e-05	-1.45956	1.82549e-05	1.14071e-54	4.72474e-54
K08322	Sugar/Carbohydrates	L-gulonate 5-dehydrogenase [EC:1.1.1.380]	3.08% (71/2305)	0.76% (20/2647)	-1.55695	6.10554e-05	-1.45809	1.83767e-05	8.28235e-10	1.47699e-09
K11987		prostaglandin-endoperoxide synthase 2 [EC:1.14.99.1]	3.04% (70/2305)	0.45% (12/2647)	-1.40655	0.000235973	-1.43761	0.000145289	2.50663e-13	4.96563e-13
K01433		formyltetrahydrofolate deformylase [EC:3.5.1.10]	81.04% (1868/2305)	45.86% (1214/2647)	-1.43411	3.75481e-20	-1.43441	1.39817e-20	1.06742e-148	1.86926e-147
K01278		dipeptidyl-peptidase 4 [EC:3.4.14.5]	47.55% (1096/2305)	18.25% (483/2647)	-1.43607	7.38109e-10	-1.4295	4.82158e-10	2.00709e-109	1.86166e-108
K18226		propane monooxygenase coupling protein	8.03% (185/2305)	1.96% (52/2647)	-1.39573	4.38848e-10	-1.42068	1.37891e-10	3.57646e-24	8.85619e-24
K18148		release factor H-coupled RctB family protein	7.68% (177/2305)	0.49% (13/2647)	-1.39139	0.00122216	-1.4185	0.00083547	8.70464e-45	3.11093e-44
K06179		23S rRNA pseudouridine955/2504/2580 synthase [EC:5.4.99.24]	0.95% (22/2305)	1.40% (37/2647)	-1.42945	0.00136536	-1.4173	0.00136383	0.188827	0.21378
K06168		tRNA-2-methylthio-N6-dimethylallyladenosine synthase [EC:2.8.4.3]	99.44% (2292/2305)	97.36% (2577/2647)	-1.48437	0.000878667	-1.40947	0.00112787	2.77285e-09	4.84033e-09
K03771		peptidyl-prolyl cis-trans isomerase SurA [EC:5.2.1.8]	9.11% (210/2305)	1.55% (41/2647)	-1.38082	4.5203e-07	-1.4074	1.95261e-07	1.48805e-35	4.47438e-35
K01389		neprilysin [EC:3.4.24.11]	5.77% (133/2305)	3.10% (82/2647)	-1.40004	1.78151e-14	-1.40571	1.07663e-14	4.80941e-06	7.34156e-06
K03569	tc:1.A.33.1	rod shape-determining protein MreB and related proteins	44.86% (1034/2305)	24.52% (649/2647)	-1.41297	1.78151e-14	-1.40411	9.97416e-15	1.85106e-51	7.35385e-51
K01724	Cofactor	4a-hydroxytetrahydrobiopterin dehydratase [EC:4.2.1.96]	80.04% (1845/2305)	34.34% (909/2647)	-1.28659	4.86323e-16	-1.40218	3.53842e-19	2.37785e-239	2.97435e-237
K01264		aminopeptidase Y [EC:3.4.11.15]	3.56% (82/2305)	0.60% (16/2647)	-1.35984	0.000227717	-1.39823	0.000115789	2.2386e-14	4.52892e-14
K18370		alcohol dehydrogenase [EC:1.1.1.-]	1.78% (41/2305)	0.76% (20/2647)	-1.38205	1.28322e-05	-1.38903	1.07198e-05	0.0011719	0.00156803
K15228		methylamine dehydrogenase light chain [EC:1.4.9.1]	2.21% (51/2305)	1.06% (28/2647)	-1.38898	5.08485e-07	-1.38807	4.72917e-07	0.00135675	0.00180433
K00806		undecaprenyl diphosphate synthase [EC:2.5.1.31]	95.49% (2201/2305)	87.04% (2304/2647)	-1.40288	6.04556e-17	-1.38025	1.09223e-16	2.34654e-26	6.06442e-26
K00208		enoyl-[acyl-carrier protein] reductase I [EC:1.3.1.9 1.3.1.10]	64.12% (1478/2305)	21.61% (572/2647)	-1.35007	8.21769e-08	-1.37713	1.93311e-08	1.97349e-207	1.06666e-205
K05837		rod shape determining protein RodA	39.83% (918/2305)	23.72% (628/2647)	-1.38948	9.16267e-09	-1.36838	8.79453e-09	3.42631e-34	1.00809e-33
K01690		phosphogluconate dehydratase [EC:4.2.1.12]	17.22% (397/2305)	3.10% (82/2647)	-1.34076	3.98839e-11	-1.36473	1.26501e-11	1.62167e-66	8.07699e-66
K03654		ATP-dependent DNA helicase RecQ [EC:3.6.4.12]	92.80% (2139/2305)	65.96% (1746/2647)	-1.32061	1.35735e-18	-1.35968	2.07354e-20	2.77656e-126	3.46319e-125
K15578	N2	nitrate/nitrite transport system ATP-binding protein [EC:3.6.3.-]	1.48% (34/2305)	2.61% (69/2647)	-1.35935	0.000268453	-1.34806	0.000236275	0.00676002	0.00861833
K14628		enoyl reductase	6.85% (158/2305)	0.68% (18/2647)	-1.3342	1.50064e-05	-1.34559	1.12254e-05	8.58103e-35	2.55042e-34
K02474		UDP-N-acetyl-D-galactosamine dehydrogenase [EC:1.1.1.-]	1.00% (23/2305)	1.02% (27/2647)	-1.43676	0.00228286	-1.3361	0.00441282	1	1
K13028		aldoxime dehydratase [EC:4.99.1.5]	3.25% (75/2305)	0.94% (25/2647)	-1.30736	8.7069e-06	-1.33531	3.56785e-06	6.22966e-09	1.07843e-08
K02446		fructose-1,6-bisphosphatase II [EC:3.1.3.11]	88.03% (2029/2305)	53.80% (1424/2647)	-1.31702	8.71946e-07	-1.33	3.80171e-07	3.38821e-160	7.06361e-159
K01556		kynureninase [EC:3.7.1.3]	70.20% (1618/2305)	13.64% (361/2647)	-1.28545	1.90324e-20	-1.32568	5.56263e-22	0	0
K00481	Aromatic/Xenobiotic	p-hydroxybenzoate 3-monooxygenase [EC:1.14.13.2]	50.28% (1159/2305)	10.31% (273/2647)	-1.28288	3.32288e-32	-1.32271	4.91067e-35	4.57158e-220	3.39226e-218
K16556	Sugar/Carbohydrates	succinoglycan biosynthesis protein ExoM [EC:2.4.-.-]	1.34% (31/2305)	0.49% (13/2647)	-1.32096	0.00111375	-1.31624	0.00099335	0.00202921	0.00267668
K13580		magnesium chelatase subunit ChlD-like protein	1.17% (27/2305)	5.21% (138/2647)	-1.33713	0.00140037	-1.31576	0.00149213	1.30589e-16	2.774e-16
K08681		5'-phosphate synthase pdxT subunit [EC:4.3.3.6]	97.96% (2258/2305)	83.94% (2222/2647)	-1.16077	1.27354e-06	-1.31565	2.24871e-08	2.2963e-72	1.26138e-71
K06959		protein Tex	63.34% (1460/2305)	44.54% (1179/2647)	-1.31131	1.50199e-17	-1.31315	8.91976e-18	4.02896e-40	1.30272e-39
K18700		fluoroacetyl-CoA thioesterase [EC:3.1.2.29]	2.13% (49/2305)	0.98% (26/2647)	-1.27576	0.00123329	-1.31253	0.000565757	0.00104306	0.0013982
K01216	Sugar/Carbohydrates	licheninase [EC:3.2.1.73]	2.52% (58/2305)	0.57% (15/2647)	-1.27777	0.000305388	-1.3038	0.0002035	8.73762e-09	1.50131e-08
K07536	Aromatic/Xenobiotic	2-ketocyclohexanecarboxyl-CoA hydrolase [EC:3.1.2.-]	2.08% (48/2305)	0.53% (14/2647)	-1.24515	0.00200975	-1.29694	0.000935875	9.90896e-07	1.55266e-06
K00883	Sugar/Carbohydrates	2-dehydro-3-deoxygalactonokinase [EC:2.7.1.58]	2.26% (52/2305)	0.49% (13/2647)	-1.23438	0.00168054	-1.29582	0.000866077	4.61259e-08	7.69879e-08
K01968		3-methylcrotonyl-CoA carboxylase alpha subunit [EC:6.4.1.4]	4.16% (96/2305)	0.98% (26/2647)	-1.24598	0.000115774	-1.28861	4.68427e-05	2.41949e-13	4.79951e-13
K03381	Aromatic/Xenobiotic	catechol 1,2-dioxygenase [EC:1.13.11.1]	21.91% (505/2305)	6.38% (169/2647)	-1.25571	3.11438e-21	-1.28363	1.16957e-22	4.34656e-58	1.89157e-57
K03313	Transport (other)	Na+:H+ antiporter, NhaA family	89.89% (2072/2305)	66.83% (1769/2647)	-1.30501	1.49611e-20	-1.27911	3.27407e-20	1.42195e-88	9.74225e-88
K18372		methyl acetate hydrolase [EC:3.1.1.-]	4.73% (109/2305)	2.00% (53/2647)	-1.2712	2.05752e-09	-1.27907	1.13736e-09	8.51773e-08	1.40454e-07
K01671		sulfofructosephosphate aldolase [EC:4.1.2.57]	5.77% (133/2305)	0.72% (19/2647)	-1.12328	0.00061419	-1.27815	8.9206e-05	1.17505e-26	3.05122e-26
K03342	Cofactor	para-aminobenzoate synthetase / 4-amino-4-deoxychorismate lyase [EC:2.6.1.85 4.1.3.38]	6.12% (141/2305)	2.46% (65/2647)	-1.24387	3.49615e-05	-1.27789	1.62954e-05	1.17205e-10	2.13801e-10
K00360	N2	assimilatory nitrate reductase electron transfer subunit [EC:1.7.99.4]	48.46% (1117/2305)	6.46% (171/2647)	-1.23839	1.70723e-21	-1.27691	7.24696e-23	6.69324e-266	1.83144e-263
K18205	Sugar/Carbohydrates	non-reducing end beta-L-arabinofuranosidase [EC:3.2.1.185]	1.56% (36/2305)	4.46% (118/2647)	-1.29208	0.000329678	-1.27403	0.000345783	1.94746e-09	3.43098e-09
K06113	Sugar/Carbohydrates	arabinan endo-1,5-alpha-L-arabinosidase [EC:3.2.1.99]	21.74% (501/2305)	5.55% (147/2647)	-1.19895	4.93154e-15	-1.27356	6.85257e-17	1.12464e-65	5.51979e-65
K10619	Aromatic/Xenobiotic	p-cumate 2,3-dioxygenase alpha subunit [EC:1.14.12.-]	2.52% (58/2305)	0.57% (15/2647)	-1.11537	0.002834	-1.27295	0.000472399	8.73762e-09	1.50131e-08
K18371		acetone monooxygenase [EC:1.14.13.-]	1.69% (39/2305)	0.57% (15/2647)	-1.24691	0.000918952	-1.26828	0.000657358	0.000162604	0.000228021
K18223		propane monooxygenase large subunit [EC:1.14.13.-]	8.07% (186/2305)	2.27% (60/2647)	-1.24595	4.87334e-09	-1.26744	1.84036e-09	2.10933e-21	4.92252e-21
K00141	Aromatic/Xenobiotic	benzaldehyde dehydrogenase (NAD) [EC:1.2.1.28]	29.41% (678/2305)	4.68% (124/2647)	-1.20865	1.38962e-19	-1.26427	1.63932e-21	1.70198e-130	2.28566e-129
K06901	Transport (other)	putative MFS transporter, AGZA family, xanthine/uracil permease	91.32% (2105/2305)	84.25% (2230/2647)	-1.29134	1.30955e-17	-1.26348	2.78776e-17	3.19073e-14	6.43733e-14
K09134		uncharacterized protein	21.08% (486/2305)	5.86% (155/2647)	-1.2773	1.62418e-08	-1.26186	1.37313e-08	1.38253e-58	6.10151e-58
K00297		methylenetetrahydrofolate reductase (NADPH) [EC:1.5.1.20]	89.11% (2054/2305)	73.40% (1943/2647)	-1.2143	7.01388e-22	-1.26095	2.99756e-24	7.35565e-46	2.68359e-45
K01113	Cofactor	alkaline phosphatase D [EC:3.1.3.1]	61.43% (1416/2305)	21.84% (578/2647)	-1.238	3.62805e-28	-1.2585	1.92249e-29	6.27446e-181	2.01982e-179
K02500		cyclase [EC:4.1.3.-]	98.96% (2281/2305)	88.52% (2343/2647)	-1.12584	0.00271356	-1.24885	0.000556512	3.53136e-58	1.53834e-57
K02301		protoheme IX farnesyltransferase [EC:2.5.1.-]	95.01% (2190/2305)	61.43% (1626/2647)	-1.16806	0.000295643	-1.2476	7.40874e-05	4.33108e-195	1.85897e-193
K19168		toxin CptA	3.25% (75/2305)	0.57% (15/2647)	-1.17272	0.00269534	-1.23379	0.000927224	4.10387e-13	8.07132e-13
K01138		uncharacterized sulfatase [EC:3.1.6.-]	3.30% (76/2305)	0.91% (24/2647)	-1.18392	0.00165009	-1.23354	0.000654546	1.65397e-09	2.92214e-09
K05515		penicillin-binding protein 2	39.52% (911/2305)	23.72% (628/2647)	-1.24623	8.28258e-08	-1.22975	8.03589e-08	4.21916e-33	1.22166e-32
K16303	Aromatic/Xenobiotic	p-cumate 2,3-dioxygenase beta subunit [EC:1.14.12.-]	3.51% (81/2305)	0.72% (19/2647)	-1.17633	0.000263911	-1.22922	0.000116945	1.42251e-12	2.7642e-12
K03383	Aromatic/Xenobiotic	cyanuric acid amidohydrolase [EC:3.5.2.15]	13.06% (301/2305)	2.95% (78/2647)	-1.19707	2.82042e-11	-1.2292	6.0211e-12	2.84504e-42	9.57385e-42
K02381		FdrA protein	10.59% (244/2305)	1.81% (48/2647)	-1.15449	8.015e-07	-1.22844	8.92548e-08	2.18794e-41	7.22927e-41
K02276	tc:3.D.4.4	cytochrome c oxidase subunit III [EC:1.9.3.1]	95.05% (2191/2305)	61.16% (1619/2647)	-1.16181	0.000505879	-1.22759	0.000166141	3.34409e-198	1.52504e-196
K03464	Aromatic/Xenobiotic	muconolactone D-isomerase [EC:5.3.3.4]	22.91% (528/2305)	6.95% (184/2647)	-1.18997	3.3654e-20	-1.22257	1.10591e-21	1.51635e-58	6.67864e-58
K01975		2'-5' RNA ligase [EC:6.5.1.-]	59.05% (1361/2305)	19.80% (524/2647)	-1.18336	5.62021e-14	-1.21712	3.09882e-15	1.40032e-181	4.57507e-180
K01271		Xaa-Pro dipeptidase [EC:3.4.13.9]	23.17% (534/2305)	19.53% (517/2647)	-1.19861	6.78882e-23	-1.21545	2.02387e-24	0.00192632	0.00254326
K02029	Transport (other)	polar amino acid transport system permease protein	91.24% (2103/2305)	83.53% (2211/2647)	-1.24713	4.53125e-18	-1.21293	6.81336e-18	3.11555e-16	6.55763e-16
K08252		receptor protein-tyrosine kinase [EC:2.7.10.1]	10.02% (231/2305)	4.50% (119/2647)	-1.20115	3.65813e-14	-1.21072	1.01203e-14	3.36182e-14	6.77626e-14
K18225		propane monooxygenase reductase subunit [EC:1.18.1.-]	8.03% (185/2305)	2.38% (63/2647)	-1.18854	1.10381e-08	-1.20972	4.25502e-09	4.21866e-20	9.55968e-20
K00066	Sugar/Carbohydrates	GDP-mannose 6-dehydrogenase [EC:1.1.1.132]	13.36% (308/2305)	1.74% (46/2647)	-1.17595	6.41964e-09	-1.20612	1.71444e-09	4.28239e-61	1.94283e-60
K02347		DNA polymerase (family X)	14.88% (343/2305)	2.80% (74/2647)	-1.20682	1.09918e-08	-1.20591	8.24553e-09	2.11653e-55	8.89268e-55
K06794		neurocan core protein	0.82% (19/2305)	1.74% (46/2647)	-1.21477	0.0014267	-1.20424	0.00146652	0.00553978	0.00709572
K00217		maleylacetate reductase [EC:1.3.1.32]	8.98% (207/2305)	2.00% (53/2647)	-1.14197	1.82218e-07	-1.20328	1.62384e-08	3.63575e-29	9.88654e-29
K11473		glycolate oxidase iron-sulfur subunit	19.22% (443/2305)	4.12% (109/2647)	-1.16677	3.88191e-08	-1.19941	1.03464e-08	1.97248e-66	9.80197e-66
K14393	Transport (other)	cation/acetate symporter	80.52% (1856/2305)	36.99% (979/2647)	-1.16818	1.24627e-21	-1.19518	9.02951e-23	5.69041e-219	3.95438e-217
K14259	Sugar/Carbohydrates	2-dehydro-3-deoxy-D-arabinonate dehydratase [EC:4.2.1.141]	8.89% (205/2305)	0.83% (22/2647)	-1.07605	0.000304194	-1.19245	5.86832e-05	4.53819e-46	1.6654e-45
K16840		2-oxo-4-hydroxy-4-carboxy-5-ureidoimidazoline decarboxylase [EC:4.1.1.97]	58.83% (1356/2305)	14.73% (390/2647)	-1.16138	7.44286e-26	-1.1888	3.26581e-27	4.89433e-239	5.95205e-237
K01903		succinyl-CoA synthetase beta subunit [EC:6.2.1.5]	96.66% (2228/2305)	68.68% (1818/2647)	-1.1402	1.27611e-05	-1.18608	3.54587e-06	4.35733e-164	9.73286e-163
K09861		uncharacterized protein	92.62% (2135/2305)	68.87% (1823/2647)	-1.16782	7.79419e-14	-1.18585	8.03143e-15	7.39587e-104	6.42443e-103
K11051	Transport (other)	multidrug/hemolysin transport system permease protein	1.91% (44/2305)	1.28% (34/2647)	-1.27903	0.000366182	-1.18317	0.000846913	0.0862828	0.101003
K01461		N-acyl-D-glutamate deacylase [EC:3.5.1.82]	3.21% (74/2305)	1.44% (38/2647)	-1.16965	9.22797e-07	-1.18204	6.20207e-07	3.14838e-05	4.61917e-05
K18382		NAD+-dependent secondary alcohol dehydrogenase Adh1 [EC:1.1.1.-]	18.05% (416/2305)	3.51% (93/2647)	-1.12376	9.05538e-12	-1.17411	6.4391e-13	1.47362e-66	7.34796e-66
K00507		stearoyl-CoA desaturase (delta-9 desaturase) [EC:1.14.19.1]	45.99% (1060/2305)	7.93% (210/2647)	-1.14748	2.49139e-08	-1.17402	8.18943e-09	3.27118e-217	2.20326e-215
K07485		transposase	0.91% (21/2305)	1.25% (33/2647)	-1.36162	0.00459189	-1.17094	0.0158544	0.275048	0.30485
K16320	Aromatic/Xenobiotic	anthranilate 1,2-dioxygenase small subunit [EC:1.14.12.1]	1.82% (42/2305)	0.64% (17/2647)	-1.12331	0.00151676	-1.16858	0.000807859	0.000180744	0.000252488
K16264	Transport (other)	cobalt-zinc-cadmium efflux system protein	94.19% (2171/2305)	77.82% (2060/2647)	-1.14778	4.04067e-06	-1.16378	1.42763e-06	4.38363e-64	2.1136e-63
K07155	PGP putative	quercetin 2,3-dioxygenase [EC:1.13.11.24]	8.55% (197/2305)	1.17% (31/2647)	-1.07288	1.97706e-05	-1.16267	2.4749e-06	1.60335e-37	4.97129e-37
K01902		succinyl-CoA synthetase alpha subunit [EC:6.2.1.5]	96.70% (2229/2305)	68.68% (1818/2647)	-1.11489	1.84045e-05	-1.15792	5.77062e-06	7.35726e-165	1.67761e-163
K05794		tellurite resistance protein TerC	93.32% (2151/2305)	75.07% (1987/2647)	-1.16261	5.36101e-10	-1.15658	3.91269e-10	8.94318e-72	4.86376e-71
K03810		virulence factor	23.25% (536/2305)	3.51% (93/2647)	-1.13842	1.66224e-05	-1.15308	6.63022e-06	8.54938e-103	7.28194e-102
K10187		germacradienol/geosmin synthase [EC:4.2.3.22 4.2.3.75 4.1.99.16]	31.41% (724/2305)	4.31% (114/2647)	-1.13615	2.36124e-07	-1.1518	1.294e-07	1.27389e-152	2.3335e-151
K11076	Transport (other)	putrescine transport system ATP-binding protein	3.56% (82/2305)	1.17% (31/2647)	-1.10013	0.00128143	-1.14567	0.000496253	1.69207e-08	2.86794e-08
K07220		uncharacterized protein	59.18% (1364/2305)	38.01% (1006/2647)	-1.19146	2.16704e-12	-1.14475	6.03963e-12	2.75556e-50	1.07234e-49
K11537	Transport (other)	MFS transporter, NHS family, xanthosine permease	1.34% (31/2305)	0.72% (19/2647)	-1.14365	0.000822779	-1.14416	0.00075615	0.0321497	0.0390792
K08167	Transport (other)	MFS transporter, DHA2 family, multidrug resistance protein	77.66% (1790/2305)	43.37% (1148/2647)	-1.11553	2.85086e-19	-1.14385	9.25542e-21	1.59775e-136	2.31621e-135
K00556		tRNA (guanosine-2'-O-)-methyltransferase [EC:2.1.1.34]	11.32% (261/2305)	3.06% (81/2647)	-1.13844	1.68674e-05	-1.1404	1.19917e-05	5.21682e-31	1.45751e-30
K05795		tellurium resistance protein TerD	33.41% (770/2305)	8.27% (219/2647)	-1.12648	2.00165e-15	-1.14024	6.6512e-16	1.71205e-111	1.61887e-110
K03570	tc:9.B.157.1	rod shape-determining protein MreC	38.57% (889/2305)	22.70% (601/2647)	-1.1429	3.39391e-07	-1.13813	2.59535e-07	6.98075e-34	2.04563e-33
K00721	Sugar/Carbohydrates	dolichol-phosphate mannosyltransferase [EC:2.4.1.83]	93.97% (2166/2305)	68.23% (1806/2647)	-1.13199	4.68565e-12	-1.13787	2.14859e-12	3.6262e-125	4.4345e-124
K03523	Transport (other)	biotin transport system substrate-specific component	82.52% (1902/2305)	67.13% (1777/2647)	-1.14406	2.11835e-20	-1.1373	1.43792e-20	1.23283e-35	3.71205e-35
K05550	Aromatic/Xenobiotic	benzoate/toluate 1,2-dioxygenase beta subunit [EC:1.14.12.10 1.14.12.-]	9.72% (224/2305)	4.46% (118/2647)	-1.11547	2.82806e-12	-1.13539	6.03345e-13	3.5789e-13	7.06422e-13
K08690	Aromatic/Xenobiotic	cis-2,3-dihydrobiphenyl-2,3-diol dehydrogenase [EC:1.3.1.56]	1.56% (36/2305)	0.57% (15/2647)	-1.12014	0.00547064	-1.13468	0.00393064	0.000601289	0.000818292
K19191	Cofactor	4-methylaminobutanoate oxidase (formaldehyde-forming) [EC:1.5.3.19]	9.89% (228/2305)	3.32% (88/2647)	-1.10816	8.06517e-08	-1.13198	2.61855e-08	2.83455e-21	6.59387e-21
K07552	Transport (other)	MFS transporter, DHA1 family, bicyclomycin/chloramphenicol resistance protein	81.34% (1875/2305)	40.65% (1076/2647)	-1.0918	3.14891e-20	-1.1315	3.16076e-23	1.14736e-194	4.82995e-193
K02031	Transport (other)	peptide/nickel transport system ATP-binding protein	82.82% (1909/2305)	44.84% (1187/2647)	-1.07915	3.43613e-22	-1.13114	7.40668e-25	1.60887e-174	4.63398e-173
K18233	Transport (other)	oleandomycin transport system permease protein	42.13% (971/2305)	6.04% (160/2647)	-1.06319	1.89592e-09	-1.1272	1.29336e-10	6.76756e-214	4.11505e-212
K19577	Transport (other)	MFS transporter, DHA1 family, inner membrane transport protein	76.96% (1774/2305)	34.87% (923/2647)	-1.10412	2.97783e-21	-1.12659	2.18984e-22	1.50923e-200	7.5084e-199
K00766		anthranilate phosphoribosyltransferase [EC:2.4.2.18]	97.22% (2241/2305)	76.01% (2012/2647)	-1.05093	0.000132442	-1.12637	2.61881e-05	9.61573e-117	1.01196e-115
K16515	Aromatic/Xenobiotic	4-oxalomesaconate hydratase [EC:4.2.1.83]	9.20% (212/2305)	1.32% (35/2647)	-1.03651	1.20465e-05	-1.11975	1.61217e-06	1.19723e-39	3.8371e-39
K18224		propane monooxygenase small subunit [EC:1.14.13.-]	8.16% (188/2305)	2.57% (68/2647)	-1.09458	7.62554e-08	-1.11948	2.73974e-08	3.62213e-19	8.0783e-19
K18232	Transport (other)	oleandomycin transport system ATP-binding protein	41.13% (948/2305)	5.97% (158/2647)	-1.0596	5.33877e-10	-1.11906	3.63754e-11	3.78853e-206	1.99834e-204
K05549	Aromatic/Xenobiotic	benzoate/toluate 1,2-dioxygenase alpha subunit [EC:1.14.12.10 1.14.12.-]	12.02% (277/2305)	4.76% (126/2647)	-1.08822	1.20165e-12	-1.11507	1.7566e-13	8.11218e-21	1.86823e-20
K18251	Aromatic/Xenobiotic	phthalate 3,4-dioxygenase alpha subunit [EC:1.14.12.-]	1.13% (26/2305)	0.60% (16/2647)	-1.1117	0.00305538	-1.11078	0.00283405	0.0610673	0.0724141
K03738		aldehyde:ferredoxin oxidoreductase [EC:1.2.7.5]	2.26% (52/2305)	1.47% (39/2647)	-1.13116	0.0039738	-1.11057	0.0036249	0.0439654	0.0528068
K01281		X-Pro dipeptidyl-peptidase [EC:3.4.14.11]	29.02% (669/2305)	3.06% (81/2647)	-1.06761	2.56264e-09	-1.10522	5.19494e-10	5.83113e-156	1.12959e-154
K19265		L-glyceraldehyde 3-phosphate reductase [EC:1.1.1.-]	75.44% (1739/2305)	39.55% (1047/2647)	-1.07315	2.5833e-18	-1.10093	8.65565e-20	2.72958e-146	4.57859e-145
K02529	Regulator	LacI family transcriptional regulator	89.24% (2057/2305)	70.65% (1870/2647)	-1.09722	1.28223e-16	-1.09947	3.60591e-17	5.43865e-61	2.4623e-60
K03862	Aromatic/Xenobiotic	vanillate O-demethylase monooxygenase subunit [EC:1.14.13.82]	21.34% (492/2305)	4.38% (116/2647)	-1.05826	2.854e-13	-1.09917	2.1687e-14	5.6822e-77	3.34814e-76
K11472		glycolate oxidase FAD binding subunit	22.34% (515/2305)	4.50% (119/2647)	-1.06359	1.80855e-07	-1.09354	5.52963e-08	4.53051e-82	2.85345e-81
K03391	Aromatic/Xenobiotic	pentachlorophenol monooxygenase [EC:1.14.13.50]	10.98% (253/2305)	2.46% (65/2647)	-1.06573	1.16344e-07	-1.09326	3.988e-08	1.60621e-35	4.82303e-35
K01802		peptidylprolyl isomerase [EC:5.2.1.8]	92.80% (2139/2305)	72.08% (1908/2647)	-1.08998	4.14539e-13	-1.09254	2.52854e-13	9.54105e-85	6.18825e-84
K09922		uncharacterized protein	1.34% (31/2305)	0.76% (20/2647)	-1.09002	0.00128143	-1.09046	0.00116288	0.0477318	0.0572049
K02057	Sugar/Carbohydrates	simple sugar transport system permease protein	89.02% (2052/2305)	54.74% (1449/2647)	-1.07593	2.0546e-17	-1.08559	6.42022e-18	1.33468e-164	3.01198e-163
K07093		uncharacterized protein	67.25% (1550/2305)	23.91% (633/2647)	-1.04783	3.99092e-23	-1.08332	8.0103e-25	3.72217e-212	2.20211e-210
K01477		allantoicase [EC:3.5.3.4]	43.17% (995/2305)	11.45% (303/2647)	-1.07244	9.34548e-17	-1.08236	3.54759e-17	1.06595e-145	1.76102e-144
K13282	N2	cyanophycinase [EC:3.4.15.6]	21.26% (490/2305)	3.59% (95/2647)	-1.02393	5.6956e-08	-1.06973	8.49491e-09	3.24629e-87	2.17646e-86
K19336		cyclic-di-GMP-binding biofilm dispersal mediator protein	7.94% (183/2305)	1.44% (38/2647)	-1.03862	7.81465e-05	-1.06898	3.95873e-05	6.30798e-30	1.73578e-29
K13658	Sugar/Carbohydrates	beta-1,4-mannosyltransferase&#160; [EC:2.4.1.251]	3.47% (80/2305)	0.72% (19/2647)	-1.03574	0.0018486	-1.0682	0.0012013	2.45392e-12	4.70782e-12
K15066	Aromatic/Xenobiotic	vanillate/3-O-methylgallate O-demethylase	5.34% (123/2305)	1.13% (30/2647)	-0.972706	0.000458132	-1.06332	7.63402e-05	4.47859e-18	9.76458e-18
K15894		UDP-N-acetylglucosamine 4,6-dehydratase [EC:4.2.1.115]	8.81% (203/2305)	1.32% (35/2647)	-1.01831	0.000749485	-1.06046	0.000332175	6.0006e-37	1.83839e-36
K03635		molybdopterin synthase catalytic subunit [EC:2.8.1.12]	85.99% (1982/2305)	55.76% (1476/2647)	-0.941317	6.50496e-08	-1.05407	7.79083e-10	5.21952e-124	6.17596e-123
K00304		sarcosine oxidase, subunit delta [EC:1.5.3.1]	17.31% (399/2305)	4.53% (120/2647)	-1.03081	1.97943e-09	-1.05368	5.44522e-10	5.77006e-50	2.23552e-49
K17203	Transport (other)	erythritol transport system permease protein	5.25% (121/2305)	1.74% (46/2647)	-0.84476	0.00295483	-1.05231	4.98822e-05	7.09415e-12	1.34219e-11
K16246	Aromatic/Xenobiotic	phenol hydroxylase P5 protein	5.08% (117/2305)	1.59% (42/2647)	-1.02181	1.90473e-05	-1.05016	8.68119e-06	3.49139e-12	6.68649e-12
K07335	Transport (other)	basic membrane protein A and related proteins	80.78% (1862/2305)	36.31% (961/2647)	-1.024	1.05698e-10	-1.04862	1.64253e-11	2.18113e-228	1.83634e-226
K01235	Sugar/Carbohydrates	alpha-glucuronidase [EC:3.2.1.139]	11.97% (276/2305)	2.23% (59/2647)	-1.03756	1.12754e-05	-1.04832	6.73397e-06	2.45786e-44	8.67086e-44
K11050	Transport (other)	multidrug/hemolysin transport system ATP-binding protein	1.91% (44/2305)	1.59% (42/2647)	-1.2067	0.000342839	-1.04643	0.00188547	0.445465	0.481067
K09955		uncharacterized protein	30.07% (693/2305)	10.88% (288/2647)	-0.981293	7.33247e-12	-1.04591	1.7566e-13	7.07586e-65	3.44584e-64
K05784	Aromatic/Xenobiotic	benzoate/toluate 1,2-dioxygenase reductase subunit [EC:1.18.1.-]	8.89% (205/2305)	4.57% (121/2647)	-1.02486	1.3392e-10	-1.04131	4.07705e-11	1.19665e-09	2.12016e-09
K00086		1,3-propanediol dehydrogenase [EC:1.1.1.202]	4.47% (103/2305)	1.81% (48/2647)	-1.02681	4.55703e-06	-1.04003	2.70493e-06	7.36175e-08	1.21852e-07
K03658		DNA helicase IV [EC:3.6.4.12]	3.69% (85/2305)	3.36% (89/2647)	-1.05095	0.000257173	-1.0369	0.000232604	0.537136	0.573277
K15526		L-cysteine:1D-myo-inositol 2-amino-2-deoxy-alpha-D-glucopyranoside ligase [EC:6.3.1.13]	88.76% (2046/2305)	55.69% (1474/2647)	-1.0124	9.12188e-05	-1.03681	4.08815e-05	3.74966e-154	7.20001e-153
K15520		mycothiol synthase [EC:2.3.1.189]	87.85% (2025/2305)	53.91% (1427/2647)	-0.998391	3.01295e-05	-1.03664	8.79729e-06	2.19745e-157	4.39289e-156
K10005	Transport (other)	glutamate transport system substrate-binding protein	85.68% (1975/2305)	61.54% (1629/2647)	-1.02711	1.44242e-16	-1.03548	2.78776e-17	4.70195e-84	3.01835e-83
K16203	Transport (other)	D-amino peptidase [EC:3.4.11.-]	35.27% (813/2305)	5.02% (133/2647)	-1.00692	8.3731e-08	-1.03376	2.58601e-08	7.82678e-172	2.1283e-170
K08688		creatinase [EC:3.5.3.3]	5.94% (137/2305)	2.64% (70/2647)	-1.02641	0.000216385	-1.03329	0.000155865	8.29266e-09	1.42709e-08
K07321		CO dehydrogenase maturation factor	33.23% (766/2305)	5.02% (133/2647)	-1.02095	2.2895e-05	-1.03189	1.53251e-05	4.24532e-155	8.18768e-154
K10008	Transport (other)	glutamate transport system ATP-binding protein [EC:3.6.3.-]	85.94% (1981/2305)	62.41% (1652/2647)	-1.02241	9.07461e-16	-1.02921	1.82224e-16	4.72034e-81	2.95223e-80
K09992		uncharacterized protein	35.57% (820/2305)	11.30% (299/2647)	-0.988369	2.94598e-14	-1.02895	1.77061e-15	3.87854e-94	2.87801e-93
K01662	Cofactor	1-deoxy-D-xylulose-5-phosphate synthase [EC:2.2.1.7]	98.61% (2273/2305)	93.16% (2466/2647)	-1.00074	0.00425956	-1.0288	0.00217324	3.84999e-23	9.34845e-23
K13930		triphosphoribosyl-dephospho-CoA synthase [EC:2.4.2.52]	4.34% (100/2305)	1.02% (27/2647)	-1.02077	0.00163138	-1.02713	0.00108366	7.80548e-14	1.56324e-13
K07050		misacylated tRNA(Ala) deacylase [EC:3.1.1.-]	12.41% (286/2305)	2.42% (64/2647)	-0.994158	0.000329601	-1.02095	0.000142686	1.44702e-44	5.1421e-44
K19424	Sugar/Carbohydrates	glycosyltransferase EpsF [EC:2.4.-.-]	1.17% (27/2305)	3.36% (89/2647)	-1.07468	0.000640756	-1.01405	0.00131652	2.28164e-07	3.69008e-07
K03571	tc:9.B.157.1	rod shape-determining protein MreD	9.72% (224/2305)	9.94% (263/2647)	-1.0152	7.80545e-07	-1.01342	7.28077e-07	0.811091	0.8367
K00365		urate oxidase [EC:1.7.3.3]	56.96% (1313/2305)	12.73% (337/2647)	-0.974679	5.53665e-18	-1.00944	2.30864e-19	2.30393e-248	3.47814e-246
K09967		uncharacterized protein	29.07% (670/2305)	13.03% (345/2647)	-0.937889	2.00165e-15	-1.00703	1.02136e-17	2.14052e-44	7.56963e-44
K00692	Sugar/Carbohydrates	levansucrase [EC:2.4.1.10]	5.08% (117/2305)	1.89% (50/2647)	-0.917693	0.0032846	-1.00011	0.00107874	6.17715e-10	1.10608e-09
K01286		D-alanyl-D-alanine carboxypeptidase [EC:3.4.16.4]	63.51% (1464/2305)	19.72% (522/2647)	-0.93771	2.79896e-18	-0.99995	4.15191e-21	1.101e-222	8.76398e-221
K07225		putative hemin transport protein	3.51% (81/2305)	2.23% (59/2647)	-0.992702	3.79866e-06	-0.996844	3.09953e-06	0.00754564	0.00959756
K06324		spore coat protein A	12.75% (294/2305)	1.44% (38/2647)	-0.862335	0.000131794	-0.99635	9.37897e-06	4.52493e-62	2.08748e-61
K10007	Transport (other)	glutamate transport system permease protein	85.25% (1965/2305)	61.99% (1641/2647)	-0.987495	2.93773e-15	-0.995413	6.19587e-16	7.69507e-78	4.5711e-77
K04755		ferredoxin, 2Fe-2S	20.26% (467/2305)	10.20% (270/2647)	-0.959662	2.80585e-14	-0.993183	1.81636e-15	3.29826e-23	8.01764e-23
K04768		acetoin utilization protein AcuC	70.37% (1622/2305)	22.21% (588/2647)	-0.978208	5.04471e-13	-0.992081	1.55711e-13	3.00401e-263	7.7362e-261
K02056	Sugar/Carbohydrates	simple sugar transport system ATP-binding protein [EC:3.6.3.17]	89.15% (2055/2305)	57.31% (1517/2647)	-0.976657	2.26601e-14	-0.98846	5.48731e-15	2.11487e-146	3.57486e-145
K05351	Sugar/Carbohydrates	D-xylulose reductase [EC:1.1.1.9]	1.87% (43/2305)	4.72% (125/2647)	-1.00916	0.00108259	-0.986392	0.0012357	1.57393e-08	2.6708e-08
K03098		apolipoprotein D and lipocalin family protein	9.89% (228/2305)	8.27% (219/2647)	-0.975277	1.99426e-12	-0.97826	1.37401e-12	0.052452	0.0627076
K00302		sarcosine oxidase, subunit alpha [EC:1.5.3.1]	23.04% (531/2305)	5.52% (146/2647)	-0.954872	4.62962e-10	-0.97792	1.11507e-10	3.59417e-74	2.01476e-73
K11618	Regulator	two-component system, NarL family, response regulator LiaR	2.60% (60/2305)	1.10% (29/2647)	-1.07014	0.00438453	-0.976013	0.0044838	9.17531e-05	0.00013059
K00491	N2	nitric-oxide synthase, bacterial [EC:1.14.13.165]	21.56% (497/2305)	3.70% (98/2647)	-0.958149	1.00737e-09	-0.971497	4.72571e-10	9.25986e-88	6.23687e-87
K00457	Cofactor	4-hydroxyphenylpyruvate dioxygenase [EC:1.13.11.27]	63.56% (1465/2305)	15.83% (419/2647)	-0.946209	7.05038e-15	-0.969215	1.04921e-15	7.63929e-272	2.78707e-269
K16784	Transport (other)	biotin transport system ATP-binding protein [EC:3.6.3.-]	43.56% (1004/2305)	46.73% (1237/2647)	-0.966825	1.78271e-16	-0.967985	1.02707e-16	0.0256253	0.0314427
K08139	Transport (other)	MFS transporter, SP family, sugar:H+ symporter	24.25% (559/2305)	4.87% (129/2647)	-0.948556	1.05806e-10	-0.966449	3.5968e-11	2.88393e-90	2.01369e-89
K00823		4-aminobutyrate aminotransferase [EC:2.6.1.19]	55.23% (1273/2305)	15.68% (415/2647)	-0.937095	1.31035e-15	-0.965013	5.42527e-17	2.45788e-194	1.02482e-192
K15921	Sugar/Carbohydrates	arabinoxylan arabinofuranohydrolase [EC:3.2.1.55]	3.69% (85/2305)	1.85% (49/2647)	-0.93398	0.000760384	-0.963251	0.00040481	9.78401e-05	0.000138982
K15987	Transport (other)	K(+)-stimulated pyrophosphate-energized sodium pump [EC:3.6.1.1]	59.91% (1381/2305)	21.50% (569/2647)	-0.915705	5.76267e-07	-0.958492	9.13468e-09	1.68892e-171	4.53625e-170
K00303		sarcosine oxidase, subunit beta [EC:1.5.3.1]	36.14% (833/2305)	9.90% (262/2647)	-0.896552	1.00068e-13	-0.955509	8.4208e-16	3.53238e-112	3.38397e-111
K11959	N2	urea transport system substrate-binding protein	21.78% (502/2305)	10.24% (271/2647)	-0.919388	1.2102e-14	-0.955387	4.939e-16	5.43997e-29	1.47469e-28
K00523		CDP-4-dehydro-6-deoxyglucose reductase [EC:1.17.1.1]	5.51% (127/2305)	2.08% (55/2647)	-0.922397	2.54999e-05	-0.950183	1.10008e-05	1.61296e-10	2.92888e-10
K11961	N2	urea transport system permease protein	21.08% (486/2305)	10.01% (265/2647)	-0.900077	5.68715e-14	-0.948026	1.15313e-15	2.58237e-27	6.79425e-27
K09162		chlorite dismutase [EC:1.13.11.49]	93.67% (2159/2305)	61.43% (1626/2647)	-0.880543	0.00458476	-0.94734	0.00158639	2.28507e-173	6.33166e-172
K11963	N2	urea transport system ATP-binding protein	21.56% (497/2305)	10.09% (267/2647)	-0.903573	3.31718e-14	-0.945844	1.04921e-15	6.97147e-29	1.88635e-28
K00305		sarcosine oxidase, subunit gamma [EC:1.5.3.1]	19.65% (453/2305)	4.16% (110/2647)	-0.909102	3.68283e-08	-0.945659	7.06769e-09	1.3312e-68	6.8889e-68
K15034		ribosome-associated protein	71.32% (1644/2305)	26.56% (703/2647)	-0.875552	1.04468e-12	-0.944917	1.47097e-15	1.50078e-224	1.21674e-222
K00271		valine dehydrogenase (NAD+) [EC:1.4.1.23]	46.90% (1081/2305)	9.03% (239/2647)	-0.931449	2.60178e-10	-0.944244	1.192e-10	2.75231e-208	1.5062e-206
K03734		thiamine biosynthesis lipoprotein	56.88% (1311/2305)	31.24% (827/2647)	-0.956152	1.49611e-20	-0.943623	3.04314e-21	3.04914e-74	1.71363e-73
K01640		hydroxymethylglutaryl-CoA lyase [EC:4.1.3.4]	70.11% (1616/2305)	28.03% (742/2647)	-0.80129	2.18484e-06	-0.94288	1.53709e-08	1.0955e-197	4.89399e-196
K11103	Transport (other)	aerobic C4-dicarboxylate transport protein	61.95% (1428/2305)	27.13% (718/2647)	-0.92682	1.31478e-17	-0.941842	2.79275e-18	1.02695e-136	1.49368e-135
K17285		selenium-binding protein 1	10.33% (238/2305)	2.19% (58/2647)	-0.918281	5.00816e-06	-0.939338	2.44413e-06	7.13964e-35	2.1249e-34
K07032		uncharacterized protein	64.64% (1490/2305)	21.53% (570/2647)	-0.869432	4.78802e-18	-0.936595	4.398e-21	5.86549e-213	3.51769e-211
K16898		ATP-dependent helicase/nuclease subunit A [EC:3.1.-.- 3.6.4.12]	2.34% (54/2305)	1.62% (43/2647)	-0.928094	0.00546192	-0.936388	0.00414505	0.0801888	0.0941702
K04092		chorismate mutase [EC:5.4.99.5]	55.97% (1290/2305)	45.83% (1213/2647)	-0.997721	6.37231e-13	-0.935885	7.56585e-12	1.24597e-12	2.42654e-12
K05281		2'-hydroxyisoflavone reductase [EC:1.3.1.45]	8.81% (203/2305)	1.10% (29/2647)	-0.890917	0.00135898	-0.935048	0.000623216	1.4935e-40	4.87587e-40
K11962	N2	urea transport system ATP-binding protein	21.04% (485/2305)	10.09% (267/2647)	-0.88399	1.47391e-13	-0.931929	3.19668e-15	7.26967e-27	1.89444e-26
K01555		fumarylacetoacetase [EC:3.7.1.2]	57.01% (1314/2305)	12.47% (330/2647)	-0.91253	1.49735e-10	-0.931869	4.07705e-11	1.73559e-252	3.45383e-250
K16421		4-hydroxymandelate synthase [EC:1.13.11.46]	15.27% (352/2305)	1.06% (28/2647)	-0.916892	0.000446041	-0.931606	0.000314219	1.19599e-88	8.20698e-88
K01820	Sugar/Carbohydrates	L-rhamnose isomerase / sugar isomerase [EC:5.3.1.14 5.3.1.-]	44.51% (1026/2305)	11.41% (302/2647)	-0.845951	2.99003e-14	-0.931434	2.78776e-17	1.30564e-156	2.58646e-155
K16237	Transport (other)	aromatic amino acid permease	22.39% (516/2305)	20.74% (549/2647)	-0.933688	1.13641e-09	-0.929273	1.14206e-09	0.165538	0.188632
K07178		RIO kinase 1 [EC:2.7.11.1]	28.07% (647/2305)	4.76% (126/2647)	-0.880575	2.0162e-06	-0.928026	4.70434e-07	3.66271e-119	4.00884e-118
K03298	Transport (other)	drug/metabolite transporter, DME family	53.28% (1228/2305)	11.30% (299/2647)	-0.827839	3.58411e-13	-0.927864	1.41133e-16	1.36747e-233	1.30147e-231
K00836		diaminobutyrate-2-oxoglutarate transaminase [EC:2.6.1.76]	49.20% (1134/2305)	17.34% (459/2647)	-0.899982	3.44547e-12	-0.925692	6.14862e-13	7.50036e-129	9.62949e-128
K18254	Aromatic/Xenobiotic	phthalate 3,4-dioxygenase ferredoxin reductase subunit [EC:1.18.1.3]	2.95% (68/2305)	1.25% (33/2647)	-0.818269	0.00256334	-0.923977	0.000475913	2.84852e-05	4.19187e-05
K00793	Cofactor	riboflavin synthase [EC:2.5.1.9]	92.93% (2142/2305)	62.49% (1654/2647)	-0.837323	0.000374159	-0.923193	5.81286e-05	4.51008e-154	8.62233e-153
K05977		2'-hydroxybiphenyl-2-sulfinate desulfinase [EC:3.13.1.3]	2.13% (49/2305)	1.06% (28/2647)	-0.906976	0.00195737	-0.918531	0.00151459	0.00264906	0.00346818
K03668		heat shock protein HslJ	2.86% (66/2305)	1.44% (38/2647)	-0.888423	0.000468985	-0.917783	0.000240819	0.000659523	0.000895315
K02651	Transport (other)	pilus assembly protein Flp/PilA	24.73% (570/2305)	3.55% (94/2647)	-0.87526	1.12384e-06	-0.916662	2.34983e-07	5.43034e-113	5.28311e-112
K07146		UPF0176 protein	24.90% (574/2305)	26.67% (706/2647)	-0.917655	2.27307e-10	-0.916181	1.79165e-10	0.161813	0.184628
K11960	N2	urea transport system permease protein	21.30% (491/2305)	10.16% (269/2647)	-0.873603	2.16883e-13	-0.91547	8.03143e-15	1.97546e-27	5.22887e-27
K17243	Sugar/Carbohydrates	alpha-1,4-digalacturonate transport system permease protein	8.07% (186/2305)	1.55% (41/2647)	-0.762791	0.00515381	-0.914475	0.000401552	4.22603e-29	1.14845e-28
K01048	Lipid	lysophospholipase [EC:3.1.1.5]	5.60% (129/2305)	17.42% (461/2647)	-0.945058	1.69713e-05	-0.908881	3.01872e-05	1.07935e-39	3.46438e-39
K10233	Sugar/Carbohydrates	alpha-glucoside transport system permease protein	54.84% (1264/2305)	12.69% (336/2647)	-0.859183	1.21414e-07	-0.908696	1.25626e-08	1.35029e-228	1.15913e-226
K19510		fructoselysine-6-phosphate deglycase	5.81% (134/2305)	9.67% (256/2647)	-0.918524	0.00150422	-0.908683	0.00113859	4.53849e-07	7.22791e-07
K05548	Transport (other)	MFS transporter, AAHS family, benzoate transport protein	18.13% (418/2305)	7.14% (189/2647)	-0.898064	2.98866e-11	-0.907133	7.56585e-12	3.17824e-32	9.06472e-32
K17686	tc:3.A.3.27	Cu+-exporting ATPase [EC:3.6.3.54]	97.14% (2239/2305)	90.25% (2389/2647)	-0.875498	0.000255485	-0.905476	0.000118783	6.25734e-24	1.54162e-23
K18988		D-alanyl-D-alanine-carboxypeptidase / D-alanyl-D-alanine-endopeptidase [EC:3.4.-.-]	4.51% (104/2305)	0.87% (23/2647)	-0.883625	0.00348734	-0.901146	0.00259681	1.18732e-16	2.52334e-16
K06378		stage II sporulation protein AA (anti-sigma F factor antagonist)	20.74% (478/2305)	2.64% (70/2647)	-0.874255	4.30714e-06	-0.899382	1.81875e-06	1.39792e-98	1.12295e-97
K06955		uncharacterized protein	14.49% (334/2305)	2.91% (77/2647)	-0.864956	6.35516e-05	-0.899248	2.44039e-05	1.9304e-51	7.65515e-51
K10119	Sugar/Carbohydrates	raffinose/stachyose/melibiose transport system permease protein	56.79% (1309/2305)	42.31% (1120/2647)	-0.896892	1.66531e-14	-0.898206	1.37162e-15	2.94603e-24	7.31578e-24
K03534	Sugar/Carbohydrates	L-rhamnose mutarotase [EC:5.1.3.32]	46.85% (1080/2305)	12.62% (334/2647)	-0.821549	1.00068e-13	-0.895872	1.41133e-16	1.10982e-160	2.35863e-159
K08483	Sugar/Carbohydrates	phosphotransferase system, enzyme I, PtsI [EC:2.7.3.9]	78.83% (1817/2305)	70.23% (1859/2647)	-0.934443	5.44429e-15	-0.895712	5.54062e-15	4.65503e-12	8.86461e-12
K19190		nicotine blue oxidoreductase [EC:1.1.1.328]	65.86% (1518/2305)	19.46% (515/2647)	-0.864323	2.10977e-13	-0.895563	1.91299e-14	6.14233e-249	9.60398e-247
K18455		mycothiol S-conjugate amidase [EC:3.5.1.115]	87.90% (2026/2305)	55.65% (1473/2647)	-0.871985	0.00082854	-0.895045	0.000437286	1.27595e-144	2.0613e-143
K15738	Transport (other)	ATP-binding cassette, subfamily F, uup	51.06% (1177/2305)	19.42% (514/2647)	-0.879791	2.07483e-10	-0.894735	6.41255e-11	2.93144e-123	3.42236e-122
K00372	N2	assimilatory nitrate reductase catalytic subunit [EC:1.7.99.4]	55.18% (1272/2305)	8.92% (236/2647)	-0.845107	7.78825e-12	-0.894493	3.28425e-13	9.85748e-290	8.63121e-287
K09793		uncharacterized protein	45.86% (1057/2305)	21.46% (568/2647)	-0.885695	5.13835e-13	-0.891831	2.76588e-13	7.85152e-75	4.45836e-74
K03300	Transport (other)	citrate-Mg2+:H+ or citrate-Ca2+:H+ symporter, CitMHS family	30.24% (697/2305)	11.18% (296/2647)	-0.878733	4.76229e-14	-0.891187	9.70228e-15	2.0453e-63	9.69085e-63
K14519		NADP-dependent aldehyde dehydrogenase [EC:1.2.1.4]	53.97% (1244/2305)	13.03% (345/2647)	-0.848672	9.77112e-15	-0.890691	3.20745e-16	4.65802e-216	2.99894e-214
K12234		coenzyme F420-0:L-glutamate ligase / coenzyme F420-1:gamma-L-glutamate ligase [EC:6.3.2.31 6.3.2.34]	79.91% (1842/2305)	34.45% (912/2647)	-0.772325	3.38996e-05	-0.890188	8.14452e-07	1.02654e-236	1.15236e-234
K07053		uncharacterized protein	84.34% (1944/2305)	54.14% (1433/2647)	-0.887652	1.41816e-09	-0.886117	1.11521e-09	1.13287e-119	1.25562e-118
K06013		STE24 endopeptidase [EC:3.4.24.84]	23.43% (540/2305)	3.02% (80/2647)	-0.862244	0.00023257	-0.884592	0.00012868	3.1616e-112	3.03541e-111
K10006	Transport (other)	glutamate transport system permease protein	83.64% (1928/2305)	60.75% (1608/2647)	-0.86938	1.20303e-13	-0.883661	1.9153e-14	5.72459e-73	3.15248e-72
K01209	Sugar/Carbohydrates	alpha-N-arabinofuranosidase [EC:3.2.1.55]	44.25% (1020/2305)	20.10% (532/2647)	-0.842087	2.4292e-11	-0.882215	1.51846e-12	3.30385e-75	1.89323e-74
K00956	S cycle	sulfate adenylyltransferase subunit 1 [EC:2.7.7.4]	59.18% (1364/2305)	30.30% (802/2647)	-0.865766	4.23266e-14	-0.881385	9.54998e-15	8.8366e-94	6.48017e-93
K06867		uncharacterized protein	59.74% (1377/2305)	32.30% (855/2647)	-0.860441	9.83105e-15	-0.880715	1.46709e-15	2.80956e-84	1.81211e-83
K03928		carboxylesterase [EC:3.1.1.1]	46.46% (1071/2305)	11.75% (311/2647)	-0.84295	1.13402e-05	-0.879006	3.30942e-06	5.99923e-168	1.41971e-166
K00129		aldehyde dehydrogenase (NAD(P)+) [EC:1.2.1.5]	6.33% (146/2305)	2.49% (66/2647)	-0.856936	8.4482e-06	-0.878434	4.07278e-06	2.93398e-11	5.44048e-11
K19707		sigma-B regulation protein RsbQ	24.43% (563/2305)	4.80% (127/2647)	-0.839289	3.26641e-10	-0.876963	4.31492e-11	3.06653e-92	2.19367e-91
K01805	Sugar/Carbohydrates	xylose isomerase [EC:5.3.1.5]	67.25% (1550/2305)	26.79% (709/2647)	-0.839693	1.1592e-12	-0.875855	3.84078e-14	1.97314e-183	6.69645e-182
K09818	Transport (other)	manganese/iron transport system substrate-binding protein	6.94% (160/2305)	2.72% (72/2647)	-0.865935	0.00495819	-0.874742	0.00338282	1.88375e-12	3.62827e-12
K02503		histidine triad (HIT) family protein	86.07% (1984/2305)	61.88% (1638/2647)	-0.86365	1.53152e-10	-0.874736	6.09274e-11	3.72052e-85	2.42027e-84
K01438		acetylornithine deacetylase [EC:3.5.1.16]	31.80% (733/2305)	11.86% (314/2647)	-0.828503	5.77666e-13	-0.873932	1.46371e-14	1.07461e-66	5.37057e-66
K02837		peptide chain release factor 3	39.22% (904/2305)	40.20% (1064/2647)	-0.858083	4.52491e-13	-0.873601	1.11387e-13	0.484967	0.520643
K07161		uncharacterized protein	51.58% (1189/2305)	26.94% (713/2647)	-0.848197	5.96905e-07	-0.872869	2.01298e-07	3.59967e-71	1.93366e-70
K08982		putative membrane protein	49.33% (1137/2305)	12.24% (324/2647)	-0.787595	1.12435e-14	-0.870165	6.42089e-18	1.7801e-185	6.38792e-184
K03072	tc:2.A.6.4	preprotein translocase subunit SecD	90.98% (2097/2305)	70.38% (1863/2647)	-0.872596	5.07866e-05	-0.869683	4.35369e-05	3.94174e-77	2.32573e-76
K10117	Sugar/Carbohydrates	raffinose/stachyose/melibiose transport system substrate-binding protein	59.00% (1360/2305)	43.75% (1158/2647)	-0.869891	7.05184e-14	-0.869408	7.19715e-15	9.55403e-27	2.48382e-26
K00677		UDP-N-acetylglucosamine acyltransferase [EC:2.3.1.129]	6.25% (144/2305)	1.55% (41/2647)	-0.757735	0.0049628	-0.864912	0.000821287	9.29188e-19	2.0504e-18
K16783	Transport (other)	biotin transport system permease protein	40.91% (943/2305)	34.38% (910/2647)	-0.859046	6.03942e-14	-0.864695	2.6428e-14	2.4541e-06	3.78311e-06
K19267		NAD(P)H dehydrogenase (quinone) [EC:1.6.5.2]	54.40% (1254/2305)	15.49% (410/2647)	-0.800206	1.66327e-15	-0.864635	2.50753e-18	2.28874e-189	8.71313e-188
K00363	N2	nitrite reductase (NADH) small subunit [EC:1.7.1.15]	71.93% (1658/2305)	31.21% (826/2647)	-0.805683	4.75498e-10	-0.863417	1.6409e-11	6.65648e-185	2.35017e-183
K19746		D-arginine dehydrogenase [EC:1.4.99.6]	7.16% (165/2305)	3.02% (80/2647)	-0.84044	0.000129151	-0.862845	6.48196e-05	1.89483e-11	3.53907e-11
K02609	Aromatic/Xenobiotic	ring-1,2-phenylacetyl-CoA epoxidase subunit PaaA [EC:1.14.13.149]	65.47% (1509/2305)	16.51% (437/2647)	-0.834283	1.2505e-10	-0.862779	1.82065e-11	6.99247e-283	4.37329e-280
K00009	Sugar/Carbohydrates	mannitol-1-phosphate 5-dehydrogenase [EC:1.1.1.17]	14.23% (328/2305)	6.31% (167/2647)	-0.856746	5.422e-05	-0.861059	4.35369e-05	1.77962e-20	4.06426e-20
K01811	Sugar/Carbohydrates	alpha-D-xyloside xylohydrolase [EC:3.2.1.177]	36.96% (852/2305)	13.11% (347/2647)	-0.840167	8.47941e-11	-0.860532	1.29131e-11	2.98908e-86	1.97676e-85
K00148		glutathione-independent formaldehyde dehydrogenase [EC:1.2.1.46]	39.48% (910/2305)	8.05% (213/2647)	-0.789929	9.27571e-11	-0.860103	1.27626e-12	4.44135e-160	9.21527e-159
K01537	Transport (other)	Ca2+-transporting ATPase [EC:3.6.3.8]	29.50% (680/2305)	22.40% (593/2647)	-0.856014	2.26601e-14	-0.857903	7.05483e-15	1.36467e-08	2.32834e-08
K07104	Aromatic/Xenobiotic	catechol 2,3-dioxygenase [EC:1.13.11.2]	22.43% (517/2305)	8.73% (231/2647)	-0.838817	6.33322e-07	-0.857395	2.44721e-07	1.79787e-41	5.95392e-41
K05916	N2	nitric oxide dioxygenase [EC:1.14.12.17]	51.28% (1182/2305)	21.99% (582/2647)	-0.846074	1.57775e-16	-0.855854	4.82599e-17	2.01466e-103	1.73284e-102
K19338	Regulator	LysR family transcriptional regulator, nitrogen assimilation regulatory protein	4.64% (107/2305)	1.62% (43/2647)	-0.847096	0.00188869	-0.855734	0.00140478	6.08554e-10	1.09012e-09
K02478		two-component system, LytT family, sensor kinase [EC:2.7.13.3]	59.48% (1371/2305)	16.55% (438/2647)	-0.837524	1.79982e-13	-0.853879	4.50659e-14	3.13304e-222	2.36491e-220
K11939	Transport (other)	inner membrane transporter RhtA	81.56% (1880/2305)	51.23% (1356/2647)	-0.844686	2.26601e-14	-0.852807	1.29204e-15	8.86954e-115	8.92663e-114
K02379		FdhD protein	81.08% (1869/2305)	44.47% (1177/2647)	-0.771114	2.07837e-06	-0.852681	1.67813e-08	6.5326e-160	1.34271e-158
K07302		isoquinoline 1-oxidoreductase, alpha subunit [EC:1.3.99.16]	16.79% (387/2305)	2.12% (56/2647)	-0.810987	0.000341264	-0.851099	0.000142504	9.62408e-79	5.81965e-78
K10439	Transport (other)	ribose transport system substrate-binding protein	73.49% (1694/2305)	34.72% (919/2647)	-0.807438	6.37336e-16	-0.850883	1.22106e-18	2.88364e-168	6.93657e-167
K01745		histidine ammonia-lyase [EC:4.3.1.3]	75.97% (1751/2305)	33.09% (876/2647)	-0.785548	7.76557e-12	-0.850221	6.11421e-14	9.27412e-207	4.95147e-205
K06137	PGP putative	pyrroloquinoline-quinone synthase [EC:1.3.3.11]	16.83% (388/2305)	3.63% (96/2647)	-0.822478	1.12198e-06	-0.849944	3.75029e-07	2.60751e-57	1.1247e-56
K19640		putative two-component system protein, hydrogenase maturation factor HypX/HoxX	15.27% (352/2305)	2.68% (71/2647)	-0.830861	1.90992e-06	-0.848386	1.01916e-06	1.68795e-59	7.53296e-59
K03546		exonuclease SbcC	72.58% (1673/2305)	32.00% (847/2647)	-0.862467	5.75688e-14	-0.84832	1.80226e-14	8.19809e-184	2.84851e-182
K09684		purine catabolism regulatory protein	71.15% (1640/2305)	28.75% (761/2647)	-0.821777	3.62988e-14	-0.846893	1.83204e-15	8.75994e-201	4.45942e-199
K00380	S cycle	sulfite reductase (NADPH) flavoprotein alpha-component [EC:1.8.1.2]	10.11% (233/2305)	8.58% (227/2647)	-0.82334	1.34391e-07	-0.846711	3.988e-08	0.0693464	0.0819209
K07402		xanthine dehydrogenase accessory factor	78.79% (1816/2305)	40.54% (1073/2647)	-0.788202	2.82848e-10	-0.845356	2.03943e-12	3.79167e-169	9.32579e-168
K02116	tc:3.A.2.1	ATP synthase protein I	38.26% (882/2305)	8.31% (220/2647)	-0.808758	0.000177907	-0.844543	6.86044e-05	7.14626e-147	1.22691e-145
K03824		putative acetyltransferase [EC:2.3.1.-]	30.80% (710/2305)	8.42% (223/2647)	-0.792012	1.13988e-10	-0.843381	3.93619e-12	4.2897e-92	3.05868e-91
K07090		uncharacterized protein	96.36% (2221/2305)	81.98% (2170/2647)	-0.808388	0.000166351	-0.843134	6.87667e-05	9.43148e-63	4.40673e-62
K04085		tRNA 2-thiouridine synthesizing protein A [EC:2.8.1.-]	23.82% (549/2305)	6.04% (160/2647)	-0.817455	1.28952e-05	-0.840836	5.37332e-06	2.67171e-73	1.475e-72
K03856		3-deoxy-7-phosphoheptulonate synthase [EC:2.5.1.54]	14.27% (329/2305)	16.77% (444/2647)	-0.846806	7.36251e-05	-0.840463	6.68491e-05	0.0166333	0.0206759
K07576		metallo-beta-lactamase family protein	11.37% (262/2305)	3.51% (93/2647)	-0.808229	9.50084e-06	-0.839356	2.98785e-06	3.44639e-27	9.04575e-27
K07315		phosphoserine phosphatase RsbU/P [EC:3.1.3.3]	21.78% (502/2305)	5.82% (154/2647)	-0.815965	1.44671e-09	-0.83892	3.66634e-10	3.64162e-63	1.70879e-62
K01457		allophanate hydrolase [EC:3.5.1.54]	24.73% (570/2305)	11.14% (295/2647)	-0.755911	1.37504e-10	-0.836174	1.1138e-12	2.49408e-36	7.58269e-36
K00518		nickel superoxide dismutase [EC:1.15.1.1]	48.55% (1119/2305)	9.26% (245/2647)	-0.815823	4.17617e-07	-0.832983	1.90447e-07	8.17232e-220	5.96307e-218
K01785		aldose 1-epimerase [EC:5.1.3.3]	86.55% (1995/2305)	66.75% (1767/2647)	-0.804185	2.58713e-10	-0.828975	3.5249e-11	1.35966e-61	6.23961e-61
K00282		glycine dehydrogenase subunit 1 [EC:1.4.4.2]	5.03% (116/2305)	2.12% (56/2647)	-0.820151	0.00286345	-0.828553	0.00209305	2.23885e-08	3.7786e-08
K07245	Transport (other)	copper resistance protein D	91.06% (2099/2305)	58.44% (1547/2647)	-0.770571	0.00171202	-0.825986	0.000510362	7.49806e-161	1.60129e-159
K02611	Aromatic/Xenobiotic	ring-1,2-phenylacetyl-CoA epoxidase subunit PaaC [EC:1.14.13.149]	65.08% (1500/2305)	16.58% (439/2647)	-0.79698	9.15674e-10	-0.825668	1.50926e-10	9.42174e-278	5.15605e-275
K12960		5-methylthioadenosine/S-adenosylhomocysteine deaminase [EC:3.5.4.31 3.5.4.28]	30.46% (702/2305)	10.96% (290/2647)	-0.810044	1.00711e-08	-0.824818	2.92563e-09	1.70516e-66	8.48315e-66
K16163		maleylpyruvate isomerase [EC:5.2.1.4]	62.34% (1437/2305)	20.74% (549/2647)	-0.796807	2.73247e-11	-0.824351	3.6253e-12	1.76888e-200	8.70131e-199
K07222		putative flavoprotein involved in K+ transport	53.84% (1241/2305)	23.04% (610/2647)	-0.764895	3.66068e-15	-0.822918	1.22958e-17	6.38994e-112	6.09481e-111
K00096		glycerol-1-phosphate dehydrogenase [NAD(P)+] [EC:1.1.1.261]	38.31% (883/2305)	13.90% (368/2647)	-0.814595	0.000558448	-0.822388	0.000335097	1.0151e-87	6.82662e-87
K00479		Rieske 2Fe-2S family protein	32.89% (758/2305)	7.82% (207/2647)	-0.785381	8.35312e-11	-0.820904	7.75299e-12	3.37255e-113	3.30314e-112
K00848		rhamnulokinase [EC:2.7.1.5]	45.94% (1059/2305)	17.08% (452/2647)	-0.775006	1.16535e-12	-0.820325	1.42072e-14	6.85645e-109	6.29299e-108
K05782	Transport (other)	benzoate membrane transport protein	35.18% (811/2305)	12.35% (327/2647)	-0.785799	7.66873e-14	-0.818551	5.31786e-15	4.53631e-82	2.85345e-81
K00283		glycine dehydrogenase subunit 2 [EC:1.4.4.2]	5.12% (118/2305)	2.15% (57/2647)	-0.809404	0.00284288	-0.818355	0.00204892	1.81994e-08	3.07752e-08
K01468		imidazolonepropionase [EC:3.5.2.7]	74.53% (1718/2305)	31.36% (830/2647)	-0.748287	7.8901e-10	-0.815974	1.0704e-11	7.47142e-209	4.19357e-207
K01473		N-methylhydantoinase A [EC:3.5.2.14]	32.54% (750/2305)	13.11% (347/2647)	-0.765076	8.33864e-12	-0.815373	1.52166e-13	3.33217e-61	1.5133e-60
K07403		membrane-bound serine protease (ClpP class)	5.99% (138/2305)	3.55% (94/2647)	-0.808808	0.000475235	-0.814814	0.000344928	6.43354e-05	9.23476e-05
K01039	Aromatic/Xenobiotic	glutaconate CoA-transferase, subunit A [EC:2.8.3.12]	40.30% (929/2305)	8.39% (222/2647)	-0.78374	6.01184e-10	-0.812488	9.39635e-11	5.51141e-162	1.20045e-160
K10441	Transport (other)	ribose transport system ATP-binding protein [EC:3.6.3.17]	72.10% (1662/2305)	34.00% (900/2647)	-0.764334	1.73026e-14	-0.811376	3.18018e-17	6.5484e-162	1.41925e-160
K02803	Transport (other)	PTS system, N-acetylglucosamine-specific IIB component [EC:2.7.1.69]	45.34% (1045/2305)	21.12% (559/2647)	-0.812774	1.11944e-08	-0.811226	8.49491e-09	3.91954e-74	2.19434e-73
K01676		fumarate hydratase, class I [EC:4.2.1.2]	56.62% (1305/2305)	18.78% (497/2647)	-0.805235	1.12613e-09	-0.811101	5.88397e-10	1.21535e-171	3.28444e-170
K09975		uncharacterized protein	17.79% (410/2305)	3.36% (89/2647)	-0.772103	1.54549e-05	-0.811001	4.30968e-06	8.14634e-67	4.0853e-66
K01487		guanine deaminase [EC:3.5.4.3]	27.85% (642/2305)	13.18% (349/2647)	-0.779582	3.07814e-12	-0.809447	1.7566e-13	4.79164e-38	1.50163e-37
K13771	Regulator	Rrf2 family transcriptional regulator, nitric oxide-sensitive transcriptional repressor	41.00% (945/2305)	18.28% (484/2647)	-0.804131	3.12592e-13	-0.809336	1.71452e-13	8.99011e-70	4.73062e-69
K01192	Sugar/Carbohydrates	beta-mannosidase [EC:3.2.1.25]	36.79% (848/2305)	16.47% (436/2647)	-0.76333	2.20014e-11	-0.809209	8.23543e-13	7.13622e-60	3.19779e-59
K02612	Aromatic/Xenobiotic	ring-1,2-phenylacetyl-CoA epoxidase subunit PaaD	64.73% (1492/2305)	16.47% (436/2647)	-0.780685	1.7037e-09	-0.807675	3.23276e-10	1.41195e-275	6.1815e-273
K15268	Transport (other)	O-acetylserine/cysteine efflux transporter	42.39% (977/2305)	11.60% (307/2647)	-0.776679	1.08802e-13	-0.805792	9.70228e-15	5.76247e-138	8.49431e-137
K09165		uncharacterized protein	49.07% (1131/2305)	14.02% (371/2647)	-0.783543	3.912e-12	-0.804795	7.91562e-13	3.11402e-162	6.85084e-161
K03892	Regulator	ArsR family transcriptional regulator	89.07% (2053/2305)	56.29% (1490/2647)	-0.695616	7.95398e-07	-0.80432	3.76994e-09	3.93451e-153	7.42469e-152
K16235	Transport (other)	S-methylmethionine transporter	4.64% (107/2305)	9.94% (263/2647)	-0.838833	0.00075298	-0.800944	0.00116276	7.81337e-13	1.52778e-12
K06016		N-carbamoyl-L-amino-acid hydrolase [EC:3.5.1.87]	68.63% (1582/2305)	24.22% (641/2647)	-0.727496	5.52586e-10	-0.800629	3.92545e-12	1.93442e-222	1.5123e-220
K03366		meso-butanediol dehydrogenase / (S,S)-butanediol dehydrogenase / diacetyl reductase [EC:1.1.1.- 1.1.1.76 1.1.1.304]	15.84% (365/2305)	9.48% (251/2647)	-0.736909	6.24954e-09	-0.799447	8.51286e-11	1.80334e-11	3.37393e-11
K02802		PTS system, N-acetylglucosamine-specific IIA component [EC:2.7.1.69]	35.66% (822/2305)	15.11% (400/2647)	-0.799046	3.23217e-08	-0.796796	2.47644e-08	3.29093e-63	1.54589e-62
K08977		putative membrane protein	22.69% (523/2305)	7.59% (201/2647)	-0.782222	2.37417e-08	-0.796721	1.05857e-08	9.86003e-52	3.92429e-51
K11189		phosphocarrier protein	75.97% (1751/2305)	67.59% (1789/2647)	-0.818151	1.08867e-13	-0.796147	8.72564e-14	7.60732e-11	1.39526e-10
K01707		5-dehydro-4-deoxyglucarate dehydratase [EC:4.2.1.41]	38.39% (885/2305)	8.46% (224/2647)	-0.766466	6.19312e-11	-0.795704	7.75299e-12	6.01158e-146	1.00453e-144
K04098	Aromatic/Xenobiotic	hydroxyquinol 1,2-dioxygenase [EC:1.13.11.37]	14.14% (326/2305)	3.97% (105/2647)	-0.735523	4.81353e-06	-0.79529	5.6621e-07	1.03055e-37	3.20893e-37
K15371		glutamate dehydrogenase [EC:1.4.1.2]	76.53% (1764/2305)	37.33% (988/2647)	-0.751395	0.000551659	-0.794344	0.000186173	1.99398e-174	5.66859e-173
K03639		cyclic pyranopterin phosphate synthase [EC:4.1.99.18]	93.32% (2151/2305)	73.82% (1954/2647)	-0.719387	0.000438423	-0.792985	6.59425e-05	2.17475e-79	1.33162e-78
K05792		tellurite resistance protein TerA	25.90% (597/2305)	6.95% (184/2647)	-0.781384	2.48171e-08	-0.79229	1.34082e-08	1.34768e-76	7.89845e-76
K01857	Aromatic/Xenobiotic	3-carboxy-cis,cis-muconate cycloisomerase [EC:5.5.1.2]	53.06% (1223/2305)	19.34% (512/2647)	-0.762568	6.0902e-14	-0.791845	3.55493e-15	2.24356e-138	3.31835e-137
K00019		3-hydroxybutyrate dehydrogenase [EC:1.1.1.30]	63.12% (1455/2305)	18.28% (484/2647)	-0.738672	8.0638e-13	-0.789609	1.07663e-14	6.02173e-236	6.43003e-234
K15521		D-inositol-3-phosphate glycosyltransferase [EC:2.4.1.250]	87.46% (2016/2305)	54.29% (1437/2647)	-0.740345	0.000915771	-0.789568	0.000301298	3.79736e-150	6.75806e-149
K10544	Sugar/Carbohydrates	D-xylose transport system permease protein	56.75% (1308/2305)	11.22% (297/2647)	-0.72225	6.84515e-08	-0.789313	2.82934e-09	1.97037e-268	5.75086e-266
K14267		N-succinyldiaminopimelate aminotransferase [EC:2.6.1.17]	89.28% (2058/2305)	45.41% (1202/2647)	-0.660175	0.000807816	-0.788967	3.39773e-05	3.30373e-250	5.56297e-248
K00798	Cofactor	cob(I)alamin adenosyltransferase [EC:2.5.1.17]	74.14% (1709/2305)	42.12% (1115/2647)	-0.690067	0.00111375	-0.787991	2.69097e-05	1.18867e-116	1.24796e-115
K01224	Sugar/Carbohydrates	arabinogalactan endo-1,4-beta-galactosidase [EC:3.2.1.89]	17.48% (403/2305)	4.91% (130/2647)	-0.745836	1.04901e-05	-0.787915	2.2785e-06	4.33205e-47	1.60726e-46
K10543	Sugar/Carbohydrates	D-xylose transport system substrate-binding protein	57.92% (1335/2305)	11.90% (315/2647)	-0.720393	3.98557e-08	-0.786717	1.5277e-09	5.2005e-270	1.62627e-267
K07240	Transport (other)	chromate transporter	19.61% (452/2305)	9.78% (259/2647)	-0.726564	3.55226e-08	-0.785015	1.10404e-09	8.30805e-23	2.00954e-22
K00990		[protein-PII] uridylyltransferase [EC:2.7.7.59]	71.11% (1639/2305)	48.66% (1288/2647)	-0.76451	2.02459e-05	-0.784305	8.68119e-06	1.56957e-58	6.89919e-58
K03525	Cofactor	type III pantothenate kinase [EC:2.7.1.33]	71.06% (1638/2305)	55.91% (1480/2647)	-0.763804	0.00516849	-0.783532	0.000595429	2.01139e-28	5.41233e-28
K06605		myo-inositol catabolism protein IolH	17.14% (395/2305)	11.18% (296/2647)	-0.77273	1.19934e-08	-0.783491	4.13463e-09	1.77034e-09	3.12372e-09
K18581	Sugar/Carbohydrates	unsaturated chondroitin disaccharide hydrolase [EC:3.2.1.180]	11.97% (276/2305)	2.72% (72/2647)	-0.771579	0.000220945	-0.783435	0.000121546	2.10456e-38	6.61908e-38
K01474		N-methylhydantoinase B [EC:3.5.2.14]	30.85% (711/2305)	12.16% (322/2647)	-0.733955	2.03457e-10	-0.783286	6.00684e-12	4.05444e-59	1.80207e-58
K04063		osmotically inducible protein OsmC	70.46% (1624/2305)	20.51% (543/2647)	-0.745955	6.78271e-10	-0.783112	6.64443e-11	4.08962e-285	2.98406e-282
K14652	Cofactor	3,4-dihydroxy 2-butanone 4-phosphate synthase / GTP cyclohydrolase II [EC:4.1.99.12 3.5.4.25]	93.97% (2166/2305)	65.39% (1731/2647)	-0.696191	0.00462132	-0.783	0.000935875	1.93383e-146	3.28152e-145
K05364		peptidoglycan glycosyltransferase [EC:2.4.1.129]	89.76% (2069/2305)	78.96% (2090/2647)	-0.790709	8.27632e-06	-0.781905	8.38033e-06	1.35493e-25	3.44475e-25
K02610	Aromatic/Xenobiotic	ring-1,2-phenylacetyl-CoA epoxidase subunit PaaB	64.56% (1488/2305)	16.55% (438/2647)	-0.755546	7.18035e-09	-0.781586	1.50668e-09	9.71567e-273	3.86683e-270
K01719	Cofactor	uroporphyrinogen-III synthase [EC:4.2.1.75]	84.08% (1938/2305)	45.56% (1206/2647)	-0.680728	3.23337e-05	-0.781484	6.89863e-07	3.34257e-182	1.10862e-180
K03688		ubiquinone biosynthesis protein	35.44% (817/2305)	32.68% (865/2647)	-0.790033	1.69808e-10	-0.779481	1.48921e-10	0.0408773	0.0493006
K17755		choline oxidase [EC:1.1.3.17]	6.07% (140/2305)	2.76% (73/2647)	-0.771796	0.00035395	-0.778647	0.000271843	9.36376e-09	1.607e-08
K10440	Transport (other)	ribose transport system permease protein	74.10% (1708/2305)	35.29% (934/2647)	-0.726906	7.2063e-13	-0.778195	1.57014e-15	6.36215e-169	1.55606e-167
K12308	Sugar/Carbohydrates	beta-galactosidase [EC:3.2.1.23]	57.05% (1315/2305)	29.88% (791/2647)	-0.74451	2.75114e-09	-0.777572	2.16097e-10	1.19122e-83	7.63569e-83
K06610	Transport (other)	MFS transporter, SP family, inositol transporter	10.93% (252/2305)	7.97% (211/2647)	-0.802242	2.71544e-07	-0.777479	3.77816e-07	0.00041755	0.000572334
K01804	Sugar/Carbohydrates	L-arabinose isomerase [EC:5.3.1.4]	47.38% (1092/2305)	22.06% (584/2647)	-0.741253	8.5127e-11	-0.777376	3.28009e-12	3.92385e-79	2.39925e-78
K01751		diaminopropionate ammonia-lyase [EC:4.3.1.15]	12.54% (289/2305)	11.07% (293/2647)	-0.77677	3.02251e-05	-0.777038	1.6415e-05	0.111474	0.129417
K00449	Aromatic/Xenobiotic	protocatechuate 3,4-dioxygenase, beta subunit [EC:1.13.11.3]	47.20% (1088/2305)	16.43% (435/2647)	-0.751386	5.5993e-13	-0.775515	7.36174e-14	3.21547e-123	3.74397e-122
K07816		putative GTP pyrophosphokinase [EC:2.7.6.5]	27.33% (630/2305)	25.43% (673/2647)	-0.778609	1.01538e-09	-0.775018	8.25242e-10	0.136711	0.157299
K01176	Sugar/Carbohydrates	alpha-amylase [EC:3.2.1.1]	42.91% (989/2305)	20.70% (548/2647)	-0.773823	7.35012e-07	-0.773663	5.08406e-07	5.57199e-64	2.6748e-63
K04090		indolepyruvate ferredoxin oxidoreductase [EC:1.2.7.8]	19.70% (454/2305)	10.35% (274/2647)	-0.755895	3.30237e-09	-0.772735	1.15714e-09	2.51085e-20	5.71632e-20
K01069		hydroxyacylglutathione hydrolase [EC:3.1.2.6]	19.96% (460/2305)	10.84% (287/2647)	-0.753482	6.01072e-10	-0.772668	1.05924e-10	4.24628e-19	9.46068e-19
K00127		formate dehydrogenase subunit gamma	20.48% (472/2305)	5.02% (133/2647)	-0.75591	1.08042e-05	-0.772419	4.97821e-06	1.01775e-63	4.85373e-63
K02021	Transport (other)	putative ABC transport system ATP-binding protein	42.43% (978/2305)	21.80% (577/2647)	-0.748429	5.55395e-11	-0.771617	8.69033e-12	4.27024e-55	1.78559e-54
K14727	Aromatic/Xenobiotic	3-oxoadipate enol-lactonase / 4-carboxymuconolactone decarboxylase [EC:3.1.1.24 4.1.1.44]	39.91% (920/2305)	12.43% (329/2647)	-0.737086	2.08318e-11	-0.767621	1.15022e-12	1.55453e-111	1.47311e-110
K07303		isoquinoline 1-oxidoreductase, beta subunit [EC:1.3.99.16]	16.96% (391/2305)	2.19% (58/2647)	-0.718461	0.00151088	-0.765713	0.000600974	7.26371e-79	4.39841e-78
K09760		DNA recombination protein RmuC	68.94% (1589/2305)	61.92% (1639/2647)	-0.761353	4.5093e-08	-0.765526	2.5728e-08	2.28758e-07	3.69831e-07
K00448	Aromatic/Xenobiotic	protocatechuate 3,4-dioxygenase, alpha subunit [EC:1.13.11.3]	46.90% (1081/2305)	16.43% (435/2647)	-0.73457	1.58636e-12	-0.764996	1.23089e-13	3.39598e-121	3.86172e-120
K01821	Aromatic/Xenobiotic	4-oxalocrotonate tautomerase [EC:5.3.2.6]	39.00% (899/2305)	11.56% (306/2647)	-0.706694	2.08318e-11	-0.764104	1.8938e-13	2.98574e-114	2.97758e-113
K00390	S cycle	phosphoadenosine phosphosulfate reductase [EC:1.8.4.8]	82.56% (1903/2305)	47.37% (1254/2647)	-0.658557	0.000147218	-0.762919	1.70361e-06	1.10013e-151	1.99023e-150
K02919		large subunit ribosomal protein L36	86.25% (1988/2305)	78.39% (2075/2647)	-0.803489	1.0657e-10	-0.76238	3.78418e-10	5.11865e-13	1.00446e-12
K01205		alpha-N-acetylglucosaminidase [EC:3.2.1.50]	11.41% (263/2305)	1.28% (34/2647)	-0.702998	0.00438802	-0.761705	0.00179045	3.19193e-55	1.33597e-54
K13639	Regulator	MerR family transcriptional regulator, redox-sensitive transcriptional activator SoxR	68.07% (1569/2305)	22.78% (603/2647)	-0.696954	1.19052e-08	-0.7612	4.48204e-10	1.20679e-232	1.05667e-230
K06995		uncharacterized protein	29.72% (685/2305)	9.52% (252/2647)	-0.728218	6.39053e-10	-0.761174	6.7119e-11	1.37329e-74	7.76776e-74
K07257		spore coat polysaccharide biosynthesis protein SpsF	11.06% (255/2305)	2.34% (62/2647)	-0.725107	0.00149445	-0.760214	0.000667568	1.95473e-37	6.04364e-37
K00432		glutathione peroxidase [EC:1.11.1.9]	75.53% (1741/2305)	40.50% (1072/2647)	-0.706213	1.3581e-08	-0.759341	1.64099e-10	8.36804e-140	1.25894e-138
K18118		succinyl-CoA:acetate CoA-transferase [EC:2.8.3.18]	11.02% (254/2305)	23.27% (616/2647)	-0.765857	4.39749e-05	-0.758937	4.35369e-05	2.58191e-30	7.13612e-30
K17828		dihydroorotate dehydrogenase (NAD+) catalytic subunit [EC:1.3.1.14]	27.85% (642/2305)	38.65% (1023/2647)	-0.773098	6.20322e-05	-0.75861	6.19186e-05	9.55209e-16	1.99518e-15
K06443		lycopene beta-cyclase [EC:5.5.1.19]	39.57% (912/2305)	14.70% (389/2647)	-0.746634	3.02109e-11	-0.757483	1.18533e-11	8.93187e-89	6.13873e-88
K09759		nondiscriminating aspartyl-tRNA synthetase [EC:6.1.1.23]	13.02% (300/2305)	1.81% (48/2647)	-0.719298	0.00141069	-0.756221	0.000667568	1.88718e-57	8.16411e-57
K00773		queuine tRNA-ribosyltransferase [EC:2.4.2.29]	31.11% (717/2305)	73.37% (1942/2647)	-0.78967	1.84641e-07	-0.755183	5.13319e-07	5.50384e-200	2.59095e-198
K11089		60 kDa SS-A/Ro ribonucleoprotein	3.60% (83/2305)	2.53% (67/2647)	-0.750892	0.00106491	-0.754768	0.000829404	0.0306395	0.0373649
K03863	Aromatic/Xenobiotic	vanillate O-demethylase ferredoxin subunit [EC:1.14.13.82]	11.11% (256/2305)	5.89% (156/2647)	-0.701088	4.57944e-06	-0.753886	4.16804e-07	4.1713e-11	7.70546e-11
K03782		catalase-peroxidase [EC:1.11.1.21]	64.30% (1482/2305)	26.82% (710/2647)	-0.67037	1.82218e-07	-0.75373	3.91147e-09	9.3743e-158	1.89128e-156
K07034		uncharacterized protein	23.30% (537/2305)	4.27% (113/2647)	-0.715247	9.67345e-06	-0.751917	2.35597e-06	7.28838e-92	5.18838e-91
K00891		shikimate kinase [EC:2.7.1.71]	90.15% (2078/2305)	78.16% (2069/2647)	-0.70056	0.000109616	-0.751785	1.63996e-05	5.20037e-31	1.45385e-30
K06886		hemoglobin	92.02% (2121/2305)	53.15% (1407/2647)	-0.663344	0.00459344	-0.751155	0.000921889	4.18154e-219	2.95271e-217
K03478	Sugar/Carbohydrates	chitin disaccharide deacetylase [EC:3.5.1.105]	9.11% (210/2305)	3.74% (99/2647)	-0.723444	0.00119406	-0.750686	0.000586291	5.30914e-15	1.09124e-14
K03578		ATP-dependent helicase HrpA [EC:3.6.4.13]	91.93% (2119/2305)	77.14% (2042/2647)	-0.75406	0.000155837	-0.750589	0.000127019	1.10353e-47	4.13633e-47
K01907		acetoacetyl-CoA synthetase [EC:6.2.1.16]	61.52% (1418/2305)	22.14% (586/2647)	-0.721912	1.44914e-07	-0.750424	3.43056e-08	1.15797e-178	3.47232e-177
K03897		lysine N6-hydroxylase [EC:1.14.13.59]	43.69% (1007/2305)	8.73% (231/2647)	-0.705976	2.15865e-06	-0.748346	3.75117e-07	4.30067e-185	1.53076e-183
K02018	Transport (other)	molybdate transport system permease protein	91.80% (2116/2305)	72.01% (1906/2647)	-0.68569	0.000153923	-0.748131	1.93634e-05	4.44767e-75	2.54202e-74
K05350		beta-glucosidase [EC:3.2.1.21]	80.04% (1845/2305)	34.98% (926/2647)	-0.687232	1.51356e-09	-0.74717	7.56585e-12	7.12758e-233	6.50094e-231
K00450		gentisate 1,2-dioxygenase [EC:1.13.11.4]	18.05% (416/2305)	5.78% (153/2647)	-0.692126	5.76208e-07	-0.746359	3.07953e-08	3.31382e-42	1.11257e-41
K05793		tellurite resistance protein TerB	20.13% (464/2305)	3.82% (101/2647)	-0.732437	1.52244e-05	-0.745781	8.84319e-06	2.45355e-76	1.42462e-75
K02226	Cofactor	alpha-ribazole phosphatase [EC:3.1.3.73]	5.03% (116/2305)	6.99% (185/2647)	-0.765234	0.00191012	-0.744609	0.00188762	0.0041787	0.00539338
K07586		uncharacterized protein	24.38% (562/2305)	4.42% (117/2647)	-0.716056	0.000405971	-0.744305	0.000205729	2.9721e-97	2.34026e-96
K01466		allantoinase [EC:3.5.2.5]	60.09% (1385/2305)	18.06% (478/2647)	-0.67314	1.11756e-10	-0.742002	4.36314e-13	6.53453e-210	3.76424e-208
K02010	Transport (other)	iron(III) transport system ATP-binding protein [EC:3.6.3.30]	48.42% (1116/2305)	28.67% (759/2647)	-0.730264	6.0902e-14	-0.741989	4.0284e-15	2.08867e-46	7.6842e-46
K11212		LPPG:FO 2-phospho-L-lactate transferase [EC:2.7.8.28]	78.05% (1799/2305)	32.64% (864/2647)	-0.677769	0.000292924	-0.741757	5.48373e-05	9.31529e-234	9.06275e-232
K01712		urocanate hydratase [EC:4.2.1.49]	73.84% (1702/2305)	31.51% (834/2647)	-0.672121	2.17194e-08	-0.740702	3.72574e-10	1.96546e-200	9.56087e-199
K07795	Transport (other)	putative tricarboxylic transport membrane protein	43.43% (1001/2305)	13.26% (351/2647)	-0.703317	1.75231e-11	-0.740055	9.63631e-13	1.07525e-127	1.36054e-126
K01638		malate synthase [EC:2.3.3.9]	77.35% (1783/2305)	38.76% (1026/2647)	-0.653283	3.17807e-05	-0.739347	1.28497e-06	4.02255e-170	1.03592e-168
K06988		uncharacterized protein	80.30% (1851/2305)	31.09% (823/2647)	-0.679219	2.3671e-09	-0.738342	1.49382e-11	1.20345e-276	5.85412e-274
K00480		salicylate hydroxylase [EC:1.14.13.1]	30.02% (692/2305)	9.29% (246/2647)	-0.703796	9.05451e-10	-0.738271	8.48689e-11	1.40081e-78	8.43568e-78
K02613	Aromatic/Xenobiotic	ring-1,2-phenylacetyl-CoA epoxidase subunit PaaE	65.47% (1509/2305)	17.45% (462/2647)	-0.715607	1.10451e-08	-0.73827	2.78256e-09	2.43328e-270	8.19452e-268
K00446	Aromatic/Xenobiotic	catechol 2,3-dioxygenase [EC:1.13.11.2]	22.26% (513/2305)	7.25% (192/2647)	-0.670453	8.42424e-07	-0.738092	3.67535e-08	3.55088e-52	1.41711e-51
K00130		betaine-aldehyde dehydrogenase [EC:1.2.1.8]	79.35% (1829/2305)	41.10% (1088/2647)	-0.658121	2.42626e-07	-0.737572	1.25545e-09	3.65705e-170	9.53009e-169
K07318		adenine-specific DNA-methyltransferase [EC:2.1.1.72]	4.99% (115/2305)	4.42% (117/2647)	-0.769322	0.000503279	-0.733227	0.000627321	0.346282	0.379006
K00128		aldehyde dehydrogenase (NAD+) [EC:1.2.1.3]	86.07% (1984/2305)	53.19% (1408/2647)	-0.621114	1.59478e-05	-0.733022	1.57618e-07	1.85858e-143	2.9375e-142
K00276		primary-amine oxidase [EC:1.4.3.21]	36.27% (836/2305)	12.16% (322/2647)	-0.689788	2.87421e-10	-0.732253	1.60173e-11	2.10133e-90	1.47194e-89
K10979		DNA end-binding protein Ku	81.65% (1882/2305)	35.44% (938/2647)	-0.626041	0.000271872	-0.732016	8.74656e-06	1.77666e-247	2.59275e-245
K16841		allantoin racemase [EC:5.1.99.3]	31.19% (719/2305)	14.54% (385/2647)	-0.681436	8.9568e-10	-0.731681	2.15182e-11	6.5564e-45	2.35085e-44
K08676		tricorn protease [EC:3.4.21.-]	32.71% (754/2305)	11.11% (294/2647)	-0.709455	0.000466245	-0.731061	0.00025062	3.25147e-78	1.94201e-77
K03919		alkylated DNA repair protein (DNA oxidative demethylase) [EC:1.14.11.33]	32.93% (759/2305)	15.72% (416/2647)	-0.716054	7.80545e-07	-0.727437	4.01846e-07	6.76048e-46	2.46851e-45
K01739		cystathionine gamma-synthase [EC:2.5.1.48]	93.67% (2159/2305)	71.78% (1900/2647)	-0.683719	0.000482043	-0.7273	0.000158201	1.87476e-96	1.45013e-95
K04486		histidinol-phosphatase (PHP family) [EC:3.1.3.15]	11.76% (271/2305)	15.75% (417/2647)	-0.721671	0.000640781	-0.727265	0.000443768	5.31427e-05	7.6785e-05
K16423		(S)-3,5-dihydroxyphenylglycine transaminase [EC:2.6.1.103]	17.14% (395/2305)	1.47% (39/2647)	-0.711566	0.00251733	-0.72693	0.00178632	7.37926e-94	5.42053e-93
K00694	Sugar/Carbohydrates	cellulose synthase (UDP-forming) [EC:2.4.1.12]	22.73% (524/2305)	6.54% (173/2647)	-0.637624	1.07772e-06	-0.726528	1.24497e-08	1.40275e-61	6.43063e-61
K01706		glucarate dehydratase [EC:4.2.1.40]	34.62% (798/2305)	7.78% (206/2647)	-0.684253	4.63396e-08	-0.724006	4.33899e-09	3.34274e-126	4.15753e-125
K01916		NAD+ synthase [EC:6.3.1.5]	39.26% (905/2305)	31.70% (839/2647)	-0.723799	5.24487e-10	-0.723971	3.75842e-10	2.8656e-08	4.81967e-08
K02614		acyl-CoA thioesterase [EC:3.1.2.-]	46.77% (1078/2305)	19.46% (515/2647)	-0.703112	9.69411e-11	-0.720416	1.70901e-11	1.20873e-94	9.09247e-94
K01083	PGP putative	3-phytase [EC:3.1.3.8]	18.13% (418/2305)	2.68% (71/2647)	-0.61787	0.000928109	-0.717391	9.32803e-05	3.99057e-79	2.43664e-78
K17242	Sugar/Carbohydrates	alpha-1,4-digalacturonate transport system permease protein	9.24% (213/2305)	2.12% (56/2647)	-0.648519	0.00545443	-0.716496	0.00147109	3.06684e-29	8.3603e-29
K01051	Sugar/Carbohydrates	pectinesterase [EC:3.1.1.11]	13.97% (322/2305)	2.42% (64/2647)	-0.68414	0.000865214	-0.715306	0.000395824	1.03915e-54	4.30813e-54
K05836	Regulator	GntR family transcriptional regulator, histidine utilization repressor	5.34% (123/2305)	2.53% (67/2647)	-0.70707	0.000792213	-0.715069	0.000566014	3.5172e-07	5.63009e-07
K04102	Aromatic/Xenobiotic	4,5-dihydroxyphthalate decarboxylase [EC:4.1.1.55]	8.46% (195/2305)	2.30% (61/2647)	-0.649476	0.00189078	-0.714877	0.000496253	5.21207e-23	1.26208e-22
K04127		isopenicillin-N epimerase [EC:5.1.1.17]	17.87% (412/2305)	3.32% (88/2647)	-0.664993	0.000358488	-0.713869	0.000100126	6.57353e-68	3.35419e-67
K01625		2-dehydro-3-deoxyphosphogluconate aldolase / (4S)-4-hydroxy-2-oxoglutarate aldolase [EC:4.1.2.14 4.1.3.42]	66.77% (1539/2305)	34.45% (912/2647)	-0.691438	2.79234e-09	-0.712106	4.49511e-10	7.42914e-116	7.7073e-115
K18369		alcohol dehydrogenase [EC:1.1.1.-]	27.20% (627/2305)	11.03% (292/2647)	-0.697806	1.05919e-08	-0.710834	2.29765e-09	1.06315e-48	4.03684e-48
K02476		two-component system, CitB family, sensor kinase [EC:2.7.13.3]	45.21% (1042/2305)	12.92% (342/2647)	-0.676676	1.40242e-09	-0.709979	1.51179e-10	1.53764e-144	2.47493e-143
K02015	Transport (other)	iron complex transport system permease protein	91.28% (2104/2305)	74.20% (1964/2647)	-0.724299	3.57894e-07	-0.709806	4.66562e-07	5.80899e-58	2.5255e-57
K01250		pyrimidine-specific ribonucleoside hydrolase [EC:3.2.-.-]	33.71% (777/2305)	11.11% (294/2647)	-0.681483	5.04692e-07	-0.709113	6.78148e-08	3.45579e-84	2.22165e-83
K01485		cytosine deaminase [EC:3.5.4.1]	52.62% (1213/2305)	22.10% (585/2647)	-0.660657	3.26468e-10	-0.708549	6.07523e-12	2.66309e-111	2.51272e-110
K17228	S cycle	FMNH2-dependent dimethyl sulfone monooxygenase	24.69% (569/2305)	12.69% (336/2647)	-0.667597	1.08597e-08	-0.707035	9.51408e-10	1.42627e-27	3.79356e-27
K07025		putative hydrolase of the HAD superfamily	81.78% (1885/2305)	51.57% (1365/2647)	-0.685232	3.7076e-08	-0.706281	7.06769e-09	2.42893e-114	2.42782e-113
K10823	Transport (other)	oligopeptide transport system ATP-binding protein	62.26% (1435/2305)	30.53% (808/2647)	-0.659555	2.50987e-08	-0.705935	1.21242e-09	2.34769e-112	2.25894e-111
K07273		lysozyme	15.62% (360/2305)	8.95% (237/2647)	-0.699768	4.95643e-07	-0.705174	3.26212e-07	7.62145e-13	1.49092e-12
K01971		bifunctional non-homologous end joining protein LigD [EC:6.5.1.1]	82.39% (1899/2305)	35.89% (950/2647)	-0.593408	0.000427862	-0.704788	1.27279e-05	7.52966e-252	1.37353e-249
K11603	Transport (other)	manganese transport system ATP-binding protein	19.78% (456/2305)	18.44% (488/2647)	-0.723307	1.43875e-09	-0.704275	2.61216e-09	0.231591	0.25898
K02058	Sugar/Carbohydrates	simple sugar transport system substrate-binding protein	66.33% (1529/2305)	34.00% (900/2647)	-0.657502	7.49665e-11	-0.703584	1.34117e-12	6.21829e-116	6.46643e-115
K00344		NADPH2:quinone reductase [EC:1.6.5.5]	89.41% (2061/2305)	49.23% (1303/2647)	-0.642186	0.00047597	-0.703503	9.25101e-05	2.65104e-216	1.73227e-214
K03335		inosose dehydratase [EC:4.2.1.44]	54.88% (1265/2305)	24.56% (650/2647)	-0.665817	2.47644e-10	-0.701998	1.10876e-11	3.97366e-107	3.55761e-106
K01908		propionyl-CoA synthetase [EC:6.2.1.17]	36.49% (841/2305)	17.72% (469/2647)	-0.687563	9.65072e-09	-0.701794	3.55345e-09	1.64033e-50	6.4062e-50
K01183	Sugar/Carbohydrates	chitinase [EC:3.2.1.14]	53.80% (1240/2305)	11.64% (308/2647)	-0.663424	5.6186e-06	-0.701542	1.0871e-06	1.9096e-233	1.77877e-231
K05979	Cofactor	2-phosphosulfolactate phosphatase [EC:3.1.3.71]	37.53% (865/2305)	7.97% (211/2647)	-0.677845	9.87165e-08	-0.70131	2.81105e-08	1.13833e-145	1.87354e-144
K19244		alanine dehydrogenase [EC:1.4.1.1]	8.94% (206/2305)	3.93% (104/2647)	-0.682027	0.000161774	-0.70021	4.59508e-05	3.86807e-13	7.62469e-13
K03343		putrescine oxidase [EC:1.4.3.10]	18.39% (424/2305)	10.28% (272/2647)	-0.6828	7.77776e-06	-0.699904	3.249e-06	3.25416e-16	6.84608e-16
K00097	Cofactor	4-hydroxythreonine-4-phosphate dehydrogenase [EC:1.1.1.262]	17.96% (414/2305)	6.95% (184/2647)	-0.644141	1.41887e-05	-0.699803	8.05902e-07	1.14292e-32	3.28974e-32
K13529	Regulator	AraC family transcriptional regulator, regulatory protein of adaptative response / DNA-3-methyladenine glycosylase II [EC:3.2.2.21]	82.86% (1910/2305)	35.70% (945/2647)	-0.578612	0.000639513	-0.698845	1.89953e-05	7.84337e-260	1.71691e-257
K10118	Sugar/Carbohydrates	raffinose/stachyose/melibiose transport system permease protein	59.31% (1367/2305)	43.86% (1161/2647)	-0.689384	3.9906e-09	-0.698664	5.49879e-10	2.00533e-27	5.29832e-27
K01941	N2	urea carboxylase [EC:6.3.4.6]	27.33% (630/2305)	13.86% (367/2647)	-0.650816	2.31953e-08	-0.698572	1.70762e-09	5.11643e-32	1.45547e-31
K18701		arsenate-mycothiol transferase [EC:2.8.4.2]	14.75% (340/2305)	16.28% (431/2647)	-0.691253	5.33455e-08	-0.697093	3.43056e-08	0.146026	0.167357
K07566		L-threonylcarbamoyladenylate synthase [EC:2.7.7.87]	20.69% (477/2305)	22.40% (593/2647)	-0.693951	8.54076e-05	-0.696831	6.04602e-05	0.146222	0.167396
K07727	Regulator	putative transcriptional regulator	51.71% (1192/2305)	34.34% (909/2647)	-0.695902	1.88906e-11	-0.694408	5.90045e-12	5.44777e-35	1.62468e-34
K18286	Cofactor	aminodeoxyfutalosine deaminase [EC:3.5.4.40]	42.82% (987/2305)	6.23% (165/2647)	-0.652206	0.00467209	-0.694342	0.00215907	8.84952e-217	5.87018e-215
K11178		xanthine dehydrogenase YagS FAD-binding subunit [EC:1.17.1.4]	43.08% (993/2305)	12.69% (336/2647)	-0.665025	1.62225e-08	-0.693932	2.62094e-09	4.05821e-131	5.53484e-130
K03338		5-dehydro-2-deoxygluconokinase [EC:2.7.1.92]	50.76% (1170/2305)	23.91% (633/2647)	-0.669219	3.37103e-10	-0.693004	3.32411e-11	5.42028e-86	3.55772e-85
K03337		5-deoxy-glucuronate isomerase [EC:5.3.1.30]	51.15% (1179/2305)	23.57% (624/2647)	-0.657423	6.43754e-10	-0.691558	3.56634e-11	9.5791e-91	6.73151e-90
K14048	N2	urease subunit gamma/beta [EC:3.5.1.5]	21.74% (501/2305)	5.74% (152/2647)	-0.670875	2.6553e-06	-0.69147	9.71793e-07	1.61404e-63	7.65574e-63
K02618		oxepin-CoA hydrolase / 3-oxo-5,6-dehydrosuberyl-CoA semialdehyde dehydrogenase [EC:3.3.2.12 1.2.1.91]	29.80% (687/2305)	12.09% (320/2647)	-0.668756	5.67716e-07	-0.689627	1.73462e-07	2.38403e-54	9.83719e-54
K04757		serine/threonine-protein kinase RsbW [EC:2.7.11.1]	67.03% (1545/2305)	29.96% (793/2647)	-0.668552	4.80118e-08	-0.689474	1.41946e-08	6.29099e-153	1.16703e-151
K09771	Transport (other)	small multidrug resistance family-3 protein	56.31% (1298/2305)	18.74% (496/2647)	-0.65124	2.26245e-09	-0.689359	2.04356e-10	1.10911e-169	2.83959e-168
K00275	Cofactor	pyridoxamine 5'-phosphate oxidase [EC:1.4.3.5]	83.95% (1935/2305)	36.76% (973/2647)	-0.550635	0.00186621	-0.689048	1.77021e-05	8.89166e-263	2.16265e-260
K10676	Aromatic/Xenobiotic	2,4-dichlorophenol 6-monooxygenase [EC:1.14.13.20]	17.96% (414/2305)	4.12% (109/2647)	-0.59847	9.09902e-05	-0.688193	5.6666e-06	1.52241e-58	6.6986e-58
K00594	Sugar/Carbohydrates	xylitol oxidase [EC:1.1.3.41]	43.34% (999/2305)	7.52% (199/2647)	-0.64765	5.8398e-07	-0.687962	8.89934e-08	4.06618e-200	1.93497e-198
K01247		DNA-3-methyladenine glycosylase II [EC:3.2.2.21]	19.22% (443/2305)	7.06% (187/2647)	-0.629968	2.17409e-05	-0.686543	1.93867e-06	6.23867e-38	1.95092e-37
K01470		creatinine amidohydrolase [EC:3.5.2.10]	52.75% (1216/2305)	25.35% (671/2647)	-0.623691	3.4968e-10	-0.686072	2.17845e-12	3.92453e-88	2.65969e-87
K04751		nitrogen regulatory protein P-II 1	80.43% (1854/2305)	66.83% (1769/2647)	-0.611641	0.000585668	-0.685474	6.31415e-05	2.10496e-27	5.55822e-27
K09788		uncharacterized protein	13.88% (320/2305)	4.23% (112/2647)	-0.643491	0.000100283	-0.683214	2.65857e-05	9.27742e-34	2.71139e-33
K00230	Cofactor	menaquinone-dependent protoporphyrinogen oxidase [EC:1.3.5.3]	26.29% (606/2305)	14.17% (375/2647)	-0.68496	9.43426e-08	-0.683029	7.61644e-08	1.28527e-26	3.33151e-26
K03799		heat shock protein HtpX [EC:3.4.24.-]	89.37% (2060/2305)	58.97% (1561/2647)	-0.646261	0.00513943	-0.682227	0.00235133	1.75921e-136	2.54186e-135
K07794	Transport (other)	putative tricarboxylic transport membrane protein	41.69% (961/2305)	12.35% (327/2647)	-0.629215	4.05699e-09	-0.679087	1.43812e-10	7.00051e-125	8.51339e-124
K00837		E2.6.1.-	52.41% (1208/2305)	20.55% (544/2647)	-0.64207	2.7063e-10	-0.679084	1.17514e-11	1.17261e-122	1.34743e-121
K02552	Cofactor	menaquinone-specific isochorismate synthase [EC:5.4.4.2]	47.25% (1089/2305)	33.02% (874/2647)	-0.664613	0.00291369	-0.677068	0.00192092	1.78768e-24	4.45698e-24
K11601	Transport (other)	manganese transport system substrate-binding protein	17.66% (407/2305)	16.70% (442/2647)	-0.700492	1.49698e-08	-0.676988	3.42957e-08	0.384747	0.419533
K00957	S cycle	sulfate adenylyltransferase subunit 2 [EC:2.7.7.4]	82.52% (1902/2305)	47.19% (1249/2647)	-0.582945	0.000611259	-0.676556	4.23319e-05	8.02068e-153	1.4754e-151
K08295	Aromatic/Xenobiotic	2-aminobenzoate-CoA ligase [EC:6.2.1.32]	27.03% (623/2305)	4.53% (120/2647)	-0.638442	0.000415283	-0.676507	0.000137513	8.99687e-115	9.01334e-114
K11177		xanthine dehydrogenase YagR molybdenum-binding subunit [EC:1.17.1.4]	42.78% (986/2305)	12.28% (325/2647)	-0.646122	4.71204e-08	-0.674929	8.37111e-09	1.73327e-133	2.42437e-132
K00857		thymidine kinase [EC:2.7.1.21]	72.06% (1661/2305)	28.86% (764/2647)	-0.627264	0.000604875	-0.674856	0.000117819	2.31137e-208	1.28091e-206
K06888		uncharacterized protein	81.95% (1889/2305)	39.10% (1035/2647)	-0.554286	0.000574447	-0.674726	6.7057e-06	2.17816e-215	1.38203e-213
K02020	Transport (other)	molybdate transport system substrate-binding protein	92.10% (2123/2305)	72.50% (1919/2647)	-0.612546	0.00154777	-0.672323	0.000292668	3.53395e-75	2.02243e-74
K07401		selenoprotein W-related protein	18.00% (415/2305)	6.91% (183/2647)	-0.650182	1.26154e-06	-0.67053	4.7969e-07	3.7928e-33	1.09966e-32
K01620		threonine aldolase [EC:4.1.2.5]	86.64% (1997/2305)	51.76% (1370/2647)	-0.599053	3.89825e-06	-0.668812	1.45247e-07	1.43579e-160	3.02207e-159
K07002		uncharacterized protein	27.07% (624/2305)	8.76% (232/2647)	-0.59493	5.22724e-07	-0.668395	7.07315e-09	5.813e-66	2.86915e-65
K07088		uncharacterized protein	59.26% (1366/2305)	53.34% (1412/2647)	-0.702193	2.38439e-12	-0.666058	8.51024e-12	3.13812e-05	4.60567e-05
K01061	Aromatic/Xenobiotic	carboxymethylenebutenolidase [EC:3.1.1.45]	69.28% (1597/2305)	29.73% (787/2647)	-0.559782	0.000146325	-0.66547	3.22238e-06	4.20787e-174	1.1809e-172
K13483		xanthine dehydrogenase YagT iron-sulfur-binding subunit	42.52% (980/2305)	12.47% (330/2647)	-0.63715	7.60553e-08	-0.664986	1.4216e-08	1.56594e-129	2.04039e-128
K07734	Regulator	transcriptional regulator	42.30% (975/2305)	14.39% (381/2647)	-0.620217	2.39418e-08	-0.66485	1.12987e-09	6.70205e-109	6.1642e-108
K10531		L-ornithine N5-oxygenase [EC:1.13.12.-]	34.40% (793/2305)	12.05% (319/2647)	-0.656012	1.62557e-08	-0.663611	9.13468e-09	6.08329e-80	3.7458e-79
K03517		quinolinate synthase [EC:2.5.1.72]	92.10% (2123/2305)	61.20% (1620/2647)	-0.535851	0.000690754	-0.663229	1.3268e-05	5.91537e-153	1.10202e-151
K01246		DNA-3-methyladenine glycosylase I [EC:3.2.2.20]	92.62% (2135/2305)	63.88% (1691/2647)	-0.616591	0.00539085	-0.662978	0.00178632	1.70611e-139	2.54927e-138
K19302		undecaprenyl-diphosphatase [EC:3.6.1.27]	88.33% (2036/2305)	60.11% (1591/2647)	-0.612751	1.56981e-05	-0.662443	1.60154e-06	3.45965e-117	3.6674e-116
K11602	Transport (other)	manganese transport system permease protein	17.74% (409/2305)	17.00% (450/2647)	-0.688005	2.42235e-08	-0.662429	6.3379e-08	0.49845	0.53381
K00563		23S rRNA (guanine745-N1)-methyltransferase [EC:2.1.1.187]	53.93% (1243/2305)	42.27% (1119/2647)	-0.657522	1.16143e-08	-0.661632	7.06769e-09	2.58045e-16	5.44444e-16
K07793	Transport (other)	putative tricarboxylic transport membrane protein	44.12% (1017/2305)	13.52% (358/2647)	-0.610372	8.34595e-09	-0.659732	2.93398e-10	4.87603e-130	6.46887e-129
K00853		L-ribulokinase [EC:2.7.1.16]	29.07% (670/2305)	13.34% (353/2647)	-0.630287	5.18788e-06	-0.656764	1.39796e-06	1.41441e-42	4.80022e-42
K11731	Aromatic/Xenobiotic	citronellyl-CoA dehydrogenase [EC:1.3.99.-]	9.89% (228/2305)	4.19% (111/2647)	-0.646073	0.000665987	-0.656644	0.000449346	2.0162e-15	4.18139e-15
K05834	Transport (other)	homoserine/homoserine lactone efflux protein	14.71% (339/2305)	7.25% (192/2647)	-0.651881	8.23026e-06	-0.655193	6.6111e-06	2.85937e-17	6.15453e-17
K03336	Aromatic/Xenobiotic	3D-(3,5/4)-trihydroxycyclohexane-1,2-dione acylhydrolase (decyclizing) [EC:3.7.1.22]	50.54% (1165/2305)	23.46% (621/2647)	-0.615681	1.00714e-08	-0.654348	5.44736e-10	6.20762e-88	4.19398e-87
K01007		pyruvate, water dikinase [EC:2.7.9.2]	59.00% (1360/2305)	23.84% (631/2647)	-0.598886	7.5125e-10	-0.65359	7.96678e-12	2.5261e-142	3.92172e-141
K09607		immune inhibitor A [EC:3.4.24.-]	37.57% (866/2305)	6.01% (159/2647)	-0.613147	0.000937061	-0.65257	0.000335097	5.64672e-175	1.63718e-173
K02011	Transport (other)	iron(III) transport system permease protein	47.64% (1098/2305)	28.64% (758/2647)	-0.627689	1.33299e-10	-0.651685	6.03963e-12	2.76307e-43	9.48761e-43
K10559	Sugar/Carbohydrates	rhamnose transport system substrate-binding protein	30.15% (695/2305)	6.08% (161/2647)	-0.518729	0.000248771	-0.6515	2.2344e-06	8.28308e-116	8.55267e-115
K06911		uncharacterized protein	81.61% (1881/2305)	43.33% (1147/2647)	-0.494103	0.00223065	-0.65146	1.07198e-05	2.23673e-174	6.31767e-173
K01727		hyaluronate lyase [EC:4.2.2.1]	24.08% (555/2305)	6.76% (179/2647)	-0.625831	0.000431764	-0.651237	0.00021075	2.70792e-67	1.36897e-66
K07080		uncharacterized protein	52.75% (1216/2305)	14.02% (371/2647)	-0.61742	6.95866e-07	-0.650897	1.21399e-07	8.35552e-193	3.35601e-191
K00596		2,2-dialkylglycine decarboxylase (pyruvate) [EC:4.1.1.64]	13.28% (306/2305)	3.25% (86/2647)	-0.582469	0.00172421	-0.64581	0.000398218	3.84302e-40	1.24443e-39
K09935		uncharacterized protein	36.88% (850/2305)	8.76% (232/2647)	-0.634474	5.36103e-05	-0.645239	2.94864e-05	1.21777e-130	1.6455e-129
K03818		putative colanic acid biosynthesis acetyltransferase WcaF [EC:2.3.1.-]	10.24% (236/2305)	3.66% (97/2647)	-0.619863	0.000401941	-0.645207	0.000179038	1.85373e-20	4.2313e-20
K13950		para-aminobenzoate synthetase [EC:2.6.1.85]	36.10% (832/2305)	29.39% (778/2647)	-0.640089	1.22874e-08	-0.644908	7.53094e-09	5.20568e-07	8.25143e-07
K10218	Aromatic/Xenobiotic	4-hydroxy-4-methyl-2-oxoglutarate aldolase [EC:4.1.3.17]	23.17% (534/2305)	5.29% (140/2647)	-0.578287	3.76259e-05	-0.643728	3.23302e-06	8.89239e-78	5.26805e-77
K02566		NagD protein	80.65% (1859/2305)	44.20% (1170/2647)	-0.615698	2.65866e-07	-0.643463	1.87517e-08	7.87895e-158	1.59695e-156
K03457	Transport (other)	nucleobase:cation symporter-1, NCS1 family	45.73% (1054/2305)	22.82% (604/2647)	-0.597513	1.09787e-08	-0.640698	3.82115e-10	1.84873e-65	9.04329e-65
K07407	Sugar/Carbohydrates	alpha-galactosidase [EC:3.2.1.22]	56.75% (1308/2305)	33.06% (875/2647)	-0.638243	3.19521e-09	-0.640352	1.36088e-09	3.19613e-63	1.50459e-62
K15629		fatty-acid peroxygenase [EC:1.11.2.4]	20.35% (469/2305)	4.65% (123/2647)	-0.554346	0.00122435	-0.64024	0.00012201	2.79264e-67	1.41017e-66
K01040	Aromatic/Xenobiotic	glutaconate CoA-transferase, subunit B [EC:2.8.3.12]	20.35% (469/2305)	4.84% (128/2647)	-0.598973	9.81299e-05	-0.639873	2.38232e-05	5.77453e-65	2.81838e-64
K05606		methylmalonyl-CoA/ethylmalonyl-CoA epimerase [EC:5.1.99.1]	74.10% (1708/2305)	41.56% (1100/2647)	-0.566416	0.000816691	-0.639603	3.83371e-05	2.68899e-120	3.01857e-119
K01697		cystathionine beta-synthase [EC:4.2.1.22]	86.85% (2002/2305)	49.57% (1312/2647)	-0.598055	0.000318078	-0.639501	8.92257e-05	8.5593e-181	2.71541e-179
K01786		L-ribulose-5-phosphate 4-epimerase [EC:5.1.3.4]	43.60% (1005/2305)	32.41% (858/2647)	-0.656736	5.47706e-08	-0.639024	6.30655e-08	5.68734e-16	1.19021e-15
K01031		3-oxoadipate CoA-transferase, alpha subunit [EC:2.8.3.6]	19.31% (445/2305)	6.65% (176/2647)	-0.594336	4.12626e-05	-0.638919	7.90587e-06	1.36153e-41	4.52602e-41
K15509		sulfopropanediol 3-dehydrogenase [EC:1.1.1.308]	10.80% (249/2305)	3.36% (89/2647)	-0.563227	0.00197657	-0.638487	0.000315885	1.2443e-25	3.16901e-25
K03787		5'-nucleotidase [EC:3.1.3.5]	22.52% (519/2305)	7.40% (196/2647)	-0.617913	1.66519e-05	-0.638003	6.91421e-06	2.35602e-52	9.42838e-52
K01181	Sugar/Carbohydrates	endo-1,4-beta-xylanase [EC:3.2.1.8]	36.36% (838/2305)	8.92% (236/2647)	-0.590935	1.05878e-05	-0.637761	1.31305e-06	8.48414e-125	1.02891e-123
K10229	Sugar/Carbohydrates	sorbitol/mannitol transport system permease protein	37.27% (859/2305)	9.37% (248/2647)	-0.580536	1.0585e-06	-0.636541	6.06476e-08	3.39996e-126	4.21672e-125
K06929		uncharacterized protein	65.55% (1511/2305)	21.50% (569/2647)	-0.574622	6.32936e-07	-0.635828	1.94896e-08	3.0079e-222	2.31028e-220
K09001		anhydro-N-acetylmuramic acid kinase [EC:2.7.1.170]	28.85% (665/2305)	6.84% (181/2647)	-0.591349	2.23334e-05	-0.63284	4.04876e-06	4.07778e-97	3.19365e-96
K01198	Sugar/Carbohydrates	xylan 1,4-beta-xylosidase [EC:3.2.1.37]	19.22% (443/2305)	10.65% (282/2647)	-0.592784	0.000329678	-0.632541	9.69613e-05	2.39226e-17	5.16436e-17
K14338		cytochrome P450 / NADPH-cytochrome P450 reductase [EC:1.14.14.1 1.6.2.4]	14.45% (333/2305)	4.61% (122/2647)	-0.612425	6.79584e-05	-0.631977	3.26447e-05	1.72385e-33	5.02465e-33
K01777		proline racemase [EC:5.1.1.4]	28.07% (647/2305)	6.23% (165/2647)	-0.569932	9.07048e-05	-0.63154	9.39151e-06	4.56051e-99	3.70425e-98
K08282		non-specific serine/threonine protein kinase [EC:2.7.11.1]	28.37% (654/2305)	8.92% (236/2647)	-0.602167	2.25307e-06	-0.629972	5.96416e-07	3.31063e-72	1.81401e-71
K00878	Cofactor	hydroxyethylthiazole kinase [EC:2.7.1.50]	23.56% (543/2305)	41.10% (1088/2647)	-0.675085	3.88191e-08	-0.629819	2.03233e-07	1.0956e-39	3.51396e-39
K10228	Sugar/Carbohydrates	sorbitol/mannitol transport system permease protein	36.75% (847/2305)	9.22% (244/2647)	-0.578443	1.30242e-06	-0.629693	9.80862e-08	3.23988e-124	3.8649e-123
K10227	Transport (other)	sorbitol/mannitol transport system substrate-binding protein	37.79% (871/2305)	9.75% (258/2647)	-0.567618	1.01555e-06	-0.629295	4.12986e-08	1.34076e-125	1.64883e-124
K08223	Transport (other)	MFS transporter, FSR family, fosmidomycin resistance protein	21.91% (505/2305)	5.82% (154/2647)	-0.593517	5.12608e-05	-0.629085	1.15513e-05	6.30909e-64	3.02201e-63
K00102		D-lactate dehydrogenase (cytochrome) [EC:1.1.2.4]	5.73% (132/2305)	11.30% (299/2647)	-0.619025	0.00170154	-0.629042	0.00121497	2.17938e-12	4.1903e-12
K00355		NAD(P)H dehydrogenase (quinone) [EC:1.6.5.2]	29.24% (674/2305)	10.43% (276/2647)	-0.594431	1.42968e-07	-0.628816	1.6232e-08	5.04113e-64	2.42528e-63
K01934		5-formyltetrahydrofolate cyclo-ligase [EC:6.3.3.2]	96.18% (2217/2305)	91.61% (2425/2647)	-0.657261	0.00100496	-0.628541	0.00121039	1.9111e-11	3.56792e-11
K06208		chorismate mutase [EC:5.4.99.5]	33.54% (773/2305)	6.84% (181/2647)	-0.602444	0.000937061	-0.628179	0.000449346	1.46228e-130	1.9698e-129
K01505	PGP putative	1-aminocyclopropane-1-carboxylate deaminase [EC:3.5.99.7]	34.88% (804/2305)	6.61% (175/2647)	-0.57398	1.98428e-05	-0.628179	2.22448e-06	4.91857e-144	7.85894e-143
K07011		uncharacterized protein	35.01% (807/2305)	11.48% (304/2647)	-0.593996	2.65948e-06	-0.6281	2.95324e-07	7.56966e-89	5.21889e-88
K16329		pseudouridine-5'-phosphate glycosidase [EC:3.2.-.-]	46.77% (1078/2305)	10.96% (290/2647)	-0.603932	1.31239e-05	-0.627561	4.04876e-06	1.94646e-180	6.04368e-179
K07669	Regulator	two-component system, OmpR family, response regulator MprA	62.04% (1430/2305)	45.75% (1211/2647)	-0.592051	0.00429709	-0.626587	0.00181377	1.76069e-30	4.87559e-30
K16263	Transport (other)	amino acid efflux transporter	17.18% (396/2305)	2.95% (78/2647)	-0.57066	0.00125576	-0.625529	0.000336932	1.54815e-68	7.98328e-68
K07156	Transport (other)	copper resistance protein C	63.86% (1472/2305)	46.01% (1218/2647)	-0.589077	0.000147137	-0.623188	4.25157e-05	1.77988e-36	5.42262e-36
K02553		regulator of ribonuclease activity A	36.79% (848/2305)	29.05% (769/2647)	-0.609567	4.30353e-05	-0.622823	2.40428e-05	7.67457e-09	1.32228e-08
K01533	tc:3.A.3.27	Cu2+-exporting ATPase [EC:3.6.3.4]	44.56% (1027/2305)	41.18% (1090/2647)	-0.628035	8.21131e-10	-0.622815	3.61471e-10	0.0168752	0.0209647
K00065		2-deoxy-D-gluconate 3-dehydrogenase [EC:1.1.1.125]	25.68% (592/2305)	8.12% (215/2647)	-0.558047	2.15103e-05	-0.62279	1.01283e-06	8.19277e-64	3.91571e-63
K14761		ribosome-associated protein	41.87% (965/2305)	35.51% (940/2647)	-0.617841	1.84641e-07	-0.622618	1.19959e-07	4.90625e-06	7.48678e-06
K09022		2-iminobutanoate/2-iminopropanoate deaminase [EC:3.5.99.10]	25.86% (596/2305)	25.31% (670/2647)	-0.607547	7.61723e-07	-0.622565	1.99399e-07	0.671258	0.704662
K00301		sarcosine oxidase [EC:1.5.3.1]	41.52% (957/2305)	14.92% (395/2647)	-0.570565	3.16157e-08	-0.621233	1.11521e-09	5.4251e-99	4.39835e-98
K04749		anti-sigma B factor antagonist	63.04% (1453/2305)	26.67% (706/2647)	-0.56634	0.00033984	-0.61706	6.04602e-05	8.63471e-149	1.51818e-147
K08225	Transport (other)	MFS transporter, ENTS family, enterobactin (siderophore) exporter	13.58% (313/2305)	5.52% (146/2647)	-0.598879	9.84169e-05	-0.616917	5.04283e-05	1.51549e-22	3.63551e-22
K10234	Sugar/Carbohydrates	alpha-glucoside transport system permease protein	57.61% (1328/2305)	14.96% (396/2647)	-0.563326	0.000325585	-0.616585	5.73588e-05	1.37891e-224	1.13903e-222
K07406	Sugar/Carbohydrates	alpha-galactosidase [EC:3.2.1.22]	11.76% (271/2305)	2.98% (79/2647)	-0.568141	0.0030633	-0.61524	0.00105397	2.46157e-34	7.26195e-34
K02770	Sugar/Carbohydrates	PTS system, fructose-specific IIC component	50.20% (1157/2305)	42.95% (1137/2647)	-0.626271	2.8811e-10	-0.615	3.91269e-10	3.65203e-07	5.83526e-07
K01684	Sugar/Carbohydrates	galactonate dehydratase [EC:4.2.1.6]	35.05% (808/2305)	6.20% (164/2647)	-0.537892	0.000106673	-0.614989	6.7057e-06	2.80978e-151	5.06223e-150
K05882		aryl-alcohol dehydrogenase (NADP+) [EC:1.1.1.91]	22.69% (523/2305)	8.31% (220/2647)	-0.514199	0.000100551	-0.614072	1.70361e-06	8.7226e-46	3.17436e-45
K02054	Transport (other)	putative spermidine/putrescine transport system permease protein	50.85% (1172/2305)	21.34% (565/2647)	-0.556233	1.90608e-08	-0.613885	2.22854e-10	1.15589e-105	1.01931e-104
K00529	Aromatic/Xenobiotic	3-phenylpropionate/trans-cinnamate dioxygenase ferredoxin reductase subunit [EC:1.18.1.3]	50.63% (1167/2305)	25.05% (663/2647)	-0.550485	9.11551e-07	-0.613079	2.72573e-08	8.10165e-78	4.8061e-77
K02028	Transport (other)	polar amino acid transport system ATP-binding protein [EC:3.6.3.21]	92.19% (2125/2305)	91.88% (2432/2647)	-0.670307	0.00061419	-0.612782	0.00127548	0.712932	0.743678
K02012	Transport (other)	iron(III) transport system substrate-binding protein	46.98% (1083/2305)	29.32% (776/2647)	-0.59907	1.23778e-09	-0.61175	1.66576e-10	1.42676e-37	4.42689e-37
K03718	Regulator	Lrp/AsnC family transcriptional regulator, regulator for asnA, asnC and gidA	61.87% (1426/2305)	20.82% (551/2647)	-0.570499	5.76465e-08	-0.61115	4.31232e-09	2.92619e-195	1.2684e-193
K00027		malate dehydrogenase (oxaloacetate-decarboxylating) [EC:1.1.1.38]	81.39% (1876/2305)	55.53% (1470/2647)	-0.597393	0.000244594	-0.609232	0.000137402	3.23353e-86	2.1352e-85
K07182		CBS domain-containing protein	11.71% (270/2305)	18.55% (491/2647)	-0.604211	1.88798e-05	-0.605724	1.5162e-05	2.16254e-11	4.02534e-11
K14941		2-phospho-L-lactate guanylyltransferase [EC:2.7.7.68]	76.36% (1760/2305)	32.23% (853/2647)	-0.546505	0.00319173	-0.604791	0.000801417	3.07155e-219	2.20446e-217
K13063		phenazine biosynthesis protein phzE [EC:2.6.1.86]	40.69% (938/2305)	8.39% (222/2647)	-0.567952	0.0023866	-0.604641	0.000939569	4.64972e-165	1.07139e-163
K10232	Transport (other)	alpha-glucoside transport system substrate-binding protein	59.70% (1376/2305)	17.30% (458/2647)	-0.554424	0.000297241	-0.603894	5.6853e-05	4.75172e-215	2.97186e-213
K04762		ribosome-associated heat shock protein Hsp15	63.17% (1456/2305)	54.02% (1430/2647)	-0.614882	1.22554e-06	-0.603743	1.61217e-06	7.81496e-11	1.43274e-10
K01799	Cofactor	maleate isomerase [EC:5.2.1.1]	40.74% (939/2305)	13.00% (344/2647)	-0.56766	4.68869e-07	-0.602919	5.66215e-08	1.15622e-111	1.09803e-110
K00767		nicotinate-nucleotide pyrophosphorylase (carboxylating) [EC:2.4.2.19]	92.75% (2138/2305)	62.67% (1659/2647)	-0.476859	0.00345043	-0.602209	0.000113131	2.65641e-150	4.74685e-149
K05786	Transport (other)	chloramphenicol-sensitive protein RarD	81.39% (1876/2305)	50.66% (1341/2647)	-0.566682	1.42192e-06	-0.601988	8.47276e-08	3.51507e-117	3.71714e-116
K13641	Regulator	IclR family transcriptional regulator, acetate operon repressor	56.75% (1308/2305)	17.57% (465/2647)	-0.531637	4.31621e-06	-0.601698	1.02189e-07	6.61478e-186	2.41329e-184
K16422		4-hydroxymandelate oxidase [EC:1.1.3.46]	26.38% (608/2305)	4.27% (113/2647)	-0.552484	0.000748195	-0.600758	0.000181609	4.22302e-114	4.19237e-113
K08296		phosphohistidine phosphatase [EC:3.1.3.-]	78.74% (1815/2305)	61.24% (1621/2647)	-0.585948	0.00142606	-0.60008	0.000712004	4.45947e-41	1.46794e-40
K00015		glyoxylate reductase [EC:1.1.1.26]	12.49% (288/2305)	4.65% (123/2647)	-0.57239	0.00126335	-0.599784	0.000562852	1.07193e-23	2.62761e-23
K14166		copper transport protein	42.73% (985/2305)	7.67% (203/2647)	-0.52398	0.00180959	-0.599118	0.000265198	1.48054e-192	5.89254e-191
K16234	Transport (other)	histidine transporter	9.20% (212/2305)	6.80% (180/2647)	-0.598188	0.000770296	-0.59829	0.00069662	0.00217857	0.00286851
K05516		curved DNA-binding protein	14.01% (323/2305)	18.62% (493/2647)	-0.602551	0.000281731	-0.596637	0.000270283	1.39646e-05	2.08091e-05
K03821		polyhydroxyalkanoate synthase [EC:2.3.1.-]	19.96% (460/2305)	10.05% (266/2647)	-0.576733	2.10553e-05	-0.595832	9.00924e-06	8.78461e-23	2.12246e-22
K08093		3-hexulose-6-phosphate synthase [EC:4.1.2.43]	10.72% (247/2305)	3.70% (98/2647)	-0.608533	0.00367843	-0.594728	0.00364292	2.76538e-22	6.59054e-22
K16238	Transport (other)	ethanolamine permease	32.89% (758/2305)	16.28% (431/2647)	-0.562009	2.00121e-07	-0.594459	1.96271e-08	2.07854e-42	7.01068e-42
K07559		putative RNA 2'-phosphotransferase [EC:2.7.1.-]	33.80% (779/2305)	6.20% (164/2647)	-0.554001	0.000672489	-0.594139	0.000171004	1.55326e-141	2.38602e-140
K01425		glutaminase [EC:3.5.1.2]	49.37% (1138/2305)	30.71% (813/2647)	-0.57093	4.30452e-08	-0.593539	9.25216e-09	6.00854e-41	1.9734e-40
K03829		putative acetyltransferase [EC:2.3.1.-]	25.94% (598/2305)	8.84% (234/2647)	-0.544321	7.56821e-06	-0.593335	7.93062e-07	5.76908e-59	2.55638e-58
K09932		uncharacterized protein	35.75% (824/2305)	11.33% (300/2647)	-0.5566	5.43342e-07	-0.592503	6.94363e-08	8.29785e-95	6.26344e-94
K15777		4,5-DOPA dioxygenase extradiol [EC:1.13.11.-]	50.37% (1161/2305)	17.38% (460/2647)	-0.569995	7.97999e-07	-0.591035	2.27719e-07	4.67005e-137	6.81516e-136
K07393		putative glutathione S-transferase	72.49% (1671/2305)	43.97% (1164/2647)	-0.545743	6.1199e-05	-0.588897	8.89602e-06	9.76507e-93	7.07806e-92
K03672		thioredoxin 2 [EC:1.8.1.8]	13.88% (320/2305)	7.67% (203/2647)	-0.553093	0.000291724	-0.588829	8.1894e-05	1.38232e-12	2.68969e-12
K02351		putative membrane protein	28.20% (650/2305)	6.69% (177/2647)	-0.513177	0.000102513	-0.586608	5.91724e-06	2.62898e-94	1.96411e-93
K02006	Transport (other)	cobalt/nickel transport system ATP-binding protein	46.64% (1075/2305)	27.99% (741/2647)	-0.581352	8.1185e-07	-0.585949	5.14508e-07	4.53485e-42	1.51786e-41
K03394	Cofactor	precorrin-2/cobalt-factor-2 C20-methyltransferase [EC:2.1.1.130 2.1.1.151]	17.61% (406/2305)	12.39% (328/2647)	-0.578242	0.00355413	-0.585225	0.00271949	2.74158e-07	4.41112e-07
K00663		aminoglycoside 6'-N-acetyltransferase [EC:2.3.1.82]	29.41% (678/2305)	8.16% (216/2647)	-0.516931	4.1346e-05	-0.58368	2.2344e-06	4.98658e-86	3.27797e-85
K00882		1-phosphofructokinase [EC:2.7.1.56]	67.77% (1562/2305)	51.49% (1363/2647)	-0.585906	4.87701e-09	-0.582979	2.23141e-09	2.39174e-31	6.73378e-31
K03743		nicotinamide-nucleotide amidase [EC:3.5.1.42]	83.30% (1920/2305)	71.74% (1899/2647)	-0.607892	4.36239e-06	-0.582492	9.39151e-06	2.8435e-22	6.76936e-22
K10241	Sugar/Carbohydrates	cellobiose transport system permease protein	55.49% (1279/2305)	17.04% (451/2647)	-0.543665	0.000219731	-0.582279	5.48373e-05	7.53613e-181	2.40826e-179
K00064	Sugar/Carbohydrates	D-threo-aldose 1-dehydrogenase [EC:1.1.1.122]	41.52% (957/2305)	9.03% (239/2647)	-0.514116	4.80635e-05	-0.581213	3.20386e-06	5.86328e-163	1.29644e-161
K07160		UPF0271 protein	82.99% (1913/2305)	51.61% (1366/2647)	-0.519075	0.000133023	-0.580893	1.03975e-05	6.79336e-125	8.2845e-124
K07116		acyl-homoserine-lactone acylase [EC:3.5.1.97]	19.09% (440/2305)	2.91% (77/2647)	-0.561617	0.00153492	-0.578893	0.000946394	2.44469e-82	1.54443e-81
K06377		sporulation-control protein	39.91% (920/2305)	6.20% (164/2647)	-0.561349	0.00360538	-0.578506	0.00228121	8.97231e-192	3.53881e-190
K09461		anthraniloyl-CoA monooxygenase [EC:1.14.13.40]	30.93% (713/2305)	6.23% (165/2647)	-0.529807	0.00057099	-0.578476	0.000120684	2.12457e-119	2.33702e-118
K10240	Sugar/Carbohydrates	cellobiose transport system substrate-binding protein	55.27% (1274/2305)	16.77% (444/2647)	-0.53822	0.000243861	-0.577694	5.96831e-05	6.05212e-182	1.99219e-180
K02008	Transport (other)	cobalt/nickel transport system permease protein	48.07% (1108/2305)	27.77% (735/2647)	-0.570486	1.23257e-06	-0.576432	7.31107e-07	3.27539e-49	1.25786e-48
K01434		penicillin amidase [EC:3.5.1.11]	53.06% (1223/2305)	13.26% (351/2647)	-0.540798	0.000150852	-0.576188	4.36445e-05	7.52838e-205	3.92372e-203
K05989	Sugar/Carbohydrates	alpha-L-rhamnosidase [EC:3.2.1.40]	29.63% (683/2305)	10.35% (274/2647)	-0.493092	0.00018636	-0.571673	7.97722e-06	8.77201e-67	4.38901e-66
K01091		phosphoglycolate phosphatase [EC:3.1.3.18]	72.19% (1664/2305)	53.08% (1405/2647)	-0.607021	1.8725e-06	-0.568758	6.4059e-06	6.18328e-44	2.15015e-43
K07749		formyl-CoA transferase [EC:2.8.3.16]	51.32% (1183/2305)	26.11% (691/2647)	-0.496444	4.75072e-06	-0.568261	8.98231e-08	6.75749e-75	3.84711e-74
K01428	N2	urease subunit alpha [EC:3.5.1.5]	56.10% (1293/2305)	29.51% (781/2647)	-0.518661	2.84853e-06	-0.567908	1.55434e-07	2.2954e-80	1.42745e-79
K00098		L-idonate 5-dehydrogenase [EC:1.1.1.264]	18.39% (424/2305)	8.39% (222/2647)	-0.553469	0.000125462	-0.567671	5.82395e-05	1.76393e-25	4.47421e-25
K00520		mercuric reductase [EC:1.16.1.1]	13.71% (316/2305)	11.94% (316/2647)	-0.533151	7.8699e-05	-0.567482	1.20903e-05	0.0663714	0.0784275
K00010		myo-inositol 2-dehydrogenase / D-chiro-inositol 1-dehydrogenase [EC:1.1.1.18 1.1.1.369]	55.92% (1289/2305)	27.01% (715/2647)	-0.535844	2.91958e-07	-0.567014	2.81864e-08	6.40106e-96	4.9251e-95
K09693	Transport (other)	teichoic acid transport system ATP-binding protein [EC:3.6.3.40]	45.34% (1045/2305)	18.36% (486/2647)	-0.557752	0.000221996	-0.565641	0.000115811	2.73112e-94	2.03694e-93
K13633	Regulator	AraC family transcriptional regulator, transcriptional activator FtrA	24.47% (564/2305)	5.10% (135/2647)	-0.500455	0.00110039	-0.564798	0.00016044	1.4479e-88	9.90454e-88
K06971		uncharacterized protein	8.68% (200/2305)	8.54% (226/2647)	-0.540853	0.00118389	-0.564243	0.000456508	0.878932	0.896752
K00263		leucine dehydrogenase [EC:1.4.1.9]	15.01% (346/2305)	4.72% (125/2647)	-0.545896	0.000876283	-0.563954	0.000491863	1.88802e-35	5.66536e-35
K01761		methionine-gamma-lyase [EC:4.4.1.11]	43.51% (1003/2305)	13.68% (362/2647)	-0.531106	7.35103e-06	-0.562981	1.30551e-06	5.14862e-124	6.10858e-123
K03293	Transport (other)	amino acid transporter, AAT family	27.20% (627/2305)	29.62% (784/2647)	-0.570159	1.33637e-06	-0.562855	1.62706e-06	0.0626231	0.0742389
K07043		uncharacterized protein	73.54% (1695/2305)	62.98% (1667/2647)	-0.553704	0.00134098	-0.561431	0.000888697	1.9347e-15	4.01428e-15
K03315	Transport (other)	Na+:H+ antiporter, NhaC family	4.60% (106/2305)	9.33% (247/2647)	-0.670377	0.00290732	-0.559514	0.0121619	6.55977e-11	1.20717e-10
K00261		glutamate dehydrogenase (NAD(P)+) [EC:1.4.1.3]	34.71% (800/2305)	13.15% (348/2647)	-0.520435	2.07691e-05	-0.558947	2.89347e-06	7.87945e-73	4.3337e-72
K01779		aspartate racemase [EC:5.1.1.13]	32.28% (744/2305)	24.33% (644/2647)	-0.53268	3.02158e-06	-0.558468	4.33286e-07	5.96418e-10	1.06882e-09
K02053	Transport (other)	putative spermidine/putrescine transport system permease protein	51.19% (1180/2305)	22.02% (583/2647)	-0.488667	7.55632e-07	-0.558347	6.46022e-09	1.40046e-102	1.19052e-101
K00595	Cofactor	precorrin-6Y C5,15-methyltransferase (decarboxylating) [EC:2.1.1.132]	63.95% (1474/2305)	43.41% (1149/2647)	-0.534119	0.00173735	-0.555097	0.000901913	1.36e-47	5.08895e-47
K07023		putative hydrolases of HD superfamily	22.65% (522/2305)	3.78% (100/2647)	-0.530633	0.00373196	-0.554664	0.00197209	3.10903e-94	2.31092e-93
K01476		arginase [EC:3.5.3.1]	42.30% (975/2305)	10.80% (286/2647)	-0.520391	0.000216792	-0.553567	6.27591e-05	1.3066e-146	2.23449e-145
K00055	Aromatic/Xenobiotic	aryl-alcohol dehydrogenase [EC:1.1.1.90]	30.93% (713/2305)	13.83% (366/2647)	-0.50029	8.23026e-06	-0.552383	4.41317e-07	3.95428e-48	1.48983e-47
K03649		TDG/mug DNA glycosylase family protein [EC:3.2.2.-]	55.18% (1272/2305)	22.74% (602/2647)	-0.525209	7.95398e-07	-0.550944	1.58524e-07	9.30787e-124	1.09543e-122
K03811	Transport (other)	nicotinamide mononucleotide transporter	65.51% (1510/2305)	33.13% (877/2647)	-0.536498	6.50635e-07	-0.549395	2.72831e-07	2.49717e-116	2.60922e-115
K05710	Aromatic/Xenobiotic	3-phenylpropionate/trans-cinnamate dioxygenase ferredoxin subunit	76.66% (1767/2305)	33.09% (876/2647)	-0.528106	6.53628e-05	-0.548076	2.59244e-05	3.55914e-214	2.19464e-212
K06720		L-ectoine synthase [EC:4.2.1.108]	41.56% (958/2305)	17.57% (465/2647)	-0.532849	1.54652e-05	-0.547738	7.22983e-06	5.82063e-78	3.46233e-77
K06204		DnaK suppressor protein	31.58% (728/2305)	13.79% (365/2647)	-0.509831	0.00462132	-0.546286	0.00193293	1.46469e-51	5.82417e-51
K18546		streptogrisin C [EC:3.4.21.-]	35.36% (815/2305)	5.18% (137/2647)	-0.519071	0.0023196	-0.545948	0.00112061	3.97417e-170	1.02952e-168
K01595		phosphoenolpyruvate carboxylase [EC:4.1.1.31]	73.36% (1691/2305)	64.60% (1710/2647)	-0.519934	0.000687308	-0.545562	0.000254686	3.13217e-11	5.80061e-11
K02055	Transport (other)	putative spermidine/putrescine transport system substrate-binding protein	53.28% (1228/2305)	22.89% (606/2647)	-0.479464	1.33986e-06	-0.543568	1.84007e-08	2.16984e-109	2.00836e-108
K02007	Transport (other)	cobalt/nickel transport system permease protein	48.42% (1116/2305)	28.56% (756/2647)	-0.533939	1.93051e-06	-0.543488	9.41587e-07	5.56216e-47	2.06016e-46
K02052	Transport (other)	putative spermidine/putrescine transport system ATP-binding protein	51.89% (1196/2305)	23.72% (628/2647)	-0.499436	4.08261e-07	-0.54125	1.6232e-08	2.8201e-94	2.09972e-93
K05946	Sugar/Carbohydrates	N-acetylglucosaminyldiphosphoundecaprenol N-acetyl-beta-D-mannosaminyltransferase [EC:2.4.1.187]	20.95% (483/2305)	9.07% (240/2647)	-0.501646	0.000123612	-0.54017	2.68368e-05	2.39152e-32	6.83871e-32
K08173	Transport (other)	MFS transporter, MHS family, metabolite:H+ symporter	9.07% (209/2305)	4.19% (111/2647)	-0.57403	0.00343804	-0.539698	0.00514156	3.31349e-12	6.34855e-12
K07027	Sugar/Carbohydrates	uncharacterized protein	45.77% (1055/2305)	54.06% (1431/2647)	-0.51868	0.000796671	-0.539552	0.00018748	6.10149e-09	1.05666e-08
K03189	N2	urease accessory protein	55.27% (1274/2305)	29.35% (777/2647)	-0.487445	9.1197e-06	-0.537527	5.20042e-07	9.83905e-77	5.77418e-76
K00876		uridine kinase [EC:2.7.1.48]	55.01% (1268/2305)	21.68% (574/2647)	-0.511425	0.00028991	-0.536516	9.17629e-05	1.65316e-131	2.26173e-130
K01269		aminopeptidase [EC:3.4.11.-]	6.55% (151/2305)	4.50% (119/2647)	-0.522512	0.00204778	-0.534504	0.00141702	0.0016713	0.00221257
K03188	N2	urease accessory protein	54.45% (1255/2305)	29.17% (772/2647)	-0.476661	1.39735e-05	-0.530243	6.89391e-07	2.90973e-73	1.60438e-72
K09125	tc:2.A.88.8	uncharacterized protein	25.42% (586/2305)	51.38% (1360/2647)	-0.559742	3.52726e-05	-0.52592	8.62963e-05	4.28739e-79	2.61424e-78
K06048		carboxylate-amine ligase [EC:6.3.-.-]	79.83% (1840/2305)	57.69% (1527/2647)	-0.489857	0.00486323	-0.524026	0.000933829	1.36882e-63	6.50672e-63
K01118		FMN-dependent NADH-azoreductase [EC:1.7.-.-]	41.91% (966/2305)	14.77% (391/2647)	-0.462758	2.25884e-05	-0.523922	8.66062e-07	8.16216e-103	6.96568e-102
K06015		N-acyl-D-amino-acid deacylase [EC:3.5.1.81]	43.43% (1001/2305)	11.03% (292/2647)	-0.484186	0.000195156	-0.522691	4.36445e-05	1.4201e-152	2.5905e-151
K09458		3-oxoacyl-[acyl-carrier-protein] synthase II [EC:2.3.1.179]	88.11% (2031/2305)	52.29% (1384/2647)	-0.503034	0.00113435	-0.522486	0.000586291	2.25584e-173	6.29048e-172
K09692	Transport (other)	teichoic acid transport system permease protein	46.20% (1065/2305)	18.70% (495/2647)	-0.498789	0.00110351	-0.519841	0.000446464	5.50637e-97	4.3048e-96
K15583	Transport (other)	oligopeptide transport system ATP-binding protein	54.84% (1264/2305)	28.94% (766/2647)	-0.491042	6.31455e-05	-0.519839	1.40443e-05	8.99508e-77	5.28597e-76
K01464		dihydropyrimidinase [EC:3.5.2.2]	50.24% (1158/2305)	21.42% (567/2647)	-0.490571	3.14251e-05	-0.519227	7.94488e-06	4.23864e-101	3.53462e-100
K01191	Sugar/Carbohydrates	alpha-mannosidase [EC:3.2.1.24]	44.86% (1034/2305)	21.46% (568/2647)	-0.483847	2.32388e-05	-0.518713	3.92864e-06	1.75974e-69	9.22652e-69
K09780		uncharacterized protein	55.18% (1272/2305)	43.75% (1158/2647)	-0.510031	3.70283e-06	-0.515356	2.05059e-06	1.09789e-15	2.28776e-15
K01066		acetyl esterase [EC:3.1.1.-]	64.08% (1477/2305)	39.63% (1049/2647)	-0.434101	0.000151582	-0.510903	2.55077e-06	1.30452e-66	6.51216e-66
K19745		acrylyl-CoA reductase (NADPH) [EC:1.3.1.-]	14.01% (323/2305)	11.26% (298/2647)	-0.482623	0.00273115	-0.508377	0.00121039	0.00392808	0.00507739
K03190	N2	urease accessory protein	55.14% (1271/2305)	30.11% (797/2647)	-0.455888	2.97179e-05	-0.506884	1.90053e-06	1.95914e-71	1.05891e-70
K09763		uncharacterized protein	40.17% (926/2305)	14.70% (389/2647)	-0.493453	4.00337e-05	-0.506611	2.10124e-05	1.54251e-92	1.11071e-91
K15372		taurine---2-oxoglutarate transaminase [EC:2.6.1.55]	51.24% (1181/2305)	22.74% (602/2647)	-0.472327	1.61041e-05	-0.506442	2.4749e-06	1.83287e-97	1.44582e-96
K00067	Sugar/Carbohydrates	dTDP-4-dehydrorhamnose reductase [EC:1.1.1.133]	65.42% (1508/2305)	40.61% (1075/2647)	-0.463499	0.00136102	-0.50543	0.000186173	1.0871e-68	5.63903e-68
K01658		anthranilate synthase component II [EC:4.1.3.27]	18.09% (417/2305)	21.80% (577/2647)	-0.498809	0.00339022	-0.499259	0.002184	0.00120664	0.00161304
K11159		carotenoid cleavage dioxygenase	34.27% (790/2305)	20.74% (549/2647)	-0.468128	0.00187973	-0.498849	0.000750391	1.16432e-26	3.02516e-26
K10536		agmatine deiminase [EC:3.5.3.12]	40.09% (924/2305)	23.04% (610/2647)	-0.489479	7.54578e-06	-0.498802	3.22238e-06	2.77412e-38	8.7124e-38
K05995		dipeptidase E [EC:3.4.13.21]	31.24% (720/2305)	23.65% (626/2647)	-0.449842	4.10458e-06	-0.497885	1.65461e-07	2.49023e-09	4.36963e-09
K08351	tc:5.A.3.4	biotin/methionine sulfoxide reductase [EC:1.-.-.-]	16.18% (373/2305)	10.62% (281/2647)	-0.481846	0.000640781	-0.496405	0.000371626	9.50953e-09	1.63074e-08
K02009	Transport (other)	cobalt/nickel transport protein	28.81% (664/2305)	14.81% (392/2647)	-0.482265	0.000421486	-0.494122	0.000253968	3.17304e-33	9.2058e-33
K13653	Regulator	AraC family transcriptional regulator	31.67% (730/2305)	10.20% (270/2647)	-0.482723	0.00022431	-0.493971	0.000108747	4.91098e-80	3.02821e-79
K06718		L-2,4-diaminobutyric acid acetyltransferase [EC:2.3.1.178]	37.53% (865/2305)	14.73% (390/2647)	-0.479693	0.000141555	-0.492992	7.89723e-05	2.37483e-76	1.38075e-75
K00299		FMN reductase [EC:1.5.1.38]	77.87% (1795/2305)	40.54% (1073/2647)	-0.460108	0.00011103	-0.4921	2.33638e-05	1.38843e-160	2.9365e-159
K01028		3-oxoacid CoA-transferase subunit A [EC:2.8.3.5]	54.23% (1250/2305)	26.94% (713/2647)	-0.462935	1.51269e-05	-0.490527	3.47526e-06	4.26641e-86	2.80894e-85
K01721		nitrile hydratase [EC:4.2.1.84]	12.23% (282/2305)	6.20% (164/2647)	-0.473135	0.00306101	-0.490158	0.0018278	1.62555e-13	3.23778e-13
K10242	Sugar/Carbohydrates	cellobiose transport system permease protein	55.53% (1280/2305)	18.06% (478/2647)	-0.451295	0.00220269	-0.487902	0.000701714	2.46052e-170	6.48924e-169
K05825		2-aminoadipate transaminase [EC:2.6.1.-]	26.85% (619/2305)	13.45% (356/2647)	-0.473689	3.86047e-05	-0.486955	1.65919e-05	2.3885e-32	6.83456e-32
K00854	Sugar/Carbohydrates	xylulokinase [EC:2.7.1.17]	85.64% (1974/2305)	55.38% (1466/2647)	-0.436162	0.000302381	-0.485775	3.13669e-05	2.44219e-123	2.86647e-122
K05799	Regulator	GntR family transcriptional regulator, transcriptional repressor for pyruvate dehydrogenase complex	44.08% (1016/2305)	19.00% (503/2647)	-0.422217	6.03429e-05	-0.485565	2.21244e-06	6.19495e-82	3.89117e-81
K01295		glutamate carboxypeptidase [EC:3.4.17.11]	32.67% (753/2305)	8.42% (223/2647)	-0.439983	0.000872026	-0.485304	0.000186265	9.65184e-105	8.41748e-104
K00675		N-hydroxyarylamine O-acetyltransferase [EC:2.3.1.118]	38.35% (884/2305)	10.80% (286/2647)	-0.463772	0.000442062	-0.484762	0.000185872	1.11784e-117	1.19363e-116
K01029		3-oxoacid CoA-transferase subunit B [EC:2.8.3.5]	54.40% (1254/2305)	27.01% (715/2647)	-0.45877	2.34888e-05	-0.483297	6.70529e-06	1.0264e-86	6.80843e-86
K01455		formamidase [EC:3.5.1.49]	22.56% (520/2305)	14.77% (391/2647)	-0.455207	0.000152081	-0.481813	4.5243e-05	1.91506e-12	3.68696e-12
K06876		deoxyribodipyrimidine photolyase-related protein	27.81% (641/2305)	7.25% (192/2647)	-0.442347	0.000681899	-0.481685	0.000171331	1.76273e-85	1.15182e-84
K01060		cephalosporin-C deacetylase [EC:3.1.1.41]	45.29% (1044/2305)	24.18% (640/2647)	-0.458846	0.00167189	-0.481001	0.000767811	2.42131e-55	1.01537e-54
K00573		protein-L-isoaspartate(D-aspartate) O-methyltransferase [EC:2.1.1.77]	37.01% (853/2305)	8.92% (236/2647)	-0.407192	0.00386334	-0.479471	0.00043599	1.25461e-129	1.64452e-128
K11081	Transport (other)	2-aminoethylphosphonate transport system substrate-binding protein	17.92% (413/2305)	5.59% (148/2647)	-0.466396	0.00156184	-0.476378	0.00108737	2.68869e-43	9.24674e-43
K03976		Cys-tRNA(Pro)/Cys-tRNA(Cys) deacylase [EC:3.1.1.-]	86.51% (1994/2305)	81.15% (2148/2647)	-0.516266	0.0012459	-0.4744	0.00242508	3.5538e-07	5.68661e-07
K09384		uncharacterized protein	23.86% (550/2305)	14.02% (371/2647)	-0.387182	0.000912493	-0.46995	1.54166e-05	7.72915e-19	1.70986e-18
K03929	Sugar/Carbohydrates	para-nitrobenzyl esterase [EC:3.1.1.-]	68.50% (1579/2305)	51.27% (1357/2647)	-0.401726	0.00244763	-0.468411	0.000211454	4.43577e-35	1.32468e-34
K01912		phenylacetate-CoA ligase [EC:6.2.1.30]	66.46% (1532/2305)	27.47% (727/2647)	-0.449129	3.78969e-05	-0.468081	1.19583e-05	3.4274e-170	8.98513e-169
K11084	Transport (other)	2-aminoethylphosphonate transport system ATP-binding protein	17.92% (413/2305)	5.63% (149/2647)	-0.454925	0.002095	-0.466415	0.00141938	6.01333e-43	2.05194e-42
K03735		ethanolamine ammonia-lyase large subunit [EC:4.3.1.7]	13.84% (319/2305)	12.13% (321/2647)	-0.452406	0.00311777	-0.463317	0.00210324	0.0746265	0.0878767
K03321	Transport (other)	sulfate permease, SulP family	69.41% (1600/2305)	39.52% (1046/2647)	-0.41332	0.00011362	-0.462624	6.68811e-06	7.3614e-100	6.03525e-99
K03519		carbon-monoxide dehydrogenase medium subunit [EC:1.2.99.2]	43.77% (1009/2305)	18.06% (478/2647)	-0.445604	0.000180413	-0.461806	8.65217e-05	3.98498e-87	2.66762e-86
K07568		S-adenosylmethionine:tRNA ribosyltransferase-isomerase [EC:2.4.99.17]	29.98% (691/2305)	21.95% (581/2647)	-0.454021	0.00194144	-0.461454	0.00136587	1.2627e-10	2.30049e-10
K01608		tartronate-semialdehyde synthase [EC:4.1.1.47]	36.44% (840/2305)	9.03% (239/2647)	-0.434377	0.0019733	-0.460181	0.000830915	3.08574e-124	3.69109e-123
K11083	Transport (other)	2-aminoethylphosphonate transport system permease protein	17.61% (406/2305)	5.59% (148/2647)	-0.449896	0.00242145	-0.459928	0.00171396	1.53655e-41	5.1001e-41
K03187	N2	urease accessory protein	9.33% (215/2305)	18.28% (484/2647)	-0.477455	0.0039738	-0.458949	0.00526444	6.01459e-20	1.35801e-19
K18939	Regulator	TetR/AcrR family transcriptional regulator, lmrAB and yxaGH operons repressor	17.05% (393/2305)	8.27% (219/2647)	-0.434401	0.00112991	-0.455937	0.000531581	8.87075e-21	2.04186e-20
K03761	Transport (other)	MFS transporter, MHS family, alpha-ketoglutarate permease	40.17% (926/2305)	23.57% (624/2647)	-0.440649	4.01732e-05	-0.45577	1.65199e-05	3.60758e-36	1.09452e-35
K00688	Sugar/Carbohydrates	starch phosphorylase [EC:2.4.1.1]	78.92% (1819/2305)	81.94% (2169/2647)	-0.468772	0.00432551	-0.454536	0.00492921	0.00775038	0.00984939
K01429	N2	urease subunit beta [EC:3.5.1.5]	49.63% (1144/2305)	26.52% (702/2647)	-0.416747	0.000237284	-0.454475	4.2741e-05	2.15586e-63	1.01816e-62
K02071	Transport (other)	D-methionine transport system ATP-binding protein	65.77% (1516/2305)	65.02% (1721/2647)	-0.520256	9.85533e-06	-0.452106	8.69049e-05	0.590007	0.626346
K15733		dye decolorizing peroxidase [EC:1.11.1.19]	54.40% (1254/2305)	34.34% (909/2647)	-0.440464	9.98047e-05	-0.451688	5.5081e-05	7.84677e-46	2.86038e-45
K17836		beta-lactamase class A [EC:3.5.2.6]	67.25% (1550/2305)	30.19% (799/2647)	-0.410064	0.000402751	-0.450168	7.17466e-05	8.01458e-153	1.4754e-151
K00564		16S rRNA (guanine1207-N2)-methyltransferase [EC:2.1.1.172]	51.41% (1185/2305)	26.26% (695/2647)	-0.442899	0.000452749	-0.449803	0.000314219	2.43464e-74	1.37179e-73
K07458		DNA mismatch endonuclease, patch repair protein [EC:3.1.-.-]	41.65% (960/2305)	35.93% (951/2647)	-0.45244	1.19999e-05	-0.449618	7.94488e-06	4.16945e-05	6.06843e-05
K00926		carbamate kinase [EC:2.7.2.2]	22.82% (526/2305)	29.43% (779/2647)	-0.512719	0.00105133	-0.449086	0.00338282	1.33798e-07	2.19224e-07
K03520		carbon-monoxide dehydrogenase large subunit [EC:1.2.99.2]	41.48% (956/2305)	17.26% (457/2647)	-0.431077	0.000378874	-0.449004	0.000176709	1.16587e-79	7.16878e-79
K11082	Transport (other)	2-aminoethylphosphonate transport system permease protein	17.70% (408/2305)	5.67% (150/2647)	-0.441024	0.00299604	-0.448945	0.00222081	1.74209e-41	5.77793e-41
K03299	Transport (other)	gluconate:H+ symporter, GntP family	66.07% (1523/2305)	45.52% (1205/2647)	-0.45385	5.80747e-06	-0.448876	5.59736e-06	6.22094e-48	2.33779e-47
K03328	Transport (other)	polysaccharide transporter, PST family	24.21% (558/2305)	11.60% (307/2647)	-0.379519	0.00179611	-0.448008	0.000116945	2.00633e-31	5.65233e-31
K03719	Regulator	Lrp/AsnC family transcriptional regulator, leucine-responsive regulatory protein	73.58% (1696/2305)	39.29% (1040/2647)	-0.41163	0.00144027	-0.447994	0.000438176	1.43804e-132	1.99232e-131
K09164		uncharacterized protein	50.59% (1166/2305)	16.06% (425/2647)	-0.423837	0.000209614	-0.446777	7.24858e-05	6.01279e-152	1.09228e-150
K09167		uncharacterized protein	83.04% (1914/2305)	55.19% (1461/2647)	-0.424063	0.000770296	-0.446447	0.000277336	2.77486e-101	2.32282e-100
K00042		2-hydroxy-3-oxopropionate reductase [EC:1.1.1.60]	44.56% (1027/2305)	14.54% (385/2647)	-0.384062	0.00111375	-0.444852	8.44745e-05	8.01467e-123	9.2581e-122
K07224	Transport (other)	iron uptake system component EfeO	52.32% (1206/2305)	29.09% (770/2647)	-0.407515	7.25056e-05	-0.44299	1.02211e-05	1.35299e-62	6.28809e-62
K00001		alcohol dehydrogenase [EC:1.1.1.1]	68.59% (1581/2305)	44.99% (1191/2647)	-0.369524	0.000735922	-0.441639	2.07048e-05	3.27374e-63	1.53947e-62
K03325	Transport (other)	arsenite transporter, ACR3 family	53.58% (1235/2305)	34.61% (916/2647)	-0.402887	9.08024e-05	-0.440974	1.11688e-05	2.69817e-41	8.90174e-41
K07118		uncharacterized protein	48.42% (1116/2305)	26.67% (706/2647)	-0.428911	2.58256e-05	-0.440011	8.88779e-06	1.21887e-56	5.201e-56
K03307	Transport (other)	solute:Na+ symporter, SSS family	64.34% (1483/2305)	38.95% (1031/2647)	-0.418556	0.000233358	-0.433361	9.5825e-05	1.05335e-71	5.72154e-71
K01243		adenosylhomocysteine nucleosidase [EC:3.2.2.9]	31.58% (728/2305)	60.63% (1605/2647)	-0.508486	1.13298e-05	-0.432204	0.00018372	3.91951e-94	2.90349e-93
K02800	Sugar/Carbohydrates	PTS system, mannitol-specific IIC component	27.68% (638/2305)	15.56% (412/2647)	-0.41402	0.00176479	-0.430608	0.00092292	2.42192e-25	6.12192e-25
K13280		signal peptidase, endoplasmic reticulum-type [EC:3.4.-.-]	23.51% (542/2305)	14.85% (393/2647)	-0.397447	0.00321685	-0.429773	0.000957073	9.67102e-15	1.9748e-14
K09705		uncharacterized protein	43.08% (993/2305)	21.65% (573/2647)	-0.415027	7.64527e-05	-0.429121	3.49284e-05	4.90479e-59	2.17781e-58
K00082	Cofactor	5-amino-6-(5-phosphoribosylamino)uracil reductase [EC:1.1.1.193]	41.30% (952/2305)	13.07% (346/2647)	-0.402455	0.000549616	-0.428212	0.000188101	8.91153e-115	8.94832e-114
K02073	Transport (other)	D-methionine transport system substrate-binding protein	63.04% (1453/2305)	65.66% (1738/2647)	-0.492163	1.15852e-05	-0.42816	0.000102213	0.056855	0.0676573
K02072	Transport (other)	D-methionine transport system permease protein	62.34% (1437/2305)	64.75% (1714/2647)	-0.488527	1.8016e-05	-0.423641	0.000152452	0.0806694	0.0947092
K10546	Transport (other)	putative multiple sugar transport system substrate-binding protein	50.28% (1159/2305)	19.12% (506/2647)	-0.399587	0.00156708	-0.423534	0.000600607	1.92149e-120	2.17372e-119
K01081		5'-nucleotidase [EC:3.1.3.5]	73.49% (1694/2305)	40.27% (1066/2647)	-0.387141	0.00082215	-0.423502	0.000118151	9.48031e-125	1.14654e-123
K00248		butyryl-CoA dehydrogenase [EC:1.3.8.1]	33.36% (769/2305)	16.40% (434/2647)	-0.393026	0.00183638	-0.422054	0.000665126	6.62939e-44	2.30345e-43
K02168	Transport (other)	choline/glycine/proline betaine transport protein	27.16% (626/2305)	26.52% (702/2647)	-0.422246	0.000342839	-0.421832	0.000283574	0.629606	0.664998
K10547	Transport (other)	putative multiple sugar transport system permease protein	50.24% (1158/2305)	19.38% (513/2647)	-0.400695	0.00144033	-0.420466	0.000643058	6.43885e-118	6.90914e-117
K00016		L-lactate dehydrogenase [EC:1.1.1.27]	27.90% (643/2305)	63.43% (1679/2647)	-0.504151	0.000132502	-0.419957	0.00145969	4.17597e-141	6.37018e-140
K01430	N2	urease subunit gamma [EC:3.5.1.5]	51.67% (1191/2305)	27.92% (739/2647)	-0.375124	0.00105682	-0.419745	0.00015892	8.50735e-66	4.18485e-65
K00375	Regulator	GntR family transcriptional regulator / MocR family aminotransferase	65.55% (1511/2305)	49.79% (1318/2647)	-0.413571	0.0003283	-0.415739	0.000230802	4.38588e-29	1.19115e-28
K03392		aminocarboxymuconate-semialdehyde decarboxylase [EC:4.1.1.45]	32.84% (757/2305)	11.26% (298/2647)	-0.380132	0.00151676	-0.415077	0.000395824	1.56673e-77	9.26909e-77
K10548	Transport (other)	putative multiple sugar transport system ATP-binding protein	50.02% (1153/2305)	19.00% (503/2647)	-0.393305	0.00179479	-0.413346	0.000806246	1.5222e-119	1.68288e-118
K03969		phage shock protein A	57.66% (1329/2305)	36.08% (955/2647)	-0.403394	0.00271356	-0.412752	0.00116297	2.14681e-52	8.60689e-52
K07778		two-component system, NarL family, sensor histidine kinase DesK [EC:2.7.13.3]	62.73% (1446/2305)	35.44% (938/2647)	-0.383474	0.000904273	-0.41211	0.000240254	8.13049e-83	5.15873e-82
K02363		2,3-dihydroxybenzoate-AMP ligase [EC:2.7.7.58]	30.85% (711/2305)	12.92% (342/2647)	-0.392887	0.00116962	-0.409784	0.000556512	9.42286e-54	3.85905e-53
K03518		carbon-monoxide dehydrogenase small subunit [EC:1.2.99.2]	58.57% (1350/2305)	23.01% (609/2647)	-0.387303	0.00286345	-0.408466	0.00132924	2.69972e-146	4.54592e-145
K16301	Transport (other)	deferrochelatase/peroxidase EfeB [EC:1.11.1.-]	56.40% (1300/2305)	32.45% (859/2647)	-0.361432	0.000574447	-0.40808	6.39874e-05	7.47642e-65	3.63282e-64
K09858		SEC-C motif domain protein	74.01% (1706/2305)	46.47% (1230/2647)	-0.380037	0.00104943	-0.407811	0.000329368	7.48011e-88	5.04591e-87
K00874	Sugar/Carbohydrates	2-dehydro-3-deoxygluconokinase [EC:2.7.1.45]	61.91% (1427/2305)	31.36% (830/2647)	-0.381461	0.000989347	-0.404311	0.000306491	4.79072e-104	4.16974e-103
K03707		thiaminase (transcriptional activator TenA) [EC:3.5.99.2]	28.11% (648/2305)	23.95% (634/2647)	-0.373739	0.0016428	-0.404023	0.000502962	0.000907401	0.00122159
K18926	Transport (other)	MFS transporter, DHA2 family, lincomycin resistance protein	44.99% (1037/2305)	44.50% (1178/2647)	-0.387146	0.000301148	-0.403421	0.000124239	0.752663	0.780288
K13993		HSP20 family protein	76.10% (1754/2305)	52.21% (1382/2647)	-0.373339	0.00248403	-0.394679	0.000807859	4.96406e-69	2.58722e-68
K05813	Transport (other)	sn-glycerol 3-phosphate transport system substrate-binding protein	23.47% (541/2305)	16.96% (449/2647)	-0.355183	0.00187612	-0.393629	0.000346128	1.40436e-08	2.39419e-08
K07282		poly-gamma-glutamate synthesis protein (capsule biosynthesis protein)	58.83% (1356/2305)	34.83% (922/2647)	-0.371668	0.00133665	-0.384281	0.000479147	1.98522e-64	9.61429e-64
K07693	Regulator	two-component system, NarL family, response regulator DesR	65.25% (1504/2305)	41.25% (1092/2647)	-0.361821	0.00209607	-0.381043	0.000700335	2.27019e-64	1.09822e-63
K03744		LemA protein	34.58% (797/2305)	44.47% (1177/2647)	-0.397451	0.00191532	-0.379542	0.00198749	1.47727e-12	2.86553e-12
K00004		(R,R)-butanediol dehydrogenase / meso-butanediol dehydrogenase / diacetyl reductase [EC:1.1.1.4 1.1.1.- 1.1.1.303]	24.47% (564/2305)	18.44% (488/2647)	-0.32432	0.00515216	-0.376519	0.00068017	2.47734e-07	3.99329e-07
K05814	Transport (other)	sn-glycerol 3-phosphate transport system permease protein	21.17% (488/2305)	17.08% (452/2647)	-0.327964	0.00493412	-0.373499	0.000809665	0.000278152	0.00038512
K06148	Transport (other)	ATP-binding cassette, subfamily C, bacterial	65.55% (1511/2305)	43.52% (1152/2647)	-0.391583	0.000187145	-0.370853	0.000248195	1.03367e-54	4.28947e-54
K06895	Transport (other)	L-lysine exporter family protein LysE/ArgO	60.39% (1392/2305)	39.97% (1058/2647)	-0.321889	0.00218658	-0.362698	0.000371626	7.14884e-47	2.64115e-46
K03469		ribonuclease HI [EC:3.1.26.4]	73.67% (1698/2305)	74.05% (1960/2647)	-0.38588	0.000816691	-0.351708	0.00209305	0.770491	0.796884
K08987		putative membrane protein	44.56% (1027/2305)	33.51% (887/2647)	-0.326249	0.00414579	-0.335045	0.00259404	2.06035e-15	4.2689e-15
K00558		DNA (cytosine-5)-methyltransferase 1 [EC:2.1.1.37]	60.56% (1396/2305)	46.77% (1238/2647)	-0.352709	0.000107498	-0.330931	0.000111521	2.51811e-22	6.01105e-22
K00863		dihydroxyacetone kinase [EC:2.7.1.29]	27.59% (636/2305)	22.67% (600/2647)	-0.335667	0.00327678	-0.322156	0.00386011	6.78718e-05	9.72962e-05
K07301	Transport (other)	cation:H+ antiporter	31.54% (727/2305)	18.32% (485/2647)	0.319551	0.00421799	0.256981	0.0228683	4.11435e-27	1.07667e-26
K03271	Sugar/Carbohydrates	D-sedoheptulose 7-phosphate isomerase [EC:5.3.1.28]	37.09% (855/2305)	16.51% (437/2647)	0.333865	0.00441158	0.294004	0.0123916	2.93983e-61	1.33651e-60
K07064		uncharacterized protein	25.16% (580/2305)	20.25% (536/2647)	0.386647	0.000596758	0.315659	0.00536495	4.23889e-05	6.15722e-05
K01628	Sugar/Carbohydrates	L-fuculose-phosphate aldolase [EC:4.1.2.17]	46.12% (1063/2305)	33.21% (879/2647)	0.36728	0.00181215	0.344295	0.00290445	1.96062e-20	4.47061e-20
K00124		formate dehydrogenase iron-sulfur subunit	34.19% (788/2305)	23.54% (623/2647)	0.370495	0.00125518	0.348042	0.00234491	1.52629e-16	3.23902e-16
K04079		molecular chaperone HtpG	50.50% (1164/2305)	42.88% (1135/2647)	0.373119	0.00525383	0.373776	0.00451185	9.1149e-08	1.4985e-07
K06221		2,5-diketo-D-gluconate reductase A [EC:1.1.1.346]	56.10% (1293/2305)	61.92% (1639/2647)	0.4079	0.0018288	0.398855	0.00142814	3.3891e-05	4.95409e-05
K12466		(+)-trans-carveol dehydrogenase [EC:1.1.1.275]	9.46% (218/2305)	12.47% (330/2647)	0.440739	0.00484632	0.41376	0.00794518	0.000772164	0.00104402
K14520		4-hydroxyacetophenone monooxygenase [EC:1.14.13.84]	11.89% (274/2305)	14.88% (394/2647)	0.457088	0.00271356	0.418248	0.00620033	0.00231644	0.00304455
K09153		uncharacterized protein	33.32% (768/2305)	47.19% (1249/2647)	0.374807	0.000452749	0.418287	5.82549e-05	3.05549e-23	7.43576e-23
K03809		NAD(P)H dehydrogenase (quinone) [EC:1.6.5.2]	33.23% (766/2305)	16.02% (424/2647)	0.443322	0.000342929	0.418774	0.000684607	1.70553e-45	6.17603e-45
K03322	Transport (other)	manganese transport protein	42.39% (977/2305)	59.12% (1565/2647)	0.422959	0.000240468	0.425262	0.000156418	5.73307e-32	1.62772e-31
K01179	Sugar/Carbohydrates	endoglucanase [EC:3.2.1.4]	55.40% (1277/2305)	27.50% (728/2647)	0.463541	7.86517e-05	0.429999	0.000241652	2.61187e-89	1.80644e-88
K05343	Sugar/Carbohydrates	maltose alpha-D-glucosyltransferase/ alpha-amylase [EC:5.4.99.16 3.2.1.1]	67.72% (1561/2305)	54.82% (1451/2647)	0.475493	1.74531e-05	0.440506	4.49657e-05	1.47739e-20	3.38285e-20
K19126		CRISPR system Cascade subunit CasE	21.08% (486/2305)	21.27% (563/2647)	0.387994	0.00410607	0.450564	0.000401095	0.88912	0.90567
K14733		limonene 1,2-monooxygenase [EC:1.14.13.107]	15.62% (360/2305)	16.81% (445/2647)	0.474269	0.00260354	0.452635	0.00396501	0.263014	0.291957
K19125		CRISPR system Cascade subunit CasD	20.69% (477/2305)	21.31% (564/2647)	0.393251	0.00335193	0.454733	0.000291228	0.600217	0.636105
K07223		putative iron-dependent peroxidase	27.98% (645/2305)	31.32% (829/2647)	0.500566	4.10643e-05	0.462857	0.000142735	0.010639	0.0133767
K19124		CRISPR system Cascade subunit CasC	20.74% (478/2305)	21.34% (565/2647)	0.393997	0.00331713	0.46518	0.000223774	0.624798	0.660716
K19123		CRISPR system Cascade subunit CasA	19.83% (457/2305)	18.62% (493/2647)	0.425959	0.00204713	0.470399	0.000301275	0.29416	0.3244
K13775		citronellol/citronellal dehydrogenase	16.83% (388/2305)	13.49% (357/2647)	0.500269	0.000267759	0.475043	0.000515269	0.00108066	0.00144815
K17762		rsbT antagonist protein RsbS	28.76% (663/2305)	13.03% (345/2647)	0.486265	6.86014e-05	0.475178	9.30293e-05	7.01443e-43	2.38982e-42
K09879		isorenieratene synthase	30.50% (703/2305)	14.43% (382/2647)	0.484636	0.000119339	0.4757	0.000144178	1.8425e-42	6.22413e-42
K09990		uncharacterized protein	16.18% (373/2305)	14.62% (387/2647)	0.505829	7.9912e-05	0.487456	0.000141054	0.133201	0.153664
K17752		serine/threonine-protein kinase RsbT [EC:2.7.11.1]	28.81% (664/2305)	13.26% (351/2647)	0.505151	3.12561e-05	0.49297	4.59362e-05	8.83793e-42	2.94912e-41
K04069		pyruvate formate lyase activating enzyme [EC:1.97.1.4]	25.29% (583/2305)	53.65% (1420/2647)	0.426327	0.00179637	0.499132	0.000150813	2.80777e-93	2.05559e-92
K01274		D-alanyl-D-alanine dipeptidase [EC:3.4.13.-]	7.59% (175/2305)	5.52% (146/2647)	0.549415	0.00249495	0.505047	0.0054473	0.00316347	0.00411214
K05713	Aromatic/Xenobiotic	2,3-dihydroxyphenylpropionate 1,2-dioxygenase [EC:1.13.11.16]	14.49% (334/2305)	15.53% (411/2647)	0.546475	1.79129e-05	0.505424	7.98086e-05	0.31929	0.350954
K17763		rsbT co-antagonist protein RsbR	28.20% (650/2305)	13.07% (346/2647)	0.522965	1.65083e-05	0.511177	2.38035e-05	3.2457e-40	1.05413e-39
K07507	Transport (other)	putative Mg2+ transporter-C (MgtC) family protein	27.68% (638/2305)	27.50% (728/2647)	0.534132	8.09972e-07	0.513397	1.45812e-06	0.89858	0.91403
K08095		cutinase [EC:3.1.1.74]	15.18% (350/2305)	18.59% (492/2647)	0.530816	0.000770296	0.517912	0.000980164	0.00163727	0.00216882
K16168		methyltransferase	23.64% (545/2305)	16.40% (434/2647)	0.535096	3.23016e-06	0.518388	6.43652e-06	1.80233e-10	3.26733e-10
K01584		arginine decarboxylase [EC:4.1.1.19]	11.15% (257/2305)	10.65% (282/2647)	0.531291	7.25532e-05	0.522953	8.92257e-05	0.583352	0.619582
K16167		alkylresorcinol/alkylpyrone synthase	26.64% (614/2305)	17.45% (462/2647)	0.542984	1.34804e-06	0.52544	2.95431e-06	6.51056e-15	1.33442e-14
K03387		alkyl hydroperoxide reductase subunit F [EC:1.6.4.-]	7.59% (175/2305)	14.58% (386/2647)	0.515436	0.00267357	0.527903	0.00180323	4.96731e-15	1.02242e-14
K04564		superoxide dismutase, Fe-Mn family [EC:1.15.1.1]	73.71% (1699/2305)	67.77% (1794/2647)	0.542195	0.00149445	0.530319	0.00153117	5.01872e-06	7.64508e-06
K16050	Steroid	4,5:9,10-diseco-3-hydroxy-5,9,17-trioxoandrosta-1(10),2-diene-4-oate hydrolase [EC:3.7.1.17]	23.30% (537/2305)	18.85% (499/2647)	0.557326	0.000118823	0.532483	0.000230179	0.000133937	0.00018891
K01720		2-methylcitrate dehydratase [EC:4.2.1.79]	32.71% (754/2305)	32.07% (849/2647)	0.556642	1.47173e-06	0.535464	3.54587e-06	0.647932	0.682706
K12141		hydrogenase-4 component F [EC:1.-.-.-]	9.63% (222/2305)	13.26% (351/2647)	0.554834	0.000138316	0.540913	0.000185212	7.20106e-05	0.000103027
K12140		hydrogenase-4 component E [EC:1.-.-.-]	9.67% (223/2305)	13.30% (352/2647)	0.555501	0.000124465	0.543602	0.000157884	7.40042e-05	0.000105845
K15868		bile acid-coenzyme A ligase	10.85% (250/2305)	13.03% (345/2647)	0.576719	4.43021e-05	0.543843	0.000116945	0.0201758	0.0249589
K07012		CRISPR-associated endonuclease/helicase Cas3 [EC:3.1.-.- 3.6.4.-]	22.91% (528/2305)	30.00% (794/2647)	0.499884	3.47025e-05	0.547489	1.79862e-06	1.71602e-08	2.90629e-08
K01725		cyanate lyase [EC:4.2.1.104]	17.57% (405/2305)	16.77% (444/2647)	0.566088	5.70572e-06	0.548992	1.07198e-05	0.472751	0.508153
K16051	Steroid	3-oxo-5alpha-steroid 4-dehydrogenase [EC:1.3.99.5]	19.83% (457/2305)	18.25% (483/2647)	0.563357	0.000263706	0.550337	0.000344059	0.167478	0.190595
K03412	Regulator	two-component system, chemotaxis family, response regulator CheB [EC:3.1.1.61]	15.75% (363/2305)	12.13% (321/2647)	0.569159	2.04248e-05	0.551455	3.53634e-05	0.000237101	0.000329011
K00021		hydroxymethylglutaryl-CoA reductase (NADPH) [EC:1.1.1.34]	6.51% (150/2305)	6.12% (162/2647)	0.566811	0.00271356	0.552488	0.00328481	0.597912	0.633816
K19132		CRISPR-associated protein Csb2	4.90% (113/2305)	7.90% (209/2647)	0.643128	0.0040022	0.555948	0.00943572	1.81964e-05	2.69864e-05
K14956		6 kDa early secretory antigenic target	10.07% (232/2305)	13.03% (345/2647)	0.593973	2.80643e-05	0.576206	4.32922e-05	0.00118342	0.00158248
K19131		CRISPR-associated protein Csb1	4.77% (110/2305)	8.50% (225/2647)	0.651176	0.00207041	0.582515	0.00415957	1.56153e-07	2.54614e-07
K01854		UDP-galactopyranose mutase [EC:5.4.99.9]	46.42% (1070/2305)	75.90% (2009/2647)	0.538246	0.00130158	0.591631	0.00012868	4.46524e-102	3.76663e-101
K04756		alkyl hydroperoxide reductase subunit D	34.84% (803/2305)	34.19% (905/2647)	0.596526	2.02852e-05	0.594036	1.92831e-05	0.653073	0.687297
K14954		lipoprotein LprG	24.16% (557/2305)	17.23% (456/2647)	0.610158	2.78366e-05	0.594304	4.28182e-05	1.81464e-09	3.19956e-09
K04758		ferrous iron transport protein A	9.72% (224/2305)	38.46% (1018/2647)	0.561835	0.000119762	0.59555	3.49419e-05	4.1648e-128	5.30044e-127
K07791	Transport (other)	anaerobic C4-dicarboxylate transporter DcuA	5.47% (126/2305)	20.02% (530/2647)	0.599272	0.000958158	0.595745	0.000866998	4.82427e-55	2.01341e-54
K01453	Aromatic/Xenobiotic	6-aminohexanoate-oligomer exohydrolase [EC:3.5.1.46]	8.89% (205/2305)	13.79% (365/2647)	0.627007	5.66895e-06	0.596139	1.60746e-05	6.16124e-08	1.02329e-07
K03932	Sugar/Carbohydrates	polyhydroxybutyrate depolymerase	23.17% (534/2305)	29.81% (789/2647)	0.653825	2.3887e-09	0.602527	4.18431e-08	1.50152e-07	2.45286e-07
K16785	Transport (other)	energy-coupling factor transport system permease protein	77.35% (1783/2305)	87.76% (2323/2647)	0.589468	3.4455e-05	0.608808	9.39151e-06	2.80024e-22	6.66998e-22
K12240	Siderophore	pyochelin synthetase	8.55% (197/2305)	5.29% (140/2647)	0.608085	0.00171752	0.609702	0.0014331	7.22046e-06	1.09343e-05
K00091		dihydroflavonol-4-reductase [EC:1.1.1.219]	16.83% (388/2305)	20.10% (532/2647)	0.666561	9.1437e-08	0.613344	7.71302e-07	0.00337945	0.00438377
K06986		uncharacterized protein	18.79% (433/2305)	26.90% (712/2647)	0.620653	0.000458806	0.617326	0.000441769	1.29116e-11	2.42189e-11
K00273		D-amino-acid oxidase [EC:1.4.3.3]	30.37% (700/2305)	12.32% (326/2647)	0.646736	7.81634e-07	0.617783	2.30519e-06	1.40112e-55	5.90386e-55
K12949	tc:3.A.3	cation-transporting P-type ATPase A/B [EC:3.6.3.-]	4.08% (94/2305)	7.06% (187/2647)	0.63687	0.000389745	0.63794	0.000344928	6.24002e-06	9.46926e-06
K12262		cytochrome b561	5.34% (123/2305)	9.37% (248/2647)	0.656275	4.2632e-05	0.638954	6.59425e-05	7.20187e-08	1.1925e-07
K00287	Cofactor	dihydrofolate reductase [EC:1.5.1.3]	50.72% (1169/2305)	83.94% (2222/2647)	0.595035	0.000252672	0.641469	1.88721e-05	5.32385e-142	8.23597e-141
K15982	Steroid	3-ketosteroid 9alpha-monooxygenase subunit A [EC:1.14.13.142]	23.69% (546/2305)	20.59% (545/2647)	0.66277	0.000547133	0.642094	0.000782139	0.00900112	0.0113761
K05303		O-methyltransferase [EC:2.1.1.-]	6.68% (154/2305)	8.27% (219/2647)	0.670027	2.09679e-05	0.654609	3.05252e-05	0.0353126	0.0427422
K14339	tc:9.B.225.1	alpha-1,6-mannosyltransferase [EC:2.4.1.-]	39.61% (913/2305)	38.69% (1024/2647)	0.680628	9.04327e-05	0.660798	0.000128351	0.520783	0.556637
K18913		pyridoxal 5-phosphate dependent beta-lyase	10.37% (239/2305)	13.75% (364/2647)	0.682268	6.91053e-05	0.6727	8.08578e-05	0.000295349	0.000408284
K05711	Aromatic/Xenobiotic	2,3-dihydroxy-2,3-dihydrophenylpropionate dehydrogenase [EC:1.3.1.87]	4.43% (102/2305)	6.38% (169/2647)	0.717113	3.7576e-05	0.680864	8.68631e-05	0.00260509	0.00341367
K03311	Transport (other)	branched-chain amino acid:cation transporter, LIVCS family	5.81% (134/2305)	44.99% (1191/2647)	0.58772	0.00331713	0.687745	0.000377684	7.00591e-238	8.07155e-236
K03290	Transport (other)	MFS transporter, SHS family, sialic acid transporter	6.81% (157/2305)	8.31% (220/2647)	0.679653	0.00258331	0.689138	0.00186938	0.0530389	0.0633399
K12428	Lipid	fatty acid CoA ligase FadD32	16.66% (384/2305)	33.25% (880/2647)	0.699008	0.00515861	0.692925	0.00492921	1.78562e-41	5.91784e-41
K13924		two-component system, chemotaxis family, CheB/CheR fusion protein [EC:2.1.1.80 3.1.1.61]	8.24% (190/2305)	8.20% (217/2647)	0.72542	1.88729e-06	0.696166	4.68182e-06	0.958683	0.971554
K00174		2-oxoglutarate/2-oxoacid ferredoxin oxidoreductase subunit alpha [EC:1.2.7.3 1.2.7.11]	65.25% (1504/2305)	35.70% (945/2647)	0.7308	3.67521e-06	0.697375	8.68119e-06	6.44695e-97	5.03115e-96
K04093		chorismate mutase [EC:5.4.99.5]	53.10% (1224/2305)	38.46% (1018/2647)	0.734486	0.00382603	0.704651	0.00505237	5.66759e-25	1.4252e-24
K07695	Regulator	two-component system, NarL family, response regulator DevR	11.84% (273/2305)	15.00% (397/2647)	0.743298	3.98031e-08	0.708832	1.7265e-07	0.00132987	0.0017729
K01849		methylmalonyl-CoA mutase, C-terminal domain [EC:5.4.99.2]	49.46% (1140/2305)	20.74% (549/2647)	0.736694	1.37284e-08	0.717381	2.89872e-08	1.52744e-101	1.28352e-100
K07386		putative endopeptidase [EC:3.4.24.-]	47.20% (1088/2305)	74.61% (1975/2647)	0.71423	0.000122242	0.718183	8.32944e-05	4.10135e-88	2.77523e-87
K00496		alkane 1-monooxygenase [EC:1.14.15.3]	21.65% (499/2305)	22.06% (584/2647)	0.736276	6.49291e-05	0.718572	9.18108e-05	0.730513	0.760386
K00467		lactate 2-monooxygenase [EC:1.13.12.4]	10.07% (232/2305)	12.88% (341/2647)	0.735408	1.19052e-08	0.718669	2.60876e-08	0.00210504	0.00277335
K00175		2-oxoglutarate/2-oxoacid ferredoxin oxidoreductase subunit beta [EC:1.2.7.3 1.2.7.11]	65.51% (1510/2305)	35.85% (949/2647)	0.760492	1.81116e-06	0.726165	4.4371e-06	1.64812e-97	1.30243e-96
K01848		methylmalonyl-CoA mutase, N-terminal domain [EC:5.4.99.2]	47.07% (1085/2305)	20.36% (539/2647)	0.748566	1.19052e-08	0.727748	2.66789e-08	1.64806e-89	1.14165e-88
K01909	Lipid	long-chain-fatty-acid--[acyl-carrier-protein] ligase [EC:6.2.1.20]	3.47% (80/2305)	8.27% (219/2647)	0.727635	5.32416e-05	0.728738	4.74798e-05	5.84937e-13	1.1458e-12
K00651		homoserine O-succinyltransferase [EC:2.3.1.46]	5.60% (129/2305)	27.54% (729/2647)	0.717355	0.00330009	0.730296	0.00241178	7.28507e-101	6.052e-100
K19311		lipase [EC:3.1.1.-]	14.75% (340/2305)	20.93% (554/2647)	0.74665	0.000673515	0.734763	0.000767019	1.70096e-08	2.8819e-08
K16787	Transport (other)	energy-coupling factor transport system ATP-binding protein [EC:3.6.3.-]	80.26% (1850/2305)	91.01% (2409/2647)	0.716573	5.54836e-06	0.741256	1.26664e-06	1.52303e-27	4.04846e-27
K14698	Transport (other)	ATP-binding cassette, subfamily B, bacterial IrtA [EC:3.6.3.-]	6.77% (156/2305)	16.74% (443/2647)	0.732927	1.73086e-07	0.742409	8.53034e-08	7.98104e-28	2.12925e-27
K12955	Transport (other)	cation-transporting ATPase I [EC:3.6.3.-]	14.32% (330/2305)	10.50% (278/2647)	0.770245	5.66254e-09	0.758863	8.49491e-09	5.27722e-05	7.63001e-05
K07655		two-component system, OmpR family, sensor histidine kinase PrrB [EC:2.7.13.3]	13.80% (318/2305)	17.11% (453/2647)	0.768521	6.77123e-08	0.765279	7.00704e-08	0.00144967	0.00192498
K11387	Sugar/Carbohydrates	arabinosyltransferase C [EC:2.4.2.-]	19.78% (456/2305)	34.08% (902/2647)	0.782926	0.00295483	0.769974	0.00304255	1.04512e-29	2.87227e-29
K02471	Transport (other)	putative ATP-binding cassette transporter	8.72% (201/2305)	15.38% (407/2647)	0.776524	7.93463e-05	0.773769	7.64386e-05	8.25693e-13	1.61307e-12
K14189		uncharacterized oxidoreductase [EC:1.-.-.-]	5.25% (121/2305)	5.33% (141/2647)	0.808479	1.07877e-05	0.774158	2.45599e-05	0.949278	0.962915
K04759	Transport (other)	ferrous iron transport protein B	11.54% (266/2305)	45.15% (1195/2647)	0.743848	1.98778e-08	0.77699	3.31858e-09	4.59087e-157	9.13583e-156
K03386		peroxiredoxin (alkyl hydroperoxide reductase subunit C) [EC:1.11.1.15]	51.63% (1190/2305)	64.30% (1702/2647)	0.730869	6.32936e-07	0.777537	4.99392e-08	2.22329e-19	4.97626e-19
K13525	tc:3.A.16.1	transitional endoplasmic reticulum ATPase	28.85% (665/2305)	24.14% (639/2647)	0.824548	0.000119025	0.77929	0.000233859	0.000198404	0.000276453
K14955		lipoprotein LprA	1.17% (27/2305)	3.40% (90/2647)	0.78374	0.0038117	0.781759	0.00356275	1.52521e-07	2.49063e-07
K14699	Transport (other)	ATP-binding cassette, subfamily B, bacterial IrtB [EC:3.6.3.-]	5.16% (119/2305)	12.32% (326/2647)	0.784052	5.65964e-07	0.782434	4.88537e-07	4.35045e-19	9.68782e-19
K07110		uncharacterized protein	25.68% (592/2305)	33.25% (880/2647)	0.796803	4.17718e-07	0.782647	6.25912e-07	6.54029e-09	1.13131e-08
K11386	Sugar/Carbohydrates	arabinosyltransferase B [EC:2.4.2.-]	13.67% (315/2305)	19.46% (515/2647)	0.788601	0.00484632	0.785355	0.00453319	4.72533e-08	7.88396e-08
K01493		dCMP deaminase [EC:3.5.4.12]	4.47% (103/2305)	20.36% (539/2647)	0.773814	0.00410532	0.789294	0.00280638	1.18578e-67	6.01547e-67
K01709		CDP-glucose 4,6-dehydratase [EC:4.2.1.45]	2.60% (60/2305)	4.84% (128/2647)	0.846065	0.000206982	0.799583	0.00032495	3.76349e-05	5.48669e-05
K00024		malate dehydrogenase [EC:1.1.1.37]	82.04% (1891/2305)	67.77% (1794/2647)	0.821623	1.05617e-09	0.799726	2.43454e-09	5.35792e-31	1.49598e-30
K01194	Sugar/Carbohydrates	alpha,alpha-trehalase [EC:3.2.1.28]	1.91% (44/2305)	4.27% (113/2647)	0.815469	0.000342929	0.806285	0.000364747	1.88595e-06	2.93103e-06
K16046		cytochrome P450, family 142, subfamily A, polypeptide 1	8.89% (205/2305)	14.51% (384/2647)	0.817626	1.63239e-07	0.810096	1.87544e-07	1.08104e-09	1.92078e-09
K11065		thiol peroxidase, atypical 2-Cys peroxiredoxin [EC:1.11.1.15]	16.79% (387/2305)	40.80% (1080/2647)	0.811083	1.11004e-11	0.81357	6.52162e-12	1.51498e-78	9.09819e-78
K11710	Transport (other)	manganese/zinc/iron transport system ATP- binding protein	3.77% (87/2305)	12.39% (328/2647)	0.793453	0.000396548	0.815847	0.000204214	2.32149e-29	6.34028e-29
K12442		phthiocerol/phenolphthiocerol synthesis type-I polyketide synthase C	2.65% (61/2305)	3.02% (80/2647)	0.844446	0.000407577	0.820958	0.000564304	0.441968	0.477408
K00631	Lipid	glycerol-3-phosphate O-acyltransferase [EC:2.3.1.15]	12.45% (287/2305)	18.44% (488/2647)	0.8347	2.24984e-06	0.824944	2.86397e-06	7.56959e-09	1.30574e-08
K03273		D-glycero-D-manno-heptose 1,7-bisphosphate phosphatase [EC:3.1.3.82 3.1.3.83]	3.69% (85/2305)	5.29% (140/2647)	0.913655	1.51507e-06	0.832962	1.11688e-05	0.00754361	0.00959756
K16229	Lipid	glycopeptidolipid biosynthesis protein	1.91% (44/2305)	5.55% (147/2647)	0.847795	7.58023e-05	0.849162	6.68491e-05	1.17112e-11	2.19861e-11
K19170		DNA sulfur modification protein DndC	1.95% (45/2305)	1.44% (38/2647)	0.923702	0.00345043	0.857781	0.00711955	0.182835	0.207371
K01623		fructose-bisphosphate aldolase, class I [EC:4.1.2.13]	10.07% (232/2305)	20.32% (538/2647)	0.909023	9.01026e-12	0.864001	6.74883e-11	8.13046e-24	1.9962e-23
K00076		7-alpha-hydroxysteroid dehydrogenase [EC:1.1.1.159]	16.05% (370/2305)	26.67% (706/2647)	0.892341	9.94016e-10	0.877836	1.48955e-09	1.02873e-19	2.31796e-19
K04773		protease IV [EC:3.4.21.-]	14.45% (333/2305)	19.76% (523/2647)	0.884172	1.43875e-09	0.879831	1.50668e-09	7.78803e-07	1.22648e-06
K11707	Transport (other)	manganese/zinc/iron transport system substrate-binding protein	2.99% (69/2305)	11.71% (310/2647)	0.852783	0.000577262	0.884397	0.000286669	5.58846e-33	1.61707e-32
K01575		acetolactate decarboxylase [EC:4.1.1.5]	6.51% (150/2305)	21.50% (569/2647)	0.890425	6.73129e-08	0.891868	5.13322e-08	1.56347e-53	6.38512e-53
K02361	Cofactor	isochorismate synthase [EC:5.4.4.2]	28.55% (658/2305)	39.71% (1051/2647)	0.901083	5.72586e-09	0.893034	6.74356e-09	1.55559e-16	3.29801e-16
K12507	Lipid	acyl-CoA synthetase [EC:6.2.1.-]	5.68% (131/2305)	12.92% (342/2647)	0.932635	1.40933e-09	0.905965	2.98553e-09	1.74176e-18	3.82228e-18
K02598	Transport (other)	nitrite transporter NirC	3.69% (85/2305)	3.78% (100/2647)	0.901648	0.00124875	0.905966	0.0010421	0.880868	0.898164
K00179		indolepyruvate ferredoxin oxidoreductase, alpha subunit [EC:1.2.7.8]	2.21% (51/2305)	7.59% (201/2647)	0.908745	0.00295161	0.909	0.00232558	6.10415e-19	1.35517e-18
K12950	tc:3.A.3.32	cation-transporting P-type ATPase C [EC:3.6.3.-]	6.42% (148/2305)	11.67% (309/2647)	0.923492	3.01715e-09	0.916919	3.63582e-09	1.25621e-10	2.28963e-10
K04781	Siderophore	salicylate synthetase [EC:5.4.4.2 4.2.99.21]	11.89% (274/2305)	16.62% (440/2647)	0.922799	8.57213e-13	0.917061	1.09254e-12	2.03904e-06	3.16445e-06
K19172		DNA sulfur modification protein DndE	1.78% (41/2305)	1.32% (35/2647)	1.00573	0.00228418	0.921941	0.00584765	0.203708	0.229322
K16907	Transport (other)	fluoroquinolone transport system ATP-binding protein [EC:3.6.3.-]	3.38% (78/2305)	6.50% (172/2647)	0.967113	3.8287e-06	0.95434	4.36838e-06	4.6439e-07	7.38771e-07
K07031		D-glycero-alpha-D-manno-heptose-7-phosphate kinase [EC:2.7.1.168]	3.51% (81/2305)	5.74% (152/2647)	1.00017	2.42626e-07	0.95509	6.56873e-07	0.00020796	0.000289583
K12436		polyketide synthase 12	16.05% (370/2305)	10.99% (291/2647)	1.00026	3.25428e-14	0.990127	4.6519e-14	1.95002e-07	3.16192e-07
K11708	Transport (other)	manganese/zinc/iron transport system permease protein	2.86% (66/2305)	11.71% (310/2647)	0.96634	0.000104979	0.997611	4.92355e-05	2.04857e-34	6.05172e-34
K17214	Transport (other)	inositol transport system permease protein	1.30% (30/2305)	1.70% (45/2647)	1.11741	0.000675115	1.00374	0.00263116	0.293964	0.324339
K18851	Lipid	diacylglycerol O-acyltransferase / trehalose O-mycolyltransferase [EC:2.3.1.20 2.3.1.122]	13.36% (308/2305)	29.73% (787/2647)	1.00364	5.1495e-05	1.00463	4.59342e-05	9.47206e-45	3.37968e-44
K14953		ipoprotein LpqH	8.89% (205/2305)	17.15% (454/2647)	1.01225	2.50987e-08	1.01379	2.07696e-08	6.92497e-18	1.50758e-17
K11709	Transport (other)	manganese/zinc/iron transport system permease protein	2.86% (66/2305)	11.75% (311/2647)	0.997342	5.66126e-05	1.02789	2.61994e-05	1.24733e-34	3.69474e-34
K01027		3-oxoacid CoA-transferase [EC:2.8.3.5]	2.39% (55/2305)	4.57% (121/2647)	1.09368	2.61021e-06	1.03439	8.09746e-06	2.95923e-05	4.35187e-05
K00435		peroxiredoxin [EC:1.11.1.-]	6.51% (150/2305)	9.18% (243/2647)	1.05841	8.18704e-12	1.03539	2.07442e-11	0.000500242	0.000683966
K16906	Transport (other)	fluoroquinolone transport system permease protein	3.12% (72/2305)	6.54% (173/2647)	1.04256	7.95235e-07	1.03718	7.76386e-07	2.56602e-08	4.3241e-08
K14475		inhibitor of cysteine peptidase	4.25% (98/2305)	9.48% (251/2647)	1.05706	2.05876e-11	1.05396	1.86975e-11	3.91226e-13	7.70832e-13
K01078		acid phosphatase [EC:3.1.3.2]	6.85% (158/2305)	9.71% (257/2647)	1.07731	2.57244e-13	1.05841	6.03345e-13	0.000312405	0.000431045
K16149	Sugar/Carbohydrates	1,4-alpha-glucan branching enzyme [EC:2.4.1.18]	19.39% (447/2305)	21.31% (564/2647)	1.07679	0.000138316	1.06082	0.000142686	0.0968409	0.112878
K04561	N2	nitric oxide reductase subunit B [EC:1.7.2.5]	5.68% (131/2305)	18.10% (479/2647)	1.06354	2.77405e-12	1.06495	2.17845e-12	1.63651e-42	5.54539e-42
K12433		polyketide synthase 5	5.68% (131/2305)	11.30% (299/2647)	1.07498	2.91306e-12	1.06719	3.90768e-12	1.40777e-12	2.738e-12
K01025		E2.8.2.-	1.17% (27/2305)	2.19% (58/2647)	1.11706	0.000563587	1.0781	0.000815909	0.00597231	0.00763632
K13669	Sugar/Carbohydrates	alpha-1,2-mannosyltransferase [EC:2.4.1.-]	12.89% (297/2305)	18.59% (492/2647)	1.10033	9.05451e-10	1.0871	1.33139e-09	4.73642e-08	7.89944e-08
K12430		polyketide synthase 1/15	0.56% (13/2305)	1.96% (52/2647)	1.10328	0.00331235	1.09171	0.00333001	1.31995e-05	1.96823e-05
K02164	N2	nitric oxide reductase NorE protein	6.12% (141/2305)	13.60% (360/2647)	1.10541	1.41942e-12	1.09597	2.17845e-12	1.02485e-18	2.26034e-18
K14728	Host	phthiodiolone/phenolphthiodiolone dimycocerosates ketoreductase [EC:1.2.-.-]	5.03% (116/2305)	11.14% (295/2647)	1.10579	1.63366e-12	1.09713	2.14806e-12	3.26579e-15	6.7378e-15
K04788	Siderophore	mycobactin phenyloxazoline synthetase	12.36% (285/2305)	19.19% (508/2647)	1.10603	5.95313e-16	1.0996	6.87294e-16	5.90819e-11	1.08864e-10
K09966		uncharacterized protein	15.92% (367/2305)	18.21% (482/2647)	1.11204	5.95665e-17	1.09969	1.11869e-16	0.03431	0.0415862
K07084	Transport (other)	putative amino acid transporter	1.26% (29/2305)	14.70% (389/2647)	1.07063	0.000643969	1.12151	0.000301275	1.42544e-76	8.34042e-76
K04103		indolepyruvate decarboxylase [EC:4.1.1.74]	10.28% (237/2305)	15.75% (417/2647)	1.13698	5.66671e-18	1.12295	1.10867e-17	1.23279e-08	2.1058e-08
K18544		streptogrisin A [EC:3.4.21.80]	4.43% (102/2305)	1.25% (33/2647)	1.14117	7.23484e-05	1.12773	8.33466e-05	4.48853e-12	8.55126e-12
K16905	Transport (other)	fluoroquinolone transport system permease protein	2.17% (50/2305)	6.16% (163/2647)	1.13786	1.42587e-07	1.12894	1.50251e-07	1.54312e-12	2.98686e-12
K16193		uncharacterized membrane protein ArfC	0.91% (21/2305)	3.17% (84/2647)	1.13714	0.000106192	1.13418	9.92088e-05	1.45224e-08	2.471e-08
K17898		D-ornithine 4,5-aminomutase subunit beta [EC:5.4.3.5]	1.08% (25/2305)	5.25% (139/2647)	1.12733	0.00482149	1.14399	0.00385194	9.57906e-18	2.08228e-17
K01577		oxalyl-CoA decarboxylase [EC:4.1.1.8]	3.86% (89/2305)	11.56% (306/2647)	1.15836	6.12002e-13	1.14935	7.81323e-13	1.3258e-24	3.30733e-24
K09157		uncharacterized protein	5.64% (130/2305)	44.99% (1191/2647)	1.10854	0.000176433	1.15882	5.84934e-05	4.04917e-241	5.3719e-239
K08777		neutral peptidase B [EC:3.4.24.-]	0.65% (15/2305)	1.47% (39/2647)	1.2002	0.00434706	1.16396	0.00504046	0.00575991	0.00736905
K12423	Lipid	fatty acid CoA ligase FadD21	3.99% (92/2305)	11.11% (294/2647)	1.17964	9.30581e-12	1.18159	7.5111e-12	1.19713e-21	2.81171e-21
K19777		acid stress chaperone HdeA	5.64% (130/2305)	14.02% (371/2647)	1.18441	1.76863e-14	1.18488	1.25057e-14	2.42502e-23	5.90474e-23
K18957		WhiB family transcriptional regulator, redox-sensing transcriptional regulator	2.82% (65/2305)	9.03% (239/2647)	1.18628	7.48635e-11	1.18785	5.87048e-11	9.57994e-21	2.20163e-20
K11385	Sugar/Carbohydrates	arabinosyltransferase A [EC:2.4.2.-]	7.38% (170/2305)	14.66% (388/2647)	1.20297	4.56717e-11	1.1987	4.35328e-11	3.02692e-16	6.37416e-16
K02536		UDP-3-O-[3-hydroxymyristoyl] glucosamine N-acyltransferase [EC:2.3.1.191]	1.30% (30/2305)	1.17% (31/2647)	1.30125	0.000240632	1.21261	0.00066518	0.700003	0.731236
K14449		2-methylfumaryl-CoA hydratase [EC:4.2.1.148]	2.26% (52/2305)	1.51% (40/2647)	1.26368	0.00444002	1.25006	0.00441664	0.0576157	0.0685067
K02963		small subunit ribosomal protein S18	97.83% (2255/2305)	99.21% (2626/2647)	1.22176	0.00331056	1.25146	0.000963333	5.78695e-05	8.3422e-05
K16645		heparin binding hemagglutinin HbhA	22.30% (514/2305)	20.55% (544/2647)	1.2637	2.68273e-06	1.25251	3.249e-06	0.135256	0.155707
K12421	Lipid	fatty acid CoA ligase FadD9	11.11% (256/2305)	17.42% (461/2647)	1.26758	3.89484e-20	1.25322	1.00542e-19	2.41861e-10	4.37367e-10
K02615		3-oxo-5,6-didehydrosuberyl-CoA/3-oxoadipyl-CoA thiolase [EC:2.3.1.223 2.3.1.174]	0.56% (13/2305)	2.57% (68/2647)	1.25193	0.00035081	1.25347	0.000314482	7.32047e-09	1.26426e-08
K16227	Lipid	glycopeptidolipid biosynthesis protein	3.25% (75/2305)	10.65% (282/2647)	1.25837	2.10977e-13	1.25771	1.84503e-13	3.73168e-25	9.41087e-25
K11610	Lipid	beta-ketoacyl ACP reductase [EC:1.1.1.100]	12.36% (285/2305)	19.15% (507/2647)	1.26953	6.46941e-05	1.25834	6.64348e-05	7.50157e-11	1.37644e-10
K08178	Transport (other)	MFS transporter, SHS family, lactate transporter	4.25% (98/2305)	9.14% (242/2647)	1.31195	4.08988e-16	1.29091	9.71808e-16	5.91817e-12	1.12261e-11
K01014		aryl sulfotransferase [EC:2.8.2.1]	0.48% (11/2305)	1.40% (37/2647)	1.32927	0.00347916	1.29117	0.00422291	0.00114319	0.00153055
K03439		tRNA (guanine-N7-)-methyltransferase [EC:2.1.1.33]	76.05% (1753/2305)	89.31% (2364/2647)	1.35075	4.2684e-10	1.33014	2.92071e-10	1.23989e-35	3.73075e-35
K00073		ureidoglycolate dehydrogenase (NAD+) [EC:1.1.1.350]	1.30% (30/2305)	1.47% (39/2647)	1.39117	0.000117038	1.34328	0.000209401	0.628935	0.664449
K11628	Host	mycocerosic acid synthase [EC:2.3.1.111]	0.78% (18/2305)	2.76% (73/2647)	1.37764	4.00824e-05	1.34605	5.16226e-05	1.06715e-07	1.75046e-07
K12956	Transport (other)	cation-transporting ATPase V [EC:3.6.3.-]	1.48% (34/2305)	3.82% (101/2647)	1.38115	1.02612e-06	1.35701	1.30397e-06	2.76154e-07	4.43997e-07
K10215		monooxygenase [EC:1.14.13.-]	6.20% (143/2305)	15.19% (402/2647)	1.36605	1.98533e-16	1.36368	1.82224e-16	8.79698e-25	2.20453e-24
K03079		L-ribulose-5-phosphate 3-epimerase [EC:5.1.3.22]	1.13% (26/2305)	10.05% (266/2647)	1.27753	0.00339022	1.38532	0.000927224	8.58493e-47	3.16637e-46
K16191	tc:1.B.6.1.3	peptidoglycan-binding protein ArfA	2.26% (52/2305)	7.03% (186/2647)	1.40582	3.85885e-12	1.40157	3.89398e-12	1.00731e-15	2.10201e-15
K11611	Lipid	enoyl ACP reductase [EC:1.3.1.9]	12.10% (279/2305)	18.96% (502/2647)	1.41653	4.76322e-05	1.41162	4.5243e-05	3.4371e-11	6.36263e-11
K04792	Siderophore	mycobactin peptide synthetase MbtF	6.46% (149/2305)	16.77% (444/2647)	1.41547	2.17222e-18	1.41358	1.91132e-18	4.54268e-30	1.2516e-29
K06912		alpha-ketoglutarate-dependent 2,4-dichlorophenoxyacetate dioxygenase [EC:1.14.11.-]	0.65% (15/2305)	2.04% (54/2647)	1.44939	0.000792697	1.42447	0.000788206	2.53326e-05	3.73799e-05
K05601		hydroxylamine reductase [EC:1.7.99.1]	1.48% (34/2305)	5.02% (133/2647)	1.41551	0.000110772	1.42592	6.68491e-05	1.15944e-12	2.26103e-12
K09974		uncharacterized protein	0.35% (8/2305)	6.20% (164/2647)	1.40297	0.00353619	1.43086	0.00249284	1.97291e-35	5.91198e-35
K13472		sulfotransferase	0.48% (11/2305)	2.68% (71/2647)	1.43108	0.000117589	1.43366	0.000102794	1.75675e-10	3.18602e-10
K07086		uncharacterized protein	2.95% (68/2305)	8.35% (221/2647)	1.44717	2.08095e-15	1.4388	2.65214e-15	1.17654e-16	2.50164e-16
K01361	Host	lactocepin [EC:3.4.21.96]	0.39% (9/2305)	6.35% (168/2647)	1.32953	0.00305514	1.45475	0.00108565	1.19403e-35	3.59772e-35
K15395		hybrid polyketide synthase / nonribosomal peptide synthetase FtdB	3.69% (85/2305)	1.81% (48/2647)	1.4858	1.31234e-09	1.46848	2.23141e-09	6.30398e-05	9.06366e-05
K03326	Transport (other)	C4-dicarboxylate transporter, DcuC family	0.48% (11/2305)	8.50% (225/2647)	1.41928	0.000181509	1.47137	9.9894e-05	1.07962e-48	4.09582e-48
K02784	Transport (other)	phosphocarrier protein HPr	0.69% (16/2305)	1.40% (37/2647)	1.51713	0.00177086	1.48446	0.0019852	0.0181758	0.0225676
K16192		uncharacterized membrane protein ArfB	1.13% (26/2305)	5.36% (142/2647)	1.50562	2.68118e-09	1.50332	2.39925e-09	6.35044e-18	1.38388e-17
K12434		polyketide synthase 7	2.47% (57/2305)	6.88% (182/2647)	1.51317	5.04266e-15	1.5041	6.09947e-15	1.70648e-13	3.39589e-13
K07035		uncharacterized protein	0.48% (11/2305)	6.65% (176/2647)	1.4503	0.0023866	1.50999	0.00125092	8.8376e-36	2.67019e-35
K11609	Lipid	beta-ketoacyl ACP synthase [EC:2.3.1.-]	11.71% (270/2305)	18.96% (502/2647)	1.53834	1.3672e-05	1.53195	1.27055e-05	1.73684e-12	3.34825e-12
K07682		two-component system, NarL family, sensor histidine kinase DevS [EC:2.7.13.3]	0.78% (18/2305)	3.82% (101/2647)	1.55028	5.57852e-07	1.53806	5.63162e-07	4.49154e-13	8.82584e-13
K14215		trans,polycis-decaprenyl diphosphate synthase [EC:2.5.1.86]	5.25% (121/2305)	13.75% (364/2647)	1.54318	1.17576e-19	1.54236	1.05999e-19	1.02998e-24	2.57524e-24
K04748	N2	nitric oxide reductase NorQ protein	3.12% (72/2305)	11.26% (298/2647)	1.57287	6.21133e-20	1.56811	7.39798e-20	1.87172e-29	5.11511e-29
K04789	Siderophore	mycobactin peptide synthetase MbtE	6.25% (144/2305)	15.98% (423/2647)	1.57492	2.92702e-21	1.57195	2.75046e-21	7.74068e-28	2.06765e-27
K07166		ACT domain-containing protein	5.08% (117/2305)	44.88% (1188/2647)	1.52756	4.91723e-07	1.5762	1.1896e-07	1.75244e-250	3.06887e-248
K01906	Cofactor	6-carboxyhexanoate--CoA ligase [EC:6.2.1.14]	1.17% (27/2305)	11.94% (316/2647)	1.56553	0.000201787	1.58031	0.000154982	6.73863e-59	2.97997e-58
K04794		peptidyl-tRNA hydrolase, PTH2 family [EC:3.1.1.29]	0.78% (18/2305)	5.48% (145/2647)	1.59811	0.000103561	1.6055	7.53811e-05	8.36078e-23	2.02117e-22
K04793	Siderophore	mycobactin lysine-N-oxygenase	6.29% (145/2305)	18.02% (477/2647)	1.61823	2.58584e-23	1.61939	1.51626e-23	4.18705e-37	1.28638e-36
K01865		hydroxylaminobenzene mutase [EC:5.4.4.-]	1.08% (25/2305)	5.44% (144/2647)	1.62837	1.35969e-10	1.62281	1.37891e-10	7.70215e-19	1.70475e-18
K04791	Siderophore	mycobactin polyketide synthetase MbtD	5.68% (131/2305)	15.83% (419/2647)	1.64111	8.18292e-24	1.64085	5.68798e-24	3.48056e-31	9.76162e-31
K18956	Regulator	WhiB family transcriptional regulator, redox-sensing transcriptional regulator	1.61% (37/2305)	8.08% (214/2647)	1.65834	5.34411e-15	1.66046	3.78949e-15	9.35359e-28	2.49391e-27
K07656		two-component system, OmpR family, sensor histidine kinase TrcS [EC:2.7.13.3]	3.38% (78/2305)	11.56% (306/2647)	1.6937	1.0466e-22	1.69428	8.85385e-23	1.70873e-28	4.60074e-28
K07672	Regulator	two-component system, OmpR family, response regulator TrcR	3.43% (79/2305)	11.60% (307/2647)	1.69755	7.60333e-23	1.69551	7.32352e-23	2.39655e-28	6.44081e-28
K03922	Lipid	acyl-[acyl-carrier-protein] desaturase [EC:1.14.19.2]	5.08% (117/2305)	14.24% (377/2647)	1.71021	4.75325e-21	1.71416	3.34245e-21	3.16992e-28	8.50883e-28
K00545		catechol O-methyltransferase [EC:2.1.1.6]	4.86% (112/2305)	14.62% (387/2647)	1.73309	3.58333e-24	1.73314	2.66683e-24	1.08852e-31	3.07853e-31
K18111		(+)-beta-caryophyllene/(+)-caryolan-1-ol synthase [EC:4.2.3.89 4.2.1.138]	1.91% (44/2305)	1.17% (31/2647)	1.79409	3.30981e-09	1.78695	3.88721e-09	0.0360104	0.0435748
K04790	Siderophore	mycobactin polyketide synthetase MbtC	5.55% (128/2305)	16.21% (429/2647)	1.78497	6.88533e-26	1.78773	4.16461e-26	5.11581e-34	1.50215e-33
K12427	Lipid	fatty acid CoA ligase FadD28	1.52% (35/2305)	8.61% (228/2647)	1.8506	9.45559e-18	1.85289	7.36703e-18	8.5896e-32	2.434e-31
K03837	Transport (other)	serine transporter	0.87% (20/2305)	10.16% (269/2647)	1.86221	6.52283e-08	1.88663	3.64325e-08	2.61413e-52	1.04517e-51
K12445		trans enoyl reductase [EC:1.3.1.-]	0.26% (6/2305)	2.34% (62/2647)	1.89412	9.08024e-05	1.89652	8.03422e-05	1.67901e-11	3.14267e-11
K12432		polyketide synthase 3/4	0.43% (10/2305)	3.66% (97/2647)	1.91054	2.50066e-07	1.9131	2.13732e-07	5.03792e-17	1.08012e-16
K00622		arylamine N-acetyltransferase [EC:2.3.1.5]	2.86% (66/2305)	12.24% (324/2647)	1.93332	2.44152e-26	1.93477	1.78316e-26	2.54028e-37	7.83745e-37
K16045	Steroid	3beta-hydroxy-delta5-steroid dehydrogenase / steroid delta-isomerase [EC:1.1.1.145 5.3.3.1]	3.21% (74/2305)	12.73% (337/2647)	1.96062	1.23102e-26	1.96312	7.59079e-27	2.25631e-36	6.86935e-36
K01572		oxaloacetate decarboxylase, beta subunit [EC:4.1.1.3]	0.17% (4/2305)	2.19% (58/2647)	2.16995	0.00327409	2.20068	0.00209571	6.50721e-12	1.23274e-11
K17899		D-ornithine 4,5-aminomutase subunit alpha [EC:5.4.3.5]	0.95% (22/2305)	5.82% (154/2647)	2.18155	8.59918e-05	2.21855	5.96831e-05	1.94331e-22	4.64909e-22
K18846		16S rRNA (adenine(1408)-N(1))-methyltransferase [EC:2.1.1.180]	0.69% (16/2305)	0.83% (22/2647)	2.27514	5.76695e-07	2.23321	1.06332e-06	0.627067	0.662635
K11104	Sugar/Carbohydrates	melibiose permease	0.39% (9/2305)	1.44% (38/2647)	2.47709	0.0023271	2.53032	0.00198638	0.000104734	0.000148534
K13237		peroxisomal 2,4-dienoyl-CoA reductase [EC:1.3.1.34]	0.13% (3/2305)	1.62% (43/2647)	2.57366	0.000417435	2.5499	0.000416278	4.28517e-09	7.44464e-09
K00972		UDP-N-acetylglucosamine/UDP-N-acetylgalactosamine diphosphorylase [EC:2.7.7.23 2.7.7.83]	0.95% (22/2305)	5.48% (145/2647)	2.63788	0.00254773	2.62588	0.0019903	1.35168e-20	3.09826e-20
K03385	N2	nitrite reductase (cytochrome c-552) [EC:1.7.2.2]	0.35% (8/2305)	6.42% (170/2647)	2.68784	6.7952e-06	2.76806	3.249e-06	4.0578e-37	1.24842e-36
K15876	N2	cytochrome c nitrite reductase small subunit	0.22% (5/2305)	4.08% (108/2647)	3.56394	3.02251e-05	3.56007	1.38171e-05	8.13436e-24	1.9962e-23
K00008	Sugar/Carbohydrates	L-iditol 2-dehydrogenase [EC:1.1.1.14]	43.08% (993/2305)	24.06% (637/2647)	-0.509632	3.09206e-07	n/a	n/a	8.98836e-46	3.26836e-45
K00104		glycolate oxidase [EC:1.1.3.15]	85.68% (1975/2305)	39.14% (1036/2647)	-0.572852	0.00237021	n/a	n/a	1.30131e-261	2.9985e-259
K00244		fumarate reductase flavoprotein subunit [EC:1.3.5.4]	14.14% (326/2305)	10.62% (281/2647)	-0.414059	0.00337178	n/a	n/a	0.000183765	0.000256463
K00285		D-amino-acid dehydrogenase [EC:1.4.99.-]	32.71% (754/2305)	17.15% (454/2647)	-0.333829	0.00339351	n/a	n/a	4.51274e-37	1.38547e-36
K00362	N2	nitrite reductase (NADH) large subunit [EC:1.7.1.15]	72.80% (1678/2305)	31.73% (840/2647)	-0.833452	2.44819e-10	n/a	n/a	2.62384e-188	9.7349e-187
K00389		putative membrane protein	70.80% (1632/2305)	32.11% (850/2647)	-0.830887	1.37344e-14	n/a	n/a	1.32351e-166	3.08209e-165
K00453		tryptophan 2,3-dioxygenase [EC:1.13.11.11]	66.20% (1526/2305)	11.98% (317/2647)	-1.2411	1.82602e-19	n/a	n/a	0	0
K00483		4-hydroxyphenylacetate 3-monooxygenase [EC:1.14.14.9]	23.43% (540/2305)	6.23% (165/2647)	-0.767011	4.8281e-09	n/a	n/a	7.90554e-69	4.1105e-68
K00796	Cofactor	dihydropteroate synthase [EC:2.5.1.15]	98.00% (2259/2305)	83.19% (2202/2647)	-1.12054	0.00145342	n/a	n/a	2.82682e-78	1.69068e-77
K00860	S cycle	adenylylsulfate kinase [EC:2.7.1.25]	24.77% (571/2305)	8.16% (216/2647)	0.910654	3.16348e-06	n/a	n/a	2.58691e-58	1.13255e-57
K01006		pyruvate, orthophosphate dikinase [EC:2.7.9.1]	58.00% (1337/2305)	50.96% (1349/2647)	0.52571	4.27237e-05	n/a	n/a	7.49566e-07	1.18256e-06
K01032		3-oxoadipate CoA-transferase, beta subunit [EC:2.8.3.6]	19.26% (444/2305)	6.42% (170/2647)	-0.683159	2.06508e-06	n/a	n/a	3.88444e-43	1.33068e-42
K01284		peptidyl-dipeptidase Dcp [EC:3.4.15.5]	38.74% (893/2305)	29.66% (785/2647)	-0.496335	0.000223353	n/a	n/a	1.84187e-11	3.44309e-11
K01669		deoxyribodipyrimidine photo-lyase [EC:4.1.99.3]	74.32% (1713/2305)	37.44% (991/2647)	-0.510843	1.56841e-05	n/a	n/a	3.71478e-153	7.04039e-152
K01757		strictosidine synthase [EC:4.3.3.2]	1.00% (23/2305)	0.42% (11/2647)	-1.3599	0.00141114	n/a	n/a	0.0152883	0.0190419
K01816		hydroxypyruvate isomerase [EC:5.3.1.22]	48.55% (1119/2305)	19.15% (507/2647)	-0.358503	0.00136998	n/a	n/a	1.84985e-108	1.69074e-107
K01886		glutaminyl-tRNA synthetase [EC:6.1.1.18]	2.43% (56/2305)	7.59% (201/2647)	2.00915	0.000505194	n/a	n/a	4.66566e-17	1.0008e-16
K01950		NAD+ synthase (glutamine-hydrolysing) [EC:6.3.5.1]	76.23% (1757/2305)	71.17% (1884/2647)	0.544001	0.000188382	n/a	n/a	6.19261e-05	8.90645e-05
K02068		putative ABC transport system ATP-binding protein	5.21% (120/2305)	18.51% (490/2647)	0.714325	2.93639e-05	n/a	n/a	6.71725e-49	2.56168e-48
K02419	Transport (other)	flagellar biosynthetic protein FliP	22.30% (514/2305)	5.67% (150/2647)	-0.621253	0.000378762	n/a	n/a	6.25332e-68	3.19452e-67
K02440	Transport (other)	glycerol uptake facilitator protein	71.54% (1649/2305)	59.54% (1576/2647)	-0.372278	0.00175814	n/a	n/a	7.8849e-19	1.74344e-18
K02475	Regulator	two-component system, CitB family, response regulator	24.82% (572/2305)	6.50% (172/2647)	-0.686166	3.99533e-07	n/a	n/a	1.49193e-74	8.42794e-74
K02575	N2	MFS transporter, NNP family, nitrate/nitrite transporter	80.04% (1845/2305)	50.59% (1339/2647)	-0.721489	2.26879e-08	n/a	n/a	1.73169e-106	1.53779e-105
K02619		4-amino-4-deoxychorismate lyase [EC:4.1.3.38]	49.54% (1142/2305)	53.76% (1423/2647)	0.62375	0.000492079	n/a	n/a	0.00331802	0.0043092
K02624	Regulator	IclR family transcriptional regulator, pca regulon regulatory protein	45.12% (1040/2305)	10.84% (287/2647)	-1.23541	1.85389e-28	n/a	n/a	1.99286e-168	4.84708e-167
K03312	Transport (other)	glutamate:Na+ symporter, ESS family	6.55% (151/2305)	16.77% (444/2647)	0.589822	0.00277635	n/a	n/a	1.64418e-29	4.5017e-29
K03320	Transport (other)	ammonium transporter, Amt family	96.49% (2224/2305)	69.66% (1844/2647)	-0.728647	0.000350565	n/a	n/a	4.94605e-153	9.25375e-152
K03436	Regulator	DeoR family transcriptional regulator, fructose operon transcriptional repressor	63.82% (1471/2305)	52.66% (1394/2647)	-0.729668	1.78317e-13	n/a	n/a	2.02907e-15	4.20609e-15
K03449	Transport (other)	MFS transporter, CP family, cyanate transporter	82.65% (1905/2305)	40.35% (1068/2647)	-0.840146	1.34049e-13	n/a	n/a	6.46844e-212	3.77585e-210
K03458	Transport (other)	nucleobase:cation symporter-2, NCS2 family	30.07% (693/2305)	28.49% (754/2647)	-0.586531	1.37832e-06	n/a	n/a	0.233947	0.261481
K03547		exonuclease SbcD	75.18% (1733/2305)	32.49% (860/2647)	-1.02032	1.87093e-17	n/a	n/a	1.0578e-204	5.44831e-203
K03699		putative hemolysin	40.61% (936/2305)	40.57% (1074/2647)	-0.525377	2.97179e-05	n/a	n/a	1	1
K03752		molybdopterin-guanine dinucleotide biosynthesis protein A [EC:2.7.7.77]	12.10% (279/2305)	21.57% (571/2647)	0.590473	8.13967e-05	n/a	n/a	6.34663e-19	1.40829e-18
K03795	Cofactor	sirohydrochlorin cobaltochelatase [EC:4.99.1.3]	21.26% (490/2305)	3.25% (86/2647)	-1.12606	8.50094e-10	n/a	n/a	1.94392e-92	1.39288e-91
K04787	Siderophore	mycobactin salicyl-AMP ligase [EC:6.3.2.-]	9.11% (210/2305)	18.02% (477/2647)	1.12527	1.6086e-13	n/a	n/a	6.51031e-20	1.46843e-19
K05595	Transport (other)	multiple antibiotic resistance protein	46.51% (1072/2305)	16.81% (445/2647)	-0.908891	3.75018e-11	n/a	n/a	5.63841e-115	5.72736e-114
K05816	Transport (other)	sn-glycerol 3-phosphate transport system ATP-binding protein [EC:3.6.3.20]	12.89% (297/2305)	7.90% (209/2647)	-0.717217	3.39391e-07	n/a	n/a	8.4031e-09	1.44553e-08
K07127	tc:9.B.35.1.2	5-hydroxyisourate hydrolase [EC:3.5.2.17]	57.66% (1329/2305)	14.20% (376/2647)	-1.11124	7.44286e-26	n/a	n/a	7.80101e-235	7.94252e-233
K07243	Transport (other)	high-affinity iron transporter	55.62% (1282/2305)	41.67% (1103/2647)	-0.340201	0.000732348	n/a	n/a	1.19609e-22	2.87877e-22
K08986		putative membrane protein	3.04% (70/2305)	4.34% (115/2647)	0.77965	0.000215332	n/a	n/a	0.0161723	0.0201257
K09940		uncharacterized protein	38.22% (881/2305)	15.00% (397/2647)	-0.548041	0.00341494	n/a	n/a	2.34879e-78	1.4067e-77
K09951		CRISPR-associated protein Cas2	20.17% (465/2305)	31.58% (836/2647)	0.424396	0.000505879	n/a	n/a	5.65087e-20	1.27721e-19
K10545	Sugar/Carbohydrates	D-xylose transport system ATP-binding protein [EC:3.6.3.17]	58.92% (1358/2305)	13.71% (363/2647)	-0.729537	6.20059e-08	n/a	n/a	1.36504e-253	2.84579e-251
K10552	Sugar/Carbohydrates	fructose transport system substrate-binding protein	20.35% (469/2305)	4.42% (117/2647)	-0.585916	0.000120897	n/a	n/a	5.97648e-70	3.15241e-69
K10553	Sugar/Carbohydrates	fructose transport system permease protein	20.04% (462/2305)	3.93% (104/2647)	-0.628412	5.37801e-05	n/a	n/a	3.53199e-74	1.98244e-73
K10554	Sugar/Carbohydrates	fructose transport system ATP-binding protein	20.61% (475/2305)	4.12% (109/2647)	-0.696553	3.99559e-06	n/a	n/a	2.15683e-75	1.23919e-74
K12251		N-carbamoylputrescine amidase [EC:3.5.1.53]	52.97% (1221/2305)	16.21% (429/2647)	-0.685359	2.89953e-10	n/a	n/a	2.57373e-169	6.40216e-168
K12422	Lipid	long chain fatty acid CoA ligase FadD10 [EC:6.2.1.-]	1.69% (39/2305)	5.36% (142/2647)	0.923728	3.03569e-05	n/a	n/a	1.71482e-12	3.30871e-12
K12951	Transport (other)	cation-transporting P-type ATPase D [EC:3.6.3.-]	1.26% (29/2305)	5.29% (140/2647)	1.28672	8.20712e-08	n/a	n/a	5.59126e-16	1.17066e-15
K14743	Host	membrane-anchored mycosin MYCP [EC:3.4.21.-]	22.91% (528/2305)	32.26% (854/2647)	0.816122	0.00110039	n/a	n/a	2.04457e-13	4.05947e-13
K15342		CRISP-associated protein Cas1	22.69% (523/2305)	39.33% (1041/2647)	0.369686	0.00154822	n/a	n/a	1.14175e-36	3.48577e-36
K15576	N2	nitrate/nitrite transport system substrate-binding protein	1.56% (36/2305)	2.57% (68/2647)	-1.33108	0.00041175	n/a	n/a	0.0167194	0.0207771
K15577	N2	nitrate/nitrite transport system permease protein	1.48% (34/2305)	2.57% (68/2647)	-1.13883	0.002834	n/a	n/a	0.00674404	0.00860047
K15781	Lipid	putative phosphoserine phosphatase / 1-acylglycerol-3-phosphate O-acyltransferase [EC:3.1.3.3 2.3.1.51]	12.93% (298/2305)	18.93% (501/2647)	0.667201	0.000108293	n/a	n/a	9.32154e-09	1.60062e-08
K16164		acylpyruvate hydrolase [EC:3.7.1.5]	19.44% (448/2305)	18.96% (502/2647)	-0.388013	0.00438453	n/a	n/a	0.69071	0.722736
K17837		metallo-beta-lactamase class B [EC:3.5.2.6]	3.08% (71/2305)	0.72% (19/2647)	-1.57344	1.51507e-06	n/a	n/a	3.1227e-10	5.63063e-10
K18478		sulfofructose kinase [EC:2.7.1.184]	3.99% (92/2305)	0.87% (23/2647)	-1.08332	0.00034498	n/a	n/a	1.55234e-13	3.09478e-13

## Sheet: GLMM_Pfam_result
PFAM ID	Description	ABSTRACT	Positive Rate (%) Environmental	Positive Rate (%) Host	GLM Fixed Effects Coefficient (Host)	GLM Fixed Effects P-value	GLM Fixed Effects FDR adj P-value	GLM Mixed Effects Coefficient (Host)	GLM Mixed Effects P-value	GLM Mixed Effects FDR adj P-value	Basic Fisher's Exact Test P-value	Basic Fisher's Exact Test FDR adj P-value	REFS
pfam14133	Domain of unknown function (DUF4300)	This family of lipoproteins is functionally uncharacterised. This family of proteins is found in bacteria. Proteins in this family are typically between 281 and 303 amino acids in length. There are two conserved sequence motifs: NCR and PYQ.	0.00% (0/2305)	2.42% (64/2647)	n/a	n/a	n/a	2106.26	0	0	3.71723e-18	7.6353e-18
pfam01097	Arthropod defensin	NULL	0.00% (0/2305)	0.57% (15/2647)	n/a	n/a	n/a	1559.84	2.49891e-224	2.8119e-221	9.17552e-05	0.000131202
pfam07006	Protein of unknown function (DUF1310)	This family consists of several hypothetical proteins of around 125 residues in length. Members of this family seem to be specific to Listeria and Streptococcus species. The function of this family is unknown.	0.00% (0/2305)	0.42% (11/2647)	n/a	n/a	n/a	1176.02	2.10162e-42	1.57656e-39	0.00122749	0.00166842
pfam14202	Transposon-encoded protein TnpW	This family of proteins is found in bacteria. Proteins in this family are typically between 54 and 75 amino acids in length. There is a single completely conserved residue G that may be functionally important.	0.00% (0/2305)	1.66% (44/2647)	n/a	n/a	n/a	717.003	2.55344e-20	2.80318e-18	1.01033e-12	1.8573e-12
pfam09639	YjcQ protein	YjcQ is a protein of approx. 100 residues containing four alpha helices and three beta strands. It is expressed in bacteria and also in viruses. It appears to be under the regulation of SigD RNA polymerase which is responsible for the expression of many genes encoding cell-surface proteins related to flagellar assembly, motility, chemotaxis and autolysis in the late exponential growth phase. The …	0.00% (0/2305)	0.83% (22/2647)	n/a	n/a	n/a	155.88	0.000944085	0.00371445	1.04151e-06	1.60177e-06
pfam10665	Minor capsid protein	This is a putative tail-knob or minor capsid protein from bacteriophages.	0.00% (0/2305)	1.51% (40/2647)	n/a	n/a	n/a	147.64	2.40113e-06	1.81334e-05	1.35187e-11	2.40871e-11
pfam00717	Peptidase S24-like	NULL	100.00% (2305/2305)	99.85% (2643/2647)	n/a	n/a	n/a	-41.7729	0	0	0.128429	0.151486
pfam04545	Sigma-70, region 4	Region 4 of sigma-70 like sigma-factors are involved in binding to the -35 promoter element via a helix-turn-helix motif [1]. Due to the way Pfam works, the threshold has been set artificially high to prevent overlaps with other helix-turn-helix families. Therefore there are many false negatives.	100.00% (2305/2305)	99.92% (2645/2647)	n/a	n/a	n/a	-68.8518	0.000198315	0.000960837	0.502284	0.5485
pfam00472	RF-1 domain	This domain is found in peptide chain release factors such as RF-1 (Swiss:P07011) and RF-2 (Swiss:P07012), and a number of smaller proteins of unknown function such as Swiss:P40711. This domain contains the peptidyl-tRNA hydrolase activity. The domain contains a highly conserved motif GGQ, where the glutamine is thought to coordinate the water that mediates the hydrolysis.	100.00% (2305/2305)	99.92% (2645/2647)	n/a	n/a	n/a	-97.257	0.000308084	0.0014121	0.502284	0.5485
pfam00179	Ubiquitin-conjugating enzyme	Proteins destined for proteasome-mediated degradation may be ubiquitinated. Ubiquitination follows conjugation of ubiquitin to a conserved cysteine residue of UBC homologues. TSG101 is one of several UBC homologues that lacks this active site cysteine [4, 5].	0.91% (21/2305)	0.00% (0/2647)	n/a	n/a	n/a	-303.968	3.227e-06	2.36559e-05	1.01031e-07	1.60975e-07
pfam00171	Aldehyde dehydrogenase family	This family of dehydrogenases act on aldehyde substrates. Members use NADP as a cofactor. The family includes the following members: The prototypical members are the aldehyde dehydrogenases Swiss:P00352 EC:1.2.1.3. Succinate-semialdehyde dehydrogenase Swiss:P25526 EC:1.2.1.16. Lactaldehyde dehydrogenase Swiss:P25553 EC:1.2.1.22. Benzaldehyde dehydrogenase Swiss:P43503 EC:1.2.1.28. Methylmalonate-…	100.00% (2305/2305)	99.21% (2626/2647)	n/a	n/a	n/a	-344.291	0	0	1.96886e-06	2.99765e-06
pfam08888	HopJ type III effector protein	Pathovars of Pseudomonas syringae interact with their plant hosts via the action of Hrp outer protein (Hop) effector proteins, injected into plant cells by the type III secretion system. The proteins in this family are called HopJ after the original member HopPmaJ [1].	1.17% (27/2305)	0.00% (0/2647)	n/a	n/a	n/a	-844.274	7.59129e-55	6.83368e-52	9.94232e-10	1.68276e-09
pfam01338	Bacillus thuringiensis toxin	NULL	2.39% (55/2305)	0.00% (0/2647)	n/a	n/a	n/a	-891.472	3.15833e-18	2.2212e-16	3.82521e-19	7.97152e-19
pfam09864	Membrane-bound lysozyme-inhibitor of c-type lysozyme	Lysozymes are ancient and important components of the innate immune system of animals that hydrolyse peptidoglycan, the major bacterial cell wall polymer. Various mechanisms have evolved by which bacteria can evade this bactericidal enzyme, one being the production of lysozyme inhibitors. MliC (membrane bound lysozyme inhibitor of c-type lysozyme) of E. coli and Pseudomonas aeruginosa, possess ly…	0.22% (5/2305)	3.06% (81/2647)	3.32926	3.7608e-06	3.05951e-05	3.28801	3.04204e-06	2.23729e-05	7.36407e-17	1.47463e-16
pfam03264	NapC/NirT cytochrome c family, N-terminal region	Within the NapC/NirT family of cytochrome c proteins, some members, such as NapC Swiss:P33932 and NirT Swiss:P24038, bind four haem groups, while others, such as TorC Swiss:P33226, bind five haems. This family aligns the common N-terminal region that contains four haem-binding C-X(2)-CH motifs.	0.30% (7/2305)	4.65% (123/2647)	3.0725	1.12903e-07	1.29879e-06	3.13588	6.3675e-08	6.80763e-07	8.80454e-26	2.04306e-25
pfam10543	ORF6N domain	This domain was identified by Iyer and colleagues [1].	0.04% (1/2305)	2.15% (57/2647)	2.76652	0.0155493	0.0431259	2.94293	0.00852497	0.0240269	8.49581e-15	1.62439e-14
pfam02335	Cytochrome c552	Cytochrome c552 (cytochrome c nitrite reductase) is a crucial enzyme in the nitrogen cycle catalysing the reduction of nitrite to ammonia. The crystal structure of cytochrome c552 reveals it to be a dimer, with with 10 close-packed type c haem groups.	0.35% (8/2305)	6.84% (181/2647)	2.7395	3.67865e-07	3.77479e-06	2.82578	1.81578e-07	1.76138e-06	3.73655e-40	1.0797e-39
pfam01051	Initiator Replication protein	This protein is an initiator of plasmid replication. RepB possesses nicking-closing (topoisomerase I) like activity. It is also able to perform a strand transfer reaction on ssDNA that contains its target. This family also includes RepA which is an E.coli protein involved in plasmid replication. The RepA protein binds to DNA repeats that flank the repA gene [3,4].	0.13% (3/2305)	0.57% (15/2647)	2.3429	0.0180946	0.0489286	n/a	n/a	n/a	0.0154751	0.0197435
pfam12484	Polymorphic PE/PPE proteins C terminal	This domain family is found in bacteria, and is approximately 90 amino acids in length. The family is found in association with Pfam:PF00823. There is a conserved SVP sequence motif. There is a single completely conserved residue W that may be functionally important. The proteins in this family are PE/PPE proteins implicated in immunostimulation and virulence.	0.95% (22/2305)	8.42% (223/2647)	2.3326	3.86339e-22	7.64789e-20	2.33406	3.77095e-22	6.0618e-20	8.03343e-39	2.28067e-38
pfam14287	Domain of unknown function (DUF4368)	This domain family is found in bacteria, and is approximately 70 amino acids in length. The family is found in association with Pfam:PF00239 and Pfam:PF07508. There is a single completely conserved residue G that may be functionally important.	0.04% (1/2305)	3.06% (81/2647)	2.28275	0.0253529	0.0648646	2.65865	0.0110456	0.0301129	3.0118e-21	6.48471e-21
pfam00551	Formyl transferase	This family includes the following members. Glycinamide ribonucleotide transformylase catalyses the third step in de novo purine biosynthesis, the transfer of a formyl group to 5'-phosphoribosylglycinamide. Formyltetrahydrofolate deformylase produces formate from formyl- tetrahydrofolate. Methionyl-tRNA formyltransferase transfers a formyl group onto the amino terminus of the acyl moiety of the m…	99.87% (2302/2305)	99.89% (2644/2647)	2.26868	0.014373	0.040502	2.17405	0.0187009	0.046659	1	1
pfam13780	Domain of unknown function (DUF4176)	NULL	0.17% (4/2305)	1.10% (29/2647)	2.21545	0.00153571	0.00628437	2.32798	0.000544961	0.00230533	3.33244e-05	4.84628e-05
pfam14264	Glucosyl transferase GtrII	This family includes glucosyl transferase II from the Shigella phage SfII, Swiss:O21944, which mediates seroconversion of S. flexneri when the phage is integrated into the host chromosome [1].	0.22% (5/2305)	2.27% (60/2647)	2.18849	0.00161991	0.00656182	2.1552	0.00144795	0.00536399	1.06735e-11	1.90665e-11
pfam03977	Na+-transporting oxaloacetate decarboxylase beta subunit	Members of this family are integral membrane proteins. The decarboxylation reactions they catalyse are coupled to the vectorial transport of Na+ across the cytoplasmic membrane, thereby creating a sodium ion motive force that is used for ATP synthesis [2].	0.17% (4/2305)	2.19% (58/2647)	2.16995	0.00075185	0.00342732	2.20068	0.000506158	0.00216921	6.50721e-12	1.16928e-11
pfam04740	LXG domain of WXG superfamily	This domain is present is the N-terminal region of a group of polymorphic toxin proteins in bacteria. It is predicted to use Type VII secretion pathway to mediate export of bacterial toxins [1].	0.17% (4/2305)	0.49% (13/2647)	2.13944	0.00300314	0.0110862	2.15164	0.00252956	0.00863852	0.0855109	0.102638
pfam04027	Domain of unknown function (DUF371)	Archaeal domain of unknown function.	0.87% (20/2305)	0.57% (15/2647)	2.11701	8.2074e-07	7.76761e-06	2.09898	1.18235e-06	9.67588e-06	0.235506	0.27034
pfam16817	Domain of unknown function (DUF5073)	This domain of unknown function is a membrane protein found in Mycobacterium [1].	0.52% (12/2305)	4.76% (126/2647)	2.06065	4.43928e-11	9.67479e-10	2.06316	4.22799e-11	8.38334e-10	1.90424e-22	4.18331e-22
pfam05433	Glycine zipper 2TM domain	This family includes a putative two transmembrane alpha-helical region that contains glycine zipper motifs [2]. This family includes several Rickettsia genus specific 17 kDa surface antigen proteins [1].	0.13% (3/2305)	1.17% (31/2647)	2.04725	0.00145225	0.00601014	2.03992	0.00160113	0.00583539	2.75445e-06	4.16505e-06
pfam03950	tRNA synthetases class I (E and Q), anti-codon binding domain	Other tRNA synthetase sub-families are too dissimilar to be included. This family includes only glutamyl and glutaminyl tRNA synthetases. In some organisms, a single glutamyl-tRNA synthetase aminoacylates both tRNA(Glu) and tRNA(Gln).	2.43% (56/2305)	7.59% (201/2647)	2.0394	6.79922e-05	0.000418434	1.98439	6.49471e-05	0.000353052	4.66566e-17	9.3621e-17
pfam08218	Citrate lyase ligase C-terminal domain	This family is composed of the C-terminal domain of citrate lyase ligase EC:6.2.1.22.	0.13% (3/2305)	0.76% (20/2647)	2.03621	0.00312787	0.0114576	2.06862	0.00225953	0.00781716	0.00116071	0.00157986
pfam00160	Cyclophilin type peptidyl-prolyl cis-trans isomerase/CLD	The peptidyl-prolyl cis-trans isomerases, also known as cyclophilins, share this domain of about 109 amino acids. Cyclophilins have been found in all organisms studied so far and catalyse peptidyl-prolyl isomerisation during which the peptide bond preceding proline (the peptidyl-prolyl bond) is stabilised in the cis conformation. Mammalian cyclophilin A (CypA) is a major cellular target for the i…	99.74% (2299/2305)	99.06% (2622/2647)	2.01841	0.0174069	0.0473654	1.83024	0.0295417	0.0676677	0.00197435	0.00266349
pfam03802	Apo-citrate lyase phosphoribosyl-dephospho-CoA transferase	NULL	0.13% (3/2305)	0.68% (18/2647)	1.98613	0.00471149	0.0161619	2.03041	0.00420958	0.013287	0.00333501	0.00442305
pfam07007	Protein of unknown function (DUF1311)	This family consists of several bacterial proteins of around 120 residues in length. Members of this family contain four highly conserved cysteine residues. The function of this family is unknown.	0.48% (11/2305)	2.38% (63/2647)	1.97165	7.91179e-06	6.02603e-05	1.95964	8.11344e-06	5.52443e-05	1.05301e-08	1.73106e-08
pfam02739	5'-3' exonuclease, N-terminal resolvase-like domain	NULL	99.78% (2300/2305)	99.81% (2642/2647)	1.89891	0.00953668	0.0286583	0.583537	0.506808	0.634657	1	1
pfam04277	Oxaloacetate decarboxylase, gamma chain	NULL	0.13% (3/2305)	0.83% (22/2647)	1.87316	0.00627184	0.0204093	1.94903	0.00519326	0.0157619	0.000396532	0.000551293
pfam10921	Protein of unknown function (DUF2710)	This family of proteins with unknown function appears to be restricted to Mycobacteriaceae.	1.26% (29/2305)	7.56% (200/2647)	1.81043	7.83888e-17	4.96567e-15	1.8127	7.36223e-17	3.8089e-15	8.09946e-29	1.98549e-28
pfam06421	GTP-binding protein LepA C-terminus	This family consists of the C-terminal region of several pro- and eukaryotic GTP-binding LepA proteins [1].	99.52% (2294/2305)	99.70% (2639/2647)	1.80519	0.00117292	0.00504759	n/a	n/a	n/a	0.362225	0.405192
pfam10114	Sensory domain found in PocR	PocR, a ligand binding domain, has a novel variant of the PAS-like Fold. Evidence suggests that it binds small hydrocarbon derivatives such as 1,3-propanediol [1]. In (Natural history of sensor domains in bacterial signaling systems by Aravind L, LM Iyer, Anantharaman V, from 'Sensory Mechanisms in Bacteria: Molecular Aspects of Signal Recognition.' Caister Academic Press. 2010) - see (http://de.…	0.65% (15/2305)	2.15% (57/2647)	1.79066	0.00766898	0.0239706	1.86261	0.00598558	0.0178182	7.0273e-06	1.04732e-05
pfam03744	6-carboxyhexanoate--CoA ligase	This family contains the enzyme 6-carboxyhexanoate--CoA ligase EC:6.2.1.14. This enzyme is involved in the first step of biotin synthesis, where it converts pimelate into pimeloyl-CoA [1]. The enzyme requires magnesium as a cofactor and forms a homodimer [1].	1.08% (25/2305)	11.37% (301/2647)	1.78322	1.65104e-05	0.000116381	1.79772	1.38739e-05	8.85817e-05	1.37821e-56	5.13112e-56
pfam16525	Haemophore, haem-binding	MHB is a coiled-coil molecule that binds free haem in mycobacterial cytoplasm to deliver it to membrane proteins for shuttling through the membrane [1].	5.29% (122/2305)	15.15% (401/2647)	1.77828	3.2383e-26	1.92315e-23	1.77885	3.28527e-26	1.14777e-23	7.14517e-31	1.80991e-30
pfam03389	MobA/MobL family	This family includes of the MobA protein from the E. coli plasmid RSF1010, and the MobL protein from the Thiobacillus ferrooxidans plasmid PTF1. These sequences are mobilisation proteins, which are essential for specific plasmid transfer.	0.17% (4/2305)	3.70% (98/2647)	1.76705	0.00359736	0.0127852	1.83007	0.00229522	0.00792237	2.50588e-22	5.49509e-22
pfam10662	Ethanolamine utilisation - propanediol utilisation	Members of this family function in ethanolamine and propanediol degradation pathways [1-3]. PduV may be involved in the association of the bacterial microcompartments (BMCs) to filaments [4].	0.26% (6/2305)	1.81% (48/2647)	1.73673	0.0156588	0.0433538	1.76279	0.0137603	0.0362711	4.50023e-08	7.27029e-08
pfam09167	Domain of unknown function (DUF1942)	Members of this family of bacterial proteins assume a beta-sandwich structure consisting of two antiparallel beta-sheets similar to an immunoglobulin-like fold, with an additional small, antiparallel beta-sheet. The longer-stranded beta-sheet is made up of four antiparallel beta-strands. The shorter-stranded beta-sheet consists of five beta-strands, four of these beta-strands form an antiparallel…	4.86% (112/2305)	13.94% (369/2647)	1.71302	1.38378e-23	4.10895e-21	n/a	n/a	n/a	2.02928e-28	4.93725e-28
pfam16936	Putative holin	This is a family of putative holins from Actinobacteria with three TM regions.	3.99% (92/2305)	13.03% (345/2647)	1.71216	3.39465e-24	1.0752e-21	1.71427	3.19993e-24	8.0016e-22	7.60876e-31	1.92634e-30
pfam04223	Citrate lyase, alpha subunit (CitF)	In citrate-utilising prokaryotes, citrate lyase EC:4.1.3.6 cleaves intracellular citrate into acetate and oxaloacetate, and is organised as a functional complex consisting of alpha, beta, and gamma subunits. The gamma subunit serves as an acyl carrier protein (ACP), and has a 2'-(5''-phosphoribosyl)-3'-dephospho-CoA prosthetic group. The citrate lyase is active only if this prosthetic group is ac…	0.26% (6/2305)	0.68% (18/2647)	1.70961	0.00338652	0.0122167	1.70197	0.00341937	0.0112013	0.0396787	0.0491289
pfam04916	Phospholipase B	Phospholipase B (PLB) catalyses the hydrolytic cleavage of both acylester bonds of glycerophospholipids. This family of PLB enzymes has been identified in mammals, flies and nematodes but not in yeast [1]. In Drosophila this protein was named LAMA for laminin ancestor since it is expressed in the neuronal and glial precursors that surround the lamina [2].	0.13% (3/2305)	2.23% (59/2647)	1.65913	0.00788702	0.0244843	1.71142	0.00675469	0.019691	3.01143e-13	5.59298e-13
pfam00828	Ribosomal proteins 50S-L15, 50S-L18e, 60S-L27A	This family includes eukaryotic L18 as well as prokaryotic L15.	99.57% (2295/2305)	99.58% (2636/2647)	1.65507	0.00554518	0.0184156	1.48037	0.0129514	0.034596	1	1
pfam10812	Protein of unknown function (DUF2561)	This family of proteins with unknown function appears to be restricted to Mycobacterium spp.	4.34% (100/2305)	13.26% (351/2647)	1.65333	9.43598e-23	2.24152e-20	1.65532	8.9415e-23	1.6769e-20	3.82478e-29	9.44261e-29
pfam13614	AAA domain	This family includes a wide variety of AAA domains including some that have lost essential nucleotide binding residues in the P-loop.	99.65% (2297/2305)	99.66% (2638/2647)	1.65174	0.00695199	0.0220532	1.41855	0.0210891	0.0511985	1	1
pfam16877	Domain of unknown function (DUF5078)	This family of unknown function is found in Mycobacterium spp.	4.73% (109/2305)	13.60% (360/2647)	1.6245	9.41036e-22	1.71956e-19	1.62638	8.90137e-22	1.38155e-19	1.19824e-27	2.8779e-27
pfam16552	D-ornithine 4,5-aminomutase alpha-subunit	OAM_alpha is the 12.8kDa, alpha subunit of d-ornithine 4,5-aminomutase, or OAM, an enzyme that converts d-ornithine to 2,4-diaminopentanoic acid by way of radical propagation from an adenosylcobalamin to a pyridoxal 5'-phosphate cofactor. OAM is an alpha2-beta2 heterodimer comprising two strongly associating subunits. The packing of the alpha subunits against the beta helps to form the substrate …	1.00% (23/2305)	5.55% (147/2647)	1.61161	9.40628e-05	0.000564972	1.63854	7.46794e-05	0.000397361	1.59021e-20	3.38812e-20
pfam10551	MULE transposase domain	This domain was identified by Babu and colleagues [1].	0.04% (1/2305)	1.06% (28/2647)	1.60737	0.141992	0.246206	2.56663	0.0183882	0.0461346	4.42877e-07	6.90497e-07
pfam12645	Helix-turn-helix domain	This domain appears to be a helix-turn-helix domain suggesting that this might be a transcriptional regulatory protein. Some members of this family are annotated as conjugative transposon domains.	0.13% (3/2305)	1.47% (39/2647)	1.60439	0.0293741	0.0734894	1.65743	0.0161883	0.0415177	4.69115e-08	7.57119e-08
pfam03796	DnaB-like helicase C terminal domain	The hexameric helicase DnaB unwinds the DNA duplex at the Escherichia coli chromosome replication fork. Although the mechanism by which DnaB both couples ATP hydrolysis to translocation along DNA and denatures the duplex is unknown, a change in the quaternary structure of the protein involving dimerisation of the N-terminal domain has been observed and may occur during the enzymatic cycle. This C…	99.31% (2289/2305)	99.77% (2641/2647)	1.60049	0.00778089	0.0242566	1.46474	0.00689187	0.0199873	0.0171838	0.021849
pfam02551	Acyl-CoA thioesterase	This family represents the thioesterase II domain. Two copies of this domain are found in a number of acyl-CoA thioesterases.	1.39% (32/2305)	5.97% (158/2647)	1.54636	1.41547e-12	4.45357e-11	1.50102	4.08749e-12	9.58217e-11	2.55355e-18	5.26062e-18
pfam10814	Cell wall synthesis protein CwsA	This protein of unknown function appears to be restricted to Mycobacterium spp.	4.99% (115/2305)	13.52% (358/2647)	1.53803	1.81181e-20	2.4594e-18	1.53424	2.32796e-20	2.61953e-18	1.66975e-25	3.8617e-25
pfam00570	HRDC domain	The HRDC (Helicase and RNase D C-terminal) domain has a putative role in nucleic acid binding. Mutations in the HRDC domain cause human disease. It is interesting to note that the RecQ helicase in Deinococcus radiodurans has three tandem HRDC domains [4].	99.26% (2288/2305)	99.81% (2642/2647)	1.52556	0.0184478	0.0496576	n/a	n/a	n/a	0.00452823	0.0059488
pfam10817	Protein of unknown function (DUF2563)	This family of proteins with unknown function appears to be restricted to Mycobacterium.	2.26% (52/2305)	8.61% (228/2647)	1.52279	1.92972e-17	1.45526e-15	1.52109	2.17469e-17	1.27121e-15	1.23229e-23	2.76074e-23
pfam05017	TMP repeat	This short repeat consists of the motif WXXh where X can be any residue and h is a hydrophobic residue. The repeat is name TMP after its occurrence in the tape measure protein (TMP). Tape measure protein is a component of phage tail and probably forms a beta-helix. Truncated forms of TMP lead to shortened tail fibres [1]. This repeat is also found in non-phage proteins where it may play a structu…	0.48% (11/2305)	0.72% (19/2647)	1.5222	0.00191204	0.00757008	1.15236	0.0143311	0.0373939	0.359064	0.401933
pfam03899	ATP synthase I chain	The atp operon of alkaliphilic Bacillus pseudofirmus OF4, as in most prokaryotes, contains the eight structural genes for the F-ATPase (ATP synthase), which are preceded by an atpI gene that encodes a membrane protein with 2 TMSs. A tenth gene, atpZ, has been found in this operon, which is upstream of and overlapping with atpI. AtpI is a Ca2+/Mg2+ transporter [3].	4.64% (107/2305)	13.68% (362/2647)	1.5074	1.14128e-22	2.56911e-20	1.50526	1.5012e-22	2.50255e-20	1.21434e-28	2.96785e-28
pfam10774	Domain of unknown function (DUF4226)	This family of mycobacterial proteins are uncharacterised.	3.90% (90/2305)	13.00% (344/2647)	1.50263	1.18965e-22	2.56911e-20	1.50498	1.09852e-22	1.97778e-20	2.41681e-31	6.15716e-31
pfam13682	Chemoreceptor zinc-binding domain	The chemoreceptor zinc-binding domain (CZB) is found in bacterial signal transduction proteins - most frequently receptors involved in chemotaxis and motility, but also in c-di-GMP signalling and nitrate/nitrite-sensing. Originally discovered in the cytoplasmic chemoreceptor TlpD from Helicobacter pylori, it is often found C-terminal to the MCPsignal domain in cytoplasmic chemoreceptor proteins. …	0.30% (7/2305)	1.10% (29/2647)	1.49383	0.0155236	0.0430797	1.49718	0.0152181	0.0395021	0.0011315	0.00154269
pfam13303	Phosphotransferase system, EIIC	The bacterial phosphoenolpyruvate: sugar phosphotransferase system (PTS) is a multi-protein system involved in the regulation of a variety of metabolic and transcriptional processes. The sugar-specific permease of the PTS consists of three domains (IIA, IIB and IIC). The IIC domain catalyses the transfer of a phosphoryl group from IIB to the sugar substrate.	0.48% (11/2305)	6.91% (183/2647)	1.48342	0.000369538	0.00184808	1.54144	0.000199223	0.000964198	1.06858e-37	2.98319e-37
pfam07174	Fibronectin-attachment protein (FAP)	This family contains bacterial fibronectin-attachment proteins (FAP). Family members are rich in alanine and proline, are approximately 300 long, and seem to be restricted to mycobacteria. These proteins contain a fibronectin-binding motif that allows mycobacteria to bind to fibronectin in the extracellular matrix [1].	5.42% (125/2305)	13.64% (361/2647)	1.48223	2.14852e-19	2.61734e-17	1.47717	2.86217e-19	2.43068e-17	4.1925e-23	9.32816e-23
pfam00573	Ribosomal protein L4/L1 family	This family includes Ribosomal L4/L1 from eukaryotes and archaebacteria and L4 from eubacteria. L4 from yeast has been shown to bind rRNA [1].	99.48% (2293/2305)	99.43% (2632/2647)	1.48196	0.00823424	0.0253046	1.2624	0.0236185	0.0561875	0.849459	0.880398
pfam16260	Domain of unknown function (DUF4914)	This family consists of uncharacterized proteins around 630 residues in length and is mainly found in various Thermotoga, Thermoanaerobacter and Carboxydibrachium species. The function of this family is unknown.	1.87% (43/2305)	1.70% (45/2647)	1.47684	0.00147334	0.00609211	1.47672	0.00151855	0.00557957	0.667839	0.712498
pfam00958	GMP synthase C terminal domain	GMP synthetase is a glutamine amidotransferase from the de novo purine biosynthetic pathway. This family is the C-terminal domain specific to the GMP synthases Swiss:P49915 EC:6.3.5.2. In prokaryotes this domain mediates dimerisation. Eukaryotic GMP synthases are monomers. This domain in eukaryotes includes several large insertions that may form globular domains.	99.35% (2290/2305)	99.55% (2635/2647)	1.47653	0.00385998	0.013595	1.33476	0.00917204	0.0255308	0.439735	0.486086
pfam10851	Protein of unknown function (DUF2652)	This family of proteins has no known function.	2.69% (62/2305)	6.54% (173/2647)	1.46913	1.61914e-13	5.87215e-12	1.44963	3.09874e-13	9.23669e-12	1.12708e-10	1.9601e-10
pfam10941	Protein of unknown function DUF2620	This is a bacterial family of proteins with unknown function.	2.73% (63/2305)	1.66% (44/2647)	1.46861	3.62416e-08	4.55512e-07	1.45786	4.38734e-08	4.91923e-07	0.0107105	0.0137804
pfam10797	Protein of unknown function	This family is conserved in Firmicutes and Proteobacteria. The function is not known but several members are annotated as being homologues of E coli YhfT, a protein thought to be involved in fatty acid oxidation.	2.73% (63/2305)	1.66% (44/2647)	1.46861	3.62416e-08	4.55512e-07	1.45786	4.38734e-08	4.91923e-07	0.0107105	0.0137804
pfam02390	Putative methyltransferase	This is a family of putative methyltransferases. The aligned region contains the GXGXG S-AdoMet binding site suggesting a putative methyltransferase activity.	76.66% (1767/2305)	90.03% (2383/2647)	1.44779	6.6556e-12	1.81729e-10	1.42066	5.65086e-12	1.29768e-10	2.68938e-37	7.45669e-37
pfam10904	Protein of unknown function (DUF2694)	This family of proteins with unknown function appears to be restricted to Mycobacterium spp.	2.13% (49/2305)	8.58% (227/2647)	1.44468	2.82349e-15	1.38533e-13	1.44609	2.76472e-15	1.17396e-13	7.88859e-25	1.80385e-24
pfam05982	Na+-dependent bicarbonate transporter superfamily	Family of bacterial proteins that are likely to be part of the Na(+)-dependent bicarbonate transporter (sbt) family. Members carry 10TMS in a 5+5 duplicated structure. The loop between helices 5 and 6 in Synechocystis PCC6803 is likely to be the location for regulatory mechanisms governing the activation of the transporter [1].	3.04% (70/2305)	8.42% (223/2647)	1.43898	2.67309e-17	1.8955e-15	1.42659	5.6245e-17	3.01379e-15	2.0215e-16	4.00841e-16
pfam08819	Domain of unknown function (DUF1802)	The function of this family is unknown. This region is found associated with a Pfam:PF04471 suggesting they could be part of a restriction modification system..	5.47% (126/2305)	13.98% (370/2647)	1.43428	5.82052e-19	6.01158e-17	1.43314	6.27659e-19	4.87085e-17	3.11639e-24	7.05975e-24
pfam08795	Putative papain-like cysteine peptidase (DUF1796)	NULL	1.26% (29/2305)	0.60% (16/2647)	1.42835	2.93367e-05	0.000194391	1.42683	3.12679e-05	0.000185221	0.0164787	0.02098
pfam14502	Helix-turn-helix domain	NULL	2.86% (66/2305)	1.70% (45/2647)	1.42778	5.16589e-08	6.35832e-07	1.38016	1.52056e-07	1.50088e-06	0.0068413	0.00890815
pfam08428	Rib/alpha-like repeat	The region featured in this family is found repeated in a number of bacterial surface proteins, such as Rib (Swiss:P72362) and alpha (Swiss:Q02192). These are expressed by group B streptococci, and Rib is thought to confer protective immunity.	0.39% (9/2305)	8.12% (215/2647)	1.40996	0.00017897	0.000980721	1.56182	4.26608e-05	0.000244607	3.92628e-48	1.28396e-47
pfam02987	Late embryogenesis abundant protein	Different types of LEA proteins are expressed at different stages of late embryogenesis in higher plant seed embryos and under conditions of dehydration stress. The function of these proteins is unknown.	0.30% (7/2305)	0.83% (22/2647)	1.40385	0.018552	0.0498533	1.39969	0.0161072	0.0413569	0.0153417	0.0195836
pfam06127	Protein of unknown function (DUF962)	This family consists of several eukaryotic and prokaryotic proteins of unknown function. The yeast protein Swiss:P25338 has been found to be non-essential for cell growth.	5.12% (118/2305)	2.46% (65/2647)	1.39826	2.53841e-09	4.00664e-08	1.38138	3.69414e-09	5.06931e-08	7.48529e-07	1.1574e-06
pfam03492	SAM dependent carboxyl methyltransferase	This family of plant methyltransferases contains enzymes that act on a variety of substrates including salicylic acid, jasmonic acid and 7-Methylxanthine. Caffeine is synthesised through sequential three-step methylation of xanthine derivatives at positions 7-N, 3-N, and 1-N. The protein 7-methylxanthine methyltransferase (designated as CaMXMT) catalyses the second step to produce theobromine [1].	3.60% (83/2305)	10.88% (288/2647)	1.38824	6.49628e-18	5.23116e-16	1.38333	8.98032e-18	5.77435e-16	1.78741e-23	3.99519e-23
pfam09719	Putative redox-active protein (C_GCAxxG_C_C)	This entry represents a putative redox-active protein of about 140 residues, with four perfectly conserved Cys residues. It includes a CGAXXG motif. Most members are found within one or two loci of transporter or oxidoreductase genes. A member from Geobacter sulfurreducens, located in a molybdenum transporter operon, has a TAT (twin-arginine translocation) signal sequence for Sec-independent tran…	1.26% (29/2305)	12.09% (320/2647)	1.37347	0.0123181	0.0354688	n/a	n/a	n/a	2.86861e-58	1.09997e-57
pfam14503	YhfZ C-terminal domain	This domain is often found in association with the helix-turn-helix domain HTH_41 (Pfam:PF14502). It includes YhfZ proteins from Escherichia coli and Shigella flexneri.	2.95% (68/2305)	1.70% (45/2647)	1.36889	1.32445e-07	1.50178e-06	1.30907	5.31822e-07	4.72136e-06	0.00403508	0.00532683
pfam06940	Domain of unknown function (DUF1287)	This family consists of several hypothetical bacterial proteins of around 200 residues in length. The function of this family is unknown. This family is related to Pfam:PF00877.	0.39% (9/2305)	6.35% (168/2647)	1.36844	0.000683503	0.00317431	1.3945	0.000507	0.00216921	1.19403e-35	3.24048e-35
pfam11738	Protein of unknown function (DUF3298)	This family of bacterial protein C-terminal regions is highly conserved but the function is not known. Several members are annotated as being endo-1,4-beta-xylanase-like, but this could not be confirmed, and the structure can be defined as a heat-shock cognate 70kd protein 44kd ATPase.	7.46% (172/2305)	15.53% (411/2647)	1.36374	3.60548e-15	1.74792e-13	1.36153	3.61966e-15	1.50776e-13	4.98875e-19	1.03696e-18
pfam12151	Mannan-binding protein	This domain family is found in bacteria, and is approximately 40 amino acids in length, There is a single completely conserved residue G that may be functionally important. The domain occurs in two types of proteins. In mannan binding proteins [1], it forms a homodimeric molecule which complexes into a homo-octamer. In thiamidases it occurs without repeats but in the presence of other domains. MV…	2.91% (67/2305)	9.75% (258/2647)	1.34371	2.8284e-15	1.38533e-13	1.3413	3.20877e-15	1.34978e-13	1.40322e-23	3.14078e-23
pfam17198	Spirocyclase AveC-like	AveC catalyzes the stereospecific spiroketalization of a dihydroxy-ketone polyketide intermediate in the biosynthetic pathway of Avermectin, a potent antiparasitic agent. Additionally, it has a unique dehydration activity that serves to determine the regiospecific saturation pattern for spiroketal diversity [1]. MeiC, the counterpart in the biosynthesis of AVE-like meilingmycin, also has spirocyc…	4.43% (102/2305)	12.09% (320/2647)	1.32697	4.33874e-19	4.68486e-17	1.319	7.29194e-19	5.47017e-17	6.55171e-23	1.45242e-22
pfam08673	Phosphoserine phosphatase RsbU, N-terminal domain	RsbU is a phosphoserine phosphatase which acts as a positive regulator of the general stress-response factor of gram positive organisms, sigma-B. The phosphatase activity of RsbU is stimulated by association with the RsbT kinase. Deletions in the N terminal domain are deleterious to the activity of RsbU [1].	4.30% (99/2305)	10.31% (273/2647)	1.32177	1.00459e-17	7.8243e-16	1.31755	1.31214e-17	8.09032e-16	3.48309e-16	6.8535e-16
pfam03063	Prismane/CO dehydrogenase family	This family includes both hybrid-cluster proteins and the beta chain of carbon monoxide dehydrogenase. The hybrid-cluster proteins contain two Fe/S centres - a [4Fe-4S] cubane cluster, and a hybrid [4Fe-2S-2O] cluster. The physiological role of this protein is as yet unknown, although a role in nitrate/nitrite respiration has been suggested [1]. The prismane protein from Escherichia coli was show…	1.74% (40/2305)	5.36% (142/2647)	1.31555	2.36624e-05	0.000160371	1.31238	1.81005e-05	0.000112996	3.60071e-12	6.52067e-12
pfam03982	Diacylglycerol acyltransferase	The terminal step of triacylglycerol (TAG) formation is catalysed by the enzyme diacylglycerol acyltransferase (DAGAT) [1,2].	1.48% (34/2305)	3.02% (80/2647)	1.3089	1.02237e-05	7.55406e-05	1.29814	1.11713e-05	7.35119e-05	0.000279118	0.000391747
pfam00934	PE family	This family named after a PE motif near to the amino terminus of the domain. The PE family of proteins all contain an amino-terminal region of about 110 amino acids. The carboxyl terminus of this family are variable and fall into several classes. The largest class of PE proteins is the highly repetitive PGRS class which have a high glycine content. The function of these proteins is uncertain but …	15.97% (368/2305)	19.68% (521/2647)	1.29919	3.56291e-10	6.53568e-09	1.28707	5.12018e-10	8.02994e-09	0.000725918	0.000997547
pfam16555	Gram-positive pilin subunit D1, N-terminal	GramPos_pilinD1 is the first subunit domain of Gram-positive pilins from Strep.pneumoniae. There are three major pilin subunits that form the polymeric backbone of the pilin from S. pneumoniae, constructed of three Ig-like, CnaB, domains along with a crucial N-terminal domain, D1. The three IG-like domains are stabilised by internal Lys-Asn isopeptdie bonds, but this N-terminal domain makes few c…	0.26% (6/2305)	2.95% (78/2647)	1.26512	0.0225665	0.0589409	1.50459	0.00601107	0.0178822	2.70907e-15	5.23317e-15
pfam16431	Domain of unknown function (DUF5028)	This family consists of several uncharacterized proteins around 200 in length and is mainly found in Eubacterium and Clostridium. The function of this family is unknown.	0.22% (5/2305)	4.16% (110/2647)	1.23914	0.0138121	0.0392003	1.29308	0.0101784	0.0279517	2.29817e-24	5.21833e-24
pfam08406	CbbQ/NirQ/NorQ C-terminal	This domain is found at the C-terminus of proteins of the CbbQ/NirQ/NorQ family of proteins which play a role in the post-translational activation of Rubisco [1]. It is also found in the Thauera aromatica TutH protein which is similar to the CbbQ/NirQ/NorQ family [2], as well as in putative chaperones. The ATPase family associated with various cellular activities (AAA) Pfam:PF07728 is found in th…	5.12% (118/2305)	12.32% (326/2647)	1.23702	2.38266e-17	1.74154e-15	1.22943	3.83923e-17	2.10736e-15	2.48074e-19	5.18525e-19
pfam07298	NnrU protein	This family consists of several plant and bacterial NnrU proteins. NnrU is thought to be involved in the reduction of nitric oxide. The exact function of NnrU is unclear. It is thought however that NnrU and perhaps NnrT are required for expression of both nirK and nor [1].	4.47% (103/2305)	11.26% (298/2647)	1.23304	5.57316e-16	3.15215e-14	1.22223	9.98109e-16	4.4044e-14	5.69626e-19	1.18251e-18
pfam14011	EspG family	This family of proteins contains the the EspG1, EspG2 and EspG3 proteins from M. tuberculosis. These proteins are involved in the ESAT-6 secretion system 1 (ESX-1) of Mycobacterium tuberculosis which is important for virulence and intercellular spread [2]. Proteins in this family are typically between 254 and 295 amino acids in length.	19.52% (450/2305)	20.10% (532/2647)	1.23057	1.05894e-05	7.76393e-05	1.20501	1.44162e-05	9.17785e-05	0.617145	0.662335
pfam04174	A circularly permuted ATPgrasp	An ATP-grasp family that is present both as catalytically active and inactive versions. Contextual analysis suggests that it functions in a distinct peptide synthesis/modification system that additionally contains a transglutaminase, an NTN-hydrolase, the Alpha-E domain, and a transglutaminase fused N-terminal to a circularly permuted COOH-NH2 ligase. The inactive forms are often fused N-terminal…	4.86% (112/2305)	19.00% (503/2647)	1.21428	2.16598e-18	1.97896e-16	1.21134	2.32159e-18	1.6854e-16	3.05568e-55	1.11128e-54
pfam10738	Probable lipoprotein LpqN	This family is conserved in Mycobacteriaceae and is likely to be a lipoprotein [1].	9.20% (212/2305)	16.70% (442/2647)	1.20884	2.8028e-12	8.42792e-11	1.20278	3.70161e-12	8.90961e-11	4.89027e-15	9.39442e-15
pfam09210	Domain of unknown function (DUF1957)	This domain is found in a set of hypothetical bacterial proteins. Its exact function has not, as yet, been defined.	19.31% (445/2305)	21.34% (565/2647)	1.20391	3.54797e-06	2.89133e-05	1.1855	4.18858e-06	3.00204e-05	0.0772014	0.0931702
pfam01747	ATP-sulfurylase	This domain is the catalytic domain of ATP-sulfurylase or sulfate adenylyltransferase EC:2.7.7.4 some of which are part of a bifunctional polypeptide chain associated with adenosyl phosphosulphate (APS) kinase Pfam:PF01583. Both enzymes are required for PAPS (phosphoadenosine-phosphosulfate) synthesis from inorganic sulphate [2]. ATP sulfurylase catalyses the synthesis of adenosine-phosphosulfate…	12.84% (296/2305)	5.52% (146/2647)	1.17799	2.6318e-07	2.7786e-06	1.14747	3.95683e-07	3.59066e-06	2.07182e-19	4.33238e-19
pfam11814	Peptidase_C39 like family	NULL	3.21% (74/2305)	3.14% (83/2647)	1.16703	1.45408e-07	1.63704e-06	1.13669	3.47501e-07	3.21171e-06	0.935238	0.961519
pfam06800	Sugar transport protein	This is a family of bacterial sugar transporters approximately 300 residues long. Members include glucose uptake proteins [1], ribose transport proteins, and several putative and hypothetical membrane proteins probably involved in sugar transport across bacterial membranes. These members are transmembrane proteins which are usually 5+5 duplications. This model recognises a set of five TMs,	0.56% (13/2305)	7.29% (193/2647)	1.15363	0.00298124	0.0110225	1.20748	0.00148033	0.00545727	1.95364e-38	5.49504e-38
pfam05343	M42 glutamyl aminopeptidase	These peptidases are found in Archaea and Bacteria. The example in Lactococcus lactis, PepA, aids growth on milk [1]. Pyrococcus horikoshii contain a thermostable de-blocking aminopeptidase member of this family used commercially for N-terminal protein sequencing [2].	11.71% (270/2305)	23.38% (619/2647)	1.15304	1.64761e-15	8.53241e-14	n/a	n/a	n/a	3.27223e-27	7.79378e-27
pfam10039	Predicted integral membrane protein (DUF2275)	This domain, found in various hypothetical bacterial proteins and in the RNA polymerase sigma factor, has no known function.	2.17% (50/2305)	7.37% (195/2647)	1.14315	4.83544e-10	8.68095e-09	1.14469	4.64564e-10	7.36268e-09	4.0265e-18	8.26357e-18
pfam14345	GDYXXLXY protein	This family of proteins is functionally uncharacterised. This family of proteins is found in bacteria, archaea and eukaryotes. Proteins in this family are typically between 171 and 199 amino acids in length. It contains a conserved GDYXXLXY motif.	1.34% (31/2305)	0.79% (21/2647)	1.1397	0.00362899	0.0128817	1.11575	0.00460498	0.0143089	0.0687178	0.0832622
pfam10951	Protein of unknown function (DUF2776)	This bacterial family of proteins has no known function.	1.00% (23/2305)	0.94% (25/2647)	1.13176	0.000755521	0.0034382	1.02712	0.00275481	0.00926019	0.885051	0.913008
pfam09996	Uncharacterized protein conserved in bacteria (DUF2237)	This domain, found in various hypothetical bacterial proteins, has no known function.	16.01% (369/2305)	18.36% (486/2647)	1.1291	2.6032e-19	3.05493e-17	1.11674	6.66024e-19	5.08098e-17	0.031651	0.0395414
pfam02697	Uncharacterized ACR, COG1753	Structural modelling suggests this domain may bind nucleic acids [1].	0.26% (6/2305)	0.87% (23/2647)	1.12659	0.0184974	0.0497347	1.12818	0.0184962	0.0463022	0.00482057	0.0063209
pfam02136	Nuclear transport factor 2 (NTF2) domain	This family includes the NTF2-like Delta-5-3-ketosteroid isomerase proteins.	12.02% (277/2305)	13.90% (368/2647)	1.11012	9.70128e-18	7.6818e-16	1.10066	1.81236e-17	1.07335e-15	0.0515545	0.0633335
pfam03065	Glycosyl hydrolase family 57	This family includes alpha-amylase (EC:3.2.1.1), 4--glucanotransferase (EC:2.4.1.-) and amylopullulanase enzymes.	19.61% (452/2305)	21.53% (570/2647)	1.10896	7.56602e-06	5.80713e-05	1.07911	1.08498e-05	7.16052e-05	0.0981145	0.117275
pfam13726	Na+-H+ antiporter family	This family includes integral membrane proteins, some of which are NA+-H+ antiporters [1].	1.30% (30/2305)	14.73% (390/2647)	1.09982	9.46529e-05	0.000567167	1.15043	4.37868e-05	0.000249474	4.66044e-76	2.31405e-75
pfam13827	Domain of unknown function (DUF4189)	This domain of unknown function contains six well-conserved cysteine residues.	5.90% (136/2305)	13.00% (344/2647)	1.09844	2.93384e-16	1.69984e-14	1.09499	4.04343e-16	1.89578e-14	1.1608e-17	2.35352e-17
pfam10801	Protein of unknown function (DUF2537)	This bacterial family of proteins has no known function.	19.00% (438/2305)	19.49% (516/2647)	1.0871	1.14432e-05	8.32567e-05	1.08396	1.20646e-05	7.84723e-05	0.664896	0.709514
pfam11259	Protein of unknown function (DUF3060)	Some members in this family of proteins are annotated as membrane proteins however this cannot be confirmed.	11.45% (264/2305)	19.87% (526/2647)	1.08332	7.30209e-17	4.75236e-15	1.07185	1.74927e-16	8.74829e-15	4.29389e-16	8.43523e-16
pfam09970	Nucleotidyl transferase of unknown function (DUF2204)	This domain, found in various hypothetical archaeal proteins, has no known function. However, this family was identified as belonging to the nucleotidyltransferase superfamily [1].	2.52% (58/2305)	4.68% (124/2647)	1.08002	9.37413e-08	1.09696e-06	1.06811	1.27995e-07	1.29462e-06	5.38617e-05	7.77718e-05
pfam10698	Protein of unknown function (DUF2505)	Members of this family are all Actinobacteria. The function is not known.	43.82% (1010/2305)	59.46% (1574/2647)	1.07943	5.77072e-07	5.67633e-06	1.04723	8.61362e-07	7.27391e-06	3.81676e-28	9.24458e-28
pfam05167	Uncharacterised ACR (DUF711)	The proteins in this family are functionally uncharacterised. The proteins are around 450 amino acids long. It is likely that this family represents a group of glycerol-3-phosphate dehydrogenases.	5.68% (131/2305)	45.03% (1192/2647)	1.0791	4.74703e-05	0.000302321	1.13025	1.57653e-05	9.96623e-05	1.01012e-240	1.22881e-238
pfam01744	GLTT repeat (6 copies)	This short repeat of unknown function is found in multiple copies in several C. elegans proteins. The repeat is five residues long and consists of XGLTT where X can be any amino acid.	3.99% (92/2305)	9.14% (242/2647)	1.07697	6.47278e-12	1.77758e-10	1.06385	1.16256e-11	2.54013e-10	2.91756e-13	5.42072e-13
pfam04602	Mycobacterial cell wall arabinan synthesis protein	Arabinosyltransferase is involved in arabinogalactan (AG) biosynthesis pathway in mycobacteria. AG is a component of the macromolecular assembly of the mycolyl-AG-peptidoglycan complex of the cell wall. This enzyme has important clinical applications as it is believed to be the target of the antimycobacterial drug Ethambutol [1].	20.13% (464/2305)	34.68% (918/2647)	1.06571	1.76128e-05	0.000123056	1.05679	1.93809e-05	0.000119498	2.31771e-30	5.81638e-30
pfam01490	Transmembrane amino acid transporter protein	This transmembrane region is found in many amino acid transporters including UNC-47 and MTR. UNC-47 encodes a vesicular amino butyric acid (GABA) transporter, (VGAT). UNC-47 is predicted to have 10 transmembrane domains Swiss:P34579 [1]. MTR is a N system amino acid transporter system protein involved in methyltryptophan resistance Swiss:P38680. Other members of this family include proline transp…	0.43% (10/2305)	4.72% (125/2647)	1.05374	0.00584948	0.0192309	1.08532	0.00480614	0.0148269	7.40193e-24	1.66518e-23
pfam14032	PknH-like extracellular domain	This domain is functionally uncharacterised. It is found as the periplasmic domain of the bacterial protein kinase PknH [1]. The domain is also found in isolation in numerous proteins, for example the lipoproteins lpqQ, lprH, lppH and lpqA from M. tuberculosis. This family of proteins is found in bacteria. Proteins in this family are typically between 214 and 268 amino acids in length. There are …	11.71% (270/2305)	18.40% (487/2647)	1.04765	1.88955e-14	7.94446e-13	1.01862	1.06357e-13	3.37121e-12	5.70255e-11	9.9959e-11
pfam02976	DNA mismatch repair enzyme MutH	NULL	0.43% (10/2305)	6.42% (170/2647)	1.03525	0.00864097	0.0263838	1.17203	0.00304832	0.0101183	2.71352e-35	7.31523e-35
pfam10783	Protein of unknown function (DUF2599)	This family is conserved in Actinobacteria. The function is not known.	13.80% (318/2305)	21.95% (581/2647)	1.03141	1.04473e-14	4.81893e-13	1.01646	2.02869e-14	7.1337e-13	9.11196e-14	1.70862e-13
pfam00022	Actin	NULL	1.43% (33/2305)	0.57% (15/2647)	1.02491	0.00304933	0.0112479	0.995384	0.00423826	0.0133682	0.0020998	0.00282411
pfam09903	Uncharacterized protein conserved in bacteria (DUF2130)	This domain, found in various hypothetical prokaryotic proteins, has no known function.	2.65% (61/2305)	16.02% (424/2647)	1.00833	0.000103581	0.000610561	1.03183	6.71936e-05	0.000364384	5.06723e-63	2.08077e-62
pfam08362	YcdC-like protein, C-terminal region	This family comprises proteins that belong to the TetR family of transcriptional regulators. They bear particular similarity to YcdC (Swiss:P75899), a putative HTH-containing protein. This family features the C-terminal region of these sequences, which does not include the helix-turn-helix.	0.78% (18/2305)	0.98% (26/2647)	1.00714	0.0145357	0.0408973	0.901606	0.0273229	0.0633267	0.544267	0.590371
pfam13083	KH domain	NULL	96.75% (2230/2305)	83.15% (2201/2647)	1.00366	0.00196417	0.0077005	0.935334	0.00351051	0.0114499	2.57083e-60	1.01211e-59
pfam01000	RNA polymerase Rpb3/RpoA insert domain	Members of this family include: alpha subunit from eubacteria alpha subunits from chloroplasts Rpb3 subunits from eukaryotes RpoD subunits from archaeal	95.40% (2199/2305)	91.73% (2428/2647)	0.999959	0.000487259	0.00235261	0.920218	0.000857765	0.00340759	1.45152e-07	2.29844e-07
pfam10040	Uncharacterized conserved protein (DUF2276)	This domain, found in various hypothetical bacterial proteins, has no known function.	2.60% (60/2305)	3.93% (104/2647)	0.997483	0.00220065	0.0084727	0.9436	0.00276833	0.00929632	0.0106627	0.0137297
pfam10821	Protein of unknown function (DUF2567)	This is a bacterial family of proteins with unknown function.	28.63% (660/2305)	20.44% (541/2647)	0.996532	3.10921e-08	3.99239e-07	0.977338	5.34896e-08	5.87211e-07	2.21454e-11	3.92282e-11
pfam14896	EmbC C-terminal domain	Arabinosyltransferase is involved in arabinogalactan (AG) biosynthesis pathway in mycobacteria. AG is a component of the macromolecular assembly of the mycolyl-AG-peptidoglycan complex of the cell wall. This enzyme has important clinical applications as it is believed to be the target of the antimycobacterial drug Ethambutol [1]. This domain represents the C-terminal extracellular domain that is …	20.00% (461/2305)	34.53% (914/2647)	0.982187	5.75555e-05	0.000359325	0.973054	6.37802e-05	0.000347128	1.92086e-30	4.83044e-30
pfam13938	Putative heavy-metal chelation	This domain of unknown function has an enolase N-terminal domain-like fold. Its genomic context suggests that it may have a role in anaerobic vitamin B12 biosynthesis. This domain is often found at the N-terminus of proteins containing DUF364, Pfam:PF04016. The structure of UnioProtKB:B8FUJ5, PDB:3l5o, suggests that the whole protein has this enolase N-terminal-like fold and an Rossmann-like C-te…	0.39% (9/2305)	8.61% (228/2647)	0.982114	0.0257923	0.0658106	1.08693	0.0140496	0.0368729	8.43755e-52	2.89951e-51
pfam13661	2OG-Fe(II) oxygenase superfamily	This family contains members of the 2-oxoglutarate (2OG) and Fe(II)-dependent oxygenase superfamily [1].	0.74% (17/2305)	1.06% (28/2647)	0.980952	0.00646738	0.0209166	0.90243	0.0122787	0.0329556	0.293398	0.333102
pfam08870	Domain of unknown function (DUF1832)	This family of proteins are functionally uncharacterised.	1.78% (41/2305)	1.28% (34/2647)	0.972741	0.000857195	0.00384201	0.89137	0.00254145	0.00866595	0.163007	0.190488
pfam06426	Serine acetyltransferase, N-terminal	The N-terminal domain of serine acetyltransferase has a sequence that is conserved in plants [2] and bacteria [1].	4.73% (109/2305)	11.71% (310/2647)	0.972031	3.52655e-10	6.49405e-09	0.980738	1.88549e-10	3.25156e-09	2.82424e-19	5.89817e-19
pfam10969	Protein of unknown function (DUF2771)	This bacterial family of proteins has no known function.	24.77% (571/2305)	34.64% (917/2647)	0.969968	7.66609e-05	0.000466345	0.961385	8.47749e-05	0.000447329	3.95453e-14	7.47e-14
pfam02680	Uncharacterized ArCR, COG1888	NULL	0.74% (17/2305)	0.72% (19/2647)	0.969868	0.0180461	0.0488529	0.953308	0.0204628	0.0500832	1	1
pfam16277	Domain of unknown function (DUF4926)	This family consists of uncharacterized proteins around 70 residues in length and is mainly found in various Caulobacter, Microcystis and Cyanothece species. The function of this family is unknown.	1.56% (36/2305)	2.72% (72/2647)	0.969195	0.000260218	0.0013681	0.931135	0.000389934	0.00172916	0.00609926	0.00796538
pfam03626	Prokaryotic Cytochrome C oxidase subunit IV	Cytochrome c oxidase (COX) is a multi-subunit enzyme complex that catalyses the final step of electron transfer through the respiratory chain on the mitochondrial inner membrane. This family is composed of cytochrome c oxidase subunit 4 from prokaryotes.	8.81% (203/2305)	15.11% (400/2647)	0.956268	1.84468e-11	4.47146e-10	0.947651	2.69458e-11	5.58909e-10	8.85766e-12	1.58694e-11
pfam00274	Fructose-bisphosphate aldolase class-I	NULL	9.93% (229/2305)	20.25% (536/2647)	0.944914	5.88031e-14	2.28995e-12	n/a	n/a	n/a	3.94993e-24	8.9314e-24
pfam05481	Mycobacterium 19 kDa lipoprotein antigen	Most of the antigens of Mycobacterium leprae and M. tuberculosis that have been identified are members of stress protein families, which are highly conserved throughout many diverse species. Of the M. leprae and M. tuberculosis antigens identified by monoclonal antibodies, all except the 18-kDa M. leprae antigen and the 19-kDa M. tuberculosis antigen are strongly cross-reactive between these two …	9.28% (214/2305)	18.44% (488/2647)	0.944244	1.01381e-08	1.43511e-07	0.950981	7.3304e-09	9.59131e-08	1.39368e-20	2.9731e-20
pfam11720	Peptidase inhibitor I78 family	This family includes Aspergillus elastase inhibitor and belongs to MEROPS peptidase inhibitor family I78.	17.40% (401/2305)	2.91% (77/2647)	0.93438	0.017817	0.0482878	0.900429	0.0215859	0.0522074	1.54873e-70	7.12971e-70
pfam10991	Protein of unknown function (DUF2815)	This is a phage related family of proteins with unknown function.	0.56% (13/2305)	7.93% (210/2647)	0.924144	0.00425413	0.0147685	1.13161	0.00060951	0.00253315	5.0826e-43	1.53424e-42
pfam03306	Alpha-acetolactate decarboxylase	NULL	6.51% (150/2305)	21.76% (576/2647)	0.919972	1.39102e-09	2.3027e-08	0.921242	1.16919e-09	1.73681e-08	4.72248e-55	1.71234e-54
pfam09976	Tetratricopeptide repeat-like domain	TPR repeat	3.38% (78/2305)	5.48% (145/2647)	0.917091	2.18085e-07	2.3471e-06	0.857855	1.25426e-06	1.01903e-05	0.000437072	0.000606133
pfam13651	Adenine-specific methyltransferase EcoRI	This methylase recognizes the double-stranded sequence GAATTC, causes specific methylation on A-3 on both strands, and protects the DNA from cleavage by the EcoRI endonuclease.	1.00% (23/2305)	4.99% (132/2647)	0.913919	0.00119046	0.00510459	1.09849	2.99388e-05	0.000178957	3.97118e-17	7.98172e-17
pfam00781	Diacylglycerol kinase catalytic domain	Diacylglycerol (DAG) is a second messenger that acts as a protein kinase C activator. The catalytic domain is assumed from the finding of bacterial homologues. YegS is the Escherichia coli protein in this family whose crystal structure reveals an active site in the inter-domain cleft formed by four conserved sequence motifs, revealing a novel metal-binding site. The residues of this site are cons…	98.70% (2275/2305)	96.26% (2548/2647)	0.910744	0.00357001	0.012724	0.898317	0.00396548	0.0126139	4.67067e-08	7.54064e-08
pfam12857	TOBE-like domain	The TOBE domain [1] (Transport-associated OB) always occurs as a dimer as the C-terminal strand of each domain is supplied by the partner. Probably involved in the recognition of small ligands such as molybdenum (eg Swiss:P46930) and sulfate (Swiss:P16676). Found in ABC transporters immediately after the ATPase domain.	14.45% (333/2305)	20.32% (538/2647)	0.903152	4.51775e-09	6.83561e-08	0.850866	3.38057e-08	3.93176e-07	5.5361e-08	8.90535e-08
pfam07371	Protein of unknown function (DUF1490)	This family consists of several hypothetical bacterial proteins of around 90 residues in length. Members of the family seem to be found exclusively in Mycobacterium species. The function of this family is unknown.	7.64% (176/2305)	21.00% (556/2647)	0.88595	1.06507e-10	2.17173e-09	0.881887	1.26639e-10	2.25297e-09	9.70206e-42	2.87692e-41
pfam01894	Uncharacterised protein family UPF0047	This family has no known function. The alignment contains a conserved aspartate and histidine that may be functionally important.	56.79% (1309/2305)	30.41% (805/2647)	0.872321	2.80627e-13	9.73183e-12	n/a	n/a	n/a	9.91753e-79	5.03219e-78
pfam08837	Protein of unknown function (DUF1810)	This is a family of uncharacterised proteins. The structure of one of the members in this family has been solved and it adopts a mainly alpha helical structure.	12.93% (298/2305)	13.34% (353/2647)	0.8719	1.04193e-11	2.70503e-10	0.850371	3.12386e-11	6.39113e-10	0.704415	0.745959
pfam14063	Protein of unknown function (DUF4254)	This family of proteins is functionally uncharacterised. This family of proteins is found in bacteria and eukaryotes. Proteins in this family are typically between 195 and 207 amino acids in length.	3.60% (83/2305)	4.50% (119/2647)	0.868345	1.15468e-06	1.05701e-05	0.85777	1.57891e-06	1.26229e-05	0.113787	0.135178
pfam12250	Arabinofuranosyltransferase N terminal	This domain family is found in bacteria, and is typically between 430 and 441 amino acids in length. This family is the N terminal region of AftA. The enzyme catalyses the addition of the first key arabinofuranosyl residue from the sugar donor beta-D-arabinofuranosyl-1-monophosphoryldecaprenol to the galactan domain of the cell wall, thus priming the galactan for further elaboration by the arabin…	18.00% (415/2305)	34.42% (911/2647)	0.866225	3.86216e-05	0.000248971	0.859428	4.4044e-05	0.000250622	1.96301e-39	5.60892e-39
pfam13704	Glycosyl transferase family 2	Members of this family of prokaryotic proteins include putative glucosyltransferases,	7.16% (165/2305)	7.59% (201/2647)	0.86617	3.02554e-08	3.89549e-07	0.756698	1.12617e-06	9.26275e-06	0.586232	0.631386
pfam09609	CRISPR-associated protein, GSU0054 family (Cas_GSU0054)	This entry represents a rare CRISPR-associated protein. So far, members are found in Geobacter sulfurreducens and in two unpublished genomes: Gemmata obscuriglobus and Actinomyces naeslundii. CRISPR-associated proteins typically are found near CRISPR repeats and other CRISPR-associated proteins, have low levels of sequence identify, have sequence relationships that suggest lateral transfer, and s…	2.17% (50/2305)	1.81% (48/2647)	0.864758	0.00630832	0.0204579	0.81461	0.00992631	0.0273262	0.41345	0.458802
pfam00823	PPE family	This family named after a PPE motif near to the amino terminus of the domain. The PPE family of proteins all contain an amino-terminal region of about 180 amino acids. The carboxyl terminus of this family are variable, and on the basis of this region fall into at least three groups. The MPTR subgroup has tandem copies of a motif NXGXGNXG. The second subgroup contains a conserved motif at about po…	20.87% (481/2305)	19.91% (527/2647)	0.858246	8.96367e-06	6.70652e-05	0.832469	1.66369e-05	0.000104439	0.415868	0.461276
pfam00301	Rubredoxin	NULL	19.44% (448/2305)	23.95% (634/2647)	0.856622	4.6681e-07	4.67894e-06	n/a	n/a	n/a	0.000129126	0.000183775
pfam11756	Nitrous oxide-stimulated promoter	The function of ygaB is not known but it is a promoter that is stimulated by the presence of nitrous oxide [1]. It is regulated by the gene-product of the bacterial nsrR gene.	0.48% (11/2305)	7.56% (200/2647)	0.845035	0.0300515	0.0747511	0.918938	0.0189456	0.0471128	4.86222e-42	1.44795e-41
pfam01855	Pyruvate flavodoxin/ferredoxin oxidoreductase, thiamine diP-bdg	This family includes the N terminal structural domain of the pyruvate ferredoxin oxidoreductase. This domain binds thiamine diphosphate, and along with domains II and IV, is involved in inter subunit contacts [3]. The family also includes pyruvate flavodoxin oxidoreductase as encoded by the nifJ gene in cyanobacterium which is required for growth on molecular nitrogen when iron is limited [2].	67.90% (1565/2305)	51.57% (1365/2647)	0.83506	6.62388e-09	9.6831e-08	0.814442	1.121e-08	1.42936e-07	1.59221e-31	4.06704e-31
pfam13526	Protein of unknown function (DUF4125)	NULL	2.00% (46/2305)	12.05% (319/2647)	0.833824	0.00537534	0.0179847	0.869897	0.00352192	0.0114788	1.11094e-46	3.54946e-46
pfam14765	Polyketide synthase dehydratase	This is the dehydratase domain of polyketide synthases [1]. Structural analysis shows these DH domains are double hotdogs in which the active site contains a histidine from the N-terminal hotdog and an aspartate from the C-terminal hotdog. Studies have uncovered that a substrate tunnel formed between the DH domains may be essential for loading substrates and unloading products [2].	49.67% (1145/2305)	25.54% (676/2647)	0.827312	1.41616e-08	1.91686e-07	0.796878	4.14648e-08	4.70109e-07	2.02119e-69	9.18309e-69
pfam10926	Protein of unknown function (DUF2800)	This is a family of uncharacterised proteins found in bacteria and viruses. Some members of this family are annotated as being Phi APSE P51-like proteins.	0.56% (13/2305)	7.29% (193/2647)	0.820457	0.0121839	0.0351676	1.01608	0.0022846	0.00789179	1.95364e-38	5.49504e-38
pfam04224	Protein of unknown function, DUF417	This family of uncharacterised proteins appears to be restricted to proteobacteria.	4.73% (109/2305)	9.22% (244/2647)	0.817963	1.93334e-08	2.60206e-07	0.796512	3.93936e-08	4.51065e-07	6.06517e-10	1.03301e-09
pfam01469	Pentapeptide repeats (8 copies)	These repeats are found in many mycobacterial proteins. These repeats are most common in the Pfam:PF00823 family of proteins, where they are found in the MPTR subfamily of PPE proteins. The function of these repeats is unknown. The repeat can be approximately described as XNXGX, where X can be any amino acid. These repeats are similar to Pfam:PF00805 [1], however it is not clear if these two fami…	2.26% (52/2305)	4.72% (125/2647)	0.816769	2.50584e-05	0.000168629	0.754634	8.58922e-05	0.000452164	2.40474e-06	3.64191e-06
pfam02958	Ecdysteroid kinase	This family includes ecdysteroid 22-kinase, an enzyme responsible for the phosphorylation of ecdysteroids (insect growth and moulting hormones) at C-22, to form physiologically inactive ecdysteroid 22-phosphates [1].	6.90% (159/2305)	12.47% (330/2647)	0.811459	6.42019e-09	9.41429e-08	n/a	n/a	n/a	4.67893e-11	8.22234e-11
pfam17147	Pyruvate:ferredoxin oxidoreductase core domain II	#N/A	42.69% (984/2305)	44.24% (1171/2647)	0.809861	1.71012e-12	5.34526e-11	0.78797	3.46828e-12	8.39287e-11	0.275059	0.313084
pfam12249	Arabinofuranosyltransferase A C terminal	This domain family is found in bacteria, and is typically between 179 and 190 amino acids in length. This family is the C terminal region of AftA. The enzyme catalyses the addition of the first key arabinofuranosyl residue from the sugar donor beta-D-arabinofuranosyl-1-monophosphoryldecaprenol to the galactan domain of the cell wall, thus priming the galactan for further elaboration by the arabin…	17.48% (403/2305)	34.19% (905/2647)	0.809617	0.000228059	0.00121743	0.803288	0.000250576	0.00117975	3.89713e-41	1.14169e-40
pfam01676	Metalloenzyme superfamily	This family includes phosphopentomutase Swiss:P07651 and 2,3-bisphosphoglycerate-independent phosphoglycerate mutase, Swiss:P37689. This family is also related to Pfam:PF00245 [1]. The alignment contains the most conserved residues that are probably involved in metal binding and catalysis.	6.38% (147/2305)	11.67% (309/2647)	0.8018	4.49914e-06	3.60462e-05	0.801309	3.88992e-06	2.82395e-05	8.57581e-11	1.49677e-10
pfam02359	Cell division protein 48 (CDC48), N-terminal domain	This domain has a double psi-beta barrel fold and includes VCP-like ATPase and N-ethylmaleimide sensitive fusion protein N-terminal domains. Both the VAT and NSF N-terminal functional domains consist of two structural domains of which this is at the N-terminus. The VAT-N domain found in AAA ATPases Pfam:PF00004 is a substrate 185-residue recognition domain [1].	27.38% (631/2305)	20.17% (534/2647)	0.800056	0.00100822	0.00442983	0.781692	0.00124665	0.00467596	2.679e-09	4.47819e-09
pfam01875	Memo-like protein	This family contains members from all branches of life. The molecular function of this protein is unknown, but Memo (mediator of ErbB2-driven cell motility) a human protein is included in this family [1]. It has been suggested that Memo controls cell migration by relaying extracellular chemotactic signals to the microtubule cytoskeleton [1].	1.82% (42/2305)	6.80% (180/2647)	0.794434	0.0022324	0.00858798	0.809563	0.00169385	0.00611389	1.89012e-18	3.89717e-18
pfam09856	Predicted transcriptional regulator (DUF2083)	This domain is found in various prokaryotic transcriptional regulatory proteins belonging to the XRE family. Its exact function is, as yet, unknown.	25.94% (598/2305)	33.28% (881/2647)	0.791725	8.8415e-08	1.04492e-06	0.782697	1.24275e-07	1.25982e-06	1.73478e-08	2.8346e-08
pfam14362	Domain of unknown function (DUF4407)	This family of proteins is found in bacteria. Proteins in this family are typically between 366 and 597 amino acids in length. There is a single completely conserved residue R that may be functionally important.	14.71% (339/2305)	13.90% (368/2647)	0.788462	2.40585e-11	5.68666e-10	0.775796	4.98336e-11	9.79481e-10	0.439172	0.485573
pfam11021	Protein of unknown function (DUF2613)	This is a family of putative small secreted proteins expressed by Actinobacteria. The function is not known.	15.10% (348/2305)	32.00% (847/2647)	0.787696	0.000162687	0.000907191	0.771481	0.000217464	0.0010435	9.81134e-45	3.07814e-44
pfam06472	ABC transporter transmembrane region 2	This domain covers the transmembrane of a small family of ABC transporters and shares sequence similarity with Pfam:PF00664. Mutations in this domain in Swiss:P28288 are believed responsible for Zellweger Syndrome-2 [1]; mutations in Swiss:P33897 are responsible for recessive X-linked adrenoleukodystrophy [2]. A Saccharomyces cerevisiae homolog is involved in the import of long-chain fatty acids …	8.76% (202/2305)	15.45% (409/2647)	0.784817	9.84348e-06	7.30724e-05	0.78206	1.05794e-05	7.00262e-05	6.73853e-13	1.24392e-12
pfam07460	NUMOD3 motif (2 copies)	NUMOD3 is a DNA-binding motif found in homing endonucleases and related proteins. It occurs on its own or in tandem repeats in GIY-YIG (Pfam:PF01541) and HTH proteins. It constitutes a beta-turn-loop-helix subregion of the the DNA-binding domain of I-TevI homing endonuclease (Swiss:P13299) [1].	1.30% (30/2305)	2.00% (53/2647)	0.783849	0.00236312	0.00901057	0.748942	0.00376051	0.01209	0.0594241	0.0725251
pfam11457	Protein of unknown function (DUF3021)	This is a bacterial family of uncharacterised proteins.	0.78% (18/2305)	6.04% (160/2647)	0.780309	0.0148442	0.0415096	0.949189	0.00295248	0.0098365	1.64111e-26	3.86714e-26
pfam02421	Ferrous iron transport protein B	Escherichia coli has an iron(II) transport system (feo) which may make an important contribution to the iron supply of the cell under anaerobic conditions [1]. FeoB has been identified as part of this transport system. FeoB is a large 700-800 amino acid integral membrane protein. The N terminus contains a P-loop motif suggesting that iron transport may be ATP dependent [1].	11.37% (262/2305)	44.88% (1188/2647)	0.778108	3.41879e-10	6.32011e-09	n/a	n/a	n/a	4.44891e-157	7.41384e-156
pfam07664	Ferrous iron transport protein B C terminus	Escherichia coli has an iron(II) transport system (feo) which may make an important contribution to the iron supply of the cell under anaerobic conditions [1]. FeoB has been identified as part of this transport system. FeoB is a large 700-800 amino acid integral membrane protein. The N-terminus has been previously erroneously described as being ATP-binding [1]. Recent work shows that it is simila…	11.45% (264/2305)	44.96% (1190/2647)	0.769883	5.13216e-10	9.06428e-09	n/a	n/a	n/a	1.03061e-156	1.70577e-155
pfam11353	Protein of unknown function (DUF3153)	This family of proteins with unknown function appear to be restricted to Cyanobacteria. Some members are annotated as membrane proteins however this cannot be confirmed.	12.97% (299/2305)	16.43% (435/2647)	0.768167	3.42427e-07	3.529e-06	0.759653	4.61065e-07	4.14222e-06	0.000650166	0.000895219
pfam13743	Thioredoxin	NULL	2.99% (69/2305)	1.36% (36/2647)	0.7575	0.00639424	0.0207083	0.753926	0.00648395	0.0190373	9.64663e-05	0.000137777
pfam02578	Multi-copper polyphenol oxidoreductase laccase	Laccases are multi-copper oxidoreductases able to oxidise a wide variety of phenolic and non-phenolic compounds and are widely distributed among both prokaryotes and eukaryotes. There are two main active catalytic sites with conserved histidines that are capable of binding four copper atoms [1].	78.61% (1812/2305)	90.93% (2407/2647)	0.755693	0.0114985	0.0335975	0.750857	0.0109601	0.0298977	2.36121e-34	6.29224e-34
pfam11903	ParD-like antitoxin of type II bacterial toxin-antitoxin system	ParD-like antitoxin is a family of archaeal and bacterial proteins of a type II bacterial toxin-antitoxin system. Many of the cognate toxins for these molecules fall into family ParE-like_toxin, Pfam:PF15781. Gene-pairs are expressed from the same operon, the toxin of the pair being expressed first, eg, for UniProtKB:Q3AQ93 and UniProtKB:Q3AQ94.	5.08% (117/2305)	9.56% (253/2647)	0.752596	3.00905e-07	3.12823e-06	0.726621	7.10766e-07	6.12866e-06	1.46023e-09	2.46035e-09
pfam05523	WxcM-like, C-terminal	This family includes FdtA (Swiss:Q6T1W8) from Aneurinibacillus thermoaerophilus, which has been characterised as a dtdp-6-deoxy-3,4-keto-hexulose isomerase [1]. It also includes WxcM (Swiss:Q93S92) from Xanthomonas campestris (pv. campestris) [2].	2.78% (64/2305)	1.51% (40/2647)	0.750597	0.00670666	0.0214546	0.593396	0.0329259	0.0741368	0.00202915	0.00273438
pfam01871	AMMECR1	This family consists of several AMMECR1 as well as several uncharacterised proteins. The contiguous gene deletion syndrome AMME is characterised by Alport syndrome, midface hypoplasia, mental retardation and elliptocytosis and is caused by a deletion in Xq22.3, comprising several genes including COL4A5, FACL4 and AMMECR1 [1]. This family contains sequences from several eukaryotic species as well …	1.78% (41/2305)	9.82% (260/2647)	0.74945	0.00398185	0.0139718	0.808566	0.0016841	0.00608847	8.73838e-36	2.38079e-35
pfam10862	FcoT-like thioesterase domain	Proteins in this family have a HotDog fold. This family was formerly known as domain of unknown function 2662 (DUF2662). The structure of Rv0098 from M. tuberculosis [1] suggested a thioesterase function. Assays showed that this protein was a thioesterase with a preference for long chain fatty acyl groups [1]. The maximal Kcat was observed for palmitoyl-CoA although longer and shorter molecules w…	4.64% (107/2305)	6.46% (171/2647)	0.747342	1.98083e-06	1.7138e-05	0.740968	2.36856e-06	1.80387e-05	0.00638219	0.00832594
pfam02631	RecX family	RecX is a putative bacterial regulatory protein [1]. The gene encoding RecX is found downstream of recA, and is thought to interact with the RecA protein.	95.53% (2202/2305)	96.49% (2554/2647)	0.746207	0.0220545	0.0577625	0.736841	0.019826	0.0488433	0.0928307	0.111123
pfam10914	Protein of unknown function (DUF2781)	This is a eukaryotic family of uncharacterised proteins. Some of the proteins in this family are annotated as membrane proteins.	2.00% (46/2305)	1.25% (33/2647)	0.745191	0.0138691	0.0393312	0.716134	0.0184463	0.0462029	0.0404768	0.0500916
pfam05991	YacP-like NYN domain	This family consists of bacterial proteins related to YacP. This family is uncharacterised functionally, but it has been suggested that these proteins are nucleases due to them containing a NYN domain. NYN (for N4BP1, YacP-like Nuclease) domains were discovered by Anantharaman and Aravind [1]. Based on gene neighborhoods it was suggested that the bacterial YacP proteins interact with the Ribonucl…	54.75% (1262/2305)	35.36% (936/2647)	0.744275	4.80608e-09	7.22585e-08	0.734279	6.92228e-09	9.137e-08	7.75093e-43	2.33103e-42
pfam05305	Protein of unknown function (DUF732)	This family consists of several uncharacterised Mycobacterium tuberculosis and leprae proteins of unknown function.	16.44% (379/2305)	22.40% (593/2647)	0.739682	3.9418e-06	3.19037e-05	0.710014	9.50031e-06	6.37271e-05	1.3064e-07	2.07269e-07
pfam01910	Thiamine-binding protein	The crystal structure of two of these members shows that this domain has a ferredoxin like fold and is likely to exists as at least homodimers. Sulphate ions are are located at the dimer interfaces, which are thought to confer additional stability. Although the function of this domain remains to be identified, its structure suggests a role in protein-protein interactions possibly regulated by the…	80.74% (1861/2305)	79.56% (2106/2647)	0.737785	4.34981e-10	7.88777e-09	0.688338	3.19982e-09	4.47279e-08	0.317715	0.35903
pfam03169	OPT oligopeptide transporter protein	The OPT family of oligopeptide transporters is distinct from the ABC Pfam:PF00005 and PTR Pfam:PF00854 transporter families. OPT transporters were first recognised in fungi (Candida albicans and Schizosaccharomyces pombe), but this alignment also includes orthologues from Arabidopsis thaliana. OPT transporters are thought to have 12-14 transmembrane domains and contain the following motif: SPYxEV…	7.38% (170/2305)	35.66% (944/2647)	0.733892	4.39066e-08	5.46074e-07	0.777832	5.14694e-09	6.89476e-08	6.03401e-136	7.04113e-135
pfam01266	FAD dependent oxidoreductase	This family includes various FAD dependent oxidoreductases: Glycerol-3-phosphate dehydrogenase EC:1.1.99.5, Sarcosine oxidase beta subunit EC:1.5.3.1, D-alanine oxidase EC:1.4.99.1, D-aspartate oxidase EC:1.4.3.1.	96.70% (2229/2305)	82.58% (2186/2647)	0.733723	0.00779523	0.0242854	0.642379	0.0192567	0.0477155	2.58439e-63	1.06483e-62
pfam01773	Na+ dependent nucleoside transporter N-terminus	This family consists of nucleoside transport proteins. Swiss:Q62773 is a purine-specific Na+-nucleoside cotransporter localised to the bile canalicular membrane [1]. Swiss:Q62674 is a a Na+-dependent nucleoside transporter selective for pyrimidine nucleosides and adenosine it also transports the anti-viral nucleoside analogues AZT and ddC [2]. This alignment covers the N terminus of this family	4.25% (98/2305)	8.95% (237/2647)	0.733093	0.000185345	0.00101332	0.721403	0.000219281	0.00104998	3.10175e-11	5.47447e-11
pfam07662	Na+ dependent nucleoside transporter C-terminus	This family consists of nucleoside transport proteins. Swiss:Q62773 is a purine-specific Na+-nucleoside cotransporter localised to the bile canalicular membrane [1]. Swiss:Q62674 is a a Na+-dependent nucleoside transporter selective for pyrimidine nucleosides and adenosine it also transports the anti-viral nucleoside analogues AZT and ddC [2]. This alignment covers the C-terminus of this family o…	4.34% (100/2305)	9.10% (241/2647)	0.732883	0.000164187	0.000912343	0.724174	0.000182918	0.000892559	2.13885e-11	3.7915e-11
pfam09037	Stf0 sulphotransferase	Members of this family are essential for the biosynthesis of sulpholipid-1 in prokaryotes. They adopt a structure that belongs to the sulphotransferase superfamily, consisting of a single domain with a core four-stranded parallel beta-sheet flanked by alpha-helices [1].	8.94% (206/2305)	14.20% (376/2647)	0.731843	1.34693e-06	1.20969e-05	0.715004	2.35868e-06	1.79939e-05	7.98983e-09	1.31702e-08
pfam08659	KR domain	This enzymatic domain is part of bacterial polyketide synthases and catalyses the first step in the reductive modification of the beta-carbonyl centres in the growing polyketide chain. It uses NADPH to reduce the keto group to a hydroxy group [1].	50.98% (1175/2305)	26.22% (694/2647)	0.728738	7.02142e-07	6.76649e-06	0.689191	2.39082e-06	1.80858e-05	2.42593e-72	1.14274e-71
pfam06675	Protein of unknown function (DUF1177)	This family consists of several hypothetical archaeal and and bacterial proteins of around 300 residues in length. The function of this family is unknown.	4.95% (114/2305)	3.89% (103/2647)	0.726108	0.000553022	0.00263267	0.695319	0.000841234	0.00335673	0.0816879	0.0983408
pfam11196	Protein of unknown function (DUF2834)	This is a bacterial family of uncharacterised proteins.	12.49% (288/2305)	15.11% (400/2647)	0.713517	4.41985e-08	5.48269e-07	0.693485	1.10416e-07	1.13208e-06	0.00837078	0.0108648
pfam01947	Protein of unknown function (DUF98)	This is a family of uncharacterised proteins.	1.48% (34/2305)	1.93% (51/2647)	0.708793	0.00958093	0.0287549	0.666788	0.0142114	0.0372325	0.229758	0.264241
pfam02579	Dinitrogenase iron-molybdenum cofactor	This family contains several NIF (B, Y and X) proteins which are iron-molybdenum cofactors (FeMo-co) in the dinitrogenase enzyme which catalyses the reduction of dinitrogen to ammonium. Dinitrogenase is a hetero-tetrameric (alpha(2)beta(2)) enzyme which contains the iron-molybdenum cofactor (FeMo-co) at its active site [1].	2.43% (56/2305)	17.04% (451/2647)	0.706605	0.00877135	0.0266962	0.767582	0.00403338	0.0128208	7.62388e-73	3.6193e-72
pfam16473	3' exoribonuclease, RNase T-like	NULL	35.70% (823/2305)	35.97% (952/2647)	0.705824	0.000488339	0.00235543	0.676529	0.000812034	0.00324712	0.858571	0.888895
pfam05241	Emopamil binding protein	Emopamil binding protein (EBP) is as a gene that encodes a non-glycosylated type I integral membrane protein of endoplasmic reticulum and shows high level expression in epithelial tissues. The EBP protein has emopamil binding domains, including the sterol acceptor site and the catalytic centre, which show Delta8-Delta7 sterol isomerase activity. Human sterol isomerase, a homologue of mouse EBP, i…	2.30% (53/2305)	5.36% (142/2647)	0.705322	0.000128802	0.000739056	0.689533	0.000178258	0.00087401	1.85634e-08	3.03222e-08
pfam04476	Putative methanogenic enzyme for methanofuran	This family has a classical TIM-barrel structure whose biological unit is a homohexamer. The conserved, potentail active-site residues suggest an enzymic function in the production of methanofuran [1].	5.86% (135/2305)	1.59% (42/2647)	0.702062	0.00446037	0.0154118	0.692897	0.00492612	0.0150829	3.70659e-16	7.29033e-16
pfam03705	CheR methyltransferase, all-alpha domain	CheR proteins are part of the chemotaxis signaling mechanism in bacteria. CheR methylates the chemotaxis receptor at specific glutamate residues. CheR is an S-adenosylmethionine- dependent methyltransferase.	14.58% (336/2305)	12.58% (333/2647)	0.696612	2.10652e-08	2.78777e-07	n/a	n/a	n/a	0.0412166	0.0509941
pfam09957	Bacterial antitoxin of type II TA system, VapB	VapB is the antitoxin of a bacterial toxin-antitoxin gene pair. The cognate toxin is VapC, Pfam:PF05016. The family contains several related antitoxins from Cyanobacteria and Actinobacterial families. Antitoxins of this class carry an N-terminal ribbon-helix-helix domain, RHH, that is highly conserved across all type II bacterial antitoxins, which dimerises with the RHH domain of a second VapB mo…	28.24% (651/2305)	20.10% (532/2647)	0.694015	7.16832e-12	1.92411e-10	n/a	n/a	n/a	2.21251e-11	3.92064e-11
pfam15919	HicB_like antitoxin of bacterial toxin-antitoxin system	This is a family of HicB-like antitoxins.	3.30% (76/2305)	9.26% (245/2647)	0.692931	0.00216271	0.00835954	0.660528	0.00298888	0.00995041	3.0593e-18	6.29454e-18
pfam16656	Purple acid Phosphatase, N-terminal domain	This domain is found at the N-terminus of Purple acid phosphatase proteins.	29.07% (670/2305)	20.17% (534/2647)	0.684199	8.93527e-12	2.35841e-10	0.644504	1.22765e-10	2.20145e-09	4.05575e-13	7.5182e-13
pfam01073	3-beta hydroxysteroid dehydrogenase/isomerase family	The enzyme 3 beta-hydroxysteroid dehydrogenase/5-ene-4-ene isomerase (3 beta-HSD) catalyses the oxidation and isomerisation of 5-ene-3 beta-hydroxypregnene and 5-ene-hydroxyandrostene steroid precursors into the corresponding 4-ene-ketosteroids necessary for the formation of all classes of steroid hormones.	19.39% (447/2305)	21.76% (576/2647)	0.683217	2.12736e-10	4.10857e-09	0.65151	1.23065e-09	1.82209e-08	0.0412982	0.0510821
pfam11228	Protein of unknown function (DUF3027)	This family of proteins with unknown function appears to be restricted to Actinobacteria.	92.93% (2142/2305)	80.17% (2122/2647)	0.681952	0.00496516	0.01691	0.643217	0.00726054	0.0209351	3.43415e-40	9.93493e-40
pfam04760	Translation initiation factor IF-2, N-terminal region	This conserved feature at the N-terminus of bacterial translation initiation factor IF2 has recently had its structure solved. It shows structural similarity to the tRNA anticodon Stem Contact Fold domains of the methionyl-tRNA and glutaminyl-tRNA synthetases, and a similar fold is also found in the B5 domain of the phenylalanine-tRNA synthetase.	91.93% (2119/2305)	98.34% (2603/2647)	0.680804	0.0016379	0.00661143	0.762184	0.000433745	0.00189567	7.68904e-28	1.84856e-27
pfam14041	LppP/LprE lipoprotein	The family includes putative lipoproteins LppP and LprE from species of Mycobacterium. LppP is required for optimal growth of M. tuberculosis [1].	13.36% (308/2305)	27.84% (737/2647)	0.680168	4.47868e-06	3.59429e-05	0.678881	4.41107e-06	3.14647e-05	2.07868e-36	5.69529e-36
pfam11070	Protein of unknown function (DUF2871)	This family of proteins has no known function.	6.85% (158/2305)	16.47% (436/2647)	0.675726	2.49192e-06	2.11036e-05	0.687487	1.2429e-06	1.01346e-05	4.29847e-26	1.00415e-25
pfam17197	Actino-ONLY, Domain of unknown function (DUF5134)	#N/A	32.97% (760/2305)	17.34% (459/2647)	0.675156	1.95398e-08	2.62174e-07	0.656752	4.52576e-08	5.04219e-07	3.28158e-37	9.08832e-37
pfam16170	Domain of unknown function (DUF4873)	This family consists mostly of short uncharacterized proteins found in various high GC Gram positive bacteria, primarily Mycobacterium species. However in some proteins, such as for instance Rv0943c proteins from Mycobacterium tuberculosis H37Rv, DUF4873 domain is found at the C-terminus, following the flavin-binding monooxygenase-like domain Pfam:PF00743, which is why probably many proteins with…	23.51% (542/2305)	18.74% (496/2647)	0.674247	1.20924e-05	8.74442e-05	0.658566	1.93776e-05	0.000119498	4.18065e-05	6.05627e-05
pfam12077	Transmembrane protein of unknown function (DUF3556)	This family of transmembrane proteins is functionally uncharacterised. This protein is found in bacteria. Proteins in this family are typically between 576 to 592 amino acids in length.	14.23% (328/2305)	19.57% (518/2647)	0.673444	2.58186e-05	0.00017301	0.636954	6.89779e-05	0.000371375	6.83226e-07	1.05811e-06
pfam03693	Bacterial antitoxin of ParD toxin-antitoxin type II system and RHH	ParD is the antitoxin of a bacterial toxin-antitoxin gene pair. The cognate toxin is ParE in, Pfam:PF05016. The family contains several related antitoxins from Cyanobacteria, Proteobacteria and Actinobacteria. Antitoxins of this class carry an N-terminal ribbon-helix-helix domain, RHH, that is highly conserved across all type II bacterial antitoxins, which dimerises with the RHH domain of a secon…	3.56% (82/2305)	6.61% (175/2647)	0.672277	0.00014091	0.000800793	0.620496	0.000380643	0.00169631	1.25037e-06	1.91451e-06
pfam01719	Plasmid replication protein	This family consists of various bacterial plasmid replication (Rep) proteins. These proteins are essential for replication of plasmids, the Rep proteins are topoisomerases that nick the positive stand at the plus origin of replication and also at the single-strand conversion sequence [2].	0.78% (18/2305)	4.84% (128/2647)	0.670171	0.034678	0.0837595	0.958356	0.0017042	0.00614141	5.25263e-19	1.09134e-18
pfam13618	Gluconate 2-dehydrogenase subunit 3	This family corresponds to subunit 3 of the Gluconate 2-dehydrogenase enzyme that catalyses the conversion of gluconate to 2-dehydro-D-gluconate [1] EC:1.1.99.3.	10.02% (231/2305)	10.31% (273/2647)	0.664992	3.43409e-08	4.3624e-07	0.590679	1.12775e-06	9.26275e-06	0.741797	0.781127
pfam04286	Protein of unknown function (DUF445)	Predicted to be a membrane protein.	64.60% (1489/2305)	45.45% (1203/2647)	0.663668	0.00119021	0.00510459	0.637917	0.00172087	0.00618662	9.16136e-42	2.71824e-41
pfam05525	Branched-chain amino acid transport protein	This family consists of several bacterial branched-chain amino acid transport proteins which are responsible for the transport of leucine, isoleucine and valine via proton motive force [1].	5.77% (133/2305)	45.41% (1202/2647)	0.662817	0.000144764	0.000818779	0.759929	1.16852e-05	7.64465e-05	1.16154e-242	1.52758e-240
pfam05618	Putative ATP-dependant zinc protease	Proteins in this family are annotated as being ATP-dependant zinc proteases.	7.77% (179/2305)	4.38% (116/2647)	0.66255	0.00121571	0.00519411	0.649817	0.00152106	0.00558425	6.88221e-07	1.06551e-06
pfam11136	Protein of unknown function (DUF2889)	This bacterial family of proteins has no known function.	3.77% (87/2305)	4.99% (132/2647)	0.662344	0.000246196	0.00130544	0.644145	0.000347735	0.00156672	0.044287	0.054654
pfam07670	Nucleoside recognition	This region in the nucleoside transporter proteins are responsible for determining nucleoside specificity in the human CNT1 and CNT2 proteins (e.g Swiss:O00337) [1]. In the FeoB proteins (e.g. Swiss:O25396), which are believed to be Fe2+ transporters, it includes the membrane pore region, so the function of this region is likely to be more general than just nucleoside specificity [2]. This family…	16.10% (371/2305)	49.34% (1306/2647)	0.656702	3.63211e-09	5.6209e-08	0.724549	5.69573e-11	1.10028e-09	2.79866e-140	3.49187e-139
pfam16268	Domain of unknown function (DUF4921)	This family consists of uncharacterized proteins around 450 residues in length and is mainly found in various Corynebacterium species. Several proteins are predicted as galactose-1-phosphate uridylytransferases. The function of this family is unknown.	6.20% (143/2305)	29.62% (784/2647)	0.65645	0.00132091	0.00556845	0.694863	0.000656893	0.0026977	1.83644e-107	1.36847e-106
pfam08354	Domain of unknown function (DUF1729)	This domain of unknown function is found in fatty acid synthase beta subunits together with the MaoC-like domain (Pfam:PF01575) and the Acyltransferase domain (Pfam:PF00698) [1]. The domain has been identified in fungi and bacteria.	16.40% (378/2305)	47.79% (1265/2647)	0.655163	0.00106783	0.00465008	0.67061	0.000768328	0.00309601	3.33798e-126	3.43396e-125
pfam02641	Uncharacterized ACR, COG1993	NULL	25.60% (590/2305)	16.89% (447/2647)	0.652799	2.63578e-09	4.13287e-08	0.630081	9.1768e-09	1.18014e-07	7.54003e-14	1.41769e-13
pfam08341	Thioester domain	This domain is found near the N-terminus of fibronectin-binding proteins in Streptococcus where it functions as a signal sequence [1].	4.25% (98/2305)	6.16% (163/2647)	0.65217	0.00335882	0.0121444	0.673331	0.00219425	0.0076442	0.0027158	0.00362455
pfam05638	Type VI secretion system effector, Hcp	HCP is a family of proteins which are expressed in up to 1000 copies in Gram-negative bacteria. Together these copies aggregate into a needle-like shaft or tube that will penetrate other bacteria via a puncturing protein attached to its head [1]. Initially Hcp forms a hexameric structure with a central channel of 40 Angstroms. These hexamers pile up one on top of each other forming nanotubes rese…	1.65% (38/2305)	1.81% (48/2647)	0.651209	0.0148191	0.0414881	0.617058	0.020587	0.0502779	0.743779	0.782705
pfam04204	Homoserine O-succinyltransferase	NULL	5.77% (133/2305)	27.69% (733/2647)	0.645466	0.0020135	0.00783254	0.659838	0.00153795	0.00563706	1.1744e-99	8.00371e-99
pfam05649	Peptidase family M13	M13 peptidases are well-studied proteases found in a wide range of organisms including mammals and bacteria. In mammals they participate in processes such as cardiovascular development, blood-pressure regulation, nervous control of respiration, and regulation of the function of neuropeptides in the central nervous system. In bacteria they may be used for digestion of milk.	48.59% (1120/2305)	75.48% (1998/2647)	0.642234	0.000873862	0.00390934	0.643577	0.000730523	0.00295957	8.06041e-86	4.52387e-85
pfam05908	Poly-gamma-glutamate hydrolase	This family consists of a number of bacterial and phage proteins with no known function and is present in Bacillus species and the Lambda-like viruses.	12.45% (287/2305)	11.82% (313/2647)	0.638647	2.37764e-07	2.52711e-06	0.634134	2.86818e-07	2.69513e-06	0.512738	0.559413
pfam05949	Bacterial protein of unknown function (DUF881)	This family consists of a series of hypothetical bacterial proteins. One of the family members Swiss:Q45543 from Bacillus subtilis is thought to be involved in cell division and sporulation [1].	55.84% (1287/2305)	44.47% (1177/2647)	0.634765	2.79593e-05	0.000186043	0.620348	3.97055e-05	0.000230302	1.42387e-15	2.7681e-15
pfam09989	CoA enzyme activase uncharacterised domain (DUF2229)	Members of this family include various bacterial hypothetical proteins, as well as CoA enzyme activases. The exact function of this domain has not, as yet, been defined.	4.95% (114/2305)	35.32% (935/2647)	0.632728	0.0233287	0.0605985	0.691152	0.0119054	0.0321068	9.58703e-169	1.9119e-167
pfam00910	RNA helicase	This family includes RNA helicases thought to be involved in duplex unwinding during viral RNA replication. Members of this family are found in a variety of single stranded RNA viruses.	0.91% (21/2305)	3.89% (103/2647)	0.630364	0.0409133	0.0952838	0.918903	0.00148303	0.00546245	3.38627e-12	6.13462e-12
pfam01431	Peptidase family M13	Mammalian enzymes are typically type-II membrane anchored enzymes which are known, or believed to activate or inactivate oligopeptide (pro)-hormones such as opioid peptides. The family also contains a bacterial member believed to be involved with milk protein cleavage.	48.81% (1125/2305)	75.48% (1998/2647)	0.626157	0.00131383	0.00554845	0.622003	0.00122142	0.00460051	2.04322e-84	1.12725e-83
pfam09617	CRISPR-associated protein GSU0053 (Cas_GSU0053)	This entry is found in CRISPR-associated (cas) proteins in the genomes of Geobacter sulfurreducens PCA and Desulfotalea psychrophila LSv54 (both Desulfobacterales from the Deltaproteobacteria), Gemmata obscuriglobus (a Planctomycete), and Actinomyces naeslundii MG1 (Actinobacteria).	4.82% (111/2305)	8.16% (216/2647)	0.624638	0.000712855	0.00328813	0.5565	0.00170335	0.00614141	2.29156e-06	3.47374e-06
pfam14136	Domain of unknown function (DUF4303)	This family of proteins is functionally uncharacterised. This family of proteins is found in bacteria. Proteins in this family are typically between 169 and 192 amino acids in length.	3.95% (91/2305)	3.21% (85/2647)	0.621324	0.0014986	0.00618041	0.504812	0.010074	0.0276819	0.16676	0.19464
pfam00186	Dihydrofolate reductase	NULL	52.97% (1221/2305)	84.96% (2249/2647)	0.617756	6.57555e-05	0.000406248	0.658115	1.47703e-05	9.37672e-05	9.70097e-136	1.12126e-134
pfam01339	CheB methylesterase	NULL	16.01% (369/2305)	12.73% (337/2647)	0.616553	2.99058e-07	3.12269e-06	0.597763	6.76782e-07	5.88069e-06	0.0011074	0.00151111
pfam06947	Protein of unknown function (DUF1290)	This family consists of several bacterial small basic proteins of around 100 residues in length. The function of this family is unknown.	55.84% (1287/2305)	44.35% (1174/2647)	0.614479	4.87946e-05	0.000309924	0.599399	7.00271e-05	0.000375676	8.77716e-16	1.71181e-15
pfam02127	Aminopeptidase I zinc metalloprotease (M18)	NULL	60.43% (1393/2305)	75.26% (1992/2647)	0.610949	0.000436489	0.00213131	0.654847	0.000120154	0.000612471	4.90494e-29	1.20787e-28
pfam05423	Mycobacterium membrane protein	This family contains several membrane proteins from Mycobacterium species.	21.56% (497/2305)	17.49% (463/2647)	0.610921	9.81935e-07	9.09391e-06	0.594314	1.91802e-06	1.50139e-05	0.00031321	0.000437451
pfam00081	Iron/manganese superoxide dismutases, alpha-hairpin domain	superoxide dismutases (SODs) catalyse the conversion of superoxide radicals to hydrogen peroxide and molecular oxygen. Three evolutionarily distinct families of SODs are known, of which the Mn/Fe-binding family is one. In humans, there is a cytoplasmic Cu/Zn SOD, and a mitochondrial Mn/Fe SOD. N-terminal domain is a long alpha antiparallel hairpin. A small fragment of YTRE_LEPBI matches well - se…	73.80% (1701/2305)	67.89% (1797/2647)	0.610793	5.66026e-05	0.000353841	n/a	n/a	n/a	5.6815e-06	8.49606e-06
pfam01343	Peptidase family S49	NULL	24.82% (572/2305)	22.55% (597/2647)	0.609403	2.43553e-05	0.000164363	0.601112	3.05505e-05	0.000181889	0.0650394	0.0790414
pfam16154	Domain of unknown function (DUF4862)	This family consists of uncharacterized proteins around 300 residues in length and is mainly found in various high GC Gram+ bacteria, but also in several pathogenic and non-pathogenic enterobacteria (Salmonella, E. coli). Distant homology analysis suggests this could be a branch of Xylose isomerase-like TIM barrel family, but this prediction is currently not confirmed by experiment	4.03% (93/2305)	16.06% (425/2647)	0.600806	0.00143899	0.00597087	n/a	n/a	n/a	9.79208e-47	3.13063e-46
pfam10633	NPCBM-associated, NEW3 domain of alpha-galactosidase	The English-language version of the first reference can be found on pages 388-399 of the above. This domain has been named NEW3 but its actual function is not known. It is found on proteins which are bacterial galactosidases [1]. The domain is associated with the NPCBM family, Pfam:PF08305, a novel putative carbohydrate binding module found at the N-terminus of glycosyl hydrolases.	38.83% (895/2305)	23.35% (618/2647)	0.600172	1.63323e-09	2.67568e-08	0.577006	5.5263e-09	7.38097e-08	4.09796e-32	1.05618e-31
pfam03606	C4-dicarboxylate anaerobic carrier	NULL	10.50% (242/2305)	29.32% (776/2647)	0.59817	1.92903e-05	0.000133404	0.637377	3.9315e-06	2.84954e-05	1.01049e-62	4.13543e-62
pfam08660	Oligosaccharide biosynthesis protein Alg14 like	Alg14 is involved dolichol-linked oligosaccharide biosynthesis and anchors the catalytic subunit Alg13 to the ER membrane [1].	9.98% (230/2305)	8.16% (216/2647)	0.59727	0.000954002	0.00422017	0.559999	0.00157387	0.00575465	0.0284864	0.0356795
pfam11255	Protein of unknown function (DUF3054)	Some members in this family of proteins are annotated as membrane proteins however this cannot be confirmed. Currently no function is known.	42.60% (982/2305)	50.93% (1348/2647)	0.593184	0.000558264	0.00265231	0.561782	0.000999504	0.00388159	4.85692e-09	8.06064e-09
pfam06039	Malate:quinone oxidoreductase (Mqo)	This family consists of several bacterial Malate:quinone oxidoreductase (Mqo) proteins (EC:1.1.99.16). Mqo takes part in the citric acid cycle. It oxidises L-malate to oxaloacetate and donates electrons to ubiquinone-1 and other artificial acceptors or, via the electron transfer chain, to oxygen. NAD is not an acceptor and the natural direct acceptor for the enzyme is most likely a quinone. The e…	38.39% (885/2305)	45.22% (1197/2647)	0.589944	0.00253815	0.00958563	0.571687	0.00331057	0.0109084	1.24105e-06	1.90143e-06
pfam13710	ACT domain	ACT domains bind to amino acids and regulate associated enzyme domains. These ACT domains are found at the C-terminus of the RelA protein.	46.77% (1078/2305)	48.58% (1286/2647)	0.589798	3.0236e-10	5.67792e-09	0.59	1.2538e-10	2.23943e-09	0.209559	0.242098
pfam14103	Domain of unknown function (DUF4276)	This family of proteins is functionally uncharacterised. This family of proteins is found in bacteria and archaea. Proteins in this family are typically between 190 and 224 amino acids in length. There is a single completely conserved residue E that may be functionally important.	5.99% (138/2305)	3.97% (105/2647)	0.585764	0.00342721	0.0123167	0.551473	0.00577137	0.0172719	0.00119609	0.00162711
pfam12872	OST-HTH/LOTUS domain	A predicted RNA-binding domain found in insect Oskar and vertebrate TDRD5/TDRD7 proteins that nucleate or organize structurally related ribonucleoprotein (RNP) complexes, the polar granule and nuage, is poorly understood [1][2]. The domain adopts the winged helix-turn- helix fold and bind RNA with a potential specificity for dsRNA [1].In eukaryotes this domain is often combined in the same polype…	31.37% (723/2305)	27.77% (735/2647)	0.585374	6.81759e-08	8.20009e-07	0.563228	1.77553e-07	1.72979e-06	0.00594794	0.00777194
pfam00675	Insulinase (Peptidase family M16)	NULL	89.98% (2074/2305)	63.35% (1677/2647)	0.580013	0.00370411	0.0131037	0.544164	0.00617848	0.0182716	4.31643e-112	3.4717e-111
pfam04976	DMSO reductase anchor subunit (DmsC)	The terminal electron transfer enzyme Me2SO reductase of Escherichia coli is a heterotrimeric enzyme composed of a membrane extrinsic catalytic dimer (DmsAB) and a membrane intrinsic polytopic anchor subunit (DmsC) [1].	1.61% (37/2305)	10.69% (283/2647)	0.578367	0.0338289	0.0820006	0.644426	0.0180674	0.0454057	1.35862e-43	4.13189e-43
pfam01739	CheR methyltransferase, SAM binding domain	CheR proteins are part of the chemotaxis signaling mechanism in bacteria. CheR methylates the chemotaxis receptor at specific glutamate residues. CheR is an S-adenosylmethionine- dependent methyltransferase - the C-terminal domain (this one) binds SAM.	16.05% (370/2305)	13.00% (344/2647)	0.575895	1.83806e-06	1.60526e-05	0.556301	3.96931e-06	2.86771e-05	0.00235077	0.00315294
pfam02560	Cyanate lyase C-terminal domain	Cyanate lyase (also known as cyanase) EC:4.2.1.104 is responsible for the hydrolysis of cyanate, allowing organisms that possess the enzyme to overcome the toxicity of environmental cyanate. This enzyme is composed of two domains, an N-terminal helix-turn-helix and this structurally unique C-terminal domain [2].	17.83% (411/2305)	16.89% (447/2647)	0.572025	4.97363e-07	4.95419e-06	0.55291	1.2148e-06	9.92341e-06	0.386863	0.431068
pfam04454	Encapsulating protein for peroxidase	The Linocin_M18 is found in eubacteria and archaea [1,2]. These proteins, referred to as encapsulins, form nanocompartments within the bacterium which contain ferritin-like proteins or peroxidases, enzymes involved in oxidative-stress response. These enzymes are targeted to the interior of encapsulins via unique C-terminal extensions [3].	21.39% (493/2305)	23.01% (609/2647)	0.568647	1.04648e-05	7.68446e-05	0.52629	4.17741e-05	0.000240749	0.181672	0.211436
pfam03605	Anaerobic c4-dicarboxylate membrane transporter	NULL	6.16% (142/2305)	21.80% (577/2647)	0.566773	0.000233288	0.00124115	0.568458	0.000202794	0.000978324	2.45395e-58	9.43948e-58
pfam11455	Protein of unknown function (DUF3018)	This is a bacterial family of uncharacterised proteins.	2.99% (69/2305)	3.85% (102/2647)	0.564886	0.0027473	0.0103181	0.534165	0.00452453	0.0141521	0.101791	0.12149
pfam12147	Putative methyltransferase	This domain is found in bacteria and eukaryotes and is approximately 110 amino acids in length. It is found in association with Pfam:PF00561. The family shows homology to methyltransferases.	3.47% (80/2305)	2.27% (60/2647)	0.564641	0.0115451	0.0337048	0.518333	0.020492	0.0501001	0.0124808	0.0160199
pfam13472	GDSL-like Lipase/Acylhydrolase family	This family of presumed lipases and related enzymes are similar to Pfam:PF00657.	95.31% (2197/2305)	89.01% (2356/2647)	0.55706	0.00658962	0.0211822	0.527765	0.00961879	0.0266098	1.40371e-16	2.79365e-16
pfam03161	LAGLIDADG DNA endonuclease family	This is a family of site-specific DNA endonucleases encoded by DNA mobile elements. Similar to Pfam:PF00961, the members of this family are also LAGLIDADG endonucleases.	3.56% (82/2305)	3.06% (81/2647)	0.556265	0.00550636	0.0183327	0.517735	0.00977106	0.0269482	0.338796	0.381351
pfam07972	NrdI Flavodoxin like	NULL	35.92% (828/2305)	63.13% (1671/2647)	0.551976	0.00150533	0.00620278	0.568467	0.000978633	0.00380711	3.21408e-82	1.72815e-81
pfam01944	Stage II sporulation protein M	SpoIIM is on e of four stage II sporulation proteins that is necessary for the forespore inside the mother-cell to be properly internalised through the breakdown of peptidoglycans trapped between the membranes of the septum separating the forespore and the mother-cell. The four proteins working in sequence are SpoIIB, Pfam:PF05036, SpoIIM, SpoIIP, Pfam:PF07454, and finally SpoIID, Pfam:PF08486. D…	63.77% (1470/2305)	38.19% (1011/2647)	0.548674	3.22137e-06	2.65707e-05	0.528449	6.58049e-06	4.5358e-05	8.4143e-73	3.99064e-72
pfam13274	Protein of unknown function (DUF4065)	This family of proteins is functionally uncharacterised. This family of proteins is found in bacteria, archaea and viruses. Proteins in this family are typically between 155 and 202 amino acids in length.	7.51% (173/2305)	19.49% (516/2647)	0.545437	0.000162393	0.000906616	0.606638	7.02561e-06	4.82047e-05	1.71627e-35	4.64482e-35
pfam10503	Esterase PHB depolymerase	This family of proteins include acetyl xylan esterases (AXE), feruloyl esterases (FAE), and poly(3-hydroxybutyrate) (PHB) depolymerases.	44.82% (1033/2305)	34.19% (905/2647)	0.544473	1.41463e-08	1.91686e-07	0.469743	8.09637e-07	6.88881e-06	2.42179e-14	4.59611e-14
pfam00585	C-terminal regulatory domain of Threonine dehydratase	Threonine dehydratases Pfam:PF00291 all contain a carboxy terminal region. This region may have a regulatory role. Some members contain two copies of this region. This family is homologous to the Pfam:PF01842 domain.	28.63% (660/2305)	46.35% (1227/2647)	0.538373	0.00209504	0.00811871	0.531312	0.00225148	0.00780435	7.37419e-38	2.06579e-37
pfam13597	Anaerobic ribonucleoside-triphosphate reductase	NULL	11.76% (271/2305)	50.25% (1330/2647)	0.53689	0.00240442	0.00914603	0.594585	0.000740577	0.0029976	4.11403e-196	1.55185e-194
pfam14821	Threonine synthase N terminus	This domain is found at the N-terminus of many threonine synthase enzymes [1].	10.63% (245/2305)	50.43% (1335/2647)	0.536343	0.00794041	0.0245925	0.578013	0.00364586	0.0118228	7.80977e-213	4.75029e-211
pfam16864	Dimerisation domain	This domain, found in methyltransferases, functions as a dimerisation domain [1].	39.52% (911/2305)	19.38% (513/2647)	0.53559	5.99505e-07	5.87267e-06	0.503739	2.591e-06	1.93081e-05	3.91269e-55	1.42189e-54
pfam14237	Domain of unknown function (DUF4339)	This domain is found in bacteria, archaea and eukaryotes, and is approximately 50 amino acids in length. There are two completely conserved residues (G and W) that may be functionally important.	6.77% (156/2305)	4.19% (111/2647)	0.533267	0.00132492	0.00558039	0.500031	0.00265656	0.00897685	6.75647e-05	9.70171e-05
pfam08811	Protein of unknown function (DUF1800)	This is a family of large bacterial proteins of unknown function.	13.84% (319/2305)	7.44% (197/2647)	0.531943	0.000270775	0.00141213	0.500681	0.000582061	0.00243668	2.4143e-13	4.49253e-13
pfam07971	Glycosyl hydrolase family 92	Members of this family are alpha-1,2-mannosidases, enzymes which remove alpha-1,2-linked mannose residues from Man(9)(GlcNAc)(2) by hydrolysis. They are critical for the maturation of N-linked oligosaccharides and ER-associated degradation [1].	39.00% (899/2305)	15.15% (401/2647)	0.528974	9.55773e-07	8.8689e-06	0.485784	6.57441e-06	4.5358e-05	1.20647e-81	6.43717e-81
pfam02611	CDP-diacylglycerol pyrophosphatase	This is a family of CDP-diacylglycerol pyrophosphatases, EC:3.6.1.26. This enzyme catalyses the reaction CDP-diacylglycerol + H2O <=> CMP + phosphatidate.	2.91% (67/2305)	4.00% (106/2647)	0.528404	0.00521428	0.0175447	0.515658	0.00637482	0.0187414	0.0363941	0.0452231
pfam07394	Protein of unknown function (DUF1501)	This family contains a number of hypothetical bacterial proteins of unknown function approximately 400 residues long.	13.93% (321/2305)	7.44% (197/2647)	0.527425	0.000292724	0.00151167	0.49389	0.000662866	0.0027148	1.29926e-13	2.43069e-13
pfam17124	ThiJ/PfpI family-like	This is a family of fungal and bacterial ThiJ/PfpI-like proteins.	7.59% (175/2305)	5.59% (148/2647)	0.5274	0.000518052	0.00248613	0.513714	0.000711168	0.00289157	0.00468039	0.00613876
pfam05045	Rhamnan synthesis protein F	This family consists of a group of proteins which are related to the Streptococcus rhamnose-glucose polysaccharide assembly protein (RgpF). Rhamnan backbones are found in several O polysaccharides of phytopathogenic bacteria and are regarded as pathogenic factors [1].	3.69% (85/2305)	11.07% (293/2647)	0.527314	0.00263604	0.00993165	0.538833	0.00206548	0.00728012	1.35911e-23	3.04346e-23
pfam08291	Peptidase M15	NULL	21.04% (485/2305)	3.93% (104/2647)	0.526572	0.00208791	0.00809768	0.500159	0.003444	0.0112738	6.7523e-81	3.55977e-80
pfam01436	NHL repeat	The NHL (NCL-1, HT2A and LIN-41) repeat is found in multiple tandem copies. It is about 40 residues long and resembles the WD repeat Pfam:PF00400. The repeats have a catalytic activity in Swiss:P10731, proteolysis has shown that the Peptidyl-alpha-hydroxyglycine alpha-amidating lyase (PAL) activity is localised to the repeats [2]. Swiss:Q13049 interacts with the activation domain of Tat. This int…	45.42% (1047/2305)	19.57% (518/2647)	0.526478	3.26758e-06	2.68586e-05	0.500442	9.36166e-06	6.29568e-05	1.34554e-85	7.53442e-85
pfam00755	Choline/Carnitine o-acyltransferase	NULL	10.93% (252/2305)	7.86% (208/2647)	0.526347	0.000288115	0.00149111	0.520749	0.000334455	0.00151905	0.000227325	0.000320534
pfam13462	Thioredoxin	NULL	92.62% (2135/2305)	79.64% (2108/2647)	0.520452	0.0141304	0.0399604	0.506281	0.0161554	0.0414568	1.37419e-40	3.98499e-40
pfam02777	Iron/manganese superoxide dismutases, C-terminal domain	superoxide dismutases (SODs) catalyse the conversion of superoxide radicals to hydrogen peroxide and molecular oxygen. Three evolutionarily distinct families of SODs are known, of which the Mn/Fe-binding family is one. In humans, there is a cytoplasmic Cu/Zn SOD, and a mitochondrial Mn/Fe SOD. C-terminal domain is a mixed alpha/beta fold.	74.19% (1710/2305)	67.81% (1795/2647)	0.519862	0.000577158	0.00273115	n/a	n/a	n/a	8.66103e-07	1.33665e-06
pfam03423	Carbohydrate binding domain (family 25)	NULL	7.81% (180/2305)	4.84% (128/2647)	0.519794	0.00484081	0.0165577	0.514632	0.00524079	0.0158847	2.00582e-05	2.94074e-05
pfam04213	Htaa	This domain is found in HtaA, a secreted protein implicated in iron acquisition and transport [1].	24.60% (567/2305)	25.80% (683/2647)	0.517687	8.37008e-06	6.3121e-05	0.482657	2.72889e-05	0.000164425	0.341668	0.383963
pfam14367	Domain of unknown function (DUF4411)	This family of proteins is functionally uncharacterised. This family of proteins is found in bacteria and archaea. Proteins in this family are typically between 153 and 170 amino acids in length. There is a single completely conserved residue D that may be functionally important.	2.52% (58/2305)	9.03% (239/2647)	0.516353	0.00658561	0.0211822	0.642881	0.000383366	0.00170507	2.06719e-23	4.6142e-23
pfam03051	Peptidase C1-like family	This family is closely related to the Peptidase_C1 family Pfam:PF00112, containing several prokaryotic and eukaryotic aminopeptidases and bleomycin hydrolases.	5.81% (134/2305)	26.71% (707/2647)	0.515548	0.0168929	0.0462849	0.557747	0.00922203	0.0256383	1.88752e-92	1.17002e-91
pfam04257	Exodeoxyribonuclease V, gamma subunit	The Exodeoxyribonuclease V enzyme is a multi-subunit enzyme comprised of the proteins RecB, RecC (this family) and RecD. This enzyme plays an important role in homologous genetic recombination, repair of double strand DNA breaks resistance to UV irradiation and chemical DNA-damage. The enzyme (EC:3.1.11.5) catalyses ssDNA or dsDNA-dependent ATP hydrolysis, hydrolysis of ssDNA or dsDNA and unwindi…	21.34% (492/2305)	28.15% (745/2647)	0.513478	0.00106484	0.00464135	0.493606	0.00163302	0.00592281	3.76486e-08	6.1005e-08
pfam08343	Ribonucleotide reductase N-terminal	This domain is found at the N-terminus of bacterial ribonucleoside-diphosphate reductases (ribonucleotide reductases, RNRs) which catalyse the formation of deoxyribonucleotides [1]. It occurs together with the RNR all-alpha domain (Pfam:PF00317) and the RNR barrel domain (Pfam:PF02867).	35.97% (829/2305)	63.09% (1670/2647)	0.509133	0.00318404	0.0116097	0.527124	0.00207288	0.00728339	9.82004e-82	5.24526e-81
pfam08392	FAE1/Type III polyketide synthase-like protein	The members of this family are described as 3-ketoacyl-CoA synthases, type III polyketide synthases, fatty acid elongases and fatty acid condensing enzymes, and are found in both prokaryotic and eukaryotic (mainly plant) species. The region featured in this family contains the active site residues, as well as motifs involved in substrate binding [1].	7.59% (175/2305)	4.99% (132/2647)	0.504907	0.000721196	0.00331694	0.466433	0.00184822	0.00658134	0.000189156	0.000267102
pfam02866	lactate/malate dehydrogenase, alpha/beta C-terminal domain	L-lactate dehydrogenases are metabolic enzymes which catalyse the conversion of L-lactate to pyruvate, the last step in anaerobic glycolysis. L-2-hydroxyisocaproate dehydrogenases are also members of the family. Malate dehydrogenases catalyse the interconversion of malate to oxaloacetate. The enzyme participates in the citric acid cycle. L-lactate dehydrogenase is also found as a lens crystallin …	90.07% (2076/2305)	91.80% (2430/2647)	0.500729	0.000475778	0.00229951	0.486983	0.000638615	0.00262983	0.0365439	0.0453745
pfam01867	CRISPR associated protein Cas1	Clustered regularly interspaced short palindromic repeats (CRISPRs) are a family of DNA direct repeats found in many prokaryotic genomes. This family of proteins corresponds to Cas1, a CRISPR-associated protein. Cas1 may be involved in linking DNA segments to CRISPR [2].	22.30% (514/2305)	37.93% (1004/2647)	0.495528	1.61057e-06	1.42326e-05	0.591431	3.58459e-09	4.94526e-08	4.87265e-33	1.27544e-32
pfam02544	3-oxo-5-alpha-steroid 4-dehydrogenase	This family consists of 3-oxo-5-alpha-steroid 4-dehydrogenases, EC:1.3.99.5 Also known as Steroid 5-alpha-reductase, the reaction catalysed by this enzyme is: 3-oxo-5-alpha-steroid + acceptor <=> 3-oxo-delta(4)-steroid + reduced acceptor. The Steroid 5-alpha-reductase enzyme is responsible for the formation of dihydrotestosterone, this hormone promotes the differentiation of male external genital…	3.73% (86/2305)	6.42% (170/2647)	0.495433	0.00195948	0.00769623	0.490399	0.00216985	0.00757679	1.98383e-05	2.90938e-05
pfam09859	Oxygenase, catalysing oxidative methylation of damaged DNA	This family of bacterial sequences is predicted to catalyse oxidative de-methylation of damaged bases in DNA.	16.57% (382/2305)	14.85% (393/2647)	0.494926	1.81645e-05	0.000126539	0.476583	3.75866e-05	0.000219426	0.0996477	0.119049
pfam01341	Glycosyl hydrolases family 6	NULL	52.49% (1210/2305)	22.06% (584/2647)	0.493061	9.04371e-06	6.75576e-05	0.458238	3.70567e-05	0.000217178	8.49099e-111	6.68562e-110
pfam08990	Erythronolide synthase docking	The N terminal docking domain found in modular polyketide synthase assumes an alpha-helical structure, wherein two alpha-helices are connected by a short loop. Two such N-terminal domains dimerise to form amphipathic parallel alpha-helical coiled coils: dimerisation is essential for protein function [1].	29.11% (671/2305)	11.82% (313/2647)	0.489775	5.50963e-05	0.000345333	0.483322	6.8016e-05	0.000367898	1.27555e-52	4.45572e-52
pfam00056	lactate/malate dehydrogenase, NAD binding domain	L-lactate dehydrogenases are metabolic enzymes which catalyse the conversion of L-lactate to pyruvate, the last step in anaerobic glycolysis. L-2-hydroxyisocaproate dehydrogenases are also members of the family. Malate dehydrogenases catalyse the interconversion of malate to oxaloacetate. The enzyme participates in the citric acid cycle. L-lactate dehydrogenase is also found as a lens crystallin …	90.28% (2081/2305)	91.80% (2430/2647)	0.487704	0.0006797	0.00315974	0.4714	0.00097628	0.00380124	0.064249	0.0781003
pfam03275	UDP-galactopyranose mutase	NULL	44.56% (1027/2305)	75.44% (1997/2647)	0.480741	0.00153077	0.00627498	0.546993	0.000245582	0.00116354	6.68456e-111	5.28037e-110
pfam11203	Putative type VII ESX secretion system translocon, EccE	EccE is a family of largely Gram-positive bacterial transmembrane componenets of the type VII secretion system characterised in Mycobacterium tuberculosis, systems ESX1-5. Translocation of virulent peptides through the membranes is thought to be mediated via a complex that includes EccB, EccC, EccD, EccE, and MycP [1,2]. EccB, EccC, EccD, and EccE form a stable complex in the mycobacterial cell e…	45.64% (1052/2305)	23.42% (620/2647)	0.480546	0.00687998	0.0218896	0.431798	0.0145967	0.0379987	2.30849e-61	9.19241e-61
pfam04140	Isoprenylcysteine carboxyl methyltransferase (ICMT) family	The isoprenylcysteine o-methyltransferase (EC:2.1.1.100) family carry out carboxyl methylation of cleaved eukaryotic proteins that terminate in a CaaX motif. In Saccharomyces cerevisiae this methylation is carried out by Ste14p, an integral endoplasmic reticulum membrane protein. Ste14p is the founding member of the isoprenylcysteine carboxyl methyltransferase (ICMT) family, whose members share s…	27.16% (626/2305)	17.79% (471/2647)	0.477167	4.26081e-06	3.43103e-05	0.450671	1.38747e-05	8.85817e-05	3.32469e-15	6.40203e-15
pfam00360	Phytochrome region	Phytochromes are red/far-red photochromic biliprotein photoreceptors which regulate plant development. They are widely represented in both photosynthetic and non-photosynthetic bacteria and are known in a variety of fungi. Although sequence similarities are low, this domain is structurally related to Pfam:PF01590 [1], which is generally located immediately N-terminal to this domain. Compared with…	10.20% (235/2305)	5.40% (143/2647)	0.474407	0.00186781	0.00740733	0.443103	0.00374262	0.0120497	2.61354e-10	4.50176e-10
pfam00316	Fructose-1-6-bisphosphatase, N-terminal domain	NULL	2.43% (56/2305)	3.74% (99/2647)	0.473507	0.0141497	0.0399913	0.451462	0.0188546	0.0469383	0.00873586	0.0113175
pfam13239	2TM domain	This short region contains two transmembrane alpha helices that are found associated with a wide range of other domains. This domain may be involved in cell lysis or peptidoglycan turnover.	10.20% (235/2305)	10.09% (267/2647)	0.470518	0.000262142	0.0013744	0.427331	0.000929088	0.00366184	0.924815	0.951205
pfam02575	YbaB/EbfC DNA-binding family	This is a family of DNA-binding proteins. Members of this family form homodimers which bind DNA via a tweezer-like structure [1-3]. The conformation of the DNA is changed when bound to these proteins [3]. In bacteria, these proteins may play a role in DNA replication-recovery following DNA damage [1].	69.98% (1613/2305)	66.15% (1751/2647)	0.469522	0.0180673	0.0488825	0.430051	0.0154652	0.040028	0.00411962	0.00543619
pfam05227	CHASE3 domain	CHASE3 is an extracellular sensory domain, which is present in various classes of transmembrane receptors that are parts of signal transduction pathways in bacteria. Specifically, CHASE3 domains are found in histidine kinases, adenylate cyclases, methyl-accepting chemotaxis proteins and predicted diguanylate cyclases/phosphodiesterases. Environmental factors that are recognised by CHASE3 domains …	32.58% (751/2305)	17.83% (472/2647)	0.467571	6.06891e-06	4.71134e-05	0.448496	1.47912e-05	9.37681e-05	3.81713e-33	1.00022e-32
pfam09394	Chagasin family peptidase inhibitor I42	Chagasin is a cysteine peptidase inhibitor [1] which forms a beta barrel structure [2].	11.97% (276/2305)	11.56% (306/2647)	0.467121	7.3024e-05	0.000446509	0.454659	0.000108739	0.000561277	0.658472	0.703431
pfam16113	Enoyl-CoA hydratase/isomerase	This family contains a diverse set of enzymes including: enoyl-CoA hydratase, napthoate synthase, carnitate racemase, 3-hydroxybutyryl-CoA dehydratase and dodecanoyl-CoA delta-isomerase. This family differs from Pfam:PF00378 in the structure of it's C-terminus.	48.98% (1129/2305)	49.87% (1320/2647)	0.465409	0.000419237	0.00205764	0.446639	0.000681193	0.00277974	0.549644	0.595897
pfam07099	Protein of unknown function (DUF1361)	This family consists of several hypothetical bacterial proteins of around 200 residues in length. The function of this family is unknown although some members are annotated as being putative integral membrane proteins.	4.47% (103/2305)	6.42% (170/2647)	0.463335	0.00277636	0.0103944	0.459065	0.00307425	0.0101858	0.00270625	0.00361279
pfam11575	FhuF 2Fe-2S C-terminal domain	This family consists of several bacterial ferric iron reductase protein (FhuF) sequences. FhuF is involved in the reduction of ferric iron in cytoplasmic ferrioxamine B [1]. This domain is the C-terminal domain that contains 4 conserved cysteine residues that are found to be part of a 2Fe-2S cluster [1].	48.11% (1109/2305)	31.85% (843/2647)	0.462223	0.000172881	0.000953958	0.440095	0.000343302	0.00155141	1.45923e-31	3.73126e-31
pfam07704	Rv0623-like transcription factor	This entry represents the Rv0623-like (Swiss:P96913) family of transcription factors associated with the PSK operon [1].	7.25% (167/2305)	7.25% (192/2647)	0.458417	0.00142218	0.0059237	0.395472	0.00529096	0.0160152	1	1
pfam02938	GAD domain	This domain is found in some members of the GatB and aspartyl tRNA synthetases.	78.00% (1798/2305)	71.93% (1904/2647)	0.453124	0.000126362	0.00072681	0.412724	0.000382472	0.00170278	1.00714e-06	1.55038e-06
pfam09900	Predicted membrane protein (DUF2127)	This domain, found in various hypothetical prokaryotic and archaeal proteins, has no known function.	20.65% (476/2305)	15.87% (420/2647)	0.452716	2.23438e-05	0.000152962	0.434301	4.85138e-05	0.000273224	1.46569e-05	2.16208e-05
pfam06616	BsuBI/PstI restriction endonuclease C-terminus	This family represents the C-terminus of bacterial enzymes similar to type II restriction endonucleases BsuBI and PstI (EC:3.1.21.4). The enzymes of the BsuBI restriction/modification (R/M) system recognise the target sequence 5'CTGCAG and are functionally identical with those of the PstI R/M system [1].	2.56% (59/2305)	3.78% (100/2647)	0.449522	0.0829205	0.163807	0.569961	0.0154969	0.040064	0.0153817	0.0196296
pfam09485	CRISPR-associated protein Cse2 (CRISPR_cse2)	Clusters of short DNA repeats with non-homologous spacers, which are found at regular intervals in the genomes of phylogenetically distinct prokaryotic species, comprise a family with recognisable features. This family is known as CRISPR (short for Clustered, Regularly Interspaced Short Palindromic Repeats). A number of protein families appear only in association with these repeats and are design…	20.35% (469/2305)	20.85% (552/2647)	0.444983	0.000175474	0.000963787	0.511689	8.32911e-06	5.64599e-05	0.672718	0.71582
pfam08446	PAS fold	The PAS fold corresponds to the structural domain that has previously been defined as PAS and PAC motifs [4]. The PAS fold appears in archaea, eubacteria and eukarya.	10.15% (234/2305)	5.36% (142/2647)	0.444833	0.00343843	0.0123477	0.413526	0.00664999	0.0194487	2.38596e-10	4.11268e-10
pfam05135	Phage gp6-like head-tail connector protein	This family of proteins contain head-tail connector proteins related to gp6 from bacteriophage HK97 [1]. A structure of this protein shows similarity to gp15 a well characterised connector component of bacteriophage SPP1 [1].	1.00% (23/2305)	3.14% (83/2647)	0.442595	0.246419	0.372846	0.836927	0.0166804	0.0425373	1.06851e-07	1.70081e-07
pfam06414	Zeta toxin	This family consists of several bacterial zeta toxin proteins. Zeta toxin is thought to be part of a postregulational killing system in bacteria. It relies on antitoxin/toxin systems that secure stable inheritance of low and medium copy number plasmids during cell division and kill cells that have lost the plasmid [1].	15.79% (364/2305)	19.08% (505/2647)	0.442408	4.04195e-05	0.000260189	0.41981	7.28963e-05	0.000389675	0.00242029	0.00324528
pfam16197	Ketoacyl-synthetase C-terminal extension	KAsynt_C_assoc represents the very C-terminus of a subset of proteins from the keto-acyl-synthetase 2 family. It is found in proteins ranging from bacteria to human.	56.88% (1311/2305)	40.54% (1073/2647)	0.439518	0.0152331	0.0423973	0.395162	0.027846	0.0643403	1.56018e-30	3.92545e-30
pfam10092	Uncharacterized protein conserved in bacteria (DUF2330)	Members of this family of hypothetical bacterial proteins have no known function.	9.80% (226/2305)	6.38% (169/2647)	0.439149	0.00174693	0.00699802	0.421575	0.00267529	0.00901984	1.19651e-05	1.77021e-05
pfam00183	Hsp90 protein	NULL	47.46% (1094/2305)	40.12% (1062/2647)	0.436081	0.000390021	0.00193625	0.437935	0.000347555	0.00156672	2.29407e-07	3.61261e-07
pfam12005	Protein of unknown function (DUF3499)	This family of proteins is functionally uncharacterised. This protein is found in bacteria. Proteins in this family are typically between 125 to 163 amino acids in length.	89.07% (2053/2305)	66.34% (1756/2647)	0.429423	0.0134922	0.038361	0.351811	0.0403839	0.0880565	4.09048e-84	2.24907e-83
pfam13175	AAA ATPase domain	This family of domains contain a P-loop motif that is characteristic of the AAA superfamily.	33.06% (762/2305)	36.99% (979/2647)	0.426579	2.30757e-06	1.97181e-05	0.394874	5.06473e-06	3.58433e-05	0.00417689	0.00550657
pfam03633	Glycosyl hydrolase family 65, C-terminal domain	This family of glycosyl hydrolases contains vacuolar acid trehalase and maltose phosphorylase.Maltose phosphorylase (MP) is a dimeric enzyme that catalyses the conversion of maltose and inorganic phosphate into beta-D-glucose-1-phosphate and glucose. The C-terminal domain forms a two layered jelly roll motif. This domain is situated at the base of the catalytic domain, however its function remain…	69.37% (1599/2305)	37.93% (1004/2647)	0.425479	0.000104448	0.000614909	0.373816	0.000582508	0.00243668	3.77436e-110	2.948e-109
pfam12911	N-terminal TM domain of oligopeptide transport permease C	Oligopeptide permeases (Opp) have been identified in numerous gram-negative and -positive bacteria. These transport systems belong to the superfamily of highly conserved ATP-binding cassette transporters. Typically, Opp importers comprise a complex of five proteins. The oligopeptide-binding protein OppA is responsible for the capture of peptides from the external medium. Two integral highly hydro…	94.32% (2174/2305)	90.14% (2386/2647)	0.421344	0.0175026	0.0475714	0.39482	0.0238128	0.0565602	4.74061e-08	7.64848e-08
pfam01522	Polysaccharide deacetylase	This domain is found in polysaccharide deacetylase. This family of polysaccharide deacetylases includes NodB (nodulation protein B from Rhizobium) which is a chitooligosaccharide deacetylase [1]. It also includes chitin deacetylase from yeast [2], and endoxylanases which hydrolyses glucosidic bonds in xylan [3].	85.03% (1960/2305)	75.37% (1995/2647)	0.419428	0.000990498	0.00436536	0.375654	0.00258163	0.00876975	1.60421e-17	3.24442e-17
pfam09827	CRISPR associated protein Cas2	Members of this family of bacterial proteins comprise various hypothetical proteins, as well as CRISPR (clustered regularly interspaced short palindromic repeats) associated proteins, conferring resistance to infection by certain bacteriophages.	9.33% (215/2305)	20.32% (538/2647)	0.419151	0.00193685	0.00764465	0.517361	6.81637e-05	0.000367898	1.21008e-27	2.9049e-27
pfam14232	Domain of unknown function (DUF4334)	This domain family is found in bacteria and eukaryotes, and is approximately 60 amino acids in length. This domain is frequently found at the C-terminus of Pfam:PF14231.	18.48% (426/2305)	19.15% (507/2647)	0.415756	0.00155891	0.00637382	0.376769	0.00431661	0.0135868	0.560075	0.605897
pfam01977	3-octaprenyl-4-hydroxybenzoate carboxy-lyase	This family has been characterised as 3-octaprenyl-4- hydroxybenzoate carboxy-lyase enzymes [1]. This enzyme catalyses the third reaction in ubiquinone biosynthesis. For optimal activity the carboxy-lase was shown to require Mn2+ [1].	36.40% (839/2305)	15.53% (411/2647)	0.412868	0.00308961	0.01137	0.390044	0.00494418	0.0151078	3.33904e-64	1.3887e-63
pfam02308	MgtC family	The MgtC protein is found in an operon with the Mg2+ transporter protein MgtB. The function of MgtC and its homologues is not known.	28.85% (665/2305)	27.84% (737/2647)	0.412171	3.04025e-05	0.000200058	0.394212	5.09147e-05	0.000283974	0.447958	0.495063
pfam09481	CRISPR-associated protein Cse1 (CRISPR_cse1)	Clusters of short DNA repeats with non-homologous spacers, which are found at regular intervals in the genomes of phylogenetically distinct prokaryotic species, comprise a family with recognisable features. This family is known as CRISPR (short for Clustered, Regularly Interspaced Short Palindromic Repeats). A number of protein families appear only in association with these repeats and are design…	20.87% (481/2305)	21.61% (572/2647)	0.411855	0.000413471	0.00203354	0.482117	1.94434e-05	0.000119719	0.531058	0.577459
pfam13156	Restriction endonuclease	Prokaryotic family found in type II restriction enzymes containing the hallmark (D/E)-(D/E)XK active site. Presence of catalytic residues implicates this region in the enzymatic cleavage of DNA [1,2]	6.72% (155/2305)	15.04% (398/2647)	0.405737	0.00275734	0.0103431	0.440005	0.000671452	0.00274746	4.78992e-21	1.02949e-20
pfam10944	Protein of unknown function (DUF2630)	This bacterial family of proteins have no known function.	41.82% (964/2305)	20.14% (533/2647)	0.404283	0.000175107	0.000963787	0.385165	0.000356223	0.00159857	6.127e-62	2.46193e-61
pfam10066	Uncharacterized conserved protein (DUF2304)	Members of this family of hypothetical archaeal proteins have no known function.	34.27% (790/2305)	47.68% (1262/2647)	0.39918	2.43066e-05	0.000164268	0.436107	2.37434e-06	1.80522e-05	1.1955e-21	2.58662e-21
pfam14310	Fibronectin type III-like domain	This domain has a fibronectin type III-like structure [1]. It is often found in association with Pfam:PF00933 and Pfam:PF01915. Its function is unknown.	71.45% (1647/2305)	53.46% (1415/2647)	0.398156	9.22019e-05	0.000555124	0.337624	0.000630225	0.00260242	5.26655e-39	1.49866e-38
pfam05711	Macrocin-O-methyltransferase (TylF)	This family consists of bacterial macrocin O-methyltransferase (TylF) proteins. TylF is responsible for the methylation of macrocin to produce tylosin. Tylosin is a macrolide antibiotic used in veterinary medicine to treat infections caused by Gram-positive bacteria and as an animal growth promoter in the swine industry. It is produced by several Streptomyces species. As with other macrolides, th…	19.70% (454/2305)	13.68% (362/2647)	0.394643	0.000555546	0.00264204	0.367637	0.00130757	0.00487605	1.54026e-08	2.52268e-08
pfam09344	CT1975-like protein	CRISPR is a term for Clustered, Regularly Interspaced Short Palidromic Repeats. A number of protein families appear only in association with these repeats and are designated Cas (CRISPR-Associated) proteins. This family is represented by CT1975 of Chlorobium tepidum.	20.91% (482/2305)	21.65% (573/2647)	0.39377	0.000732051	0.00335388	0.46539	3.82712e-05	0.000222845	0.531399	0.5777
pfam03259	Roadblock/LC7 domain	This family includes proteins that are about 100 amino acids long and have been shown to be related [3]. Members of this family of proteins are associated with both flagellar outer arm dynein and Drosophila and rat brain cytoplasmic dynein. It is proposed that roadblock/LC7 family members may modulate specific dynein functions [2]. This family also includes Swiss:Q9Y2Q5 Golgi-associated MP1 adapt…	57.18% (1318/2305)	25.65% (679/2647)	0.393618	0.00321693	0.0117026	0.378888	0.00457659	0.0142753	3.72648e-114	3.09438e-113
pfam07143	CrtC N-terminal lipocalin domain	This family consists of several purple photosynthetic bacterial hydroxyneurosporene synthase (CrtC) proteins. The enzyme catalyses the conversion of various acyclic carotenes including 1-hydroxy derivatives. This broad substrate specificity reflects the participation of CrtC in 1'-HO-spheroidene and in spirilloxanthin biosynthesis [1]. This family also contains the members of the old Pfam family …	5.60% (129/2305)	5.78% (153/2647)	0.393384	0.0110216	0.0324032	n/a	n/a	n/a	0.805932	0.841921
pfam03971	Monomeric isocitrate dehydrogenase	NADP(+)-dependent isocitrate dehydrogenase (ICD) is an important enzyme of the intermediary metabolism, as it controls the carbon flux within the citric acid cycle and supplies the cell with 2-oxoglutarate EC:1.1.1.42 and NADPH for biosynthetic purposes [2].	52.02% (1199/2305)	51.00% (1350/2647)	0.393221	0.00421686	0.0146918	0.381345	0.00534675	0.016119	0.476302	0.522472
pfam10096	Uncharacterized protein conserved in bacteria (DUF2334)	This domain, found in various hypothetical bacterial proteins, has no known function.	21.43% (494/2305)	29.20% (773/2647)	0.393082	0.00411988	0.0143817	0.386924	0.00466811	0.0144605	4.25552e-10	7.28876e-10
pfam01008	Initiation factor 2 subunit family	This family includes initiation factor 2B alpha, beta and delta subunits from eukaryotes, initiation factor 2B subunits 1 and 2 from archaebacteria and some proteins of unknown function from prokaryotes. Initiation factor 2 binds to Met-tRNA, GTP and the small ribosomal subunit. Members of this family have also been characterised as 5-methylthioribose- 1-phosphate isomerases, an enzyme of the met…	34.88% (804/2305)	16.02% (424/2647)	0.389939	0.00244997	0.00928214	0.367688	0.00389766	0.0124421	3.2949e-53	1.16097e-52
pfam01464	Transglycosylase SLT domain	This family is distantly related to Pfam:PF00062. Members are found in phages, type II, type III and type IV secretion systems (reviewed in [4]).	72.54% (1672/2305)	53.53% (1417/2647)	0.388199	0.000348346	0.00175689	0.363192	0.000722502	0.002935	1.33986e-43	4.07738e-43
pfam06762	Lipase maturation factor	This family of transmembrane proteins includes the lipase maturation factor, LMF1. Lipoprotein lipase and hepatic lipase require LMF1 to fold into their active states [1,2]. The precise role of LMF1 in lipase folding has yet to be determined [3].	39.48% (910/2305)	19.53% (517/2647)	0.387077	0.000358808	0.001802	0.369775	0.000651708	0.0026813	3.76511e-54	1.34318e-53
pfam08267	Cobalamin-independent synthase, N-terminal domain	The N-terminal domain and C-terminal domains of cobalamin-independent synthases together define a catalytic cleft in the enzyme. The N-terminal domain is thought to bind the substrate, in particular, the negatively charged polyglutamate chain. The N-terminal domain is also thought to stabilise a loop from the C-terminal domain [1].	51.37% (1184/2305)	57.05% (1510/2647)	0.386028	0.000143796	0.000814926	0.37836	0.000170702	0.000838786	6.99527e-05	0.00010041
pfam13421	SPFH domain-Band 7 family	NULL	12.32% (284/2305)	24.40% (646/2647)	0.384853	0.00114809	0.0049542	0.401234	0.000560519	0.00236448	4.55803e-28	1.10126e-27
pfam11829	Protein of unknown function (DUF3349)	This family of proteins are functionally uncharacterised. This protein is found in bacteria. Proteins in this family are typically between 99 to 124 amino acids in length.	16.36% (377/2305)	23.95% (634/2647)	0.383171	0.0157736	0.0436461	0.355528	0.0246062	0.0581074	3.51199e-11	6.19403e-11
pfam12897	Alanine-glyoxylate amino-transferase	These proteins catalyse the reversible transfer of an amino group from the amino acid substrate to an acceptor alpha-keto acid [1]. They require pyridoxal 5'-phosphate (PLP) as a cofactor to catalyse this reaction. Trans-amination reactions are of central importance in amino acid metabolism and in links to carbohydrate and fat metabolism. This class of aminotransferases acts as dimers in a head-t…	32.49% (749/2305)	58.10% (1538/2647)	0.38225	0.0101039	0.0301119	0.384226	0.00953296	0.0264537	1.73303e-73	8.25947e-73
pfam07947	YhhN family	The members of this family are similar to the hypothetical protein yhhN expressed by E. coli (Swiss:P37616). Many of the members of this family are annotated as being possible transmembrane proteins, and in fact they all have a high proportion of hydrophobic residues.	44.47% (1025/2305)	31.24% (827/2647)	0.380219	0.000373265	0.00186084	0.357488	0.000797054	0.00319745	9.22868e-22	2.00209e-21
pfam01268	Formate--tetrahydrofolate ligase	NULL	21.48% (495/2305)	56.67% (1500/2647)	0.379622	0.0118665	0.0344185	0.463603	0.0010952	0.00419175	1.36995e-144	1.85687e-143
pfam09683	Bacteriocin (Lactococcin_972)	These sequences represent bacteriocins related to lactococcin. Members tend to be found in association with a seven transmembrane putative immunity protein.	7.51% (173/2305)	9.37% (248/2647)	0.378807	0.023921	0.0617321	0.397615	0.0134392	0.0356661	0.0214521	0.0271062
pfam13534	4Fe-4S dicluster domain	This family includes proteins containing domains which bind to iron-sulfur clusters. Members include bacterial ferredoxins, various dehydrogenases, and various reductases. The structure of the domain is an alpha-antiparallel beta sandwich.	17.57% (405/2305)	26.33% (697/2647)	0.378675	0.00540199	0.0180357	n/a	n/a	n/a	1.21367e-13	2.27231e-13
pfam10014	2OG-Fe dioxygenase	This family contains 2-oxoglutarate (2OG) and Fe-dependent dioxygenases. It includes L-isoleucine dioxygenase (IDO) [1,2].	10.98% (253/2305)	6.35% (168/2647)	0.375035	0.00609627	0.0198652	0.364484	0.00771325	0.0220428	6.58795e-09	1.08852e-08
pfam11964	SpoIIAA-like	These proteins adopt an alpha/beta SpoIIAA-like fold, similar to that found in STAT (Pfam:PF01740). They adopt open and closed conformations arising from different arrangements of their alpha-2 and alpha-3 helices. They may be membrane associated and may function as carriers of non-polar compounds [1].	10.54% (243/2305)	11.75% (311/2647)	0.37352	0.00287452	0.0106945	0.328543	0.00891261	0.0249011	0.190017	0.220569
pfam14256	YwiC-like protein	The YwiC-like protein family includes the B. subtilis YwiC protein Swiss:P46909, which is functionally uncharacterised. This domain family is found in bacteria, and is approximately 130 amino acids in length. There is a single completely conserved residue G that may be functionally important.	11.89% (274/2305)	27.16% (719/2647)	0.371866	0.0118515	0.0343962	0.39172	0.00776127	0.0221519	3.18459e-42	9.5244e-42
pfam04072	Leucine carboxyl methyltransferase	Family of leucine carboxyl methyltransferases EC:2.1.1.- . This family may need divides a the full alignment contains a significantly shorter mouse sequence.	44.21% (1019/2305)	34.19% (905/2647)	0.370844	0.00142388	0.0059237	0.330696	0.00377818	0.0121342	6.18292e-13	1.14265e-12
pfam00797	N-acetyltransferase	Arylamine N-acetyltransferase (NAT) is a cytosolic enzyme of approximately 30kDa. It facilitates the transfer of an acetyl group from Acetyl Coenzyme A on to a wide range of arylamine, N-hydroxyarylamines and hydrazines. Acetylation of these compounds generally results in inactivation. NAT is found in many species from Mycobacteria (M. tuberculosis, M. smegmatis etc) to man. It was the first enzy…	46.72% (1077/2305)	23.08% (611/2647)	0.370315	0.00161802	0.00656182	0.335561	0.00416163	0.0131634	4.86282e-69	2.19707e-68
pfam09290	Prokaryotic acetaldehyde dehydrogenase, dimerisation	Members of this family are found in prokaryotic acetaldehyde dehydrogenase (acylating), and adopt a structure consisting of an alpha-beta-alpha-beta(3) core. They mediate dimerisation of the protein [1].	40.52% (934/2305)	25.24% (668/2647)	0.36871	0.00392096	0.0137768	0.323566	0.0113513	0.0307776	2.15004e-30	5.40398e-30
pfam09704	CRISPR-associated protein (Cas_Cas5)	CRISPR is a term for Clustered, Regularly Interspaced Short Palindromic Repeats. A number of protein families appear only in association with these repeats and are designated Cas (CRISPR-Associated) proteins. This small Cas family is represented by CT1134 of Chlorobium tepidum.	24.47% (564/2305)	26.56% (703/2647)	0.368401	0.000850928	0.00381753	0.44248	3.62415e-05	0.000212954	0.0959526	0.114775
pfam08681	Protein of unknown function (DUF1778)	This is a family of uncharacterised proteins. The structure of one of the hypothetical proteins in this family has been solved and it forms a helix structure which may form interactions with DNA.	11.28% (260/2305)	18.17% (481/2647)	0.368046	0.00151058	0.00621701	0.329044	0.00341585	0.0111979	9.55738e-12	1.71042e-11
pfam03029	Conserved hypothetical ATP binding protein	Members of this family are found in a range of archaea and eukaryotes and have hypothesised ATP binding activity.	57.14% (1317/2305)	25.12% (665/2647)	0.367871	0.00628473	0.0204306	0.353142	0.00870356	0.0244079	4.96181e-118	4.47114e-117
pfam02696	Uncharacterized ACR, YdiU/UPF0061 family	NULL	22.43% (517/2305)	30.30% (802/2647)	0.36665	0.00133464	0.00561141	0.351629	0.00208806	0.00732531	3.88945e-10	6.6688e-10
pfam14231	GXWXG protein	This domain is found in bacteria and eukaryotes, and is approximately 60 amino acids in length. There is a conserved GXWXG motif. This domain is frequently found at the N-terminus of Pfam:PF14232.	18.66% (430/2305)	18.93% (501/2647)	0.359626	0.00579038	0.019091	0.320893	0.0142294	0.0372506	0.826872	0.861345
pfam03632	Glycosyl hydrolase family 65 central catalytic domain	This family of glycosyl hydrolases contains vacuolar acid trehalase and maltose phosphorylase.Maltose phosphorylase (MP) is a dimeric enzyme that catalyses the conversion of maltose and inorganic phosphate into beta-D-glucose-1-phosphate and glucose. The central domain is the catalytic domain, which binds a phosphate ion that is proximal the the highly conserved Glu. The arrangement of the phosph…	73.58% (1696/2305)	42.58% (1127/2647)	0.354117	0.00194906	0.00766978	0.300647	0.00798528	0.0226905	2.40077e-109	1.85431e-108
pfam01927	Mut7-C RNAse domain	RNAse domain of the PIN fold [1] with an inserted Zinc Ribbon at the C terminus [2].	29.41% (678/2305)	12.73% (337/2647)	0.352518	0.0042791	0.0148394	0.325266	0.00829604	0.0234624	5.16591e-48	1.68594e-47
pfam03636	Glycosyl hydrolase family 65, N-terminal domain	This family of glycosyl hydrolases contains vacuolar acid trehalase and maltose phosphorylase.Maltose phosphorylase (MP) is a dimeric enzyme that catalyses the conversion of maltose and inorganic phosphate into beta-D-glucose-1-phosphate and glucose. This domain is believed to be essential for catalytic activity [1] although its precise function remains unknown.	73.54% (1695/2305)	42.31% (1120/2647)	0.349152	0.00227431	0.00872798	0.318998	0.00517605	0.0157309	6.71717e-111	5.29753e-110
pfam08798	CRISPR associated protein	This domain forms an anti-parallel beta strand structure with flanking alpha helical regions.	22.26% (513/2305)	22.06% (584/2647)	0.349034	0.00265686	0.0100022	0.413835	0.000246405	0.00116586	0.890876	0.918627
pfam10005	zinc-ribbon domain	This family appears to be a true zinc-ribbon, with two sets of putative zinc-binding domains in tandem.	10.93% (252/2305)	15.07% (399/2647)	0.344894	0.0146283	0.041075	0.324908	0.021548	0.0521439	1.66689e-05	2.45419e-05
pfam11175	Protein of unknown function (DUF2961)	This family of proteins has no known function.	14.45% (333/2305)	18.81% (498/2647)	0.343587	0.00196443	0.0077005	0.309776	0.00513602	0.0156357	4.44534e-05	6.4378e-05
pfam00553	Cellulose binding domain	Two tryptophan residues are involved in cellulose binding. Cellulose binding domain found in bacteria.	47.59% (1097/2305)	17.45% (462/2647)	0.34163	0.00290685	0.0107979	0.318943	0.00531736	0.0160735	1.36948e-116	1.19424e-115
pfam09707	CRISPR-associated protein (Cas_Cas2CT1978)	This entry represents a minor branch of the Cas2 family of CRISPR-associated protein which are found in IPR003799. Cas proteins are found adjacent to a characteristic short, palindromic repeat cluster termed CRISPR, a probable mobile DNA element.	14.53% (335/2305)	15.04% (398/2647)	0.339772	0.0102405	0.0303699	0.402113	0.0015933	0.00581154	0.630418	0.675686
pfam00756	Putative esterase	This family contains Esterase D Swiss:P10768. However it is not clear if all members of the family have the same function. This family is related to the Pfam:PF00135 family.	81.43% (1877/2305)	85.80% (2271/2647)	0.335818	0.017882	0.0484365	0.327912	0.0148408	0.0385672	3.52731e-05	5.12661e-05
pfam13559	Domain of unknown function (DUF4129)	This presumed domain is found at the C-terminus of proteins that contain a transglutaminase core domain. The function of this domain is unknown. The domain has a conserved TXXE motif.	75.66% (1744/2305)	38.50% (1019/2647)	0.335429	0.0101974	0.0302989	0.263014	0.0417809	0.0903681	1.75346e-156	2.88255e-155
pfam00303	Thymidylate synthase	This is a family of proteins that are flavin-dependent thymidylate synthases.	59.70% (1376/2305)	86.02% (2277/2647)	0.332231	0.0191753	0.051296	0.349667	0.0129992	0.0346681	1.36254e-99	9.25991e-99
pfam07045	Domain of unknown function (DUF1330)	This family consists of several hypothetical bacterial proteins of around 90 residues in length. The function of this family is unknown.	44.73% (1031/2305)	21.72% (575/2647)	0.331849	0.00197333	0.00772264	0.281815	0.00867264	0.0243516	4.73161e-67	2.06679e-66
pfam14451	Mut7-C ubiquitin	This member of the ubiquitin superfamily is found at the N-terminus of Mut7-C like RNAses, suggestive of an RNA-binding role [2].	28.68% (661/2305)	12.20% (323/2647)	0.33178	0.00822745	0.0253001	0.317405	0.011419	0.0309061	8.37881e-48	2.72353e-47
pfam16697	Inner membrane component of T3SS, cytoplasmic domain	Yop-YscD-cpl is the cytoplasmic domain of Yop proteins like YscD from Proteobacteria. YscD forms part of the inner membrane component of the bacterial type III secretion injectosome apparatus [1,2].	87.85% (2025/2305)	84.36% (2233/2647)	0.330829	0.0168613	0.0462251	0.351105	0.00996936	0.0274194	0.000414285	0.00057581
pfam04343	Protein of unknown function, DUF488	This family includes several proteins of uncharacterised function.	64.12% (1478/2305)	59.54% (1576/2647)	0.32996	0.000448952	0.00218542	0.309267	0.00077404	0.00311624	0.00103034	0.00140753
pfam01915	Glycosyl hydrolase family 3 C-terminal domain	This domain is involved in catalysis and may be involved in binding beta-glucan [1]. This domain is found associated with Pfam:PF00933.	78.26% (1804/2305)	55.35% (1465/2647)	0.329868	0.00194292	0.00765522	0.269272	0.00904965	0.025237	4.30738e-66	1.85648e-65
pfam02446	4-alpha-glucanotransferase	These enzymes EC:2.4.1.25 transfer a segment of a (1,4)-alpha-D-glucan to a new 4-position in an acceptor, which may be glucose or (1,4)-alpha-D-glucan [1].	62.00% (1429/2305)	75.71% (2004/2647)	0.327706	0.00239967	0.00913526	0.348678	0.0011197	0.00427101	2.19483e-25	5.05444e-25
pfam01427	D-ala-D-ala dipeptidase	NULL	40.69% (938/2305)	20.29% (537/2647)	0.324062	0.00489432	0.0167047	0.282618	0.0135337	0.0357904	1.73724e-55	6.33215e-55
pfam03711	Orn/Lys/Arg decarboxylase, C-terminal domain	NULL	33.19% (765/2305)	20.25% (536/2647)	0.321622	0.00170217	0.00683602	0.297804	0.00367297	0.011885	7.07269e-25	1.61804e-24
pfam04239	Protein of unknown function (DUF421)	YDFR family	21.21% (489/2305)	25.99% (688/2647)	0.318792	0.00179683	0.00717375	0.279171	0.00528989	0.0160152	8.94001e-05	0.000127985
pfam13580	SIS domain	SIS (Sugar ISomerase) domains are found in many phosphosugar isomerases and phosphosugar binding proteins. SIS domains are also found in proteins that regulate the expression of genes involved in synthesis of phosphosugars.	62.43% (1439/2305)	29.88% (791/2647)	0.314764	0.00152929	0.00627432	0.246706	0.0123859	0.0332234	2.4698e-118	2.25057e-117
pfam07161	LppX_LprAFG lipoprotein	This family consists of several putative lipoproteins from Mycobacterium species. The function of this family is unknown.	30.54% (704/2305)	19.23% (509/2647)	0.314739	0.0113345	0.0332204	0.287207	0.0208815	0.0508042	3.36952e-20	7.13495e-20
pfam00691	OmpA family	The Pfam entry also includes MotB and related proteins which are not included in the Prosite family.	57.09% (1316/2305)	31.24% (827/2647)	0.314418	0.0020091	0.00783037	0.26958	0.0076642	0.0219444	2.23043e-75	1.09851e-74
pfam16911	Phthiocerol/phthiodiolone dimycocerosyl transferase C-terminus	NULL	9.72% (224/2305)	9.03% (239/2647)	0.312258	0.0138899	0.0393506	0.307168	0.0155688	0.0402038	0.406089	0.450943
pfam02040	Arsenical pump membrane protein	NULL	44.90% (1035/2305)	24.03% (636/2647)	0.311085	0.0025901	0.00976631	0.248059	0.0165905	0.0423561	2.62564e-54	9.39438e-54
pfam01809	Haemolytic domain	This domain has haemolytic activity [1]. It is found in short (73-103 amino acid) proteins and contains three conserved cysteine residues.	83.99% (1936/2305)	73.97% (1958/2647)	0.30783	0.00554677	0.0184156	0.231377	0.0333041	0.0748012	6.94917e-18	1.41603e-17
pfam03841	L-seryl-tRNA selenium transferase	NULL	32.89% (758/2305)	31.43% (832/2647)	0.307093	0.00241338	0.00917278	0.273133	0.00665836	0.0194606	0.285605	0.324558
pfam08774	VRR-NUC domain	NULL	2.04% (47/2305)	5.10% (135/2647)	0.306027	0.190997	0.308439	0.511123	0.0191124	0.0474227	5.74897e-09	9.5119e-09
pfam09107	Elongation factor SelB, winged helix	Members of this family adopt a winged-helix fold, with an alpha/beta structure consisting of three alpha-helices and a twisted three-stranded antiparallel beta-sheet, with an alpha-beta-alpha-alpha-beta-beta connectivity. They are involved in both DNA and RNA binding [1].	30.72% (708/2305)	30.15% (798/2647)	0.303992	0.00345801	0.0123899	0.284128	0.00614862	0.0181952	0.664802	0.709514
pfam12688	Tetratrico peptide repeat	BH0479 of Bacillus halodurans is a hypothetical protein which contains a tetratrico peptide repeat (TPR) structural motif. The TPR motif is often involved in mediating protein-protein interactions. This protein is likely to function as a dimer. The first 48 amino acids are not present in the clone construct. This Pfam entry includes tetratricopeptide-like repeats not detected by the Pfam:PF00515,…	33.10% (763/2305)	16.02% (424/2647)	0.300822	0.00293099	0.0108536	0.273282	0.00677449	0.0197231	6.18853e-45	1.94657e-44
pfam01276	Orn/Lys/Arg decarboxylase, major domain	NULL	33.88% (781/2305)	20.70% (548/2647)	0.299898	0.00345198	0.0123776	0.274811	0.00737456	0.0212095	1.94903e-25	4.49903e-25
pfam01964	Radical SAM ThiC family	ThiC is found within the thiamine biosynthesis operon. ThiC is involved in pyrimidine biosynthesis [1]. ThiC participates in the formation of 4-Amino-5-hydroxymethyl-2-methylpyrimidine from AIR, an intermediate in the de novo pyrimidine biosynthesis. Thic is a member of the radical SAM superfamily [3].	64.77% (1493/2305)	55.61% (1472/2647)	0.296333	0.00807539	0.0249131	0.258606	0.0201996	0.0495198	5.9785e-11	1.04645e-10
pfam00188	Cysteine-rich secretory protein family	This is a large family of cysteine-rich secretory proteins, antigen 5, and pathogenesis-related 1 proteins (CAP) that are found in a wide range of organisms, including prokaryotes [2] and non-vertebrate eukaryotes [3], The nine subfamilies of the mammalian CAP 'super'family include: the human glioma pathogenesis-related 1 (GLIPR1), Golgi associated pathogenesis related-1 (GAPR1) proteins, peptida…	66.12% (1524/2305)	44.84% (1187/2647)	0.292483	0.00315272	0.0115261	0.252085	0.00908779	0.0253277	3.1403e-51	1.07158e-50
pfam13240	zinc-ribbon domain	This family consists of a single zinc ribbon domain, ie half of a pair as in family DZR. Pfam:PF12773.	38.09% (878/2305)	32.72% (866/2647)	0.291225	0.0161633	0.0446205	0.280915	0.0185516	0.0463636	8.24549e-05	0.000118112
pfam10006	Uncharacterized conserved protein (DUF2249)	Members of this family of hypothetical bacterial proteins have no known function.	18.74% (432/2305)	26.82% (710/2647)	0.290162	0.00804734	0.0248427	0.272085	0.0122492	0.0328959	1.55578e-11	2.76495e-11
pfam09992	Phosphodiester glycosidase	This domain, found in various hypothetical bacterial proteins, has no known function.	48.68% (1122/2305)	27.69% (733/2647)	0.287032	0.00335153	0.0121273	0.221102	0.0232079	0.0554452	2.13479e-52	7.42523e-52
pfam03916	Polysulphide reductase, NrfD	NrfD is an integral transmembrane protein with loops in both the periplasm and the cytoplasm. NrfD is thought to participate in the transfer of electrons, from the quinone pool into the terminal components of the Nrf pathway [1].	34.49% (795/2305)	25.50% (675/2647)	0.286637	0.00363051	0.0128817	0.255319	0.00919975	0.0255921	5.28904e-12	9.52497e-12
pfam03611	PTS system sugar-specific permease component	This family includes bacterial transmembrane proteins with a putative sugar-specific permease function, including and analogous to the IIC component of the PTS system. It has been suggested that this permease may form part of an L-ascorbate utilisation pathway, with proposed specificity for 3-keto-L-gulonate (formed by hydrolysis of L-ascorbate)[1]. This family includes the IIC component of the g…	11.93% (275/2305)	26.33% (697/2647)	0.283729	0.0253533	0.0648646	0.300651	0.017252	0.0435754	3.34854e-38	9.39678e-38
pfam10088	Uncharacterised protein conserved in bacteria (DUF2326)	This domain, found in various hypothetical bacterial proteins, has no known function.	4.25% (98/2305)	6.61% (175/2647)	0.28196	0.132218	0.234303	0.47584	0.00533734	0.0161015	0.000284358	0.000398872
pfam03583	Secretory lipase	These lipases are expressed and secreted during the infection cycle of these pathogens. In particular, C. albicans has a large number of different lipases, possibly reflecting broad lipolytic activity, which may contribute to the persistence and virulence of C. albicans in human tissue [1].	48.81% (1125/2305)	43.97% (1164/2647)	0.277936	0.0149654	0.0418239	0.216282	0.0567359	0.116553	0.000675492	0.000929566
pfam12161	HsdM N-terminal domain	This domain is found at the N-terminus of the methylase subunit of Type I DNA methyltransferases. This domain family is found in bacteria and archaea, and is typically between 123 and 138 amino acids in length. The family is found in association with Pfam:PF02384. Mutations in this region of EcoKI methyltransferase Swiss:P08957 abolish the normally strong preference of this system for methylating…	46.07% (1062/2305)	53.68% (1421/2647)	0.274808	0.000616252	0.0029017	0.316403	3.71478e-05	0.000217428	9.84998e-08	1.56993e-07
pfam08546	Ketopantoate reductase PanE/ApbA C terminal	This is a family of 2-dehydropantoate 2-reductases also known as ketopantoate reductases, EC:1.1.1.169. The reaction catalysed by this enzyme is: (R)-pantoate + NADP(+) <=> 2-dehydropantoate + NADPH. AbpA catalyses the NADPH reduction of ketopantoic acid to pantoic acid in the alternative pyrimidine biosynthetic (APB) pathway [2]. ApbA and PanE are allelic [2]. ApbA, the ketopantoate reductase en…	60.35% (1391/2305)	58.90% (1559/2647)	0.273583	0.00285847	0.0106431	0.248277	0.00559621	0.0167924	0.309689	0.350534
pfam10502	Signal peptidase, peptidase S26	This is a family of membrane signal serine endopeptidases which function in the processing of newly-synthesised secreted proteins. Peptidase S26 removes the hydrophobic, N-terminal, signal peptides as proteins are translocated across membranes. The active site residues take the form of a catalytic dyad that is Ser, Lys in subfamily S26A; the Ser is the nucleophile in catalysis, and the Lys is the…	54.71% (1261/2305)	54.40% (1440/2647)	0.271649	0.0032536	0.0118151	0.27369	0.0024132	0.00828512	0.8413	0.873058
pfam08443	RimK-like ATP-grasp domain	This ATP-grasp domain is found in the ribosomal S6 modification enzyme RimK [1].	37.22% (858/2305)	18.59% (492/2647)	0.268879	0.00489427	0.0167047	0.218198	0.0219686	0.0529339	6.57948e-49	2.16909e-48
pfam06742	Protein of unknown function (DUF1214)	This family represents the C-terminal region of several hypothetical proteins of unknown function. Family members are mostly bacterial, but a few are also found in eukaryotes and archaea.	28.16% (649/2305)	22.06% (584/2647)	0.268665	0.0183647	0.0495055	0.222852	0.0500681	0.104963	8.98292e-07	1.38545e-06
pfam07748	Glycosyl hydrolases family 38 C-terminal domain	Glycosyl hydrolases are key enzymes of carbohydrate metabolism.	50.76% (1170/2305)	33.43% (885/2647)	0.262419	0.00659546	0.0211866	n/a	n/a	n/a	4.90928e-35	1.31835e-34
pfam09261	Alpha mannosidase middle domain	Members of this family adopt a structure consisting of three alpha helices, in an immunoglobulin/albumin-binding domain-like fold. They are predominantly found in the enzyme alpha-mannosidase [1].	48.55% (1119/2305)	32.98% (873/2647)	0.260042	0.00703584	0.0222552	0.236358	0.014047	0.0368729	7.25461e-29	1.78018e-28
pfam02797	Chalcone and stilbene synthases, C-terminal domain	This domain of chalcone synthase is reported to be structurally similar to domains in thiolase and beta-ketoacyl synthase. The differences in activity are accounted for by differences in the N-terminal domain.	63.90% (1473/2305)	25.50% (675/2647)	0.258717	0.0133211	0.0379427	0.226462	0.0301886	0.0688746	2.07591e-166	3.97693e-165
pfam06559	2'-deoxycytidine 5'-triphosphate deaminase (DCD)	This family consists of several bacterial 2'-deoxycytidine 5'-triphosphate deaminase proteins (EC:3.5.4.13).	15.10% (348/2305)	23.04% (610/2647)	0.248495	0.0350133	0.0844408	0.306582	0.00848868	0.0239396	1.36824e-12	2.50955e-12
pfam13230	Glutamine amidotransferases class-II	This family captures members that are not found in Pfam:PF00310.	28.16% (649/2305)	20.14% (533/2647)	0.24843	0.0101218	0.0301119	0.194097	0.0434402	0.0929739	4.33579e-11	7.62209e-11
pfam01470	Pyroglutamyl peptidase	NULL	20.56% (474/2305)	31.09% (823/2647)	0.246467	0.0387751	0.0912885	0.276889	0.0192413	0.0477155	3.10535e-17	6.25181e-17
pfam03773	Predicted permease	This family of integral membrane proteins are predicted to be permeases of unknown specificity.	50.50% (1164/2305)	39.67% (1050/2647)	0.228128	0.0122319	0.0352633	0.184715	0.0397676	0.0868059	2.37436e-14	4.50786e-14
pfam00633	Helix-hairpin-helix motif	The helix-hairpin-helix DNA-binding motif is found to be duplicated in the central domain of RuvA [2]. The HhH domain of DisA, a bacterial checkpoint control protein, is a DNA-binding domain [5].	73.15% (1686/2305)	55.35% (1465/2647)	0.223211	0.0182653	0.0493059	0.174532	0.0579845	0.118276	6.45407e-39	1.83336e-38
pfam02384	N-6 DNA Methylase	Restriction-modification (R-M) systems protect a bacterial cell against invasion of foreign DNA by endonucleolytic cleavage of DNA that lacks a site specific modification. The R-M system is a complex containing three polypeptides: M (this family), S (Pfam:PF01420), and R [4]. This family consists of N-6 adenine-specific DNA methylase EC:2.1.1.72 from Type I and Type IC restriction systems. These …	72.62% (1674/2305)	72.65% (1923/2647)	0.200422	0.0278878	0.0704761	0.26108	0.00276969	0.00929632	1	1
pfam01420	Type I restriction modification DNA specificity domain	This domain is also known as the target recognition domain (TRD). Restriction-modification (R-M) systems protect a bacterial cell against invasion of foreign DNA by endonucleolytic cleavage of DNA that lacks a site specific modification. The host genome is protected from cleavage by methylation of specific nucleotides in the target sites. In type I systems, both restriction and modification activ…	43.56% (1004/2305)	52.25% (1383/2647)	0.17313	0.03069	0.0761799	0.237155	0.0020728	0.00728339	1.04272e-09	1.76361e-09
pfam04095	Nicotinate phosphoribosyltransferase (NAPRTase) family	Nicotinate phosphoribosyltransferase (EC:2.4.2.11) is the rate limiting enzyme that catalyses the first reaction in the NAD salvage synthesis. This family also includes Pre-B cell enhancing factor that is a cytokine Swiss:P43490. This family is related to Quinolinate phosphoribosyltransferase Pfam:PF01729.	42.69% (984/2305)	67.51% (1787/2647)	0.171569	0.0661106	0.138611	0.225883	0.0134953	0.0357308	2.3795e-69	1.0801e-68
pfam07690	Major Facilitator Superfamily	NULL	100.00% (2305/2305)	99.85% (2643/2647)	1.43118e-08	1	1	-293.269	5.904e-16	2.68423e-14	0.128429	0.151486
pfam13564	DoxX-like family	This family of uncharacterised proteins are related to DoxX Pfam:PF07681.	66.85% (1541/2305)	33.28% (881/2647)	-0.157282	0.161433	0.27159	-0.262741	0.0181723	0.0456438	6.63531e-125	6.68477e-124
pfam13238	AAA domain	NULL	30.59% (705/2305)	11.41% (302/2647)	-0.15806	0.140543	0.244139	-0.28965	0.00630105	0.018573	1.58512e-63	6.55326e-63
pfam01391	Collagen triple helix repeat (20 copies)	Members of this family belong to the collagen superfamily [1]. Collagens are generally extracellular structural proteins involved in formation of connective tissue structure. The alignment contains 20 copies of the G-X-Y repeat that forms a triple helix. The first position of the repeat is glycine, the second and third positions can be any residue but are frequently proline and hydroxy-proline. C…	26.85% (619/2305)	14.62% (387/2647)	-0.165635	0.11434	0.208613	-0.253254	0.0126768	0.0339432	1.71994e-26	4.05094e-26
pfam00394	Multicopper oxidase	Many of the proteins in this family contain multiple similar copies of this plastocyanin-like domain.	52.71% (1215/2305)	31.77% (841/2647)	-0.167459	0.0722054	0.147484	-0.254105	0.00602539	0.0179012	1.63346e-50	5.50063e-50
pfam00201	UDP-glucoronosyl and UDP-glucosyl transferase	NULL	69.24% (1596/2305)	31.58% (836/2647)	-0.16833	0.14217	0.246425	-0.272299	0.0167886	0.0426443	1.3728e-157	2.35213e-156
pfam00282	Pyridoxal-dependent decarboxylase conserved domain	NULL	86.64% (1997/2305)	43.75% (1158/2647)	-0.169791	0.202969	0.323267	-0.333222	0.0113383	0.0307774	2.603e-229	2.43581e-227
pfam13011	leucine-zipper of insertion element IS481	This is the upstream region of the conjoined ORF AB of insertion element 481. The significance of IS481 in the detection of Bordetella pertussis is discussed in [1]. The B portion of the ORF AB carries the transposase activity in family rve, PFAM:PF00665.	35.05% (808/2305)	18.06% (478/2647)	-0.175504	0.0566306	0.123102	-0.260601	0.00388005	0.0124035	3.50661e-42	1.04618e-41
pfam13508	Acetyltransferase (GNAT) domain	This domain catalyses N-acetyltransferase reactions.	63.21% (1457/2305)	44.54% (1179/2647)	-0.179476	0.0311964	0.0771664	-0.225888	0.00519314	0.0157619	1.31241e-39	3.75658e-39
pfam14552	Tautomerase enzyme	NULL	25.34% (584/2305)	12.01% (318/2647)	-0.181361	0.0745	0.151067	-0.242896	0.0170749	0.0432738	6.54396e-34	1.73059e-33
pfam01139	tRNA-splicing ligase RtcB	This family of RNA ligases (EC:6.5.1.3) join 2',3'-cyclic phosphate and 5'-OH ends. They catalyse the splicing of tRNA and may also participate in tRNA repair and recovery from stress-induced RNA damage [1-3].	62.52% (1441/2305)	26.48% (701/2647)	-0.184543	0.0586946	0.126237	-0.250704	0.00969687	0.0267929	2.17257e-146	3.03785e-145
pfam12974	ABC transporter, phosphonate, periplasmic substrate-binding protein	This is a family of periplasmic proteins which are part of the transport system for alkylphosphonate uptake.	25.81% (595/2305)	17.72% (469/2647)	-0.184662	0.0624029	0.132237	-0.229275	0.019053	0.0473498	5.86882e-12	1.05535e-11
pfam13250	Domain of unknown function (DUF4041)	This presumed domain is functionally uncharacterised. This domain family is found in bacteria, archaea and viruses, and is approximately 60 amino acids in length. The family is found in association with Pfam:PF10544.	11.37% (262/2305)	4.87% (129/2647)	-0.187757	0.198082	0.316864	-0.338871	0.016378	0.0418848	2.78699e-17	5.61785e-17
pfam15975	Flotillin	Flotillin is a family of lipid-membrane-associated proteins found in bacteria, archaea and eukaryotes. The family is found in association with Pfam:PF01145, another integral membrane-associated domain. Flotillins in vertebrates are associated with sphingolipids and cholesterol-enriched membrane microdomains known as lipid-rafts. These rafts along with other membrane components are important in ce…	45.94% (1059/2305)	19.68% (521/2647)	-0.187778	0.0563624	0.122721	-0.240646	0.0130477	0.0347502	7.57787e-88	4.43196e-87
pfam12770	CHAT domain	These proteins appear to be related to peptidases in peptidase clan CD that includes the caspases. This domain has been termed the CHAT domain for Caspase HetF Associated with Tprs. This family has been identified as a sister group to the separins [1].	57.35% (1322/2305)	22.29% (590/2647)	-0.192992	0.0584172	0.12581	-0.252134	0.0135041	0.0357331	1.42598e-143	1.89585e-142
pfam13565	Homeodomain-like domain	NULL	37.14% (856/2305)	17.64% (467/2647)	-0.193181	0.0365814	0.0873239	-0.269946	0.00303548	0.0100832	3.99417e-54	1.42281e-53
pfam02225	PA domain	The PA (Protease associated) domain is found as an insert domain in diverse proteases. The PA domain is also found in a plant vacuolar sorting receptor Swiss:O22925 and members of the RZF family Swiss:O43567. It has been suggested that this domain forms a lid-like structure that covers the active site in active proteases, and is involved in protein recognition in vacuolar sorting receptors [1].	65.03% (1499/2305)	35.13% (930/2647)	-0.194271	0.059291	0.126981	-0.242126	0.0175545	0.0442898	3.91653e-99	2.6506e-98
pfam00754	F5/8 type C domain	This domain is also known as the discoidin (DS) domain family [1].	56.83% (1310/2305)	29.28% (775/2647)	-0.194762	0.0564972	0.122958	-0.235094	0.0192622	0.0477155	3.49093e-86	1.97063e-85
pfam13231	Dolichyl-phosphate-mannose-protein mannosyltransferase	This family contains members that are not captured by Pfam:PF02366.	78.05% (1799/2305)	43.14% (1142/2647)	-0.196237	0.091324	0.175518	-0.281605	0.0117931	0.0318422	8.6456e-142	1.11001e-140
pfam08751	TrwC relaxase	Relaxases are DNA strand transferases which function during the conjugative cell to cell DNA transfer. TrwC binds to the origin of transfer (oriT) and melts the double helix.	38.35% (884/2305)	23.57% (624/2647)	-0.196894	0.0236619	0.0612629	-0.258882	0.00263425	0.00892156	1.79227e-29	4.44279e-29
pfam08031	Berberine and berberine like	This domain is found in the berberine bridge and berberine bridge- like enzymes which are involved in the biosynthesis of numerous isoquinoline alkaloids. They catalyse the transformation of the N-methyl group of (S)-reticuline into the C-8 berberine bridge carbon of (S)-scoulerine [1][2].	64.25% (1481/2305)	23.72% (628/2647)	-0.200813	0.0571862	0.123795	-0.250679	0.0179646	0.0451726	1.36688e-186	4.05564e-185
pfam13420	Acetyltransferase (GNAT) domain	NULL	71.71% (1653/2305)	56.21% (1488/2647)	-0.203759	0.037885	0.0897266	-0.269557	0.00479562	0.0148046	9.31376e-30	2.31583e-29
pfam05534	HicB family	This family consists of several bacterial HicB related proteins. The function of HicB is unknown although it is thought to be involved in pilus formation. It has been speculated that HicB performs a function antagonistic to that of pili and yet is necessary for invasion of certain niches [1].	41.69% (961/2305)	30.98% (820/2647)	-0.204126	0.0232233	0.0603577	-0.244025	0.00567739	0.0170019	5.41939e-15	1.03904e-14
pfam08450	SMP-30/Gluconolaconase/LRE-like region	This family describes a region that is found in proteins expressed by a variety of eukaryotic and prokaryotic species. These proteins include various enzymes, such as senescence marker protein 30 (SMP-30, Swiss:Q15493), gluconolactonase (Swiss:Q01578) and luciferin-regenerating enzyme (LRE, Swiss:Q86DU5). SMP-30 is known to hydrolyse diisopropyl phosphorofluoridate in the liver, and has been note…	74.23% (1711/2305)	35.21% (932/2647)	-0.204234	0.0685748	0.14227	-0.307064	0.00482357	0.0148501	9.74219e-171	2.03457e-169
pfam04250	Protein of unknown function (DUF429)	NULL	32.32% (745/2305)	17.94% (475/2647)	-0.204686	0.0521422	0.115437	-0.254869	0.016335	0.0418299	1.25825e-31	3.22245e-31
pfam00872	Transposase, Mutator family	NULL	58.70% (1353/2305)	62.67% (1659/2647)	-0.20546	0.0147542	0.0413552	-0.185908	0.0221534	0.0532368	0.00464083	0.00609344
pfam03235	Protein of unknown function DUF262	NULL	55.62% (1282/2305)	53.42% (1414/2647)	-0.206307	0.0153121	0.0425675	-0.23991	0.00344934	0.0112749	0.122554	0.145026
pfam11127	Protein of unknown function (DUF2892)	This family is conserved in bacteria. The function is not known.	42.95% (990/2305)	18.40% (487/2647)	-0.206424	0.0279645	0.0706144	-0.271921	0.00359051	0.0116601	7.68113e-80	3.97198e-79
pfam04945	YHS domain	This short presumed domain is about 50 amino acid residues long. It often contains two cysteines that may be functionally important. This domain is found in copper transporting ATPases, some phenol hydroxylases and in a set of uncharacterised membrane proteins including Swiss:Q9CNI0. This domain is named after three of the most conserved amino acids it contains. The domain may be metal binding, p…	20.48% (472/2305)	21.57% (571/2647)	-0.206751	0.0468984	0.106355	-0.239697	0.019939	0.0490949	0.363728	0.40678
pfam03600	Citrate transporter	NULL	56.62% (1305/2305)	42.54% (1126/2647)	-0.207317	0.0182299	0.0492664	-0.235704	0.00674605	0.0196785	5.33494e-23	1.1843e-22
pfam05901	Excalibur calcium-binding domain	Extracellular Ca2+-dependent nuclease YokF from Bacillus subtilis and several other surface-exposed proteins from diverse bacteria are encoded in the genomes in two paralogous forms that differ by a ~45 amino acid fragment, which comprises a novel conserved domain. Sequence analysis of this domain revealed a conserved DxDxDGxxCE motif, which is strikingly similar to the Ca2+-binding loop of the c…	55.84% (1287/2305)	44.92% (1189/2647)	-0.207412	0.0176931	0.0480069	n/a	n/a	n/a	2.12879e-14	4.04637e-14
pfam07693	KAP family P-loop domain	The KAP (after Kidins220/ARMS and PifA) family of predicted NTPases are sporadically distributed across a wide phylogenetic range in bacteria and in animals. Many of the prokaryotic KAP NTPases are encoded in plasmids and tend to undergo disruption to form pseudogenes. A unique feature of all eukaryotic and certain bacterial KAP NTPases is the presence of two or four transmembrane helices inserte…	18.92% (436/2305)	11.64% (308/2647)	-0.212699	0.0656032	0.13779	-0.261104	0.016915	0.0429168	1.04404e-12	1.91854e-12
pfam13620	Carboxypeptidase regulatory-like domain	NULL	62.82% (1448/2305)	24.10% (638/2647)	-0.213997	0.0362335	0.0867667	-0.294262	0.00355049	0.0115551	2.23091e-170	4.63915e-169
pfam03808	Glycosyl transferase WecB/TagA/CpsF family	NULL	32.80% (756/2305)	16.55% (438/2647)	-0.21408	0.0354224	0.0852543	-0.25282	0.0125962	0.0337474	1.16944e-40	3.39732e-40
pfam08002	Protein of unknown function (DUF1697)	This family contains many hypothetical bacterial proteins.	68.24% (1573/2305)	34.45% (912/2647)	-0.214993	0.113183	0.206902	-0.311002	0.0194255	0.0480672	1.1675e-126	1.21649e-125
pfam09299	Mu transposase, C-terminal	Members of this family are found in various prokaryotic integrases and transposases. They adopt a beta-barrel structure with Greek-key topology [1].	25.81% (595/2305)	11.56% (306/2647)	-0.215548	0.0314247	0.0774772	-0.288824	0.00368791	0.0119154	1.41388e-38	3.98836e-38
pfam00893	Small Multidrug Resistance protein	This family is the Small Multidrug Resistance (SMR) family. Several members have been shown to export a range of toxins, including ethidium bromide ([1] and quaternary ammonium compounds [2], through coupling with proton influx [3].	84.16% (1940/2305)	48.70% (1289/2647)	-0.216585	0.0892148	0.173216	-0.298751	0.0137944	0.0363305	8.11384e-158	1.40007e-156
pfam08402	TOBE domain	The TOBE domain [1] (Transport-associated OB) always occurs as a dimer as the C-terminal strand of each domain is supplied by the partner. Probably involved in the recognition of small ligands such as molybdenum (eg Swiss:P46930) and sulphate (Swiss:P16676). Found in ABC transporters immediately after the ATPase domain. In this family a strong RPE motif is found at the presumed N-terminus of the …	92.45% (2131/2305)	70.12% (1856/2647)	-0.219058	0.10359	0.193685	-0.312792	0.0203804	0.0499086	1.48547e-93	9.37524e-93
pfam13578	Methyltransferase domain	This family appears to be a methyltransferase domain.	67.16% (1548/2305)	32.94% (872/2647)	-0.221024	0.0592664	0.126981	-0.314342	0.00717951	0.020728	8.12746e-130	8.80807e-129
pfam09954	Uncharacterized protein conserved in bacteria (DUF2188)	This domain, found in various hypothetical bacterial proteins, has no known function.	16.05% (370/2305)	7.22% (191/2647)	-0.221226	0.0827276	0.163619	-0.330414	0.00773834	0.0221004	1.00888e-22	2.2264e-22
pfam07282	Putative transposase DNA-binding domain	This putative domain is found at the C-terminus of a large number of transposase proteins. This domain contains four conserved cysteines suggestive of a zinc binding domain. Given the need for transposases to bind DNA as well as the large number of DNA-binding zinc fingers we hypothesise this domain is DNA-binding.	32.97% (760/2305)	17.23% (456/2647)	-0.223292	0.0246808	0.0633488	-0.256904	0.00858188	0.0241419	8.01642e-38	2.24312e-37
pfam02627	Carboxymuconolactone decarboxylase family	Carboxymuconolactone decarboxylase (CMD) EC:4.1.1.44 is involved in protocatechuate catabolism. In some bacteria a gene fusion event leads to expression of CMD with a hydrolase involved in the same pathway [1]. In these bifunctional proteins (e.g. Swiss:O67982) CMD represents the C-terminal domain, Pfam:PF00561 represents the N-terminal domain.	90.85% (2094/2305)	74.91% (1983/2647)	-0.223752	0.117186	0.212743	-0.335461	0.0170341	0.0431948	6.44689e-51	2.19221e-50
pfam03649	Uncharacterised protein family (UPF0014)	NULL	46.77% (1078/2305)	36.27% (960/2647)	-0.223988	0.0133582	0.0380256	-0.248955	0.00548951	0.0165052	7.70786e-14	1.44812e-13
pfam13338	Transcriptional regulator, AbiEi antitoxin	AbiEi_4 is the cognate antitoxin of the type IV toxin-antitoxin 'innate immunity' bacterial abortive infection (Abi) system that protects bacteria from the spread of a phage infection. The Abi system is activated upon infection with phage to abort the cell thus preventing the spread of phage through viral replication. There are some 20 or more Abis, and they are predominantly plasmid-encoded lact…	37.96% (875/2305)	38.04% (1007/2647)	-0.224756	0.0102154	0.03032	-0.236436	0.00532479	0.0160744	0.953218	0.979177
pfam14016	Protein of unknown function (DUF4232)	This family of proteins is functionally uncharacterised. This family of proteins is found in bacteria. Proteins in this family are typically between 177 and 242 amino acids in length. Many members of this family are lipoproteins.	59.22% (1365/2305)	28.18% (746/2647)	-0.225614	0.0245535	0.0631244	-0.263768	0.00789265	0.0224556	6.00903e-109	4.59747e-108
pfam02129	X-Pro dipeptidyl-peptidase (S15 family)	NULL	73.54% (1695/2305)	40.54% (1073/2647)	-0.22672	0.0658676	0.138223	-0.316105	0.0075862	0.0217349	4.43517e-123	4.39542e-122
pfam03537	Glycoside-hydrolase family GH114	This family is recognised as a glycosyl-hydrolase family, number 114. It is endo-alpha-1,4-polygalactosaminidase, a rare enzyme. It is proposed to be TIM-barrel, the most common structure amongst the catalytic domains of glycosyl-hydrolases [1].	42.52% (980/2305)	10.09% (267/2647)	-0.229986	0.0623331	0.132219	-0.314793	0.00958816	0.0265577	4.8884e-157	8.11841e-156
pfam12643	MazG-like family	This family of short proteins are distantly related to the MazG enzyme. This suggests that these proteins are enzymes that catalyse a related reaction.	39.05% (900/2305)	15.04% (398/2647)	-0.233144	0.0509291	0.113279	-0.336057	0.00375498	0.0120809	7.62702e-83	4.13286e-82
pfam08940	Domain of unknown function (DUF1918)	This domain, found in various hypothetical bacterial proteins, has no known function.	51.84% (1195/2305)	15.94% (422/2647)	-0.233361	0.0257832	0.0658106	-0.258724	0.0133821	0.0355357	3.99825e-163	7.36951e-162
pfam11941	Domain of unknown function (DUF3459)	This presumed domain is functionally uncharacterised. This domain is found in bacteria. This domain is about 110 amino acids in length. This domain is found associated with Pfam:PF00128, Pfam:PF02922.	87.64% (2020/2305)	63.85% (1690/2647)	-0.234316	0.0682858	0.142045	-0.31935	0.0092938	0.0258219	2.09422e-86	1.18632e-85
pfam14667	Polysaccharide biosynthesis C-terminal domain	This family represents the C-terminal integral membrane region of polysaccharide biosynthesis proteins.	41.04% (946/2305)	44.28% (1172/2647)	-0.236928	0.0070152	0.0222047	-0.246256	0.00404589	0.0128424	0.0229273	0.0288951
pfam13379	NMT1-like family	This family is closely related to the Pfam:PF09084 family.	55.18% (1272/2305)	23.46% (621/2647)	-0.237023	0.0138748	0.0393312	-0.280855	0.00307224	0.0101858	9.38049e-118	8.39071e-117
pfam00854	POT family	The POT (proton-dependent oligopeptide transport) family all appear to be proton dependent transporters [1].	60.69% (1399/2305)	42.54% (1126/2647)	-0.237163	0.0154253	0.042857	-0.237859	0.014513	0.03782	2.37223e-37	6.58487e-37
pfam14742	N-terminal domain of (some) glycogen debranching enzymes	This domain is found on the N-terminal of some glycogen debranching enzymes and is usually followed by the GDE_C (PF06202) and in this sense it is analogous (but probably not homologous) to the GDE_N (PF12439). Its exact function is unknown	44.95% (1036/2305)	13.86% (367/2647)	-0.237257	0.0183123	0.0494047	-0.270648	0.0069929	0.0202673	1.7039e-132	1.8973e-131
pfam03988	Repeat of Unknown Function (DUF347)	This repeat is found as four tandem repeats in a family of bacterial membrane proteins. Each repeat contains two transmembrane regions and a conserved tryptophan.	20.78% (479/2305)	8.42% (223/2647)	-0.238207	0.0332222	0.0808542	-0.298115	0.00792945	0.0225461	1.1242e-35	3.05436e-35
pfam13847	Methyltransferase domain	This family appears to be have methyltransferase activity.	79.61% (1835/2305)	50.40% (1334/2647)	-0.242316	0.0272456	0.068963	-0.318076	0.00257843	0.00876548	2.75249e-104	1.97838e-103
pfam09348	Domain of unknown function (DUF1990)	This family of proteins are functionally uncharacterised.	62.73% (1446/2305)	34.23% (906/2647)	-0.243156	0.0434788	0.100227	-0.287674	0.0166938	0.0425474	3.39699e-90	2.04576e-89
pfam01548	Transposase	Transposase proteins are necessary for efficient DNA transposition. This family includes an amino-terminal region of the pilin gene inverting protein (PIVML) and members of the IS111A/IS1328/IS1533 family of transposases.	61.61% (1420/2305)	46.01% (1218/2647)	-0.243816	0.00524908	0.0176118	-0.300158	0.000401117	0.00176656	4.53765e-28	1.09688e-27
pfam04321	RmlD substrate binding domain	L-rhamnose is a saccharide required for the virulence of some bacteria. Its precursor, dTDP-L-rhamnose, is synthesised by four different enzymes the final one of which is RmlD. The RmlD substrate binding domain is responsible for binding a sugar nucleotide [1,2].	81.69% (1883/2305)	79.86% (2114/2647)	-0.244608	0.0453895	0.103876	-0.289768	0.015476	0.040033	0.104402	0.124484
pfam06094	Gamma-glutamyl cyclotransferase, AIG2-like	GGACT, gamma-glutamylamine cyclotransferase, is a ubiquitous enzyme found in bacteria, plants, and metazoans from Dictyostelium through to humans. It converts gamma-glutamylamines to free amines and 5-oxoproline.	31.89% (735/2305)	12.24% (324/2647)	-0.245977	0.0237674	0.0614801	-0.275296	0.0106488	0.0291369	3.2443e-64	1.35045e-63
pfam00690	Cation transporter/ATPase, N-terminus	Members of this families are involved in Na+/K+, H+/K+, Ca++ and Mg++ transport.	60.43% (1393/2305)	53.27% (1410/2647)	-0.246409	0.00672342	0.0214815	-0.23727	0.00768379	0.0219865	4.18347e-07	6.53298e-07
pfam13276	HTH-like domain	This domain contains a predicted helix-turn-helix suggesting a DNA-binding function.	58.44% (1347/2305)	57.08% (1511/2647)	-0.246409	0.00312532	0.0114571	-0.236203	0.00337656	0.0110852	0.341414	0.383854
pfam10282	Lactonase, 7-bladed beta-propeller	This entry contains bacterial 6-phosphogluconolactonases (6PGL)YbhE-type (EC:3.1.1.31) which hydrolyse 6-phosphogluconolactone to 6-phosphogluconate. The entry also contains the fungal muconate lactonising enzyme carboxy-cis,cis-muconate cyclase (EC:5.5.1.5) and muconate cycloisomerase (EC:5.5.1.1), which convert cis,cis-muconates to muconolactones and vice versa as part of the microbial beta-ket…	64.95% (1497/2305)	25.80% (683/2647)	-0.248592	0.0253132	0.0648646	-0.301302	0.00603679	0.0179232	1.47004e-172	3.16515e-171
pfam08000	Bacterial PH domain	This family contains many bacterial hypothetical proteins. The structures of Swiss:A1SD03, PDB:3hsa, and Swiss:A3QB43, PDB:3dcx, show similarities to the PH or pleckstrin homology domain. First evidence of PH-like domains in bacteria suggests role in cell envelope stress response [1].	32.32% (745/2305)	16.96% (449/2647)	-0.248936	0.0173896	0.0473624	-0.275701	0.00682116	0.0198078	2.00062e-36	5.48762e-36
pfam14329	Domain of unknown function (DUF4386)	This family of proteins is functionally uncharacterised. This family of proteins is found in bacteria, archaea and eukaryotes. Proteins in this family are typically between 214 and 245 amino acids in length.	26.68% (615/2305)	6.20% (164/2647)	-0.249684	0.0487995	0.109465	-0.35242	0.00550297	0.0165346	5.2456e-90	3.13962e-89
pfam13289	SIR2-like domain	This family of proteins are related to the sirtuins.	20.43% (471/2305)	14.58% (386/2647)	-0.249988	0.0136611	0.038818	-0.356273	0.000269318	0.00125486	6.86556e-08	1.10039e-07
pfam01661	Macro domain	This domain is an ADP-ribose binding module. It is found in a number of otherwise unrelated proteins. It is found at the C-terminus of the macro-H2A histone protein Swiss:Q02874. This domain is found in the non-structural proteins of several types of ssRNA viruses such as NSP3 from alphaviruses Swiss:P03317. This domain is also found on its own in a family of proteins from bacteria Swiss:P75918, …	69.02% (1591/2305)	48.55% (1285/2647)	-0.250443	0.00904418	0.0273862	-0.250778	0.00728318	0.0209735	1.65217e-48	5.42107e-48
pfam02350	UDP-N-acetylglucosamine 2-epimerase	This family consists of UDP-N-acetylglucosamine 2-epimerases EC:5.1.3.14 this enzyme catalyses the production of UDP-ManNAc from UDP-GlcNAc. Note that some of the enzymes is this family are bifunctional such as Swiss:O35826 and Swiss:Q9Z0P6 in this instance Pfam matches only the N-terminal half of the protein suggesting that the additional C-terminal part (when compared to mono-functional members…	48.68% (1122/2305)	35.13% (930/2647)	-0.251226	0.011478	0.0335788	-0.246928	0.0105246	0.0288497	5.1858e-22	1.13056e-21
pfam02293	AmiS/UreI family transporter	This family includes UreI and proton gated urea channel as well as putative amide transporters [1].	13.41% (309/2305)	6.31% (167/2647)	-0.251391	0.0499428	0.111713	-0.299156	0.0194854	0.0481625	3.02086e-17	6.08423e-17
pfam09359	VTC domain	This presumed domain is found in the yeast vacuolar transport chaperone proteins VTC2, VTC3 and VTC4. This domain is also found in a variety of bacterial proteins.	26.12% (602/2305)	26.07% (690/2647)	-0.252521	0.0141843	0.0400652	-0.249158	0.0137638	0.0362711	0.974131	1
pfam08445	FR47-like protein	The members of this family are similar to the C-terminal region of the D. melanogaster hypothetical protein FR47 (Swiss:Q9VR51). This protein has been found to consist of two N-acyltransferase-like domains swapped with the C-terminal strands.	65.60% (1512/2305)	33.06% (875/2647)	-0.252893	0.0446566	0.102415	-0.340472	0.00607904	0.0180368	1.67889e-117	1.48807e-116
pfam07978	NIPSNAP	Members of this family include many hypothetical proteins. It also includes members of the NIPSNAP family which have putative roles in vesicular transport [1]. This domain is often found in duplicate.	29.63% (683/2305)	10.16% (269/2647)	-0.253056	0.0184915	0.0497347	n/a	n/a	n/a	1.79226e-68	8.00103e-68
pfam03724	META domain	Small domain family found in proteins of of unknown function. Some are secreted (e.g. Swiss:O25998) and implicated in motility in bacteria. Also occurs in Leishmania spp. as an essential gene. Over-expression in L.amazonensis increases virulence (Swiss:O43987; [1]). A pair of cysteine residues show correlated conservation, suggesting that they form a disulphide bond.	40.74% (939/2305)	24.71% (654/2647)	-0.254781	0.00696814	0.0220852	-0.272902	0.00379975	0.0121872	2.43752e-33	6.40442e-33
pfam02374	Anion-transporting ATPase	This Pfam family represents a conserved domain, which is sometimes repeated, in an anion-transporting ATPase. The ATPase is involved in the removal of arsenate, antimonite, and arsenate from the cell.	74.92% (1727/2305)	39.67% (1050/2647)	-0.256344	0.0752218	0.152206	-0.371751	0.00669936	0.0195677	7.10612e-141	8.9814e-140
pfam13401	AAA domain	NULL	51.54% (1188/2305)	21.46% (568/2647)	-0.256427	0.00469004	0.0161116	-0.361272	6.34272e-05	0.000345625	2.95137e-109	2.27597e-108
pfam01244	Membrane dipeptidase (Peptidase family M19)	NULL	56.92% (1312/2305)	30.15% (798/2647)	-0.256784	0.0122619	0.0353284	n/a	n/a	n/a	3.54521e-81	1.87919e-80
pfam13088	BNR repeat-like domain	This family of proteins contains BNR-like repeats suggesting these proteins may act as sialidases.	34.53% (796/2305)	24.29% (643/2647)	-0.256966	0.0172758	0.0472251	-0.244227	0.0219431	0.0529009	3.0258e-15	5.83572e-15
pfam13020	Domain of unknown function (DUF3883)	This is a domain is uncharacterised. It is found on restriction endonucleases.	17.18% (396/2305)	8.50% (225/2647)	-0.257173	0.0293311	0.0734204	-0.345424	0.00249316	0.00853362	3.68214e-20	7.79351e-20
pfam12903	Protein of unknown function (DUF3830)	This is a family of bacterial and archaeal proteins, the structure for one of whose members has been characterised. PDB:3kop from Swiss:A0JVT3 probably adopts a new hexameric form compared to previous structures. The putative active is near the domain interface. 3kop is most closely related, structurally to PDB:1zx8, where the potential active site is located near residues E51 and Y53 (conserved …	27.07% (624/2305)	12.54% (332/2647)	-0.257291	0.0157917	0.0436708	-0.279522	0.00857515	0.0241381	2.72813e-38	7.66459e-38
pfam03733	Inner membrane component domain	Domain occurs as one or more copies in bacterial and eukaryotic proteins. These are membrane proteins of four TM regions, two appearing in each of the two copies when both are present. Many of the latter members also carry the sodium/calcium exchanger protein family Pfam:PF01699, which have multipass membrane regions.	74.14% (1709/2305)	58.52% (1549/2647)	-0.259121	0.022985	0.0599023	-0.26622	0.0176241	0.0444405	4.197e-31	1.06645e-30
pfam14026	Protein of unknown function (DUF4242)	This family of proteins is functionally uncharacterised. This family of proteins is found in bacteria and archaea. Proteins in this family are typically between 90 and 170 amino acids in length. There is a single completely conserved residue C that may be functionally important.	25.12% (579/2305)	13.90% (368/2647)	-0.260304	0.0124235	0.0357074	-0.30056	0.003813	0.0122152	1.80776e-23	4.03883e-23
pfam08125	Mannitol dehydrogenase C-terminal domain	NULL	47.72% (1100/2305)	38.23% (1012/2647)	-0.260409	0.00593199	0.0194097	-0.285826	0.00224529	0.00779187	1.86563e-11	3.30956e-11
pfam07853	Protein of unknown function (DUF1648)	Members of this family are hypothetical proteins expressed by either bacterial or archaeal species. Some of these are annotated as being transmembrane proteins, and in fact many of these sequences contain a high proportion of hydrophobic residues.	24.43% (563/2305)	34.98% (926/2647)	-0.26049	0.0119352	0.0345968	-0.247879	0.0154328	0.0399672	5.86813e-16	1.14814e-15
pfam04328	Selenoprotein, putative	Small bacterial protein of unknown function. Structural modelling suggests this domain may bind nucleic acids [1].	36.31% (837/2305)	32.07% (849/2647)	-0.260648	0.00309536	0.0113824	-0.258896	0.00314719	0.0104005	0.00176951	0.00239046
pfam04972	BON domain	This domain is found in a family of osmotic shock protection proteins (e.g. Swiss:P27291). It is also found in some Secretins and a group of potential haemolysins. Its likely function is attachment to phospholipid membranes [1].	40.13% (925/2305)	11.18% (296/2647)	-0.260901	0.0214585	0.0564816	-0.283669	0.0121352	0.0326679	4.25251e-126	4.36555e-125
pfam04199	Putative cyclase	Proteins in this family are thought to be cyclase enzymes. They are found in proteins involved in antibiotic synthesis. However they are also found in organisms that do not make antibiotics pointing to a wider role for these proteins. The proteins contain a conserved motif HXGTHXDXPXH that is likely to form part of the active site.	70.02% (1614/2305)	38.19% (1011/2647)	-0.262748	0.0114377	0.0334814	-0.331589	0.00102412	0.00396692	4.37808e-113	3.58649e-112
pfam13777	Domain of unknown function (DUF4173)	This domain of unknown function contains multiple predicted transmembrane domains.	30.85% (711/2305)	14.32% (379/2647)	-0.264636	0.00882089	0.0268297	-0.275589	0.0063595	0.0187208	1.11828e-44	3.50163e-44
pfam13434	L-lysine 6-monooxygenase (NADPH-requiring)	This is family of Rossmann fold oxidoreductases that catalyses the NADPH-dependent hydroxylation of lysine at the N6 position, EC:1.14.13.59.	65.25% (1504/2305)	33.06% (875/2647)	-0.264764	0.045469	0.104006	-0.306978	0.0201612	0.0495067	6.2104e-115	5.2374e-114
pfam02567	Phenazine biosynthesis-like protein	PhzC/PhzF is involved in dimerisation of two 2,3-dihydro-3-oxo-anthranilic acid molecules to create PCA by P. fluorescens [1]. This family also contains Swiss:P28176, though there is no significant sequence similarity to Pfam:PF00303 members. This family appears to be distantly related to Pfam:PF01678, including containing a weak internal duplication. However members of this family do not contain…	80.04% (1845/2305)	42.58% (1127/2647)	-0.266554	0.0313186	0.0772557	-0.373331	0.00190575	0.00677016	6.42474e-165	1.20706e-163
pfam10400	Virulence activator alpha C-term	This structure is homo-dimeric, and the domain here is the C-terminal half of the structure, often associated with PadR upstream, (Pfam:PF03551), which is a transcriptional regulator.	76.62% (1766/2305)	46.88% (1241/2647)	-0.26708	0.0204488	0.0543661	-0.349211	0.00204547	0.00722124	7.20667e-104	5.14943e-103
pfam01935	Domain of unknown function DUF87	The function of this prokaryotic domain is unknown. It contains several conserved aspartates and histidines that could be metal ligands.	31.93% (736/2305)	20.55% (544/2647)	-0.268518	0.0040912	0.0143132	-0.305012	0.000754631	0.00304627	8.63919e-20	1.81591e-19
pfam00866	Ring hydroxylating beta subunit	This subunit has a similar structure to NTF-2 and scytalone dehydratase.	22.73% (524/2305)	16.17% (428/2647)	-0.27043	0.0150001	0.0418775	-0.31526	0.0045744	0.0142753	5.56914e-09	9.22691e-09
pfam14403	Circularly permuted ATP-grasp type 2	Circularly permuted ATP-grasp prototyped by Roseiflexus RoseRS_2616 that is associated in gene neighborhoods with a GCS2-like COOH-NH2 ligase, alpha/beta hydrolase fold peptidase, GAT-II -like amidohydrolase, and M20 peptidase. Members of this family are predicted to be involved in the biosynthesis of small peptides [1].	38.96% (898/2305)	23.57% (624/2647)	-0.271167	0.00789001	0.0244843	-0.360997	0.000380448	0.00169631	1.51689e-31	3.87668e-31
pfam13540	Regulator of chromosome condensation (RCC1) repeat	NULL	20.43% (471/2305)	10.16% (269/2647)	-0.271714	0.0323033	0.0791507	-0.324864	0.00826831	0.0234061	4.87255e-24	1.10022e-23
pfam02423	Ornithine cyclodeaminase/mu-crystallin family	This family contains the bacterial Ornithine cyclodeaminase enzyme EC:4.3.1.12, which catalyses the deamination of ornithine to proline [1]. This family also contains mu-Crystallin the major component of the eye lens in several Australian marsupials, mRNA for this protein has also been found in human retina [2].	63.43% (1462/2305)	36.42% (964/2647)	-0.272187	0.00392337	0.0137768	-0.308202	0.000790753	0.00317784	4.85775e-81	2.56654e-80
pfam00667	FAD binding domain	This domain is found in sulfite reductase, NADPH cytochrome P450 reductase, Nitric oxide synthase and methionine synthase reductase.	31.32% (722/2305)	21.76% (576/2647)	-0.273013	0.0280091	0.0706698	-0.297086	0.0167612	0.0426227	2.45885e-14	4.66463e-14
pfam01527	Transposase	Transposase proteins are necessary for efficient DNA transposition. This family consists of various E. coli insertion elements and other bacterial transposases some of which are members of the IS3 family.	64.86% (1495/2305)	54.63% (1446/2647)	-0.273032	0.00151271	0.00621702	-0.298415	0.000343117	0.00155141	2.56453e-13	4.76843e-13
pfam00932	Lamin Tail Domain	The lamin-tail domain (LTD), which has an immunoglobulin (Ig) fold, is found in Nuclear Lamins, Chlo1887 from Chloroflexus, and several bacterial proteins where it occurs with membrane associated hydrolases of the metallo-beta-lactamase,synaptojanin, and calcineurin-like phosphoesterase superfamilies [1].	61.78% (1424/2305)	27.09% (717/2647)	-0.273793	0.0123901	0.0356327	-0.331489	0.00207094	0.00728339	1.37411e-135	1.58071e-134
pfam01156	Inosine-uridine preferring nucleoside hydrolase	NULL	74.32% (1713/2305)	78.84% (2087/2647)	-0.274214	0.021254	0.056136	-0.27474	0.0163397	0.0418299	0.000181323	0.000256413
pfam14534	Domain of unknown function (DUF4440)	NULL	66.12% (1524/2305)	25.95% (687/2647)	-0.275397	0.00358748	0.0127671	-0.351213	0.000181878	0.00088885	2.74237e-181	7.33207e-180
pfam11870	Domain of unknown function (DUF3390)	This domain is functionally uncharacterised. This domain is found in bacteria. This presumed domain is about 90 amino acids in length. This domain is found associated with Pfam:PF02589. This domain is found on most LutB proteins in association with DUF162 and usually Fer4_8. The LutABC operon is involved in lactate-utilisation and is essential. Duf162, Pfam:PF02589, is over-represented in the hum…	49.07% (1131/2305)	23.31% (617/2647)	-0.276355	0.00750109	0.0235232	-0.294468	0.00407017	0.0129013	1.83783e-80	9.60566e-80
pfam01232	Mannitol dehydrogenase Rossmann domain	NULL	47.38% (1092/2305)	37.51% (993/2647)	-0.277544	0.00336423	0.0121547	-0.30212	0.001252	0.00469212	2.78455e-12	5.05772e-12
pfam11338	Protein of unknown function (DUF3140)	Some members in this family of proteins are annotated as DNA binding proteins. No function is currently known.	33.54% (773/2305)	7.74% (205/2647)	-0.277898	0.0142967	0.0403586	n/a	n/a	n/a	7.36202e-119	6.74644e-118
pfam09250	Bifunctional DNA primase/polymerase, N-terminal	Members of this family adopt a structure consisting of a core of antiparallel beta sheets. They are found in various bacterial hypothetical proteins, and have been shown to harbour both primase and polymerase activities [1].	56.70% (1307/2305)	21.04% (557/2647)	-0.278639	0.00566857	0.0187544	-0.340605	0.000570597	0.00239976	4.95938e-150	7.29074e-149
pfam06067	Domain of unknown function (DUF932)	Family of prokaryotic proteins with unknown function. Contains a number of highly conserved polar residues that could suggest an enzymatic activity.	9.07% (209/2305)	2.53% (67/2647)	-0.278746	0.109029	0.20132	-0.440356	0.0114838	0.0310629	5.52099e-24	1.24491e-23
pfam01695	IstB-like ATP binding protein	This protein contains an ATP/GTP binding P-loop motif. It is found associated with IS21 family insertion sequences [1]. The function of this protein is unknown, but it may perform a transposase function [2].	50.85% (1172/2305)	41.52% (1099/2647)	-0.278907	0.000948525	0.00420377	-0.291606	0.000362249	0.00162399	5.70904e-11	1.00001e-10
pfam14518	Iron-containing redox enzyme	The CADD, Chlamydia protein associating with death domains, crystal structure reveals a dimer of seven-helical bundles. Each bundle contains a di-iron centre adjacent to an internal cavity that forms an active site similar to that of methane mono-oxygenase hydrolase [1].	62.60% (1443/2305)	26.41% (699/2647)	-0.279829	0.00929822	0.0280431	-0.356617	0.000969524	0.00378804	9.90875e-148	1.40163e-146
pfam02834	LigT like Phosphoesterase	Members of this family are bacterial and archaeal RNA ligases that are able to ligate tRNA half molecules containing 2',3'-cyclic phosphate and 5' hydroxyl termini to products containing the 2',5' phosphodiester linkage. Each member of this family contains an internal duplication, each of which contains an HXTX motif that defines the family. The structure of a related protein is known [1]. They b…	24.21% (558/2305)	10.39% (275/2647)	-0.279876	0.031308	0.0772557	-0.32545	0.0113578	0.0307776	1.38251e-38	3.90213e-38
pfam06480	FtsH Extracellular	This domain is found in the FtsH family of proteins. FtsH is the only membrane-bound ATP-dependent protease universally conserved in prokaryotes ([1]). It only efficiently degrades proteins that have a low thermodynamic stability - e.g. it lacks robust unfoldase activity. This feature may be key and implies that this could be a criterion for degrading a protein. In Oenococcus oeni FtsH is involve…	33.19% (765/2305)	29.92% (792/2647)	-0.280951	0.00455489	0.0156814	-0.282277	0.00391192	0.0124788	0.0141076	0.0180461
pfam04198	Putative sugar-binding domain	This probable domain is found in bacterial transcriptional regulators such as DeoR and SorC. These proteins have an amino-terminal helix-turn-helix Pfam:PF00325 that binds to DNA. This domain is probably the ligand regulator binding region. SorC is regulated by sorbose and other members of this family are likely to be regulated by other sugar substrates.	59.31% (1367/2305)	45.41% (1202/2647)	-0.281892	0.00482854	0.0165277	n/a	n/a	n/a	1.58982e-22	3.49415e-22
pfam13459	4Fe-4S single cluster domain	NULL	67.03% (1545/2305)	29.39% (778/2647)	-0.282246	0.0458966	0.104683	-0.402984	0.00404548	0.0128424	8.06841e-158	1.39718e-156
pfam08843	Nucleotidyl transferase AbiEii toxin, Type IV TA system	This family was recently identified as belonging to the nucleotidyltransferase superfamily [1]. AbiEii is the cognate toxin of the type IV toxin-antitoxin 'innate immunity' bacterial abortive infection (Abi) system that protects bacteria from the spread of a phage infection. The Abi system is activated upon infection with phage to abort the cell thus preventing the spread of phage through viral r…	45.47% (1048/2305)	32.11% (850/2647)	-0.282496	0.000920728	0.00409586	-0.286871	0.000520467	0.00221438	6.097e-22	1.32624e-21
pfam02036	SCP-2 sterol transfer family	This domain is involved in binding sterols. It is found in the SCP2 protein Swiss:P22307, as well as the C terminus of Swiss:P51659 the enzyme estradiol 17 beta-dehydrogenase EC:1.1.1.62. The UNC-24 protein Swiss:Q17372 contains an SPFH domain Pfam:PF01145 [2].	51.63% (1190/2305)	16.81% (445/2647)	-0.28258	0.0118338	0.0343867	-0.299927	0.00737237	0.0212095	4.34267e-152	6.62427e-151
pfam03243	Alkylmercury lyase	Alkylmercury lyase (EC:4.99.1.2) cleaves the carbon-mercury bond of organomercurials such as phenylmercuric acetate.	14.19% (327/2305)	8.35% (221/2647)	-0.283169	0.0184221	0.0496166	-0.395926	0.00085107	0.00338398	6.97843e-11	1.21928e-10
pfam02581	Thiamine monophosphate synthase/TENI	Thiamine monophosphate synthase (TMP) (EC:2.5.1.3) catalyses the substitution of the pyrophosphate of 2-methyl-4-amino-5- hydroxymethylpyrimidine pyrophosphate by 4-methyl-5- (beta-hydroxyethyl)thiazole phosphate to yield thiamine phosphate [1]. This Pfam family also includes the regulatory protein TENI (Swiss:P25053).	85.42% (1969/2305)	79.00% (2091/2647)	-0.283722	0.0479763	0.108129	-0.341183	0.0121097	0.0326205	4.38245e-09	7.28562e-09
pfam09286	Pro-kumamolisin, activation domain	Members of this family are found in various subtilase propeptides, and adopt a ferredoxin-like fold, with an alpha+beta sandwich. Cleavage of the domain results in activation of the peptide [1].	18.61% (429/2305)	4.95% (131/2647)	-0.283842	0.0323663	0.0791824	-0.3139	0.0178266	0.0449006	2.39597e-53	8.46067e-53
pfam07411	Domain of unknown function (DUF1508)	This family represents a series of bacterial domains of unknown function of around 50 residues in length. Members of this family are often found as tandem repeats and in some cases represent the whole protein. All member proteins are described as being hypothetical.	18.79% (433/2305)	10.54% (279/2647)	-0.284781	0.018568	0.049868	-0.292306	0.0149052	0.0387121	1.66985e-16	3.31788e-16
pfam10517	Electron transfer DM13	The DM13 domain is a component of a novel electron-transfer system potentially involved in oxidative modification of animal cell-surface proteins [1]. It contains a nearly absolutely conserved cysteine, which could be involved in a redox reaction, either as a naked thiol group or through binding a prosthetic group like heme [1].	28.24% (651/2305)	9.63% (255/2647)	-0.291733	0.0097141	0.0290994	-0.326608	0.0037293	0.012024	4.17043e-65	1.75852e-64
pfam04586	Caudovirus prohead serine protease	Family of Caudovirus prohead serine proteases also found in a number of bacteria possibly as the result of horizontal transfer.	15.31% (353/2305)	13.49% (357/2647)	-0.292256	0.00820943	0.0252774	-0.25062	0.0171067	0.0433055	0.0675486	0.0819067
pfam03756	A-factor biosynthesis hotdog domain	The AfsA family are key enzymes in A-factor biosynthesis, which is essential for streptomycin production and resistance. This domain is distantly related to the thioester dehydratase FabZ family and therefore has a HotDog domain [2].	30.67% (707/2305)	8.73% (231/2647)	-0.292907	0.0164724	0.0453945	-0.319222	0.00857311	0.0241381	3.45686e-88	2.02908e-87
pfam13483	Beta-lactamase superfamily domain	This family is part of the beta-lactamase superfamily and is related to Pfam:PF00753.	86.38% (1991/2305)	49.49% (1310/2647)	-0.29327	0.0819805	0.162495	-0.398476	0.0104021	0.0285314	1.21411e-175	2.91028e-174
pfam14832	Putative oxalocrotonate tautomerase enzyme	4-oxalocrotonate tautomerase enzyme is involved in the anthranilate synthase pathway.1	7.64% (176/2305)	6.65% (176/2647)	-0.293339	0.031841	0.0783005	-0.334607	0.0135819	0.0358758	0.183606	0.213433
pfam14498	Glycosyl hydrolase family 65, N-terminal domain	This domain represents a domain found to the N-terminus of the glycosyl hydrolase 65 family catalytic domain.	29.93% (690/2305)	12.62% (334/2647)	-0.293366	0.0137498	0.0390469	-0.320203	0.00683949	0.0198482	2.97558e-51	1.01608e-50
pfam13579	Glycosyl transferase 4-like domain	NULL	89.59% (2065/2305)	61.50% (1628/2647)	-0.293733	0.0188196	0.0504713	-0.358198	0.00382837	0.0122557	1.24994e-120	1.17644e-119
pfam03745	Domain of unknown function (DUF309)	This domain is found in eubacterial and archaebacterial proteins of unknown function. The proteins contain a motif HXXXEXX(W/Y) where X can be any amino acid. This motif is likely to be functionally important and may be involved in metal binding.	41.00% (945/2305)	16.70% (442/2647)	-0.29406	0.00760238	0.0238094	-0.307008	0.00530675	0.0160522	3.60661e-81	1.90966e-80
pfam05816	Toxic anion resistance protein (TelA)	This family consists of several prokaryotic TelA like proteins. TelA and KlA are associated with tellurite resistance [1] and plasmid fertility inhibition [2].	21.74% (501/2305)	11.56% (306/2647)	-0.294243	0.0237716	0.0614801	-0.302572	0.0192797	0.0477325	4.18247e-22	9.14693e-22
pfam01019	Gamma-glutamyltranspeptidase	NULL	75.01% (1729/2305)	32.64% (864/2647)	-0.294814	0.00989349	0.0295808	-0.375255	0.000971745	0.00379343	1.59954e-201	7.34281e-200
pfam04860	Phage portal protein	Bacteriophage portal proteins form a dodecamer and is located at a five-fold vertex of the viral capsid. The portal complex forms a channel through which the viral DNA is packaged into the capsid, and exits during infection. The portal protein is though to rotate during DNA packaging [1]. Portal proteins from different phage show little sequence homology, so this family does not represent all por…	17.18% (396/2305)	15.49% (410/2647)	-0.295554	0.00874608	0.0266363	-0.202289	0.0622217	0.125083	0.113618	0.13501
pfam13347	MFS/sugar transport protein	This family is part of the major facilitator superfamily of membrane transport proteins.	45.34% (1045/2305)	40.54% (1073/2647)	-0.296702	0.00216465	0.00835954	-0.271455	0.00429761	0.0135459	0.000680605	0.000935807
pfam06470	SMC proteins Flexible Hinge Domain	This family represents the hinge region of the SMC (Structural Maintenance of Chromosomes) family of proteins. The hinge region is responsible for formation of the DNA interacting dimer. It is also possible that the precise structure of it is an essential determinant of the specificity of the DNA-protein interaction ([1]).	85.03% (1960/2305)	61.77% (1635/2647)	-0.29699	0.0111047	0.0326072	-0.336018	0.00268825	0.00904996	1.26601e-77	6.38384e-77
pfam02615	Malate/L-lactate dehydrogenase	This family consists of bacterial and archaeal Malate/L-lactate dehydrogenase. L-lactate dehydrogenase, EC:1.1.1.27, catalyses the reaction (S)-lactate + NAD(+) <=> pyruvate + NADH. Malate dehydrogenase, EC:1.1.1.37 and EC:1.1.1.82, catalyses the reactions: (S)-malate + NAD(+) <=> oxaloacetate + NADH, and (S)-malate + NADP(+) <=> oxaloacetate + NADPH respectively.	24.25% (559/2305)	8.65% (229/2647)	-0.297116	0.0160732	0.0444084	-0.370767	0.00219628	0.00764537	2.74844e-51	9.3984e-51
pfam00743	Flavin-binding monooxygenase-like	This family includes FMO proteins, cyclohexanone mono-oxygenase and a number of different mono-oxygenases.	70.46% (1624/2305)	35.63% (943/2647)	-0.297126	0.0144729	0.0407592	-0.383206	0.00142656	0.00529344	5.89053e-135	6.74431e-134
pfam05893	Acyl-CoA reductase (LuxC)	This family consists of several bacterial Acyl-CoA reductase (LuxC) proteins. The channelling of fatty acids into the fatty aldehyde substrate for the bacterial bioluminescence reaction is catalysed by a fatty acid reductase multienzyme complex, which channels fatty acids through the thioesterase (LuxD), synthetase (LuxE) and reductase (LuxC) components [1].	15.92% (367/2305)	8.95% (237/2647)	-0.298419	0.0213681	0.0563151	-0.307895	0.0170991	0.0433055	9.81578e-14	1.83989e-13
pfam12696	TraM recognition site of TraD and TraG	This family includes both TraG and TraD as well as VirD4 proteins. TraG is essential for DNA transfer in bacterial conjugation. These proteins are thought to mediate interactions between the DNA-processing (Dtr) and the mating pair formation (Mpf) systems [1]. This domain interacts with the relaxosome component TraM via the latter's tetramerisation domain. TraD is a hexameric ring ATPase that for…	46.51% (1072/2305)	23.16% (613/2647)	-0.298549	0.000529563	0.00253624	-0.374213	8.06222e-06	5.49819e-05	1.90504e-67	8.37393e-67
pfam09948	Predicted metal-binding integral membrane protein (DUF2182)	This domain, found in various hypothetical bacterial membrane proteins having predicted metal-binding properties, has no known function.	12.89% (297/2305)	5.44% (144/2647)	-0.298852	0.0286664	0.0719842	-0.339292	0.0127338	0.0340754	4.49864e-20	9.50104e-20
pfam13241	Putative NAD(P)-binding	This domain is found in fungi, plants, archaea and bacteria.	78.13% (1801/2305)	42.16% (1116/2647)	-0.299324	0.0591079	0.126839	-0.412822	0.00553186	0.0166104	4.95692e-150	7.29074e-149
pfam13601	Winged helix DNA-binding domain	NULL	47.42% (1093/2305)	25.54% (676/2647)	-0.301198	0.00124822	0.00530142	-0.371399	5.30885e-05	0.000295002	5.04867e-58	1.92681e-57
pfam13360	PQQ-like domain	This domain contains several repeats of the PQQ repeat.	73.36% (1691/2305)	37.85% (1002/2647)	-0.302384	0.0247345	0.0634522	-0.411713	0.00148041	0.00545727	1.11417e-141	1.42672e-140
pfam01301	Glycosyl hydrolases family 35	NULL	39.31% (906/2305)	17.53% (464/2647)	-0.303619	0.00976669	0.0292385	-0.325527	0.00502585	0.0153365	6.87912e-66	2.94923e-65
pfam13437	HlyD family secretion protein	This is a family of largely bacterial haemolysin translocator HlyD proteins.	39.70% (915/2305)	17.94% (475/2647)	-0.304107	0.00840075	0.0257663	-0.342102	0.00256039	0.00871073	4.68798e-65	1.97504e-64
pfam02028	BCCT, betaine/carnitine/choline family transporter	NULL	61.82% (1425/2305)	44.73% (1184/2647)	-0.304273	0.0019601	0.00769623	-0.304919	0.00173886	0.00624131	2.2049e-33	5.79635e-33
pfam04909	Amidohydrolase	These proteins are amidohydrolases that are related to Pfam:PF01979 [1].	86.25% (1988/2305)	53.04% (1404/2647)	-0.304965	0.0168428	0.046201	-0.417296	0.000849435	0.00338047	2.18518e-146	3.04673e-145
pfam13542	Helix-turn-helix domain of transposase family ISL3	NULL	17.61% (406/2305)	16.66% (441/2647)	-0.305219	0.00285587	0.0106417	-0.34714	0.000346373	0.00156371	0.38434	0.428454
pfam06779	Uncharacterised MFS-type transporter YbfB	This family represents putative bacterial membrane proteins which may be sugar transporters. Members carry twelve transmembrane regions which are characteristic of members of the major facilitator sugar-transporter superfamily.	19.96% (460/2305)	10.50% (278/2647)	-0.305229	0.00577245	0.0190536	-0.359769	0.001085	0.00415624	1.33324e-20	2.84541e-20
pfam03869	Arc-like DNA binding domain	Arc repressor act by he cooperative binding of two Arc repressor dimers to a 21-base-pair operator site. Each Arc dimer uses an antiparallel beta-sheet to recognise bases in the major groove [1].	11.06% (255/2305)	7.33% (194/2647)	-0.306378	0.0266845	0.0677588	-0.344447	0.00956234	0.0265188	5.96871e-06	8.90913e-06
pfam04039	Domain related to MnhB subunit of Na+/H+ antiporter	Possible subunit of Na+/H+ antiporter [1], [2]. Predicted integral membrane protein, usually four transmembrane regions in this domain. Often found in bacterial NADH dehydrogenase subunit.	67.20% (1549/2305)	47.87% (1267/2647)	-0.306924	0.00586454	0.019242	-0.315114	0.00336794	0.0110731	4.27428e-43	1.29184e-42
pfam03404	Mo-co oxidoreductase dimerisation domain	This domain is found in molybdopterin cofactor (Mo-co) oxidoreductases. It is involved in dimer formation, and has an Ig-fold structure [1].	31.19% (719/2305)	7.63% (202/2647)	-0.308641	0.00655367	0.0210952	-0.347329	0.0021896	0.00763392	9.30948e-104	6.64222e-103
pfam13305	WHG domain	This presumed domain is around 80 amino acids in length. It is found to the C-terminus of a DNA-binding helix-turn-helix domain. This domain may be involved in binding to an as yet unknown ligand that allows a transcriptional regulation response to that molecule. The domain is named WHG after three conserved residues near the C-terminus of the domain.	81.91% (1888/2305)	50.93% (1348/2647)	-0.308823	0.00898035	0.0272102	-0.418199	0.000247878	0.00117072	8.49024e-120	7.85428e-119
pfam01758	Sodium Bile acid symporter family	This family consists of Na+/bile acid co-transporters. These transmembrane proteins function in the liver in the uptake of bile acids from portal blood plasma a process mediated by the co-transport of Na+ [2]. Also in the family is ARC3 from S. cerevisiae Swiss:Q06598 this is a putative transmembrane protein involved in resistance to arsenic compounds [1].	75.53% (1741/2305)	67.47% (1786/2647)	-0.30908	0.00309892	0.0113867	-0.326153	0.00120098	0.0045349	4.44579e-10	7.60127e-10
pfam08592	Domain of unknown function (DUF1772)	This domain is of unknown function.	56.57% (1304/2305)	22.59% (598/2647)	-0.310328	0.00358213	0.0127576	-0.371701	0.000515378	0.00219879	6.34271e-135	7.24499e-134
pfam01943	Polysaccharide biosynthesis protein	Members of this family are integral membrane proteins [1]. Many members of the family are implicated in production of polysaccharide. The family includes RfbX part of the O antigen biosynthesis operon [2]. The family includes SpoVB from Bacillus subtilis Swiss:Q00758, which is involved in spore cortex biosynthesis [3].	38.74% (893/2305)	39.06% (1034/2647)	-0.310385	0.000406749	0.00201089	-0.315885	0.00020254	0.000978148	0.837956	0.869958
pfam00908	dTDP-4-dehydrorhamnose 3,5-epimerase	This family catalyse the isomerisation of dTDP-4-dehydro-6-deoxy -D-glucose with dTDP-4-dehydro-6-deoxy-L-mannose. The EC number of this enzyme is 5.1.3.13.	85.68% (1975/2305)	79.71% (2110/2647)	-0.310528	0.0129119	0.0369322	-0.349168	0.0043819	0.013773	3.39206e-08	5.50192e-08
pfam08021	Siderophore-interacting FAD-binding domain	NULL	87.55% (2018/2305)	59.27% (1569/2647)	-0.310728	0.0682866	0.142045	-0.389376	0.0128181	0.0342806	4.51162e-115	3.81801e-114
pfam09983	Uncharacterized protein conserved in bacteria C-term(DUF2220)	This domain, found in various hypothetical bacterial proteins, has no known function. The family represents just the C-terminus.	18.22% (420/2305)	24.03% (636/2647)	-0.311018	0.00344302	0.0123548	-0.316761	0.00220566	0.0076721	6.43173e-07	9.97031e-07
pfam13673	Acetyltransferase (GNAT) domain	This family contains proteins with N-acetyltransferase functions such as Elp3-related proteins.	94.27% (2173/2305)	83.42% (2208/2647)	-0.312034	0.0506134	0.112903	-0.377205	0.0134827	0.0357308	1.61577e-34	4.31758e-34
pfam05090	Vitamin K-dependent gamma-carboxylase	Using reduced vitamin K, oxygen, and carbon dioxide, gamma-glutamyl carboxylase post-translationally modifies certain glutamates by adding carbon dioxide to the gamma position of those amino acids. In vertebrates, the modification of glutamate residues of target proteins is facilitated by an interaction between a propeptide present on target proteins and the gamma-glutamyl carboxylase [1].	24.12% (556/2305)	6.95% (184/2647)	-0.313464	0.0110036	0.0323703	-0.427374	0.000483294	0.00208163	9.61351e-66	4.10345e-65
pfam16242	Pyridoxamine 5'-phosphate oxidase like	This domain, approximately 140 residues in length, is mainly found in general stress proteins in various Xanthomonas species. It is composed of a six-stranded antiparallel beta-barrel flanked by five alpha-helices and can bind to FMN and FAD, suggesting that it may help the bacteria to react against the oxidative stress induced by the defense mechanisms of the plant [1].	21.17% (488/2305)	8.16% (216/2647)	-0.313785	0.0242782	0.062552	-0.385082	0.00520855	0.0157976	2.09187e-39	5.9736e-39
pfam08421	Putative zinc binding domain	This domain is found at the N-terminus of bacterial methyltransferases and contains four conserved cysteines suggesting a potential zinc binding domain.	30.07% (693/2305)	11.41% (302/2647)	-0.314872	0.00327114	0.0118635	-0.338808	0.00153094	0.00561594	1.25448e-60	4.95478e-60
pfam13279	Thioesterase-like superfamily	This family contains a wide variety of enzymes, principally thioesterases. These enzymes are part of the Hotdog fold superfamily [1].	85.60% (1973/2305)	57.57% (1524/2647)	-0.314896	0.0424172	0.0981607	-0.41535	0.00627231	0.0185126	5.20375e-108	3.91973e-107
pfam07366	SnoaL-like polyketide cyclase	This family includes SnoaL [1] a polyketide cyclase involved in nogalamycin biosynthesis. This family was formerly known as DUF1486. The proteins in this family adopt a distorted alpha-beta barrel fold [1]. Structural data together with site-directed mutagenesis experiments have shown that SnoaL has a different mechanism to that of the classical aldolase for catalysing intramolecular aldol conden…	60.87% (1403/2305)	24.59% (651/2647)	-0.315543	0.00149704	0.00617937	-0.393512	6.96709e-05	0.000374211	6.16986e-150	9.01578e-149
pfam03237	Terminase-like family	This family represents a group of terminase proteins.	14.40% (332/2305)	7.40% (196/2647)	-0.316068	0.0115495	0.0337048	-0.356849	0.00258901	0.00878817	1.82859e-15	3.54499e-15
pfam09664	Protein of unknown function C-terminus (DUF2399)	Proteins in this entry are encoded within a conserved gene four-gene neighbourhood found sporadically in a phylogenetically broad range of bacteria including: Nocardia farcinica, Symbiobacterium thermophilum, and Streptomyces avermitilis (Actinobacteria), Geobacillus kaustophilus (Firmicutes), Azoarcus sp. EbN1 and Ralstonia solanacearum (Beta-proteobacteria). Just the C-terminal region is ionclu…	21.26% (490/2305)	4.53% (120/2647)	-0.316606	0.0219416	0.0575619	-0.342166	0.0131065	0.0348656	2.19228e-74	1.06252e-73
pfam13244	Domain of unknown function (DUF4040)	NULL	67.33% (1552/2305)	47.87% (1267/2647)	-0.317329	0.00442101	0.0152981	-0.324859	0.00252849	0.00863852	1.19817e-43	3.64851e-43
pfam14019	Protein of unknown function (DUF4235)	This family of integral membrane proteins is functionally uncharacterised. This family of proteins is found in bacteria. Proteins in this family are typically between 88 and 119 amino acids in length.	63.43% (1462/2305)	49.23% (1303/2647)	-0.317776	0.004481	0.0154718	-0.308903	0.00410332	0.0129972	8.68068e-24	1.94925e-23
pfam04954	Siderophore-interacting protein	NULL	87.68% (2021/2305)	59.35% (1571/2647)	-0.319312	0.0612346	0.130401	-0.40135	0.015934	0.0410027	9.97543e-116	8.56092e-115
pfam02839	Carbohydrate binding domain	This short domain is found in many different glycosyl hydrolase enzymes and is presumed to have a carbohydrate binding function. The domain has six aromatic groups that may be important for binding.	46.55% (1073/2305)	12.05% (319/2647)	-0.319556	0.0074366	0.0233672	-0.368909	0.00170705	0.00614675	5.5568e-165	1.04804e-163
pfam01337	Barstar (barnase inhibitor)	NULL	51.71% (1192/2305)	25.01% (662/2647)	-0.319572	0.00160013	0.00650877	-0.336281	0.000860585	0.00341578	3.54682e-84	1.95235e-83
pfam05368	NmrA-like family	NmrA is a negative transcriptional regulator involved in the post-translational modification of the transcription factor AreA. NmrA is part of a system controlling nitrogen metabolite repression in fungi [1]. This family only contains a few sequences as iteration results in significant matches to other Rossmann fold families.	64.12% (1478/2305)	27.28% (722/2647)	-0.32047	0.000740439	0.00338253	-0.394669	2.77133e-05	0.000166539	3.4886e-152	5.33822e-151
pfam14464	Prokaryotic homologs of the JAB domain	These are metalloenzymes that function as the ubiquitin isopeptidase/ deubiquitinase in the ubiquitin-based signaling and protein turnover pathways in eukaryotes [1]. Prokaryotic JAB domains are predicted to have a similar role in their cognates of the ubiquitin modification pathway [2,3]. The domain is widely found in bacteria, archaea and phages where they are present in several gene contexts i…	63.77% (1470/2305)	22.93% (607/2647)	-0.320555	0.0128751	0.0368713	-0.35411	0.00584722	0.0174525	2.9655e-190	9.37022e-189
pfam03239	Iron permease FTR1 family	NULL	56.23% (1296/2305)	42.65% (1129/2647)	-0.321292	0.0003207	0.00163481	n/a	n/a	n/a	1.55972e-21	3.37316e-21
pfam00190	Cupin	This family represents the conserved barrel domain of the 'cupin' superfamily [1] ('cupa' is the Latin term for a small barrel). This family contains 11S and 7S plant seed storage proteins, and germins. Plant seed storage proteins provide the major nitrogen source for the developing plant.	18.00% (415/2305)	7.97% (211/2647)	-0.321678	0.00649915	0.0209765	-0.347997	0.00317055	0.01047	2.36786e-26	5.55814e-26
pfam16976	Flp pilus assembly protein RcpC/CpaB	RcpC is a family of Gram-negative proteins expressed from the tight-adherence tad locus. RcpC is an auxillary protein that sits in the inner membrane and interacts with TadB and TadZ, an AAA ATPase. A recent study has identified two tandem beta-clip domains in RcpC95. beta-Clip domains are known to interact with carbohydrate moieties in other systems, such as SAF [2].	42.60% (982/2305)	18.89% (500/2647)	-0.321992	0.0106112	0.0313242	-0.362082	0.00372396	0.0120155	1.94855e-74	9.45327e-74
pfam01839	FG-GAP repeat	This family contains the extracellular repeat that is found in up to seven copies in alpha integrins. This repeat has been predicted to fold into a beta propeller structure [1]. The repeat is called the FG-GAP repeat after two conserved motifs in the repeat [1]. The FG-GAP repeats are found in the N terminus of integrin alpha chains, a region that has been shown to be important for ligand binding…	23.86% (550/2305)	5.82% (154/2647)	-0.322973	0.0308704	0.0765476	-0.34346	0.0197318	0.0486379	4.91047e-76	2.43571e-75
pfam13298	DNA polymerase Ligase (LigD)	This is the N terminal region of ATP dependant DNA ligase.	59.65% (1375/2305)	30.26% (801/2647)	-0.323337	0.00449446	0.015507	-0.397882	0.00043201	0.00189152	6.72816e-97	4.41825e-96
pfam03473	MOSC domain	The MOSC (MOCO sulfurase C-terminal) domain is a superfamily of beta-strand-rich domains identified in the molybdenum cofactor sulfurase and several other proteins from both prokaryotes and eukaryotes. These MOSC domains contain an absolutely conserved cysteine and occur either as stand-alone forms such as Swiss:P32157, or fused to other domains such as NifS-like catalytic domain in Molybdenum co…	85.21% (1964/2305)	45.18% (1196/2647)	-0.323912	0.0219925	0.0576636	-0.435303	0.00120808	0.0045579	1.96195e-198	8.15971e-197
pfam01478	Type IV leader peptidase family	Peptidase A24, or the prepilin peptidase as it is also known, processes the N-terminus of the prepilins [1]. The processing is essential for the correct formation of the pseudopili of type IV bacterial protein secretion. The enzyme is found across eubacteria and archaea [2].	95.92% (2211/2305)	84.89% (2247/2647)	-0.325875	0.0653042	0.137283	-0.404668	0.0201263	0.0494748	5.19404e-41	1.51979e-40
pfam14559	Tetratricopeptide repeat	NULL	55.27% (1274/2305)	17.04% (451/2647)	-0.327224	0.00504653	0.0171367	-0.39752	0.000533856	0.00226261	3.95934e-179	1.01937e-177
pfam00494	Squalene/phytoene synthase	NULL	80.39% (1853/2305)	45.83% (1213/2647)	-0.327369	0.00590548	0.0193363	-0.404646	0.000624382	0.00258304	9.38121e-143	1.23043e-141
pfam02836	Glycosyl hydrolases family 2, TIM barrel domain	This family contains beta-galactosidase, beta-mannosidase and beta-glucuronidase activities.	55.05% (1269/2305)	44.35% (1174/2647)	-0.32748	0.00114613	0.00495024	-0.320648	0.00104293	0.0040156	6.37498e-14	1.20049e-13
pfam14246	AefR-like transcriptional repressor, C-terminal region	This family comprises the C-terminal domain of transcriptional regulators of the TetR family. It includes the AefR transcriptional regulator from P. syringae [1]. It is found in association with Pfam:PF00440.	30.20% (696/2305)	8.16% (216/2647)	-0.328044	0.00285119	0.0106327	-0.391936	0.000388401	0.00172405	4.35395e-91	2.65493e-90
pfam13814	Replication-relaxation	This family includes proteins which are essential for plasmid replication [1] and plasmid DNA relaxation [2].	27.07% (624/2305)	7.14% (189/2647)	-0.328966	0.010615	0.0313242	-0.388344	0.00233423	0.00803853	5.35989e-82	2.86607e-81
pfam06863	Protein of unknown function (DUF1254)	This family represents a conserved region about 130 residues long within hypothetical proteins of unknown function. Family members include eukaryotic, bacterial and archaeal proteins.	23.73% (547/2305)	14.51% (384/2647)	-0.329322	0.00225283	0.00865253	n/a	n/a	n/a	1.32926e-16	2.64655e-16
pfam07221	N-acylglucosamine 2-epimerase (GlcNAc 2-epimerase)	This family contains a number of eukaryotic and bacterial N-acylglucosamine 2-epimerase (GlcNAc 2-epimerase) enzymes (EC:5.3.1.8) approximately 500 residues long. This converts N-acyl-D-glucosamine to N-acyl-D-mannosamine.	41.39% (954/2305)	32.26% (854/2647)	-0.329891	0.00103583	0.00453569	-0.339538	0.000658021	0.00269987	3.28337e-11	5.79292e-11
pfam01135	Protein-L-isoaspartate(D-aspartate) O-methyltransferase (PCMT)	NULL	56.14% (1294/2305)	17.53% (464/2647)	-0.330389	0.00184857	0.00733715	-0.410192	8.94728e-05	0.000469367	3.76236e-181	1.00042e-179
pfam05853	beta-keto acid cleavage enzyme	Plays a role in lysine degradation. Catalyses the conversion of 3-keto-5-aminohexanoate and acetyl-CoA into acetoacetate and 3-aminobutyryl-CoA [1]. the family is found to have at least 14 slightly different potential new enzymatic activities, all of which can be designated as beta-keto acid cleavage enzymes [2].	52.93% (1220/2305)	17.53% (464/2647)	-0.331488	0.000942384	0.00418046	-0.362554	0.000296118	0.00136142	5.57484e-155	8.92342e-154
pfam04493	Endonuclease V	Endonuclease V is specific for single-stranded DNA or for duplex DNA that contains uracil or that is damaged by a variety of agents [1].	42.69% (984/2305)	8.42% (223/2647)	-0.33203	0.0297908	0.0742543	-0.367278	0.015541	0.040155	8.3358e-181	2.18075e-179
pfam00174	Oxidoreductase molybdopterin binding domain	This domain is found in a variety of oxidoreductases. This domain binds to a molybdopterin cofactor. Xanthine dehydrogenases, that also bind molybdopterin, have essentially no similarity.	84.47% (1947/2305)	41.25% (1092/2647)	-0.332415	0.0212263	0.0561297	-0.452978	0.00095168	0.00373453	2.75294e-225	2.4356e-223
pfam05114	Protein of unknown function (DUF692)	This family consists of several uncharacterised bacterial proteins.	38.87% (896/2305)	10.54% (279/2647)	-0.332516	0.00609578	0.0198652	-0.351778	0.0036523	0.0118351	2.75149e-124	2.75489e-123
pfam03610	PTS system fructose IIA component	NULL	58.09% (1339/2305)	42.50% (1125/2647)	-0.333141	0.00711162	0.022465	-0.33503	0.00601519	0.0178827	6.00019e-28	1.44707e-27
pfam03704	Bacterial transcriptional activator domain	Found in the DNRI/REDD/AFSR family of regulators. This region of AFSR (Swiss:P25941) along with the C terminal region is capable of independently directing actinorhodin production. This family contains TPR repeats.	77.40% (1784/2305)	45.98% (1217/2647)	-0.333313	0.00930244	0.0280431	-0.396706	0.00184487	0.00657463	5.74242e-116	4.96317e-115
pfam01968	Hydantoinase/oxoprolinase	This family includes the enzymes hydantoinase and oxoprolinase EC:3.5.2.9. Both reactions involve the hydrolysis of 5-membered rings via hydrolysis of their internal imide bonds [1].	50.93% (1174/2305)	22.02% (583/2647)	-0.333896	0.000307038	0.00157192	-0.387618	2.22363e-05	0.000135434	5.60547e-101	3.87447e-100
pfam10012	Uncharacterized protein conserved in bacteria (DUF2255)	Members of this family of hypothetical bacterial proteins have no known function.	15.92% (367/2305)	5.06% (134/2647)	-0.334374	0.0108855	0.0320627	-0.414119	0.00171988	0.00618662	2.78933e-37	7.72943e-37
pfam11795	Uncharacterized protein conserved in bacteria N-term (DUF3322)	This domain, found in various hypothetical bacterial proteins, has no known function. The family represents just the N-terminus.	13.71% (316/2305)	16.81% (445/2647)	-0.336168	0.0038359	0.0135296	-0.356492	0.00166532	0.00603027	0.00267082	0.0035694
pfam09489	Probable cobalt transporter subunit (CbtB)	This entry represents a family of proteins which have been proposed to act as cobalt transporters acting in concert with vitamin B12 biosynthesis systems. Evidence for this assignment includes 1) prediction of a single transmembrane segment and a C-terminal histidine-rich motif likely to be a metal-binding site, 2) positional gene linkage with known B12 biosynthesis genes, 3) upstream proximity o…	39.18% (903/2305)	19.91% (527/2647)	-0.336376	0.00605891	0.0197841	-0.368102	0.00265073	0.00897061	1.76304e-50	5.9288e-50
pfam02837	Glycosyl hydrolases family 2, sugar binding domain	This family contains beta-galactosidase, beta-mannosidase and beta-glucuronidase activities and has a jelly-roll fold.	57.14% (1317/2305)	44.92% (1189/2647)	-0.336929	0.000623405	0.00293247	-0.334935	0.000467418	0.00202099	9.18726e-18	1.86661e-17
pfam06993	Protein of unknown function (DUF1304)	This family consists of several hypothetical bacterial proteins of around 120 residues in length. The function of this family is unknown.	44.95% (1036/2305)	33.62% (890/2647)	-0.336965	0.000671797	0.00312606	-0.346089	0.00042647	0.00186908	4.16952e-16	8.19422e-16
pfam13181	Tetratricopeptide repeat	NULL	35.57% (820/2305)	16.77% (444/2647)	-0.33718	0.00134289	0.00563608	-0.353662	0.0005601	0.00236448	6.12479e-52	2.1122e-51
pfam05378	Hydantoinase/oxoprolinase N-terminal region	This family is found at the N-terminus of the Pfam:PF01968 family.	51.15% (1179/2305)	22.02% (583/2647)	-0.337967	0.000262383	0.0013744	-0.392488	1.77626e-05	0.000111041	2.58583e-102	1.81306e-101
pfam16326	ABC transporter C-terminal domain	This domain is found at the C-terminus of ABC transporters. It has a coiled coil structure with an atypical 3(10)-helix in the alpha-hairpin region. It is involved in DNA_binding [1].	51.15% (1179/2305)	42.16% (1116/2647)	-0.338122	0.000437544	0.00213426	-0.33442	0.000435075	0.00189755	2.67622e-10	4.60485e-10
pfam09490	Probable cobalt transporter subunit (CbtA)	This entry represents a family of proteins which have been proposed to act as cobalt transporters acting in concert with vitamin B12 biosynthesis systems. Evidence for this assignment includes 1) prediction of five transmembrane segments, 2) positional gene linkage with known B12 biosynthesis genes, 3) upstream proximity of B12 transcriptional regulatory sites, 4) the absence of other known cobal…	39.31% (906/2305)	20.06% (531/2647)	-0.338458	0.00581154	0.0191342	-0.370112	0.00253706	0.00865756	2.67892e-50	9.00249e-50
pfam14342	Domain of unknown function (DUF4396)	This family of proteins is functionally uncharacterised. This family of proteins is found in bacteria, archaea and eukaryotes. Proteins in this family are typically between 167 and 310 amino acids in length.	30.98% (714/2305)	7.03% (186/2647)	-0.338878	0.00349789	0.0124857	-0.373388	0.00131445	0.00489763	1.56431e-109	1.21209e-108
pfam12695	Alpha/beta hydrolase family	This family contains a diverse range of alpha/beta hydrolase enzymes.	21.95% (506/2305)	9.63% (255/2647)	-0.339211	0.00944734	0.0284618	-0.367002	0.00392887	0.0125151	2.66117e-33	6.98449e-33
pfam16912	Glucose dehydrogenase C-terminus	NULL	23.99% (553/2305)	7.48% (198/2647)	-0.339405	0.00647685	0.020933	-0.381318	0.0021383	0.00748405	6.3132e-60	2.47542e-59
pfam10706	Aminoglycoside-2''-adenylyltransferase	This family is conserved in Bacteria. It confers resistance to kanamycin, gentamicin, and tobramycin [1]. The protein is also produced by plasmids in various bacterial species and confers resistance to essentially all clinically available aminoglycosides except streptomycin, and it eliminates the synergism between aminoglycosides and cell-wall active agents [2].	12.23% (282/2305)	4.04% (107/2647)	-0.339724	0.0405645	0.0947037	-0.455878	0.00471723	0.0145826	4.83583e-27	1.14898e-26
pfam01656	CobQ/CobB/MinD/ParA nucleotide binding domain	This family consists of various cobyrinic acid a,c-diamide synthases. These include CbiA Swiss:P29946 and CbiP Swiss:Q05597 from S.typhimurium [4], and CobQ Swiss:Q52686 from R. capsulatus [3]. These amidases catalyse amidations to various side chains of hydrogenobyrinic acid or cobyrinic acid a,c-diamide in the biosynthesis of cobalamin (vitamin B12) from uroporphyrinogen III. Vitamin B12 is an …	90.28% (2081/2305)	76.16% (2016/2647)	-0.339811	0.0212563	0.056136	-0.386558	0.00705579	0.0204232	1.10215e-40	3.20566e-40
pfam12822	ECF transporter, substrate-specific component	This is a family of membrane transporters from several different tranport systems. It includes thiamine, cobalamin, biotin, riboflavin, transporters among others. This family of proteins is found in bacteria and archaea. Proteins in this family are typically between 177 and 208 amino acids in length. A subset of this family is associated with the TM1506 proteins. In this context, transport throug…	43.51% (1003/2305)	38.87% (1029/2647)	-0.340315	0.0175562	0.0476626	-0.348743	0.0142971	0.03737	0.000962636	0.00131726
pfam00145	C-5 cytosine-specific DNA methylase	NULL	61.56% (1419/2305)	48.36% (1280/2647)	-0.340377	3.30008e-05	0.000215367	-0.311227	6.32577e-05	0.000345119	1.276e-20	2.72564e-20
pfam09471	IgA Peptidase M64	This is a family of highly selective metallo-endopeptidases. The primary structure of the Clostridium ramosum IgA proteinase shows no significant overall similarity to any other known metallo-endopeptidase [1].	19.31% (445/2305)	2.80% (74/2647)	-0.340382	0.0350672	0.0845279	-0.387449	0.0167274	0.0425848	1.74827e-85	9.75581e-85
pfam05593	RHS Repeat	RHS proteins contain extended repeat regions. These repeats often appear to be involved in ligand binding (e.g. [1]). Note that this model may not find all the repeats in a protein and that it covers two RHS repeats. The 3D structure of an RHS-repeat-containing protein (the B and C components of an ABC toxin complex) has been determined. The RHS repeats form an extended strip of beta-sheet that s…	52.54% (1211/2305)	18.47% (489/2647)	-0.340484	0.00308049	0.0113541	-0.430082	0.000123429	0.000627038	1.08705e-142	1.42193e-141
pfam01909	Nucleotidyltransferase domain	Members of this family belong to a large family of nucleotidyltransferases [1]. This family includes kanamycin nucleotidyltransferase (KNTase) which is a plasmid-coded enzyme responsible for some types of bacterial resistance to aminoglycosides. KNTase in-activates antibiotics by catalysing the addition of a nucleotidyl group onto the drug.	67.59% (1558/2305)	49.38% (1307/2647)	-0.340922	0.000134385	0.000767384	-0.413613	1.99434e-06	1.55035e-05	1.35265e-38	3.82008e-38
[truncated: 1,353 more rows]
