# Supplementary material for: Expanding the genomic encyclopedia of Actinobacteria with 824 isolate reference genomes
Source: Cell Genom. 2022 Nov 11;2(12):100213. doi: 10.1016/j.xgen.2022.100213 (PMC9903846; doi:10.1016/j.xgen.2022.100213)
Supplement: Table S4. Significant results from comparing plant-host versus animal-host isolate genomes from the order Micrococcales, related to Figures 2A and 2B — Functional differences are based on Tigrfam assignments of CDS of members in each group. [file mmc5.xlsx]

## Sheet: json_gene75917_10-aug-2020
Table S4. Significant results from comparing plant-host versus animal-host isolate genomes from the order Micrococcales. Functional differences are based on Tigrfam assignments of CDS of members in each group. Related to Figure 2ab.
Feature	Description	Mean Micrococcales_Animal (n=214)	Mean Micrococcales_Plant (n=195)	StdErr Micrococcales_Animal (n=214)	StdErr Micrococcales_Plant (n=195)	MWTest UStat	MWTest Pval	MWTest adjPval	GenProp mapping from Tigrfam
TIGR02601	autotransporter-associated beta strand repeat	0.001	0.0923077	0	0.0220173	19046	1.057e-05	3.705e-05	#N/A
TIGR01804	betaine-aldehyde dehydrogenase	0.001	0.0512821	0	0.0158362	19795	0.000812957	0.00209079	glycine betaine biosynthesis from choline
TIGR03612	pyrimidine utilization protein A	0.001	0.0461538	0	0.0150641	19902	0.00151194	0.00372077	pyrimidine utilization operon, RutABCDEFGR
TIGR03424	urea carboxylase-associated protein 1	0.0140187	0.282051	0.00805561	0.0331161	15378	1.883e-14	1.629e-13	urea carboxylase/allophanate hydrolase pathway
TIGR03425	urea carboxylase-associated protein 2	0.0140187	0.282051	0.00805561	0.0331161	15378	1.883e-14	1.629e-13	urea carboxylase/allophanate hydrolase pathway
TIGR02712	urea carboxylase	0.0186916	0.307692	0.00927975	0.0369103	15360	3.788e-14	3.141e-13	urea carboxylase/allophanate hydrolase pathway
TIGR01806	chorismate mutase, putative	0.0046729	0.0717949	0.0046729	0.0199092	19571	0.00058233	0.00153883	phenylalanine biosynthesis from chorismate
TIGR03236	DNA phosphorothioation-dependent restriction protein DptG	0.0046729	0.0717949	0.0046729	0.0185339	19464.5	0.00031652	0.000865218	DNA sulfur modification system dnd
TIGR02379	TDP-4-keto-6-deoxy-D-glucose transaminase	0.0046729	0.0717949	0.0046729	0.0185339	19464.5	0.00031652	0.000865218	dTDP-4-acetamido-4,6-dideoxy-D-galactose (dTDP-Fuc4NAc) biosynthesis
TIGR01486	mannosyl-3-phosphoglycerate phosphatase family	0.0046729	0.0666667	0.0046729	0.017909	19571.5	0.000584898	0.00154117	#N/A
TIGR03619	probable F420-dependent oxidoreductase, Rv2161c family	0.0046729	0.0666667	0.0046729	0.0206511	19784.5	0.00197351	0.00479206	coenzyme F420 utilization
TIGR00052	nudix-type nucleoside diphosphatase, YffH/AdpP family	0.0327103	0.435897	0.0121879	0.0356017	12452.5	2.012e-22	5.175e-21	#N/A
TIGR02463	mannosyl-3-phosphoglycerate phosphatase-related protein	0.0046729	0.0615385	0.0046729	0.0172536	19678.5	0.00107967	0.00272803	#N/A
TIGR03376	glycerol-3-phosphate dehydrogenase (NAD(+))	0.0046729	0.0564103	0.0046729	0.0165642	19785.5	0.00199137	0.00482261	#N/A
TIGR03128	3-hexulose-6-phosphate synthase	0.046729	0.528205	0.0144614	0.0365709	10921	4.431e-27	2.023e-25	ribulose monophosphate pathway
TIGR03428	permease, urea carboxylase system	0.0280374	0.307692	0.0113111	0.0409827	16174	3.209e-11	1.993e-10	#N/A
TIGR03127	6-phospho 3-hexuloisomerase	0.0514019	0.533333	0.0151301	0.0379676	11114	4.653e-26	1.822e-24	ribulose monophosphate pathway
TIGR00897	polyol permease family	0.0186916	0.179487	0.00927975	0.0358861	18560	1.433e-05	4.902e-05	#N/A
TIGR03886	spore photoproduct lyase family protein	0.0233645	0.220513	0.0103503	0.029766	16751.5	6.45e-10	3.474e-09	#N/A
TIGR04074	3' terminal RNA ribose 2'-O-methyltransferase Hen1	0.0186916	0.164103	0.00927975	0.0265909	17831	2.255e-07	9.091e-07	RNA repair, Hen1/Pnkp system
TIGR04075	polynucleotide kinase-phosphatase	0.0186916	0.164103	0.00927975	0.0265909	17831	2.255e-07	9.091e-07	RNA repair, Hen1/Pnkp system
TIGR02198	rfaE bifunctional protein, domain I	0.0700935	0.615385	0.0209199	0.0634196	14648.5	3.528e-14	2.942e-13	LPS inner core biosynthesis, ketodeoxyoctonate and heptose type
TIGR02713	allophanate hydrolase	0.0373832	0.323077	0.0145885	0.0365894	15250	1.687e-13	1.294e-12	urea carboxylase/allophanate hydrolase pathway
TIGR02199	rfaE bifunctional protein, domain II	0.0747664	0.635897	0.0213636	0.0640407	14495.5	1.978e-14	1.696e-13	LPS inner core biosynthesis, ketodeoxyoctonate and heptose type
TIGR04025	PPOX class probable FMN-dependent enzyme, DR_2398 family	0.0233645	0.194872	0.0103503	0.0293533	17391	3.165e-08	1.406e-07	#N/A
TIGR00423	radical SAM domain protein, CofH subfamily	0.0280374	0.230769	0.0113111	0.0302494	16635	6.012e-10	3.258e-09	#N/A
TIGR02815	putative sugar isomerase, AgaS family	0.00934579	0.0769231	0.00659294	0.0204665	19561	0.00115141	0.00289996	#N/A
TIGR01694	5'-deoxy-5'-methylthioadenosine phosphorylase	0.0327103	0.266667	0.0121879	0.0317493	15983.5	1.853e-11	1.179e-10	methionine salvage from methylthioadenosine
TIGR00815	high affinity sulphate transporter 1	0.0747664	0.605128	0.0192002	0.0770516	15052.5	2.426e-12	1.666e-11	#N/A
TIGR00341	TIGR00341 family protein	0.0140187	0.112821	0.00805561	0.025972	19016	0.000104703	0.000302512	#N/A
TIGR00201	comF family protein	0.0140187	0.107692	0.00805561	0.0222561	18910.5	5.82e-05	0.000176225	competence-related genes
TIGR04178	exosortase/archaeosortase family protein	0.0140187	0.107692	0.00805561	0.0285051	19335.5	0.000608689	0.00160154	#N/A
TIGR02462	pyranose oxidase	0.0186916	0.14359	0.0114013	0.0356131	19435.5	0.00103034	0.0026167	#N/A
TIGR02823	putative quinone oxidoreductase, YhdH/YhfP family	0.0607477	0.420513	0.0163669	0.0361795	13459	1.774e-17	2.188e-16	#N/A
TIGR00909	amino acid transporter	0.0700935	0.482051	0.0198435	0.0380211	12467	1.328e-20	2.665e-19	#N/A
TIGR02569	TIGR02569 family protein	0.0233645	0.158974	0.0103503	0.0272406	18140	2.493e-06	9.27e-06	#N/A
TIGR03550	7,8-didemethyl-8-hydroxy-5-deazariboflavin synthase, CofG subunit	0.046729	0.312821	0.0144614	0.0332876	15313	1.371e-12	9.742e-12	7,8-didemethyl-8-hydroxy-5-deazariboflavin (FO) biosynthesis
TIGR01931	sulfite reductase [NADPH] flavoprotein, alpha-component	0.0327103	0.215385	0.0121879	0.0295145	17053.5	1.391e-08	6.399e-08	sulfate reduction to sulfide, assimilatory
TIGR02637	rhamnose ABC transporter, rhamnose-binding protein	0.0607477	0.384615	0.0163669	0.0356777	14208	3.77e-15	3.477e-14	rhamnose catabolism
TIGR04050	AIR synthase-related protein, MSMEG_0567 C-terminal family	0.0186916	0.117949	0.00927975	0.0231576	18794	5.535e-05	0.000168743	rSAM-containing biosynthetic cluster, MSMEG_0568 system
TIGR03500	flagellar biosynthetic protein FliO	0.0186916	0.117949	0.00927975	0.0231576	18794	5.535e-05	0.000168743	flagellar export apparatus
TIGR04046	flavin-dependent oxidoreductase, MSMEG_0569 family	0.0186916	0.117949	0.00927975	0.0231576	18794	5.535e-05	0.000168743	rSAM-containing biosynthetic cluster, MSMEG_0568 system
TIGR04047	glycosyltransferase, MSMEG_0565 family	0.0186916	0.117949	0.00927975	0.0231576	18794	5.535e-05	0.000168743	rSAM-containing biosynthetic cluster, MSMEG_0568 system
TIGR04042	MSMEG_0570 family protein	0.0186916	0.117949	0.00927975	0.0231576	18794	5.535e-05	0.000168743	rSAM-containing biosynthetic cluster, MSMEG_0568 system
TIGR04044	MSMEG_0572 family protein	0.0186916	0.117949	0.00927975	0.0231576	18794	5.535e-05	0.000168743	rSAM-containing biosynthetic cluster, MSMEG_0568 system
TIGR04045	putative N-acetyltransferase, MSMEG_0567 N-terminal domain family	0.0186916	0.117949	0.00927975	0.0231576	18794	5.535e-05	0.000168743	rSAM-containing biosynthetic cluster, MSMEG_0568 system
TIGR04043	radical SAM protein, MSMEG_0568 family	0.0186916	0.117949	0.00927975	0.0231576	18794	5.535e-05	0.000168743	rSAM-containing biosynthetic cluster, MSMEG_0568 system
TIGR02822	zinc-binding alcohol dehydrogenase family protein	0.0186916	0.117949	0.00927975	0.0231576	18794	5.535e-05	0.000168743	#N/A
TIGR03104	asparagine synthase family amidotransferase	0.0327103	0.205128	0.0121879	0.0289908	17267.5	4.94e-08	2.127e-07	acetyltransferase/synthase/peptidase cassette
TIGR03404	bicupin, oxalate decarboxylase family	0.0140187	0.0871795	0.0104293	0.0215191	19355	0.000373748	0.00101256	#N/A
TIGR00846	calcium/proton exchanger	0.0280374	0.174359	0.0113111	0.0272406	17812	6.738e-07	2.612e-06	#N/A
TIGR02096	conserved hypothetical protein, steroid delta-isomerase-related	0.046729	0.287179	0.0144614	0.0404567	16970	3.581e-08	1.569e-07	#N/A
TIGR02957	RNA polymerase sigma-70 factor, TIGR02957 family	0.0654206	0.4	0.0234586	0.0574367	16542	1.346e-09	6.965e-09	#N/A
TIGR03182	pyruvate dehydrogenase E1 component, alpha subunit	0.0233645	0.138462	0.0103503	0.0258411	18568	2.729e-05	8.929e-05	#N/A
TIGR01377	sarcosine oxidase, monomeric form	0.158879	0.938462	0.0275505	0.0551981	8805	8.427e-31	6.411e-29	#N/A
TIGR03704	putative protein-(glutamine-N5) methyltransferase, unknown substrate-specific	0.11215	0.65641	0.0216212	0.0340963	9509	6.467e-30	4.373e-28	#N/A
TIGR01250	proline-specific peptidase, Bacillus coagulans-type subfamily	0.0327103	0.189744	0.0121879	0.0299702	17795.5	1.023e-06	3.924e-06	#N/A
TIGR01662	HAD-superfamily hydrolase, subfamily IIIA	0.0841121	0.476923	0.0190178	0.0500188	14745	1.2e-12	8.59e-12	#N/A
TIGR02272	gentisate 1,2-dioxygenase	0.0327103	0.184615	0.0153721	0.029693	17743.5	2.812e-07	1.128e-06	#N/A
TIGR01426	glycosyltransferase, MGT family	0.107477	0.6	0.0275226	0.0660025	14428.5	1.421e-13	1.095e-12	#N/A
TIGR02453	TIGR02453 family protein	0.046729	0.25641	0.0144614	0.0313497	16490	2.255e-09	1.128e-08	#N/A
TIGR02473	flagellar export protein FliJ	0.0747664	0.405128	0.0180214	0.035988	14071	5.967e-15	5.394e-14	flagellar export apparatus
TIGR03366	putative phosphonate catabolism associated alcohol dehydrogenase	0.0700935	0.379487	0.0174932	0.0404567	15205.5	7.334e-12	4.87e-11	proposed phosphonate catabolism pathway HpnWXZ
TIGR01832	2-deoxy-D-gluconate 3-dehydrogenase	0.0654206	0.34359	0.0204616	0.0448157	16181	6.45e-10	3.474e-09	#N/A
TIGR00914	heavy metal efflux pump, CzcA family	0.0420561	0.220513	0.0137529	0.0403258	18282.5	3.277e-05	0.000105547	#N/A
TIGR02632	rhamnulose-1-phosphate aldolase/alcohol dehydrogenase	0.154206	0.794872	0.0247453	0.0324336	7859.5	2.372e-36	4.5e-34	rhamnose catabolism
TIGR01995	PTS system, beta-glucoside-specific IIABC component	0.0420561	0.215385	0.015265	0.0394764	18306.5	2.587e-05	8.48e-05	PTS transport system
TIGR02635	L-rhamnose isomerase, Streptomyces subtype	0.154206	0.789744	0.0247453	0.0334703	8057	2.549e-35	2.909e-33	rhamnose catabolism
TIGR00784	citrate transporter, CitMHS family	0.11215	0.538462	0.0226131	0.039978	12495	1.195e-18	1.746e-17	#N/A
TIGR01656	histidinol-phosphate phosphatase family domain	0.0747664	0.358974	0.0180214	0.0366708	15232	1.329e-11	8.573e-11	#N/A
TIGR03943	TIGR03943 family protein	0.14486	0.687179	0.025009	0.0465341	11041	1.082e-22	2.863e-21	#N/A
TIGR02980	RNA polymerase sigma-70 factor, sigma-B/F/G subfamily	0.046729	0.215385	0.0144614	0.0420697	18187	2.96e-05	9.635e-05	#N/A
TIGR03666	PPOX class probable F420-dependent enzyme, Rv2061 family	0.0607477	0.276923	0.0176565	0.0360068	16786.5	3.226e-08	1.43e-07	coenzyme F420 utilization
TIGR01182	Entner-Doudoroff aldolase	0.271028	1.21026	0.0381325	0.068668	8646	2.883e-29	1.815e-27	Entner-Doudoroff pathway
TIGR03364	FAD dependent oxidoreductase TIGR03364	0.088785	0.394872	0.019489	0.0350955	14478.5	3.206e-13	2.429e-12	phosphonate catabolism
TIGR03842	F420-dependent oxidoreductase, CPS_4043 family	0.0841121	0.364103	0.0190178	0.0345465	15023	7.633e-12	5.05e-11	coenzyme F420 utilization
TIGR00271	uncharacterized hydrophobic domain	0.0841121	0.364103	0.0201384	0.0421309	15949	1.593e-09	8.121e-09	#N/A
TIGR01814	kynureninase	0.186916	0.8	0.0275207	0.0360632	8836.5	5.964e-31	4.735e-29	tryptophan degradation to anthranilate
TIGR00976	putative hydrolase, CocE/NonD family	0.182243	0.779487	0.0356381	0.0641168	12664.5	5.169e-17	5.899e-16	#N/A
TIGR01701	oxidoreductase alpha (molybdopterin) subunit	0.17757	0.758974	0.0308041	0.0492266	10682	2.066e-23	6.394e-22	#N/A
TIGR02033	D-hydantoinase	0.107477	0.451282	0.0212215	0.0385733	14073.5	8.752e-14	6.978e-13	#N/A
TIGR00026	deazaflavin-dependent oxidoreductase, nitroreductase family	0.397196	1.66667	0.0677523	0.174757	14375	2.862e-11	1.796e-10	coenzyme F420 utilization
TIGR03552	2-phospho-L-lactate guanylyltransferase	0.102804	0.430769	0.0208093	0.0355521	14022	4.335e-14	3.534e-13	coenzyme F420 biosynthesis
TIGR01175	type IV pilus assembly protein PilM	0.0934579	0.389744	0.0210152	0.0350142	14623.5	9.105e-13	6.704e-12	#N/A
TIGR01493	Haloacid dehalogenase superfamily, subfamily IA, variant 2 with 3rd motif like haloacid dehalogenase	0.0654206	0.271795	0.0204616	0.0431985	17754	4.584e-06	1.674e-05	#N/A
TIGR00886	nitrite extrusion protein (nitrite facilitator)	0.126168	0.523077	0.0227509	0.0373048	12770.5	2.939e-17	3.485e-16	#N/A
TIGR01396	flagellar basal-body rod protein FlgB	0.102804	0.420513	0.0208093	0.0361795	14332	3.496e-13	2.627e-12	flagellar basal body complex
TIGR02550	flagellar hook-associated protein 3	0.0981308	0.4	0.0203838	0.0359163	14663	2.184e-12	1.528e-11	flagellar filament and hook complex
TIGR02651	ribonuclease Z	0.0327103	0.133333	0.0121879	0.0244059	18765.5	0.000194181	0.000543827	#N/A
TIGR00949	The Resistance to Homoserine/Threonine (RhtB) Family protein	0.0420561	0.169231	0.0137529	0.0269202	18211.5	2.38e-05	7.86e-05	#N/A
TIGR02777	DNA ligase D, 3'-phosphoesterase domain	0.21028	0.835897	0.027922	0.0275671	7896	5.358e-36	8.895e-34	nonhomologous end-joining, bacterial type
TIGR03296	M6 family metalloprotease domain	0.0841121	0.333333	0.0211998	0.0542493	17938	4.597e-05	0.000145213	#N/A
TIGR01526	nicotinamide-nucleotide adenylyltransferase, NadR type	0.0327103	0.128205	0.0121879	0.0240026	18872.5	0.000335054	0.000910428	#N/A
TIGR02776	DNA ligase D	0.448598	1.75385	0.0540035	0.0577544	6212	7.261e-39	3.315e-36	#N/A
TIGR02228	signal peptidase I, archaeal type	0.443925	1.72821	0.0575232	0.0992431	9282	1.92e-25	7.154e-24	protein sorting system, SipW class
TIGR02532	prepilin-type N-terminal cleavage/methylation domain	0.214953	0.825641	0.0495941	0.0809786	14670	3.212e-12	2.164e-11	prokaryotic N-terminal cleavage/methylation, type IV pilin-like
TIGR03804	parallel beta-helix repeat (two copies)	0.0747664	0.287179	0.0203107	0.0397979	17191	6.452e-07	2.512e-06	#N/A
TIGR02595	PEP-CTERM protein-sorting domain	0.0934579	0.353846	0.0210152	0.0406739	16242	1.631e-08	7.444e-08	protein sorting system, PEP-CTERM/exosortase (generic)
TIGR03566	FMN reductase, MsuE subfamily	0.313084	1.1641	0.0368876	0.045042	7282	2.425e-35	2.909e-33	#N/A
TIGR00205	flagellar hook-basal body complex protein FliE	0.121495	0.446154	0.0223853	0.0364223	14185	4.511e-13	3.362e-12	flagellar basal body complex
TIGR00004	reactive intermediate/imine deaminase	0.191589	0.702564	0.0354072	0.055553	12748	2.366e-16	2.512e-15	#N/A
TIGR00557	4-hydroxythreonine-4-phosphate dehydrogenase	0.0607477	0.220513	0.0163669	0.029766	17531.5	2.759e-06	1.024e-05	pyridoxal phosphate biosynthesis, PdxA/PdxJ pathway
TIGR02480	flagellar motor switch protein FliN	0.121495	0.435897	0.0223853	0.0363366	14399	1.826e-12	1.293e-11	flagellar motor switch (rotor) complex
TIGR02778	DNA ligase D, polymerase domain	0.598131	2.14359	0.0668068	0.0581637	5796.5	8.456e-40	5.147e-37	nonhomologous end-joining, bacterial type
TIGR03383	urate oxidase	0.163551	0.584615	0.0261943	0.0353801	12039	7.049e-19	1.073e-17	#N/A
TIGR00779	cadmium resistance transporter (or sequestration) family protein	0.0373832	0.133333	0.012998	0.0244059	18863	0.000455938	0.00122253	#N/A
TIGR00202	carbon storage regulator (csrA)	0.126168	0.446154	0.0227509	0.0364223	14282	1.124e-12	8.078e-12	#N/A
TIGR00206	flagellar basal-body M-ring protein/flagellar hook-basal body protein (fliF)	0.126168	0.446154	0.0227509	0.0364223	14282	1.124e-12	8.078e-12	flagellar basal body complex
TIGR01395	flagellar basal-body rod protein FlgC	0.126168	0.446154	0.0227509	0.0364223	14282	1.124e-12	8.078e-12	flagellar basal body complex
TIGR00208	flagellar biosynthetic protein FliS	0.126168	0.446154	0.0227509	0.0364223	14282	1.124e-12	8.078e-12	flagellar assembly apparatus
TIGR02492	flagellar hook-associated protein FlgK	0.126168	0.446154	0.0227509	0.0364223	14282	1.124e-12	8.078e-12	flagellar filament and hook complex
TIGR00207	flagellar motor switch protein FliG	0.126168	0.446154	0.0227509	0.0364223	14282	1.124e-12	8.078e-12	flagellar motor switch (rotor) complex
TIGR01234	ribulokinase	0.0841121	0.297436	0.0190178	0.0358974	16806	2.641e-07	1.062e-06	#N/A
TIGR00851	PTS system, mannitol-specific IIC component	0.191589	0.676923	0.0277673	0.0343537	10793.5	6.503e-23	1.827e-21	PTS transport system
TIGR01398	flagellar biosynthesis protein FlhA	0.126168	0.441026	0.0227509	0.0363813	14389	2.248e-12	1.549e-11	flagellar export apparatus
TIGR01103	flagellar biosynthetic protein FliP	0.126168	0.441026	0.0227509	0.0363813	14389	2.248e-12	1.549e-11	flagellar export apparatus
TIGR01397	flagellar motor switch protein FliM	0.126168	0.441026	0.0227509	0.0363813	14389	2.248e-12	1.549e-11	flagellar motor switch (rotor) complex
TIGR01923	O-succinylbenzoate-CoA ligase	0.0514019	0.179487	0.0151301	0.0284956	18294	7.148e-05	0.000210867	menaquinone biosynthesis via SEPHCHC
TIGR03554	glucose-6-phosphate dehydrogenase (coenzyme-F420)	0.107477	0.374359	0.0212215	0.0383618	15690	2.151e-09	1.079e-08	coenzyme F420 utilization
TIGR03105	glutamine synthetase, type III	0.0280374	0.0974359	0.0131079	0.0212911	19329	0.00158436	0.00388329	#N/A
TIGR01400	flagellar biosynthetic protein FliR	0.126168	0.435897	0.0227509	0.0356017	14402.5	2.439e-12	1.668e-11	flagellar export apparatus
TIGR03217	4-hydroxy-2-oxovalerate aldolase	0.0373832	0.128205	0.012998	0.0261125	19176	0.00204167	0.00490539	catechol meta-cleavage pathway
TIGR03215	acetaldehyde dehydrogenase (acetylating)	0.0373832	0.128205	0.012998	0.0250798	19073	0.00125863	0.00314399	catechol meta-cleavage pathway
TIGR04021	dimethyl sulfone monooxygenase SfnG	0.0373832	0.128205	0.012998	0.0240026	18970	0.000769864	0.00199118	dimethyl sulphone utilization (aerobic)
TIGR01402	flagellar biosynthetic protein FliQ	0.126168	0.430769	0.0227509	0.036288	14603	8.806e-12	5.784e-11	flagellar export apparatus
TIGR01026	ATPase, FliI/YscN family	0.130841	0.446154	0.0231064	0.0364223	14379	2.738e-12	1.865e-11	#N/A
TIGR00551	L-aspartate oxidase	0.242991	0.825641	0.029387	0.0272406	8708	5.847e-32	5.084e-30	NAD(P) biosynthesis from L-aspartate and DHAP
TIGR02631	xylose isomerase, Arthrobacter type	0.261682	0.887179	0.0315407	0.0249334	7950	9.728e-36	1.48e-33	D-xylose utilization (conversion to D-xylulose-5-phosphate)
TIGR04382	5-dehydro-2-deoxygluconokinase	0.168224	0.569231	0.0256305	0.0377168	12765	2.755e-16	2.858e-15	myo-inositol catabolism
TIGR04380	inositol 2-dehydrogenase	0.0654206	0.220513	0.0169424	0.029766	17629	6.267e-06	2.261e-05	myo-inositol catabolism
TIGR03356	beta-galactosidase	0.364486	1.2	0.0467377	0.07072	10540.5	3.012e-21	6.625e-20	#N/A
TIGR00378	calcium/proton exchanger (cax)	0.0373832	0.123077	0.012998	0.0235868	19077	0.0012892	0.00321158	#N/A
TIGR01188	daunorubicin resistance ABC transporter ATP-binding subunit	0.415888	1.3641	0.0558118	0.0871235	10440	2.499e-21	5.775e-20	#N/A
TIGR01418	phosphoenolpyruvate synthase	0.102804	0.333333	0.0228207	0.0463678	17662	3.044e-05	9.889e-05	#N/A
TIGR02115	K+-transporting ATPase, KdpF subunit	0.21028	0.676923	0.027922	0.0335754	11128.5	2.072e-21	4.913e-20	Potassium-transporting ATPase KdpFABC
TIGR03180	OHCU decarboxylase	0.205607	0.661538	0.0284728	0.0347422	11404	2.086e-20	3.976e-19	urate catabolism to allantoin
TIGR04088	SipW-cognate class signal peptide	0.35514	1.13846	0.0586903	0.0791946	11437.5	4.43e-19	7.095e-18	protein sorting system, SipW class
TIGR02315	phosphonate ABC transporter, ATP-binding protein	0.172897	0.553846	0.0319749	0.0524788	14890.5	1.284e-10	7.399e-10	phosphonates ABC transport
TIGR03178	allantoinase	0.21028	0.671795	0.027922	0.0344876	11320	1.175e-20	2.41e-19	allantoin catabolism to oxamate and carbamoyl-phosphate
TIGR01313	carbohydrate kinase, thermoresistant glucokinase family	0.462617	1.46667	0.0400739	0.0582894	7064	2.178e-35	2.841e-33	#N/A
TIGR00872	6-phosphogluconate dehydrogenase (decarboxylating)	0.257009	0.810256	0.0299417	0.028151	9321.5	5.581e-29	3.397e-27	pentose phosphate cycle
TIGR03560	probable F420-dependent oxidoreductase, Rv1855c family	0.341121	1.07179	0.050468	0.0965975	14972	1.73e-09	8.75e-09	coenzyme F420 utilization
TIGR04377	3,5/4-trihydroxycyclohexa-1,2-dione hydrolase	0.200935	0.630769	0.0311959	0.0458178	13170	1.417e-14	1.244e-13	myo-inositol catabolism
TIGR02538	type IV-A pilus assembly ATPase PilB	0.0654206	0.205128	0.0169424	0.0289908	17950	3.143e-05	0.000101585	#N/A
TIGR02962	hydroxyisourate hydrolase	0.200935	0.625641	0.0282432	0.0347461	11967	1.772e-18	2.508e-17	urate catabolism to allantoin
TIGR02365	dihydroxyacetone kinase, phosphoprotein-dependent, L subunit	0.336449	1.04103	0.0343476	0.0429151	8907	1.27e-28	7.248e-27	#N/A
TIGR03506	flagellar hook-basal body protein	0.14486	0.446154	0.0275151	0.0364223	14454	4.635e-12	3.111e-11	#N/A
TIGR01819	2-phospho-L-lactate transferase	0.154206	0.471795	0.0256165	0.0358407	14187	2.206e-12	1.537e-11	coenzyme F420 biosynthesis
TIGR01420	pilus retraction protein PilT	0.154206	0.471795	0.035023	0.047844	14997.5	2.994e-11	1.866e-10	#N/A
TIGR01773	gamma-aminobutyrate permease	0.0654206	0.2	0.0181913	0.0305037	18179	7.431e-05	0.000218496	GABA utilization
TIGR02937	RNA polymerase sigma factor, sigma-70 family	4.8271	14.7436	0.330953	0.584159	4927.5	8.785e-41	8.021e-38	#N/A
TIGR01428	2-haloalkanoic acid dehalogenase, type II	0.107477	0.328205	0.0250172	0.0394902	16803	4.737e-07	1.868e-06	#N/A
TIGR00632	DNA mismatch endonuclease Vsr	0.107477	0.328205	0.0222313	0.035988	16480.5	1.407e-07	5.812e-07	very short patch repair
TIGR01249	proline iminopeptidase, Neisseria-type subfamily	0.191589	0.584615	0.0277673	0.0434301	13662	3.884e-13	2.906e-12	#N/A
TIGR03858	probable oxidoreductase, LLM family	0.369159	1.11795	0.0380046	0.0392526	7925	9.263e-34	9.397e-32	#N/A
TIGR02779	DNA ligase D, ligase domain	0.308411	0.933333	0.0316446	0.0193288	7900	1.788e-37	5.442e-35	nonhomologous end-joining, bacterial type
TIGR04378	5-deoxy-glucuronate isomerase	0.200935	0.605128	0.0290096	0.0425822	13295	4.202e-14	3.441e-13	myo-inositol catabolism
TIGR01098	phosphate/phosphite/phosphonate ABC transporter, periplasmic binding protein	0.191589	0.574359	0.0321603	0.0523495	14864	3.003e-10	1.672e-09	#N/A
TIGR02772	Ku protein, prokaryotic	0.313084	0.938462	0.0317755	0.0172536	7816.5	2.598e-38	9.486e-36	nonhomologous end-joining, bacterial type
TIGR02363	dihydroxyacetone kinase, DhaK subunit	0.308411	0.923077	0.0336602	0.0348123	9201.5	2.012e-28	1.113e-26	#N/A
TIGR03860	FMN-dependent oxidoreductase, nitrilotriacetate monooxygenase family	1.09813	3.25641	0.0884913	0.183021	8436.5	2.572e-26	1.044e-24	#N/A
TIGR03856	probable F420-dependent oxidoreductase, MSMEG_2906 family	0.154206	0.45641	0.0280684	0.0399509	14812.5	6.961e-11	4.154e-10	coenzyme F420 utilization
TIGR00209	galactose-1-phosphate uridylyltransferase, family 1	0.317757	0.933333	0.033903	0.0241883	8324.5	2.428e-34	2.608e-32	Leloir pathway (galactose/glucose interconversion)
TIGR01097	phosphonate ABC transporter, permease protein PhnE	0.257009	0.753846	0.04562	0.0738261	14890.5	3.913e-10	2.145e-09	phosphonates ABC transport
TIGR01187	spermidine/putrescine ABC transporter ATP-binding subunit	0.21028	0.615385	0.0390582	0.0572878	14605.5	9.75e-11	5.688e-10	#N/A
TIGR00040	phosphoesterase, MJ0936 family	0.247664	0.712821	0.0295765	0.0370459	11642.5	5.476e-19	8.403e-18	#N/A
TIGR02455	trehalose synthase, Pseudomonas stutzeri type	0.0607477	0.174359	0.0163669	0.0272406	18494.5	0.000326646	0.000888904	#N/A
TIGR03557	F420-dependent oxidoreductase, G6PDH family	0.392523	1.11282	0.0560162	0.088384	14039.5	4.36e-11	2.654e-10	coenzyme F420 utilization
TIGR00843	benzoate transporter	0.158879	0.446154	0.0250479	0.0356891	14871	2.163e-10	1.223e-09	#N/A
TIGR00745	2-dehydropantoate 2-reductase	0.261682	0.733333	0.0378627	0.0658689	14547.5	3.251e-10	1.793e-09	pantothenate biosynthesis from aspartate and 2-oxoisovalerate
TIGR03022	Undecaprenyl-phosphate galactose phosphotransferase, WbaP	0.397196	1.11282	0.0437479	0.0523106	10164	3.161e-22	8.016e-21	#N/A
TIGR03562	peroxiredoxin, OsmC subfamily	0.331776	0.928205	0.0329352	0.0224078	8628	2.739e-33	2.632e-31	#N/A
TIGR03491	RecB family nuclease, putative, TM0106 family	0.341121	0.948718	0.0324838	0.0174256	8258	2.465e-36	4.5e-34	#N/A
TIGR03618	PPOX class probable F420-dependent enzyme	0.38785	1.07692	0.0646997	0.0991433	15106.5	2.85e-09	1.411e-08	coenzyme F420 utilization
TIGR02819	formaldehyde dehydrogenase, glutathione-independent	0.196262	0.538462	0.0280081	0.0443658	14798	5.099e-10	2.771e-09	#N/A
TIGR03351	phosphonatase-like hydrolase	0.172897	0.471795	0.0275524	0.0406772	15145	1.465e-09	7.534e-09	proposed phosphonate catabolism pathway HpnWXZ
TIGR00167	ketose-bisphosphate aldolase	0.747664	2.0359	0.055888	0.0605615	6290.5	9.573e-37	2.185e-34	#N/A
TIGR01137	cystathionine beta-synthase	0.359813	0.979487	0.0328853	0.0205128	8346.5	1.295e-35	1.819e-33	#N/A
TIGR00760	L-ribulose-5-phosphate 4-epimerase	0.383178	1.0359	0.0399034	0.0420052	9522	4.689e-26	1.822e-24	#N/A
TIGR03211	catechol 2,3 dioxygenase	0.11215	0.302564	0.0315277	0.0427537	17468.5	4.292e-06	1.578e-05	catechol meta-cleavage pathway
TIGR03036	tryptophan 2,3-dioxygenase	0.163551	0.441026	0.0253429	0.0356473	15075.5	8.641e-10	4.573e-09	tryptophan degradation to anthranilate
TIGR00689	sugar-phosphate isomerase, RpiB/LacA/LacB family	0.696262	1.87692	0.0466642	0.0846454	8718.5	2.97e-27	1.442e-25	#N/A
TIGR01760	phage tail tape measure protein, TP901 family, core region	0.0841121	0.225641	0.0201384	0.0356473	18432.5	0.000574656	0.00152076	phage: major features
TIGR01472	GDP-mannose 4,6-dehydratase	0.224299	0.6	0.0360485	0.0516193	14775.5	4.159e-10	2.274e-09	GDP-4-keto-6-deoxymannose biosynthesis from b-D-fructose-6-phosphate
TIGR01451	conserved repeat domain	0.649533	1.71795	0.0967547	0.14754	12452.5	1.972e-14	1.696e-13	#N/A
TIGR00908	ethanolamine permease	0.126168	0.333333	0.0236956	0.0338449	16477.5	3.429e-07	1.367e-06	ethanolamine degradation organelle
TIGR01202	2-desacetyl-2-hydroxyethyl bacteriochlorophyllide A dehydrogenase	0.593458	1.5641	0.0725061	0.0964543	10613	8.29e-20	1.456e-18	bacteriochlorophyll biosynthesis from chlorophyllide a
TIGR00794	potassium uptake protein	0.0700935	0.184615	0.0174932	0.0278557	18475.5	0.00047152	0.00126246	#N/A
TIGR02141	molybdate ABC transporter, permease protein	0.331776	0.871795	0.0322622	0.0250798	9669	5.074e-28	2.725e-26	molybdate ABC transporter
TIGR00147	lipid kinase, YegS/Rv2252/BmrU family	0.261682	0.682051	0.0354694	0.0549643	14259	8.63e-11	5.051e-10	#N/A
TIGR00013	4-oxalocrotonate tautomerase family enzyme	0.088785	0.230769	0.0216235	0.0335633	18052.5	0.00011025	0.000316535	catechol meta-cleavage pathway
TIGR02364	dihydroxyacetone kinase, phosphotransfer subunit	0.271028	0.702564	0.030456	0.03282	11861	2.879e-18	3.983e-17	#N/A
TIGR03570	sugar O-acyltransferase, sialic acid O-acetyltransferase NeuD family	0.14486	0.374359	0.0283012	0.036958	16046	4.202e-08	1.836e-07	CMP-N-acetylneuraminate biosynthesis from UDP-N-acetylglucosamine
TIGR00836	ammonium transporter	0.551402	1.40513	0.0410832	0.0588449	8859	4.071e-31	3.379e-29	#N/A
TIGR00711	drug resistance transporter, EmrB/QacA subfamily	4.34579	11.0308	0.22611	0.260229	3791.5	1.24e-46	2.264e-43	#N/A
TIGR01312	D-xylulose kinase	0.383178	0.964103	0.0376401	0.0366264	10107.5	2.19e-24	7.689e-23	D-xylose utilization (conversion to D-xylulose-5-phosphate)
TIGR04225	CshA-type fibril repeat	0.11215	0.276923	0.0270321	0.0420987	18302.5	0.000478369	0.00127892	#N/A
TIGR00680	K+-transporting ATPase, KdpA	0.331776	0.815385	0.0329352	0.0278557	10756.5	8.32e-23	2.234e-21	Potassium-transporting ATPase KdpFABC
TIGR00229	PAS domain S-box	0.434579	1.05641	0.0741447	0.121926	15419	4.458e-08	1.934e-07	#N/A
TIGR01549	haloacid dehalogenase superfamily, subfamily IA, variant 1 with third motif having Dx(3-4)D or Dx(3-4)E	0.78972	1.91795	0.0697151	0.110113	11508	3.759e-16	3.834e-15	#N/A
TIGR03561	peroxiredoxin, Ohr subfamily	0.425234	1.02564	0.0387102	0.0387731	10192.5	1.32e-23	4.229e-22	#N/A
TIGR01812	succinate dehydrogenase or fumarate reductase, flavoprotein subunitGram-negative/mitochondrial subgroup	0.373832	0.897436	0.0338061	0.021782	9930	1.493e-27	7.787e-26	#N/A
TIGR02431	beta-ketoadipate pathway transcriptional regulators, PcaR/PcaU/PobR family	0.186916	0.446154	0.0305434	0.0544563	17597.5	0.000204489	0.000570943	protocatechuate degradation to beta-ketoadipate
TIGR01950	redox-sensitive transcriptional activator SoxR	0.186916	0.446154	0.0332927	0.037846	15244.5	1.949e-09	9.804e-09	#N/A
TIGR00768	alpha-L-glutamate ligase, RimK family	0.135514	0.323077	0.0234521	0.0335754	16951.5	5.862e-06	2.128e-05	#N/A
TIGR01885	ornithine aminotransferase	0.271028	0.646154	0.0318641	0.03433	12969	1.76e-14	1.538e-13	#N/A
TIGR01927	o-succinylbenzoate synthase	0.303738	0.717949	0.0328728	0.032308	12167.5	4.839e-17	5.592e-16	menaquinone biosynthesis via SEPHCHC
TIGR00254	diguanylate cyclase (GGDEF) domain	0.602804	1.42051	0.135851	0.159592	15088.5	1.154e-09	6.053e-09	#N/A
TIGR00839	aspartate ammonia-lyase	0.378505	0.887179	0.0345277	0.0346875	11066	4.405e-21	9.352e-20	#N/A
TIGR01497	K+-transporting ATPase, B subunit	0.350467	0.815385	0.0340071	0.0278557	11128.5	2.763e-21	6.23e-20	Potassium-transporting ATPase KdpFABC
TIGR00681	K+-transporting ATPase, C subunit	0.350467	0.815385	0.0333558	0.0278557	11146.5	2.667e-21	6.088e-20	Potassium-transporting ATPase KdpFABC
TIGR00724	biotin-dependent carboxylase uncharacterized domain	0.537383	1.24615	0.0383964	0.0654767	11434	4.117e-18	5.528e-17	#N/A
TIGR02360	4-hydroxybenzoate 3-monooxygenase	0.168224	0.389744	0.0256305	0.0357612	16332	8.386e-07	3.224e-06	#N/A
TIGR00574	DNA ligase I, ATP-dependent (dnl1)	0.172897	0.4	0.025911	0.0351726	16126.5	3.474e-07	1.382e-06	#N/A
TIGR01180	alpha-1,2-mannosidase, putative	0.266355	0.615385	0.0791859	0.0723741	15619	9.14e-09	4.324e-08	#N/A
TIGR00444	MazG family protein	0.32243	0.74359	0.0320262	0.0313497	12077.5	1.792e-17	2.196e-16	#N/A
TIGR03848	probable phosphomutase, MSMEG_4193 family	0.261682	0.6	0.0301175	0.0400898	14359	1.89e-10	1.075e-09	Actinobacterial uncharacterized trio
TIGR00536	HemK family putative methylases	0.682243	1.5641	0.0414706	0.0465428	7686	4.284e-32	3.911e-30	translation termination, bacterial
TIGR03252	uncharacterized HhH-GPD family protein	0.294393	0.671795	0.0312288	0.0344876	13066	4.516e-14	3.665e-13	#N/A
TIGR00936	adenosylhomocysteinase	0.439252	1	0.0370914	0.0476794	11745	3.978e-17	4.642e-16	homocysteine regeneration from S-adenosylhomocysteine
TIGR01550	death-on-curing family protein	0.130841	0.297436	0.0231064	0.0358974	17682	0.000131422	0.00037555	addiction modules
TIGR00127	isocitrate dehydrogenase, NADP-dependent, eukaryotic type	0.149533	0.338462	0.0253166	0.0339728	16858.5	5.309e-06	1.931e-05	TCA cycle
TIGR01488	Haloacid Dehalogenase superfamily, subfamily IB, phosphoserine phosphatase-like	0.61215	1.37949	0.0590256	0.0572333	10162	1.609e-21	3.867e-20	#N/A
TIGR02022	formiminoglutamate deiminase	0.0981308	0.220513	0.0203838	0.029766	18311.5	0.000679507	0.00177254	histidine degradation to glutamate
TIGR00007	phosphoribosylformimino-5-aminoimidazole carboxamide ribotide isomerase	0.411215	0.923077	0.033715	0.0191314	10185	1.701e-27	8.63e-26	histidine biosynthesis from ribose-5-phosphate
TIGR01722	methylmalonic acid semialdehyde dehydrogenase	0.64486	1.44615	0.0527863	0.063426	10545	5.005e-20	8.96e-19	myo-inositol catabolism
TIGR03374	1-pyrroline dehydrogenase	0.327103	0.733333	0.0366129	0.0563526	14826.5	7.825e-09	3.731e-08	#N/A
TIGR00145	FTR1 family protein	0.373832	0.830769	0.0338061	0.0288173	11448.5	3.88e-20	7.156e-19	#N/A
TIGR01788	glutamate decarboxylase	0.17757	0.389744	0.0278098	0.0386049	16759	6.675e-06	2.399e-05	decarboxylation/antiport proton-motive cycle: glutamate-GABA
TIGR02426	3-carboxy-cis,cis-muconate cycloisomerase	0.0981308	0.215385	0.0203838	0.0295145	18418.5	0.00105176	0.00266368	protocatechuate degradation to beta-ketoadipate
TIGR01916	coenzyme F420-0:L-glutamate ligase	0.242991	0.528205	0.029387	0.041322	15562	1.062e-07	4.428e-07	coenzyme F420 biosynthesis
TIGR01879	amidase, hydantoinase/carbamoylase family	0.420561	0.912821	0.0504792	0.056208	12827.5	1.035e-13	8.109e-13	allantoin catabolism to oxamate and carbamoyl-phosphate
TIGR00637	ModE molybdate transport repressor domain	0.266355	0.574359	0.0368265	0.0481406	15593.5	1.141e-07	4.744e-07	molybdate ABC transporter
TIGR00198	catalase/peroxidase HPI	0.130841	0.282051	0.0231064	0.0331161	17803	0.000218833	0.000610059	Resistance to Reactive Oxygen Species (ROS)
TIGR00792	sugar (Glycoside-Pentoside-Hexuronide) transporter	0.126168	0.271795	0.0294724	0.0350955	17729.5	5.884e-05	0.000177003	#N/A
TIGR03847	conserved hypothetical protein	0.266355	0.569231	0.0302889	0.0377168	14731	1.597e-09	8.121e-09	Actinobacterial uncharacterized trio
TIGR00800	NCS1 nucleoside transporter family	0.317757	0.676923	0.0478562	0.0635221	15312	3.308e-08	1.459e-07	allantoin catabolism to glyoxalate and urea
TIGR01777	TIGR01777 family protein	0.630841	1.34359	0.0428864	0.0391489	9508	7.409e-26	2.819e-24	#N/A
TIGR01389	ATP-dependent DNA helicase RecQ	0.373832	0.794872	0.0331508	0.0289908	12080	8.621e-18	1.078e-16	recFOR recombination pathway
TIGR02200	Glutaredoxin-like protein	0.35514	0.753846	0.0334525	0.0309274	12522	6.19e-16	6.077e-15	#N/A
TIGR02246	conserved hypothetical protein	0.21028	0.446154	0.0294515	0.0488257	17354	0.000161286	0.00045519	#N/A
TIGR02456	trehalose synthase	0.476636	1.01026	0.0462216	0.0476737	12190	2.849e-15	2.655e-14	#N/A
TIGR02857	thiol reductant ABC exporter, CydD subunit	0.429907	0.907692	0.0339211	0.020782	10896	3.04e-24	1.047e-22	cytochrome (quinone) oxidase, bd type
TIGR03086	TIGR03086 family protein	0.242991	0.512821	0.0372843	0.0432361	15497.5	3.583e-08	1.569e-07	#N/A
TIGR00550	quinolinate synthetase complex, A subunit	0.425234	0.897436	0.0345158	0.021782	11002.5	2.246e-23	6.723e-22	NAD(P) biosynthesis from L-aspartate and DHAP
TIGR00383	magnesium Mg(2+) and cobalt Co(2+) transport protein (corA)	0.714953	1.50769	0.0396366	0.0473284	8672.5	7.982e-29	4.702e-27	#N/A
TIGR01007	capsular exopolysaccharide family	0.71028	1.49231	0.0504548	0.0663895	11203.5	1.223e-17	1.519e-16	colanic acid biosynthesis
TIGR00066	gamma-glutamyltranspeptidase	0.271028	0.569231	0.041441	0.04818	15498.5	5.343e-08	2.29e-07	#N/A
TIGR02353	non-ribosomal peptide synthetase terminal domain of unknown function	0.364486	0.764103	0.0412525	0.0395416	12816.5	2.105e-14	1.796e-13	#N/A
TIGR01346	isocitrate lyase	0.257009	0.538462	0.0306656	0.0357915	14947.5	4.504e-09	2.187e-08	glyoxylate shunt
TIGR01274	1-aminocyclopropane-1-carboxylate deaminase	0.102804	0.215385	0.0208093	0.0295145	18516	0.00177471	0.00432659	#N/A
TIGR02152	ribokinase	0.565421	1.18462	0.0460316	0.0547394	11721	8.143e-17	9.011e-16	#N/A
TIGR02425	4-carboxymuconolactone decarboxylase	0.200935	0.420513	0.0282432	0.0416162	16781.5	1.38e-05	4.735e-05	protocatechuate degradation to beta-ketoadipate
TIGR03843	conserved hypothetical protein	0.299065	0.620513	0.0313713	0.0423715	14983	1.205e-08	5.641e-08	Actinobacterial uncharacterized trio
TIGR00654	phenazine biosynthesis protein PhzF family	0.425234	0.882051	0.0430058	0.0405771	12248.5	6.408e-16	6.257e-15	#N/A
TIGR02968	succinate dehydrogenase, hydrophobic membrane anchor protein	0.158879	0.328205	0.0250479	0.0337124	17332	6.294e-05	0.000187477	TCA cycle
TIGR01197	NRAMP (natural resistance-associated macrophage protein) metal ion transporters	0.471963	0.974359	0.040653	0.0312197	11259	2.862e-20	5.388e-19	#N/A
TIGR01327	D-3-phosphoglycerate dehydrogenase	0.462617	0.953846	0.0354246	0.0284337	11239	9.961e-22	2.458e-20	#N/A
TIGR01505	2-hydroxy-3-oxopropionate reductase	0.11215	0.230769	0.0216212	0.0302494	18390	0.00139872	0.00345143	glyoxalate conversion to phosphoglycerate
TIGR00221	N-acetylglucosamine-6-phosphate deacetylase	0.546729	1.12308	0.0377719	0.0321271	10516	1.655e-24	5.924e-23	#N/A
TIGR00389	glycyl-tRNA synthetase, dimeric type	0.448598	0.912821	0.0340779	0.0202534	11179	2.304e-23	6.785e-22	tRNA aminoacylation
TIGR02422	protocatechuate 3,4-dioxygenase, beta subunit	0.191589	0.389744	0.0269657	0.0350142	16730.5	9.732e-06	3.431e-05	protocatechuate degradation to beta-ketoadipate
TIGR00502	glucosamine-6-phosphate isomerase	0.574766	1.16923	0.0381393	0.0469575	11322.5	1.421e-19	2.448e-18	#N/A
TIGR00377	anti-anti-sigma factor	0.537383	1.09231	0.0895095	0.106656	14039	8.583e-11	5.039e-10	#N/A
TIGR00387	glycolate oxidase, subunit GlcD	0.630841	1.28205	0.05378	0.0598454	11992	2.555e-15	2.393e-14	#N/A
TIGR02423	protocatechuate 3,4-dioxygenase, alpha subunit	0.186916	0.379487	0.0267117	0.0348396	16847	1.475e-05	5.034e-05	protocatechuate degradation to beta-ketoadipate
TIGR02100	glycogen debranching enzyme GlgX	1.07477	2.16923	0.0680053	0.0502217	8763.5	3.659e-27	1.713e-25	glycogen system
TIGR01136	cysteine synthase	0.485981	0.979487	0.0367191	0.0271659	11220	5.389e-22	1.348e-20	#N/A
TIGR00880	Multidrug resistance protein	0.668224	1.33846	0.0684298	0.0708062	12335	3.918e-14	3.223e-13	#N/A
TIGR01926	uncharacterized peroxidase-related enzyme	0.21028	0.420513	0.0379182	0.0458474	16955	1.414e-05	4.845e-05	#N/A
TIGR00614	ATP-dependent DNA helicase, RecQ family	0.981308	1.95385	0.0529763	0.0530798	8065.5	1.022e-29	6.665e-28	#N/A
TIGR03882	bacteriocin biosynthesis cyclodehydratase domain	0.224299	0.446154	0.0384058	0.0385381	15853.5	1.207e-07	5.011e-07	bacteriocin system, heterocycle biosynthesis group
TIGR01509	haloacid dehalogenase superfamily, subfamily IA, variant 3 with third motif having DD or ED	2.68692	5.33333	0.123571	0.15521	7221.5	9.992e-31	7.298e-29	#N/A
TIGR00078	nicotinate-nucleotide pyrophosphorylase	0.453271	0.897436	0.0347467	0.021782	11587.5	2.959e-21	6.589e-20	NAD(P) biosynthesis from L-aspartate and DHAP
TIGR00558	pyridoxamine-phosphate oxidase	0.257009	0.507692	0.0306656	0.0366227	15666	2.058e-07	8.372e-07	#N/A
TIGR00883	metabolite-proton symporter	0.686916	1.35385	0.0463733	0.061822	11839.5	5.07e-16	5.087e-15	#N/A
TIGR00203	cytochrome d oxidase, subunit II (cydB)	0.476636	0.933333	0.034222	0.0272705	11779	2.084e-20	3.976e-19	cytochrome (quinone) oxidase, bd type
TIGR01935	RraA famliy	0.191589	0.374359	0.0269657	0.0435267	18044	0.00174064	0.00425491	#N/A
TIGR01581	NifC-like ABC-type porter	0.462617	0.902564	0.0341635	0.0236442	11800.5	2.09e-20	3.976e-19	#N/A
TIGR01003	Phosphotransferase System HPr (HPr) Family	1.14953	2.24103	0.0657769	0.0653731	8893	2.897e-25	1.058e-23	PTS transport system
TIGR02150	isopentenyl-diphosphate delta-isomerase, type 1	0.457944	0.887179	0.0347747	0.0314921	12420	8.362e-17	9.198e-16	lycopene biosynthesis from IPP
TIGR01457	HAD-superfamily subfamily IIA hydrolase, TIGR01457	0.514019	0.994872	0.0355041	0.0114906	10935	8.416e-27	3.574e-25	#N/A
TIGR01186	glycine betaine/L-proline transport ATP binding subunit	0.411215	0.794872	0.0362244	0.0470642	14418	1.579e-09	8.074e-09	#N/A
TIGR02429	3-oxoacid CoA-transferase, A subunit	0.602804	1.15897	0.0519967	0.0786604	15076	2.059e-07	8.372e-07	beta-ketoadipate degradation to succinyl-CoA and acetyl-CoA
TIGR02317	methylisocitrate lyase	0.448598	0.861538	0.0340779	0.0313843	12651	3.751e-16	3.834e-15	propionyl-CoA catabolism via methylcitric acid
TIGR00129	formate dehydrogenase family accessory protein FdhD	0.378505	0.723077	0.0351573	0.0374463	14060	7.842e-11	4.619e-10	#N/A
TIGR00831	Na+/H+ antiporter, bacterial form	0.630841	1.2	0.0545898	0.0575286	13026.5	2.947e-12	2.001e-11	#N/A
TIGR00227	riboflavin-specific deaminase C-terminal domain	0.453271	0.861538	0.0394759	0.0451922	13785.5	3.969e-11	2.432e-10	riboflavin, FAD and FMN from GTP and ribulose-5-P
TIGR00744	ROK family protein (putative glucokinase)	0.485981	0.923077	0.0427895	0.0307824	12201.5	6.685e-17	7.582e-16	#N/A
TIGR00546	apolipoprotein N-acyltransferase	0.509346	0.964103	0.0476469	0.0394077	12248	5.983e-16	5.905e-15	lipoprotein system lgt/lsp/lnt
TIGR00131	galactokinase	0.537383	1.01538	0.0383964	0.0223836	11359	2.152e-23	6.548e-22	Leloir pathway (galactose/glucose interconversion)
TIGR03709	polyphosphate:nucleotide phosphotransferase, PPK2 family	0.453271	0.85641	0.0347467	0.0251769	12439.5	2.176e-17	2.649e-16	polyphosphate kinase/exopolyphosphatase system
TIGR01430	adenosine deaminase	1.05607	1.99487	0.068731	0.102699	11858	1.871e-15	1.779e-14	#N/A
TIGR02401	malto-oligosyltrehalose synthase	0.448598	0.846154	0.0340779	0.025904	12570	7.065e-17	7.964e-16	trehalose biosynthesis, TreYZ pathway
TIGR03168	hexose kinase, 1-phosphofructokinase family	0.714953	1.34359	0.0503622	0.0548902	11880.5	1.812e-16	1.957e-15	fructose utilization as fructose-1,6-bisphosphate
TIGR02094	alpha-glucan phosphorylases	0.28972	0.54359	0.0310824	0.0357612	15568	1.935e-07	7.904e-07	#N/A
TIGR01317	glutamate synthases, NADH/NADPH, small subunit	0.542056	1.01538	0.0354	0.00883641	11139	6.36e-27	2.765e-25	#N/A
TIGR00458	nondiscriminating aspartyl-tRNA synthetase	0.158879	0.297436	0.0250479	0.03282	17974	0.00081624	0.00209628	tRNA aminoacylation
TIGR03921	type VII secretion-associated serine protease mycosin	0.205607	0.384615	0.0276915	0.0364111	17300	0.00013893	0.000394536	type VII secretion, Actinobacteria form
TIGR03462	lycopene cyclase domain	0.929907	1.72308	0.0694647	0.0556238	12715.5	3.693e-16	3.81e-15	lycopene biosynthesis from IPP
TIGR00655	formyltetrahydrofolate deformylase	0.733645	1.35897	0.0486349	0.059265	12197	2.263e-17	2.718e-16	#N/A
TIGR02188	acetate--CoA ligase	0.813084	1.49744	0.0492414	0.0394077	10629.5	1.525e-20	2.994e-19	acetyl-CoA biosynthesis from acetate, direct
TIGR00252	TIGR00252 family protein	0.425234	0.779487	0.0338742	0.029766	13473.5	3.401e-13	2.566e-12	#N/A
TIGR02402	malto-oligosyltrehalose trehalohydrolase	0.471963	0.861538	0.0378587	0.0278119	12757.5	8.981e-16	8.631e-15	trehalose biosynthesis, TreYZ pathway
TIGR00871	glucose-6-phosphate 1-dehydrogenase	1.21495	2.21538	0.0449533	0.0606062	8150	6.349e-30	4.373e-28	pentose phosphate cycle
TIGR01697	inosine/guanosine/xanthosine phosphorylase family	0.509346	0.928205	0.034888	0.0199092	12171	5.343e-20	9.473e-19	utilization of deoxynucleosides
TIGR01800	2-methylcitrate synthase/citrate synthase II	0.434579	0.789744	0.0339649	0.0364929	13985	2.524e-11	1.589e-10	propionyl-CoA catabolism via methylcitric acid
TIGR03284	thymidylate synthase	0.406542	0.738462	0.0336556	0.0339728	14130	6.744e-11	4.037e-10	#N/A
TIGR00494	protein CrcB	1.24299	2.25641	0.0664653	0.0801762	10777.5	1.12e-19	1.947e-18	#N/A
TIGR00710	drug resistance transporter, Bcr/CflA subfamily	0.906542	1.64103	0.0566206	0.0574532	11121.5	4.544e-18	6.013e-17	#N/A
TIGR00685	trehalose-phosphatase	0.61215	1.10769	0.0405115	0.0265858	11701	1.191e-20	2.416e-19	trehalose biosynthesis, OtsAB pathway
TIGR01728	ABC transporter, substrate-binding protein, aliphatic sulfonates family	0.476636	0.861538	0.0432802	0.0542318	14847	2.153e-08	9.685e-08	#N/A
TIGR00567	DNA-3-methyladenine glycosylase	0.556075	0.994872	0.0359246	0.0154198	11805.5	2.639e-23	7.649e-22	#N/A
TIGR02428	3-oxoacid CoA-transferase, B subunit	0.668224	1.18974	0.0520401	0.07763	15412.5	1.224e-06	4.648e-06	beta-ketoadipate degradation to succinyl-CoA and acetyl-CoA
TIGR00707	transaminase, acetylornithine/succinylornithine family	0.556075	0.984615	0.0340433	0.00883641	11923.5	4.146e-24	1.402e-22	ornithine biosynthesis from glutamate, acetylated branch
TIGR01291	ABC-2 type transporter, NodJ family	0.214953	0.379487	0.0296648	0.0391281	17815	0.000983164	0.00250385	#N/A
TIGR00948	L-lysine exporter	0.476636	0.841026	0.0348572	0.0317237	13582.5	5.874e-13	4.343e-12	#N/A
TIGR03025	exopolysaccharide biosynthesis polyprenyl glycosylphosphotransferase	0.869159	1.52821	0.0487518	0.0505311	11316	4.365e-18	5.818e-17	Leptospira exopolysaccharide biosynthesis clusters
TIGR02400	alpha,alpha-trehalose-phosphate synthase [UDP-forming]	0.560748	0.984615	0.0346448	0.00883641	12019.5	1.849e-23	5.82e-22	trehalose biosynthesis, OtsAB pathway
TIGR00277	HDIG domain	0.663551	1.1641	0.0402309	0.0407272	12495	5.586e-16	5.543e-15	#N/A
TIGR02734	phytoene desaturase	0.5	0.876923	0.0355171	0.0267383	13137	4.611e-15	4.189e-14	lycopene biosynthesis from IPP
TIGR00516	holo-[acyl-carrier-protein] synthase	0.602804	1.05641	0.0366535	0.032671	12550	2.466e-17	2.943e-16	#N/A
TIGR00069	histidinol dehydrogenase	0.682243	1.19487	0.034544	0.0358407	12158	1.377e-21	3.352e-20	histidine biosynthesis from ribose-5-phosphate
TIGR04037	LLM-partnered FMN reductase, CE1759 family	0.584112	1.02051	0.0374667	0.0161917	12083	2.12e-21	4.962e-20	cofactor-coupled enzyme system, CE1758/CE1759 type
TIGR00370	sensor histidine kinase inhibitor, KipI family	0.546729	0.953846	0.0353725	0.0505284	14272.5	1.433e-10	8.228e-10	#N/A
TIGR00274	N-acetylmuramic acid 6-phosphate etherase	0.271028	0.471795	0.0318641	0.0449968	17665	0.00108016	0.00272803	anhydro-N-acetylmuramic acid to N-acetylglucosamine-phosphate
TIGR02091	glucose-1-phosphate adenylyltransferase	0.570093	0.984615	0.0339211	0.00883641	12216	4.055e-23	1.157e-21	glycogen system
TIGR00011	Cys-tRNA(Pro) deacylase	0.901869	1.54872	0.0421389	0.0405771	10224	1.105e-22	2.883e-21	#N/A
TIGR00666	D-alanyl-D-alanine carboxypeptidase, serine-type, PBP4 family	0.462617	0.789744	0.0389636	0.0386049	14565.5	2.272e-09	1.133e-08	#N/A
TIGR02050	carboxylate-amine ligase, YbdK family	1.0514	1.79487	0.0505411	0.0594705	10748.5	1.526e-19	2.581e-18	#N/A
TIGR01484	HAD-superfamily hydrolase, subfamily IIB	1.77103	3	0.0966487	0.0970078	11264	2.1e-16	2.242e-15	#N/A
TIGR00700	4-aminobutyrate aminotransferase, prokaryotic type	0.766355	1.29744	0.0430093	0.0601234	13749.5	3.726e-11	2.306e-10	GABA utilization
TIGR02133	ribose 5-phosphate isomerase	1.13084	1.91282	0.0338848	0.0744205	11888	1.478e-19	2.523e-18	pentose phosphate cycle
TIGR00687	pyridoxal kinase	0.242991	0.410256	0.029387	0.0353149	17375	0.000307524	0.000843151	#N/A
TIGR02149	glycogen synthase, Corynebacterium family	0.574766	0.969231	0.0338742	0.0123986	12634.5	8.311e-21	1.725e-19	glycogen system
TIGR01303	IMP dehydrogenase family protein	0.514019	0.866667	0.034246	0.0244059	13507	2.173e-14	1.834e-13	#N/A
TIGR02009	beta-phosphoglucomutase family hydrolase	0.495327	0.830769	0.0367303	0.031449	14070	2.151e-11	1.364e-10	#N/A
TIGR04089	alternate signal-mediated exported protein, RER_14450 family	0.280374	0.466667	0.0528212	0.0461392	16447	1.845e-06	6.918e-06	#N/A
TIGR04036	putative luciferase-like monooxygenase, FMN-dependent, CE1758 family	0.607477	1.01026	0.034108	0.0145234	12672	5.665e-21	1.189e-19	cofactor-coupled enzyme system, CE1758/CE1759 type
TIGR00518	alanine dehydrogenase	0.635514	1.05641	0.0379277	0.0208081	12673	9.897e-19	1.457e-17	#N/A
TIGR00025	ABC transporter efflux protein, DrrB family	1.46262	2.43077	0.0831567	0.134447	14007	2.63e-09	1.305e-08	#N/A
TIGR01515	alpha-1,4-glucan:alpha-1,4-glucan 6-glycosyltransferase	0.598131	0.984615	0.0335931	0.00883641	12801	3.418e-21	7.431e-20	glycogen system
TIGR00861	MIP family channel proteins	1.07944	1.76923	0.0557456	0.0605324	12508.5	1.247e-13	9.648e-13	#N/A
TIGR02225	tyrosine recombinase XerD	0.485981	0.794872	0.034246	0.0289908	14420	1.007e-10	5.856e-10	#N/A
TIGR00045	glycerate kinase	0.728972	1.18462	0.0473696	0.0547394	14205	2.355e-10	1.323e-09	galactarate utilization via tartronate semi-aldehyde
TIGR02312	2-oxo-hepta-3-ene-1,7-dioic acid hydratase	0.364486	0.589744	0.0329772	0.0388778	16505	2.573e-05	8.449e-05	4-hydroxyphenylacetate degradation
TIGR00330	fructose-1,6-bisphosphatase, class II	0.719626	1.1641	0.0307774	0.0444512	13506	2.893e-14	2.424e-13	pentose phosphate cycle
TIGR01413	Dyp-type peroxidase family	0.85514	1.37949	0.0608016	0.0681925	14192.5	2.41e-09	1.199e-08	#N/A
TIGR01780	succinate-semialdehyde dehydrogenase	0.897196	1.44615	0.0407625	0.0586626	13279	4.569e-14	3.692e-13	4-hydroxyphenylacetate degradation
TIGR01511	copper-(or silver)-translocating P-type ATPase	0.925234	1.48205	0.0838925	0.0724714	13413	6.999e-11	4.163e-10	copper resistance system: CopZA
TIGR00054	RIP metalloprotease RseP	0.285047	0.45641	0.0309319	0.0372102	17442.5	0.000584902	0.00154117	#N/A
TIGR02013	DNA-directed RNA polymerase, beta subunit	0.579439	0.923077	0.0338243	0.0191314	13695	2.091e-15	1.978e-14	RNA polymerase, bacterial
TIGR00125	cytidyltransferase-like domain	2.11215	3.3641	0.122973	0.0944045	12594	1.349e-12	9.622e-12	#N/A
TIGR00329	metallohydrolase, glycoprotease/Kae1 family	0.584112	0.928205	0.0337712	0.0199092	13730	2.931e-15	2.717e-14	#N/A
TIGR01198	6-phosphogluconolactonase	0.616822	0.979487	0.0333112	0.0101768	13298	2.757e-19	4.535e-18	pentose phosphate cycle
TIGR00492	alanine racemase	1.00467	1.59487	0.0327854	0.0490445	11606.5	1.357e-20	2.693e-19	peptidoglycan(murein) biosynthesis
TIGR01460	Haloacid Dehalogenase Superfamily Class (subfamily) IIA	1.23832	1.9641	0.0371314	0.03282	7463	3.023e-37	7.885e-35	#N/A
TIGR00526	FolB domain	0.579439	0.917949	0.0344668	0.0197038	13794	9.06e-15	8.07e-14	#N/A
TIGR00916	protein-export membrane protein, SecD/SecF family	1.06075	1.67179	0.0645982	0.0445244	13841	1.293e-11	8.371e-11	#N/A
TIGR03083	uncharacterized Actinobacterial protein TIGR03083	1.17757	1.85128	0.121893	0.154814	16008.5	1.898e-05	6.412e-05	#N/A
TIGR00857	dihydroorotase, multifunctional complex type	1.1215	1.75897	0.0306573	0.0441299	9664.5	3.002e-27	1.442e-25	pyrimidine (uridine-5'-phosphate) de novo biosynthesis
TIGR01574	tRNA-N(6)-(isopentenyl)adenosine-37 thiotransferase enzyme MiaB	0.584112	0.912821	0.0337712	0.0202534	14006.5	3.801e-14	3.141e-13	#N/A
TIGR02295	3,4-dihydroxyphenylacetate 2,3-dioxygenase	0.38785	0.605128	0.0333865	0.0393561	16724.5	6.83e-05	0.000202124	4-hydroxyphenylacetate degradation
TIGR03591	polyribonucleotide nucleotidyltransferase	0.593458	0.923077	0.0343013	0.0191314	13980	2.152e-14	1.828e-13	#N/A
TIGR03718	integral membrane protein, TerC family	1.24299	1.92821	0.0384431	0.0490445	10160	6.68e-23	1.848e-21	#N/A
TIGR00761	acetylglutamate kinase	0.64486	1	0.034102	0	13455	1.769e-19	2.963e-18	ornithine biosynthesis from glutamate, acetylated branch
TIGR01341	aconitate hydratase 1	0.635514	0.984615	0.0336358	0.0153846	13696.5	4.911e-17	5.64e-16	TCA cycle
TIGR01132	phosphoglucomutase, alpha-D-glucose phosphate-specific	0.649533	1.00513	0.0326915	0.00512821	13483	4.582e-20	8.283e-19	#N/A
TIGR01494	ATPase, P-type (transporting), HAD superfamily, subfamily IC	2.63551	4.07692	0.209655	0.16403	13094	5.009e-11	3.028e-10	#N/A
TIGR01850	N-acetyl-gamma-glutamyl-phosphate reductase, common form	0.64486	0.994872	0.034102	0.00512821	13561	8.302e-19	1.243e-17	ornithine biosynthesis from glutamate, acetylated branch
TIGR00120	glutamate N-acetyltransferase/amino-acid acetyltransferase	0.649533	1	0.0340071	0	13552.5	3.534e-19	5.711e-18	ornithine biosynthesis from glutamate, acetylated branch
TIGR03988	mycothiol system anti-sigma-R factor	0.607477	0.933333	0.0334586	0.017909	14066	1.09e-14	9.612e-14	mycothiol system
TIGR02673	cell division ATP-binding protein FtsE	0.635514	0.969231	0.0329772	0.0123986	13902	7.858e-17	8.75e-16	#N/A
TIGR01297	cation diffusion facilitator family transporter	1.93458	2.94359	0.0745136	0.0780376	10629.5	7.883e-19	1.19e-17	#N/A
TIGR02506	ribonucleoside-diphosphate reductase, alpha subunit	0.616822	0.938462	0.04152	0.0225646	14234	8.79e-12	5.784e-11	class I (aerobic) ribonucleotide reductase
TIGR00778	alkylhydroperoxidase AhpD family core domain	0.803738	1.22051	0.071305	0.0886826	16161	2.887e-05	9.415e-05	#N/A
TIGR01225	histidine ammonia-lyase	0.401869	0.610256	0.03424	0.0357612	16543	3.056e-05	9.913e-05	histidine degradation to glutamate
TIGR01855	imidazole glycerol phosphate synthase, glutamine amidotransferase subunit	0.663551	1.00513	0.0323748	0.00512821	13774	3.525e-19	5.711e-18	histidine biosynthesis from ribose-5-phosphate
TIGR00735	imidazoleglycerol phosphate synthase, cyclase subunit	0.663551	1.00513	0.0330455	0.00512821	13774.5	8.433e-19	1.252e-17	histidine biosynthesis from ribose-5-phosphate
TIGR03057	X-X-X-Leu-X-X-Gly heptad repeats	1.13084	1.71282	0.0662954	0.055355	13219	1.249e-11	8.148e-11	#N/A
TIGR00657	aspartate kinase	0.640187	0.969231	0.0341935	0.0240139	14329.5	2.291e-13	1.743e-12	aspartate semialdehyde biosynthesis from aspartate
TIGR00791	gluconate transporter	0.53271	0.805128	0.0524238	0.0583034	16666.5	0.00010617	0.000306267	#N/A
TIGR03930	WXG100 family type VII secretion target	1.13551	1.71282	0.0711992	0.115872	15988	3.241e-06	1.2e-05	type VII secretion, Firmicutes form
TIGR00070	ATP phosphoribosyltransferase	0.663551	1	0.0323748	0	13845	5.025e-19	7.843e-18	histidine biosynthesis from ribose-5-phosphate
TIGR03455	ATP phosphoribosyltransferase, C-terminal domain	0.663551	1	0.0323748	0	13845	5.025e-19	7.843e-18	histidine biosynthesis from ribose-5-phosphate
TIGR03188	phosphoribosyl-ATP pyrophosphohydrolase	0.663551	1	0.0323748	0	13845	5.025e-19	7.843e-18	histidine biosynthesis from ribose-5-phosphate
TIGR00231	small GTP-binding protein domain	4.99533	7.52308	0.264254	0.17531	14978	3.628e-07	1.437e-06	#N/A
TIGR02299	5-carboxymethyl-2-hydroxymuconate semialdehyde dehydrogenase	0.378505	0.569231	0.0332326	0.036288	16952	0.000152008	0.000430337	4-hydroxyphenylacetate degradation
TIGR00369	uncharacterized domain 1	1.31776	1.97949	0.0593192	0.0708541	13214.5	2.99e-12	2.022e-11	#N/A
TIGR00577	DNA-formamidopyrimidine glycosylase	1.22897	1.8359	0.0557714	0.0526206	12374	2.179e-14	1.834e-13	#N/A
TIGR00658	ornithine carbamoyltransferase	0.672897	1.00513	0.0328214	0.00512821	13968.5	3.227e-18	4.398e-17	arginine biosynthesis from ornithine, carbamoyl-p and aspartate
TIGR02374	nitrite reductase [NAD(P)H], large subunit	0.457944	0.682051	0.0405962	0.0418597	16544	4.61e-05	0.000145281	#N/A
TIGR01366	phosphoserine aminotransferase, putative	0.672897	1	0.0328214	0	14040	4.639e-18	6.093e-17	#N/A
TIGR02378	nitrite reductase [NAD(P)H], small subunit	0.425234	0.630769	0.0381393	0.0368662	16509	3.127e-05	0.000101229	#N/A
TIGR00109	ferrochelatase	0.471963	0.697436	0.0354651	0.0374825	16440.5	2.059e-05	6.925e-05	protoheme from protoporphyrin IX
TIGR00338	phosphoserine phosphatase SerB	0.67757	1	0.0320262	0	14137.5	3.772e-18	5.102e-17	#N/A
TIGR01930	acetyl-CoA acetyltransferases	2.68224	3.94872	0.165758	0.166719	14722	2.089e-07	8.475e-07	beta-ketoadipate degradation to succinyl-CoA and acetyl-CoA
TIGR01469	uroporphyrin-III C-methyltransferase	0.714953	1.05128	0.0457994	0.0624394	16370	5.839e-05	0.000176225	siroheme biosynthesis from uroporphrinogen-III
TIGR01726	amine acid ABC transporter, permease protein, 3-TM region, His/Glu/Gln/Arg/opine family	3.18692	4.67179	0.13724	0.164283	13238.5	1.062e-10	6.158e-10	#N/A
TIGR00350	cell envelope-related function transcriptional attenuator common domain	2.68692	3.93333	0.0678793	0.0796724	8522.5	1.132e-26	4.699e-25	#N/A
TIGR03705	polyphosphate kinase 1	0.663551	0.969231	0.0330455	0.0123986	14484	7.524e-15	6.734e-14	polyphosphate kinase/exopolyphosphatase system
TIGR00879	MFS transporter, sugar porter (SP) family	1.03738	1.51282	0.0821614	0.0659861	13978.5	8.799e-10	4.644e-09	D-xylose utilization (conversion to D-xylulose-5-phosphate)
TIGR01354	cytidine deaminase, homotetrameric	0.682243	0.994872	0.0319027	0.00512821	14342	3.719e-17	4.381e-16	#N/A
TIGR01065	channel protein, hemolysin III family	0.686916	1	0.0350581	0	14332.5	7.117e-16	6.912e-15	#N/A
TIGR02644	pyrimidine-nucleoside phosphorylase	0.686916	1	0.0331276	0	14332.5	7.785e-17	8.721e-16	utilization of deoxynucleosides
TIGR01326	OAH/OAS sulfhydrylase	1.36449	1.97949	0.0537257	0.0529135	12709	2.177e-13	1.663e-12	methionine biosynthesis from homoserine
TIGR02234	trp region conserved hypothetical membrane protein	0.411215	0.594872	0.0343595	0.0352458	16993.5	0.000184741	0.000520583	#N/A
TIGR04265	cardiolipin synthase	0.794393	1.14872	0.0405507	0.0473141	15035.5	2.984e-08	1.332e-07	#N/A
TIGR00848	PTS system, fructose subfamily, IIA component	0.518692	0.748718	0.0378858	0.0380211	16382	1.681e-05	5.705e-05	PTS transport system
TIGR00195	exodeoxyribonuclease III	1.28037	1.84615	0.0756957	0.0382628	15785.5	1.786e-07	7.313e-07	#N/A
TIGR01099	UTP--glucose-1-phosphate uridylyltransferase	0.724299	1.04103	0.0370983	0.0339768	14984	6.889e-10	3.678e-09	#N/A
TIGR00829	PTS system, fructose-specific, IIB component	0.504673	0.723077	0.0348925	0.0321271	16281	5.962e-06	2.16e-05	PTS transport system
TIGR00126	deoxyribose-phosphate aldolase	0.766355	1.09744	0.0369751	0.0257834	14717	1.92e-12	1.354e-11	utilization of deoxynucleosides
TIGR01296	aspartate-semialdehyde dehydrogenase (peptidoglycan organisms)	0.598131	0.85641	0.0367135	0.0299702	15621	7.775e-08	3.302e-07	aspartate semialdehyde biosynthesis from aspartate
TIGR01698	purine nucleotide phosphorylase	0.64486	0.923077	0.0327901	0.0204665	15098	2.935e-11	1.835e-10	#N/A
TIGR00638	molybdenum-pterin binding domain	0.691589	0.989744	0.0458072	0.0299702	15067.5	1.006e-08	4.732e-08	#N/A
TIGR02666	molybdenum cofactor biosynthesis protein A, bacterial	0.67757	0.969231	0.0340192	0.0250906	15151	4.907e-11	2.977e-10	molybdopterin biosynthesis
TIGR00032	argininosuccinate synthase	0.747664	1.06667	0.0318963	0.0193288	14606.5	6.636e-15	5.969e-14	arginine biosynthesis from ornithine, carbamoyl-p and aspartate
TIGR01919	1-(5-phosphoribosyl)-5-[(5-phosphoribosylamino)methylideneamino] imidazole-4-carboxamide isomerase/N-(5'phosphoribosyl)anthranilate isomerase	0.700935	1	0.0313713	0	14625	1.007e-16	1.094e-15	tryptophan biosynthesis from ribose-5-phosphate
TIGR02135	phosphate transport system regulatory protein PhoU	0.700935	1	0.032063	0	14625	2.422e-16	2.556e-15	phosphate ABC transporter (pstSCAB-phoU)
TIGR03696	RHS repeat-associated core domain	0.724299	1.03077	0.120579	0.110488	16720.5	4.065e-05	0.00012931	#N/A
TIGR01205	D-alanine--D-alanine ligase	1.19159	1.69231	0.0285465	0.0469921	12106	6.374e-18	8.082e-17	peptidoglycan(murein) biosynthesis
TIGR01427	PTS system, fructose subfamily, IIC component	0.509346	0.723077	0.034888	0.0321271	16378.5	9.155e-06	3.24e-05	PTS transport system
TIGR00357	methionine-R-sulfoxide reductase	1.00935	1.43077	0.0337697	0.0355521	12619.5	4.7e-18	6.093e-17	reduction of oxidized methionine
TIGR00407	gamma-glutamyl phosphate reductase	0.705607	1	0.0312288	0	14722.5	1.921e-16	2.063e-15	proline biosynthesis from glutamate
TIGR01027	glutamate 5-kinase	0.71028	1.00513	0.0310824	0.00512821	14744	2.478e-16	2.601e-15	proline biosynthesis from glutamate
TIGR03954	integral membrane protein	1.3271	1.87692	0.0532195	0.0286474	12498.5	3.963e-16	4.02e-15	#N/A
TIGR03298	transcriptional regulator, ArgP family	0.668224	0.94359	0.03959	0.0194964	15040	1.791e-10	1.025e-09	#N/A
TIGR01798	citrate synthase I (hexameric type)	0.71028	1	0.0331322	0	14820	4.349e-15	3.971e-14	TCA cycle
TIGR03061	YhgE/Pip N-terminal domain	1.1028	1.54872	0.0541666	0.0519987	14622	1.066e-08	5.005e-08	#N/A
TIGR00975	phosphate ABC transporter, phosphate-binding protein	0.873832	1.22564	0.0379344	0.0356473	14781	2.403e-11	1.518e-10	phosphate ABC transporter (pstSCAB-phoU)
TIGR03026	nucleotide sugar dehydrogenase	1.35981	1.89231	0.0793902	0.0691205	15157.5	6.622e-07	2.573e-06	biosynthesis of UDP-N-acetyl-D-mannosaminuronic acid (UDP-ManNAcA)
TIGR01344	malate synthase A	0.593458	0.825641	0.0476813	0.0549125	17437	0.00177818	0.00432929	glyoxylate shunt
TIGR01382	intracellular protease, PfpI family	0.551402	0.764103	0.0421377	0.0388674	16589.5	4.615e-05	0.000145281	#N/A
TIGR01417	phosphoenolpyruvate-protein phosphotransferase	0.831776	1.14872	0.0429139	0.0366042	15579	4.54e-08	1.965e-07	PTS transport system
TIGR03592	membrane protein insertase, YidC/Oxa1 family, C-terminal domain	1.17757	1.62564	0.0270094	0.0347461	11577	4.536e-20	8.283e-19	bacterial core gene set, 1 or more per genome
TIGR01379	thiamine-phosphate kinase	0.733645	1.00513	0.0302889	0.0114906	15286	5.621e-14	4.522e-13	thiamine: TPP from HMP-PP and HET-P
TIGR01353	deoxyguanosinetriphosphate triphosphohydrolase, putative	0.943925	1.29231	0.0315342	0.0334541	14410	4.94e-13	3.667e-12	#N/A
TIGR01412	Tat-translocated enzyme	0.841121	1.14872	0.0518615	0.0478695	16272	2.284e-05	7.554e-05	#N/A
TIGR01643	YD repeat (two copies)	0.850467	1.15897	0.11879	0.116117	17495	0.00155652	0.00382018	#N/A
TIGR00169	3-isopropylmalate dehydrogenase	0.738318	1.00513	0.0301175	0.023558	15657	6.719e-11	4.036e-10	leucine biosynthesis from pyruvate and acetyl-CoA
TIGR01256	molybdenum ABC transporter, periplasmic molybdate-binding protein	0.719626	0.979487	0.0328463	0.0240703	15751	1.229e-09	6.413e-09	molybdate ABC transporter
TIGR00177	molybdenum cofactor synthesis domain	1.66355	2.26154	0.0808254	0.0518394	15100	1.421e-07	5.855e-07	#N/A
TIGR01207	glucose-1-phosphate thymidylyltransferase, short form	0.714953	0.969231	0.0323193	0.0176728	15645	1.139e-10	6.581e-10	4,6-dideoxy-4-oxo-dTDP-D-glucose biosynthesis from glucose-1-phosphate
TIGR01411	twin arginine-targeting protein translocase, TatA/E family	0.96729	1.30769	0.0202931	0.0416227	15039	9.192e-14	7.298e-13	Tat (Sec-independent) protein export
TIGR00581	molybdenum cofactor biosynthesis protein MoaC	0.705607	0.948718	0.0312288	0.0174256	15824	3.048e-10	1.691e-09	molybdopterin biosynthesis
TIGR03544	DivIVA domain	1.91589	2.56923	0.0505522	0.0523857	11412	2.191e-17	2.65e-16	#N/A
TIGR02970	succinate dehydrogenase, cytochrome b556 subunit	0.738318	0.989744	0.0301175	0.0145234	15703	6.656e-12	4.436e-11	TCA cycle
TIGR00838	argininosuccinate lyase	0.761682	1.02051	0.0340493	0.0101768	15580.5	9.982e-12	6.533e-11	arginine biosynthesis from ornithine, carbamoyl-p and aspartate
TIGR01141	histidinol-phosphate aminotransferase	1.63084	2.18462	0.0533705	0.0368441	13190.5	2.314e-15	2.178e-14	histidine biosynthesis from ribose-5-phosphate
TIGR00401	methionine-S-sulfoxide reductase	0.953271	1.27692	0.0294497	0.0329396	14454	4.002e-15	3.672e-14	reduction of oxidized methionine
TIGR01022	ribosomal protein L36, bacterial type	0.957944	1.28205	0.033977	0.0382982	15067	1.364e-09	7.036e-09	ribosome, bacterial, large subunit
TIGR00500	methionine aminopeptidase, type I	2.23832	2.97949	0.0531665	0.0524116	10784.5	2.123e-19	3.524e-18	#N/A
TIGR00331	heat shock gene repressor HrcA	0.752336	1	0.0295765	0	15697.5	1.015e-13	7.988e-13	chaperone system: DnaK-DnaJ-GrpE
TIGR00720	L-serine dehydratase, iron-sulfur-dependent, single chain form	0.82243	1.09231	0.0328713	0.0535147	17448.5	0.000190456	0.000534212	#N/A
TIGR02868	thiol reductant ABC exporter, CydC subunit	0.714953	0.948718	0.0385137	0.0188818	15988.5	4.286e-08	1.868e-07	cytochrome (quinone) oxidase, bd type
TIGR02067	histidinol-phosphatase, inositol monophosphatase family	0.738318	0.979487	0.0301175	0.0125074	15861	1.535e-11	9.866e-11	histidine biosynthesis from ribose-5-phosphate
TIGR01216	ATP synthase, F1 epsilon subunit (delta in mitochondria)	0.607477	0.805128	0.0371852	0.0293533	16669	1.798e-05	6.09e-05	F1/F0 ATPase
TIGR01816	succinate dehydrogenase, flavoprotein subunit, E. coli/mitochondrial subgroup	0.742991	0.974359	0.0299417	0.0113482	16037.5	4.205e-11	2.568e-10	TCA cycle
TIGR00624	DNA-3-methyladenine glycosylase I	0.794393	1.04103	0.0306974	0.0175651	15955	7.136e-11	4.231e-10	#N/A
TIGR03558	luciferase family oxidoreductase, group 1	1.07009	1.4	0.0504355	0.0420214	14842	1.931e-09	9.743e-09	#N/A
TIGR02483	phosphofructokinase	0.761682	0.994872	0.0299348	0.0246546	16279.5	1.319e-08	6.127e-08	#N/A
TIGR00560	CDP-diacylglycerol--glycerol-3-phosphate 3-phosphatidyltransferase	1.35047	1.75897	0.0326915	0.0315566	12411	2.546e-16	2.656e-15	#N/A
TIGR00974	phosphate ABC transporter, permease protein PstA	0.859813	1.11795	0.0374106	0.0242722	15826	1.236e-09	6.43e-09	phosphate ABC transporter (pstSCAB-phoU)
TIGR01048	diaminopimelate decarboxylase	0.827103	1.07179	0.0364628	0.0211954	16065	8.26e-09	3.928e-08	lysine biosynthesis via diaminopimelate (DAP)
TIGR01235	pyruvate carboxylase	0.621495	0.805128	0.0338864	0.0293533	17055	6.007e-05	0.000179224	#N/A
TIGR00630	excinuclease ABC, A subunit	1.53271	1.97949	0.0457176	0.0482082	13498	1.641e-11	1.048e-10	nucleotide excision repair
TIGR03535	2,3,4,5-tetrahydropyridine-2,6-dicarboxylate N-succinyltransferase	0.775701	1	0.0285806	0	16185	2.064e-12	1.45e-11	lysine biosynthesis via diaminopimelate (DAP), succinylated branch
TIGR01221	dTDP-4-dehydrorhamnose 3,5-epimerase	0.64486	0.830769	0.0394694	0.0288173	16880.5	4.746e-05	0.000149146	Leptospira exopolysaccharide biosynthesis clusters
TIGR02949	anti-sigma factor, TIGR02949 family	0.752336	0.969231	0.0295765	0.0123986	16339.5	4.748e-10	2.588e-09	#N/A
TIGR00972	phosphate ABC transporter, ATP-binding protein	0.869159	1.11795	0.0375692	0.0242722	16009.5	4.801e-09	2.325e-08	phosphate ABC transporter (pstSCAB-phoU)
TIGR02138	phosphate ABC transporter, permease protein PstC	0.864486	1.10769	0.0371976	0.0245167	16096	7.555e-09	3.612e-08	phosphate ABC transporter (pstSCAB-phoU)
TIGR03062	YhgE/Pip C-terminal domain	0.845794	1.08205	0.047284	0.0413515	16932	0.000120648	0.000345302	#N/A
TIGR02891	cytochrome c oxidase, subunit I	0.892523	1.13846	0.031255	0.0247971	16108.5	1.507e-09	7.732e-09	cytochrome c oxidase, mitochondrial, caa3-type
TIGR03819	helicase/secretion neighborhood ATPase	0.742991	0.94359	0.0306656	0.0180898	16701.5	9.207e-08	3.865e-07	#N/A
TIGR01311	glycerol kinase	0.953271	1.21026	0.0301855	0.0334703	16157.5	9.136e-10	4.808e-09	#N/A
TIGR02168	chromosome segregation protein SMC, common bacterial type	0.607477	0.769231	0.0334586	0.0302494	17490	0.000445873	0.0011973	SMC-ScpA-ScpB complex
TIGR00589	O-6-methylguanine DNA methyltransferase	1.30841	1.65641	0.0355618	0.0465516	14887.5	9.119e-09	4.324e-08	#N/A
TIGR00773	Na+/H+ antiporter NhaA	1.07477	1.35897	0.0531579	0.0432831	16598.5	5.399e-05	0.000168082	#N/A
TIGR00688	rarD protein	0.799065	1.01026	0.0351632	0.0192233	16550	9.109e-08	3.833e-07	#N/A
TIGR00281	segregation and condensation protein B	0.775701	0.979487	0.0285806	0.0101768	16613	6.794e-10	3.649e-09	SMC-ScpA-ScpB complex
TIGR01900	succinyl-diaminopimelate desuccinylase	0.799065	1	0.0274555	0	16672.5	3.891e-11	2.392e-10	lysine biosynthesis via diaminopimelate (DAP), succinylated branch
TIGR01127	threonine ammonia-lyase, medium form	0.771028	0.964103	0.0287897	0.0133565	16836.5	1.465e-08	6.723e-08	isoleucine biosynthesis from threonine and pyruvate
TIGR00196	yjeF C-terminal region, hydroxyethylthiazole kinase-related	0.873832	1.09231	0.0373516	0.0449214	17194.5	0.000268307	0.000738957	#N/A
TIGR00651	phosphate acetyltransferase	0.771028	0.958974	0.0287897	0.0142407	16943.5	4.394e-08	1.91e-07	acetyl-CoA -- acetate interconversion via acetyl phosphate
TIGR00534	glucose-6-phosphate dehydrogenase assembly protein OpcA	0.813084	1.01026	0.0267117	0.0102564	16811	2.567e-10	1.438e-09	#N/A
TIGR01068	thioredoxin	1.91121	2.37436	0.0616622	0.053843	15553	8.476e-08	3.583e-07	bacterial core gene set, 1 or more per genome
TIGR00016	acetate kinase	0.785047	0.974359	0.0289158	0.0113482	16912.5	1.28e-08	5.963e-08	acetyl-CoA -- acetate interconversion via acetyl phosphate
TIGR01733	amino acid adenylation domain	0.799065	0.989744	0.0659675	0.0599541	17297	0.000935181	0.00238497	#N/A
TIGR00747	3-oxoacyl-(acyl-carrier-protein) synthase III	1.14486	1.41538	0.0326224	0.0409231	15882.5	1.031e-07	4.307e-07	fatty acid biosynthesis from acetyl-CoA
TIGR00594	DNA-directed DNA polymerase III (polc)	1.64019	2.02564	0.0354535	0.0336642	13886.5	6.765e-14	5.418e-13	DNA polymerase III, bacterial
TIGR00426	competence protein ComEA helix-hairpin-helix repeat region	0.841121	1.0359	0.0404545	0.0336158	17306.5	0.000219816	0.000611865	competence-related genes
TIGR01060	phosphopyruvate hydratase	1.03738	1.27692	0.012998	0.035265	16279	2.142e-10	1.215e-09	glycolysis
TIGR01145	ATP synthase, F1 delta subunit	0.771028	0.948718	0.0287897	0.0158362	17157.5	3.37e-07	1.346e-06	F1/F0 ATPase
TIGR01764	DNA binding domain, excisionase family	3.25701	4.00513	0.137905	0.152258	16932	0.000821863	0.00210776	#N/A
TIGR01181	dTDP-glucose 4,6-dehydratase	0.780374	0.958974	0.0320005	0.0159895	17142	1.193e-06	4.547e-06	4,6-dideoxy-4-oxo-dTDP-D-glucose biosynthesis from glucose-1-phosphate
TIGR02866	cytochrome c oxidase, subunit II	0.836449	1.02564	0.0253429	0.0113482	17005	3.413e-10	1.877e-09	cytochrome c oxidase, mitochondrial, caa3-type
TIGR01496	dihydropteroate synthase	1.35514	1.66154	0.0371797	0.0354949	14570	1.681e-09	8.528e-09	tetrahydrofolate biosynthesis from GTP and PABA
TIGR01214	dTDP-4-dehydrorhamnose reductase	0.733645	0.897436	0.0317045	0.0229636	17456	4.238e-05	0.000134575	dTDP-L-rhamnose biosynthesis from dTDP-4-dehydro-L-rhamnose
TIGR01350	dihydrolipoamide dehydrogenase	1.23364	1.50769	0.0297407	0.0373375	15252.5	2.103e-08	9.482e-08	glycine cleavage system
TIGR01260	ATP synthase, F0 subunit c	0.803738	0.979487	0.0272136	0.0101768	17198	2.009e-08	9.082e-08	F1/F0 ATPase
TIGR03800	pyridoxal 5'-phosphate synthase, glutaminase subunit Pdx2	0.813084	0.989744	0.0267117	0.00723366	17179	4.345e-09	2.116e-08	pyridoxal phosphate biosynthesis, Pdx1/Pdx2 pathway
TIGR00801	uracil-xanthine permease	1.03271	1.25641	0.0436305	0.0480053	16921	6.721e-05	0.000199222	#N/A
TIGR00189	acyl-CoA thioesterase II	0.915888	1.11282	0.0282922	0.0249334	17049	3.307e-08	1.459e-07	#N/A
TIGR00337	CTP synthase	0.831776	1.01026	0.0256305	0.00723366	17177	8.239e-10	4.373e-09	bacterial core gene set, exactly 1 per genome
TIGR01320	malate:quinone-oxidoreductase	0.799065	0.969231	0.0304846	0.0143733	17324	1.129e-06	4.32e-06	TCA cycle
TIGR00970	2-isopropylmalate synthase, yeast type	0.953271	1.15385	0.0245769	0.025904	16965	7.012e-08	2.984e-07	leucine biosynthesis from pyruvate and acetyl-CoA
TIGR01967	RNA helicase HrpA	0.817757	0.989744	0.0272681	0.00723366	17275.5	1.542e-08	7.056e-08	#N/A
TIGR00652	diaminopimelate epimerase	0.827103	1	0.025911	0	17257.5	1.201e-09	6.285e-09	lysine biosynthesis via diaminopimelate (DAP)
TIGR01392	homoserine O-acetyltransferase	0.869159	1.04103	0.0297476	0.0142407	17325.5	1.435e-07	5.903e-07	methionine biosynthesis from homoserine
TIGR00543	isochorismate synthases	0.831776	0.994872	0.0317481	0.0170481	17548	9.331e-06	3.296e-05	menaquinone biosynthesis via SEPHCHC
TIGR00110	dihydroxy-acid dehydratase	1.14486	1.36923	0.0283012	0.044053	17334	5.418e-05	0.000168112	isoleucine biosynthesis from threonine and pyruvate
TIGR00063	GTP cyclohydrolase I	0.939252	1.12308	0.0248775	0.0257307	17466.5	6.979e-07	2.7e-06	tetrahydrofolate biosynthesis from GTP and PABA
TIGR00436	GTP-binding protein Era	0.836449	1	0.0253429	0	17452.5	3.688e-09	1.801e-08	bacterial core gene set, exactly 1 per genome
TIGR01994	SUF system FeS assembly protein, NifU family	0.761682	0.907692	0.030659	0.020782	17800.5	0.000110202	0.000316535	iron-sulfur cluster assembly SUF system
TIGR01135	glucosamine--fructose-6-phosphate aminotransferase (isomerizing)	1.01869	1.21026	0.0114013	0.0301461	16992.5	3.143e-09	1.547e-08	UDP-N-acetylglucosamine biosynthesis from fructose-6-phosphate
TIGR02194	Glutaredoxin-like protein NrdH	0.962617	1.14359	0.0438637	0.0493091	18034	0.00203425	0.00489984	class I (aerobic) ribonucleotide reductase
TIGR01179	UDP-glucose-4-epimerase GalE	1	1.18462	0.0380518	0.0305703	17254	1.607e-05	5.474e-05	Leloir pathway (galactose/glucose interconversion)
TIGR01473	protoheme IX farnesyltransferase	0.85514	1.01026	0.0267059	0.00723366	17662.5	1.376e-07	5.698e-07	cytochrome (quinone) oxidase, bo type
TIGR02605	putative regulatory protein, FmdB family	0.803738	0.948718	0.0402258	0.0259563	17828.5	0.000859094	0.00219707	#N/A
TIGR01979	cysteine desulfurases, SufSfamily	0.766355	0.902564	0.0311812	0.0212911	17994.5	0.000339413	0.000920903	iron-sulfur cluster assembly SUF system
TIGR00493	ATP-dependent Clp endopeptidase, proteolytic subunit ClpP	2.35047	2.7641	0.0535508	0.0725555	16666.5	7.435e-06	2.647e-05	clpXP degradation machine
TIGR00505	GTP cyclohydrolase II	0.985981	1.15897	0.0260609	0.0272406	17610.5	1.059e-05	3.706e-05	riboflavin, FAD and FMN from GTP and ribulose-5-P
TIGR00945	Twin arginine targeting (Tat) protein translocase TatC	0.971963	1.13846	0.0131079	0.0258411	17588.5	9.832e-09	4.639e-08	Tat (Sec-independent) protein export
TIGR00212	hydroxymethylbilane synthase	0.85514	1	0.0241159	0	17842.5	3.374e-08	1.485e-07	uroporhyrinogen III biosynthesis from 5-aminolevulinate
TIGR00180	ParB/RepB/Spo0J family partition protein	1.08879	1.27179	0.020584	0.0365709	17560.5	1.281e-05	4.406e-05	#N/A
TIGR00797	putative efflux protein, MATE family	1.32243	1.54359	0.0497355	0.0449335	17235.5	0.000703176	0.00183167	#N/A
TIGR01292	thioredoxin-disulfide reductase	1.03271	1.20513	0.0340252	0.0324336	17507.5	6.006e-05	0.000179224	#N/A
TIGR01139	cysteine synthase A	0.892523	1.04103	0.0258793	0.0159895	17793.5	5.937e-07	2.326e-06	cysteine biosynthesis from serine
TIGR00619	exonuclease SbcD	0.747664	0.871795	0.0297614	0.0261125	18329	0.00231594	0.00549922	#N/A
TIGR01258	phosphoglycerate mutase, BPG-dependent, family 1	1.05607	1.23077	0.0157639	0.0327663	17523	1.84e-06	6.914e-06	glycolysis
TIGR00528	glycine cleavage system T protein	0.920561	1.07179	0.0217935	0.023558	17883.5	4.257e-06	1.571e-05	glycine cleavage system
TIGR00530	1-acyl-sn-glycerol-3-phosphate acyltransferases	3.07009	3.57436	0.0577367	0.0548161	14022	3.21e-10	1.776e-09	#N/A
TIGR00326	riboflavin biosynthesis protein RibD	0.864486	1.00513	0.0243696	0.00512821	17945.5	1.483e-07	6.087e-07	riboflavin, FAD and FMN from GTP and ribulose-5-P
TIGR00187	riboflavin synthase, alpha subunit	0.864486	1	0.0243696	0.00727104	18052	5.97e-07	2.334e-06	riboflavin, FAD and FMN from GTP and ribulose-5-P
TIGR03539	succinyldiaminopimelate transaminase	0.864486	1	0.0234521	0	18037.5	1.006e-07	4.213e-07	lysine biosynthesis via diaminopimelate (DAP), succinylated branch
TIGR00077	lipoprotein signal peptidase	0.985981	1.13846	0.0353493	0.0287466	17677.5	5.66e-05	0.000172054	lipoprotein system lgt/lsp/lnt
TIGR00453	2-C-methyl-D-erythritol 4-phosphate cytidylyltransferase	0.929907	1.07179	0.0280831	0.026713	18372.5	0.000242378	0.000672618	IPP biosynthesis via deoxyxylulose
TIGR01076	LPXTG-site transpeptidase (sortase) family protein	1.23364	1.42051	0.060405	0.0491853	17049	0.000245538	0.000679323	protein sorting system, sortase type, LPXTG/SrtA class
TIGR00416	DNA repair protein RadA	0.85514	0.979487	0.0241159	0.0101768	18270.5	7.336e-06	2.621e-05	#N/A
TIGR01795	monofunctional chorismate mutase, alpha proteobacterial type	0.873832	1	0.0227509	0	18232.5	2.973e-07	1.19e-06	phenylalanine biosynthesis from chorismate
TIGR00506	3,4-dihydroxy-2-butanone 4-phosphate synthase	0.911215	1.04103	0.0235655	0.0142407	18248.5	6.253e-06	2.261e-05	riboflavin, FAD and FMN from GTP and ribulose-5-P
TIGR00556	phosphopantetheine--protein transferase domain	1.03271	1.17949	0.0242346	0.0294086	18067.5	0.000185233	0.000521165	#N/A
TIGR00461	glycine dehydrogenase (decarboxylating)	0.929907	1.06154	0.0209199	0.0225646	18256.5	2.753e-05	8.992e-05	#N/A
TIGR01084	A/G-specific adenine glycosylase	0.831776	0.948718	0.0256305	0.0158362	18425	0.000188913	0.000530699	#N/A
TIGR01085	UDP-N-acetylmuramyl-tripeptide synthetase	1.02804	1.16923	0.0146865	0.0354031	18972	0.000787849	0.00203194	peptidoglycan(murein) biosynthesis
TIGR03346	ATP-dependent chaperone ClpB	0.901869	1.02564	0.021433	0.015314	18358.5	6.507e-06	2.343e-05	#N/A
TIGR01520	fructose-bisphosphate aldolase, class II, yeast/E. coli subtype	0.906542	1.03077	0.019944	0.0123986	18333	5.306e-07	2.088e-06	pentose phosphate cycle
TIGR01172	serine O-acetyltransferase	0.878505	0.994872	0.0233447	0.00512821	18436.5	4.795e-06	1.748e-05	cysteine biosynthesis from serine
TIGR00079	peptide deformylase	1.93458	2.18974	0.0411231	0.0308396	16535	4.342e-06	1.589e-05	#N/A
TIGR01259	comEA protein	0.831776	0.938462	0.0256305	0.0172536	18639	0.000827564	0.0021194	#N/A
TIGR00199	amidohydrolase, PncC family	1.02336	1.15385	0.0306723	0.025904	18427.5	0.00217082	0.00518836	#N/A
TIGR01072	UDP-N-acetylglucosamine 1-carboxyvinyltransferase	1.20561	1.35897	0.0276915	0.0351996	17750	0.000762148	0.00197402	peptidoglycan(murein) biosynthesis
TIGR01575	ribosomal-protein-alanine acetyltransferase	0.869159	0.979487	0.0240371	0.0101768	18561	5.486e-05	0.000168743	#N/A
TIGR00643	ATP-dependent DNA helicase RecG	0.878505	0.989744	0.0233447	0.00723366	18543	1.669e-05	5.675e-05	#N/A
TIGR00036	4-hydroxy-tetrahydrodipicolinate reductase	0.88785	1	0.0216212	0	18525	1.486e-06	5.596e-06	lysine biosynthesis via diaminopimelate (DAP)
TIGR01073	ATP-dependent DNA helicase PcrA	0.827103	0.928205	0.0267443	0.0185339	18748.5	0.0023201	0.00550194	#N/A
TIGR00484	translation elongation factor EF-G	1.08879	1.22051	0.019489	0.0306412	18214	0.000322142	0.000877958	translation elongation, bacterial
TIGR00204	1-deoxy-D-xylulose-5-phosphate synthase	0.873832	0.979487	0.0227509	0.0101768	18660.5	5.663e-05	0.000172054	IPP biosynthesis via deoxyxylulose
TIGR00873	6-phosphogluconate dehydrogenase (decarboxylating)	0.883178	0.984615	0.0248198	0.013558	18769	0.000486176	0.001296	pentose phosphate cycle
TIGR00767	transcription termination factor Rho	0.897196	1	0.0208093	0	18720	4.303e-06	1.578e-05	rho-dependent termination
TIGR00396	leucyl-tRNA synthetase, eubacterial and mitochondrial family	0.901869	1.00513	0.021433	0.00889756	18732	2.388e-05	7.87e-05	tRNA aminoacylation
TIGR00170	3-isopropylmalate dehydratase, large subunit	0.906542	1.01026	0.0210152	0.00723366	18722	1.049e-05	3.682e-05	leucine biosynthesis from pyruvate and acetyl-CoA
TIGR00171	3-isopropylmalate dehydratase, small subunit	0.906542	1.01026	0.0210152	0.00723366	18722	1.049e-05	3.682e-05	leucine biosynthesis from pyruvate and acetyl-CoA
TIGR00114	6,7-dimethyl-8-ribityllumazine synthase	0.911215	1.01538	0.0235655	0.00883641	18726	7.369e-05	0.000217022	riboflavin, FAD and FMN from GTP and ribulose-5-P
TIGR00612	1-hydroxy-2-methyl-2-(E)-butenyl 4-diphosphate synthase	0.88785	0.984615	0.0216212	0.0114433	18858	0.000157084	0.000444019	IPP biosynthesis via deoxyxylulose
TIGR00151	2-C-methyl-D-erythritol 2,4-cyclodiphosphate synthase	0.88785	0.984615	0.0226131	0.0114433	18856.5	0.000244762	0.000678201	IPP biosynthesis via deoxyxylulose
TIGR00460	methionyl-tRNA formyltransferase	0.892523	0.989744	0.0212215	0.00723366	18836.5	4.254e-05	0.000134848	bacterial core gene set, exactly 1 per genome
TIGR00755	ribosomal RNA small subunit methyltransferase A	0.897196	0.994872	0.0208093	0.00512821	18827	1.9e-05	6.412e-05	bacterial core gene set, exactly 1 per genome
TIGR00539	putative oxygen-independent coproporphyrinogen III oxidase	0.901869	1	0.0203838	0	18817.5	7.303e-06	2.615e-05	#N/A
TIGR00239	2-oxoglutarate dehydrogenase, E1 component	0.906542	1.00513	0.019944	0.00512821	18818	7.351e-06	2.622e-05	2-oxoglutarate dehydrogenase system
TIGR01356	3-phosphoshikimate 1-carboxyvinyltransferase	1.02804	1.13846	0.0131079	0.0258411	18571.5	0.000111421	0.000319395	chorismate biosynthesis via shikimate
TIGR00096	16S rRNA (cytidine(1402)-2'-O)-methyltransferase	0.906542	1	0.019944	0	18915	1.237e-05	4.268e-05	16S rRNA C1402 m(4)Cm modification
TIGR00737	putative TIM-barrel protein, nifR3 family	0.906542	1	0.019944	0	18915	1.237e-05	4.268e-05	#N/A
TIGR00090	ribosome silencing factor RsfS/YbeB/iojap	0.906542	1	0.019944	0	18915	1.237e-05	4.268e-05	#N/A
TIGR00959	signal recognition particle protein	0.906542	1	0.019944	0	18915	1.237e-05	4.268e-05	signal recognition system, bacterial
TIGR00498	SOS regulatory protein LexA	0.906542	1	0.019944	0	18915	1.237e-05	4.268e-05	SOS response
TIGR00478	TlyA family rRNA methyltransferase/putative hemolysin	0.906542	1	0.019944	0	18915	1.237e-05	4.268e-05	#N/A
TIGR00741	ribosomal subunit interface protein	0.911215	1.00513	0.019489	0.00512821	18915	1.239e-05	4.268e-05	#N/A
TIGR00419	triosephosphate isomerase	0.911215	1.00513	0.019489	0.00512821	18915	1.239e-05	4.268e-05	pentose phosphate cycle
TIGR00979	fumarate hydratase, class II	0.915888	1.00513	0.0201384	0.0154198	19136.5	0.000618191	0.0016242	TCA cycle
TIGR00044	pyridoxal phosphate enzyme, YggS family	0.915888	1.00513	0.0258615	0.0114906	19033.5	0.00204469	0.00490618	#N/A
TIGR01019	succinyl-CoA synthetase, alpha subunit	0.915888	1.00513	0.0201384	0.00512821	19012.5	4.972e-05	0.000155721	TCA cycle
TIGR01016	succinyl-CoA synthetase, beta subunit	0.915888	1.00513	0.0201384	0.00512821	19012.5	4.972e-05	0.000155721	TCA cycle
TIGR00262	tryptophan synthase, alpha subunit	0.915888	1.00513	0.0211998	0.00512821	19013	0.000102223	0.000295814	tryptophan biosynthesis from ribose-5-phosphate
TIGR00653	glutamine synthetase, type I	1.84579	2.02564	0.0247453	0.0169524	17244.5	1.666e-08	7.585e-08	#N/A
TIGR02947	RNA polymerase sigma-70 factor, TIGR02947 family	0.906542	0.994872	0.019944	0.00512821	19022	5.423e-05	0.000168112	#N/A
TIGR00138	16S rRNA (guanine(527)-N(7))-methyltransferase RsmG	0.911215	1	0.0216235	0	19012.5	0.000101689	0.000294737	#N/A
TIGR01245	anthranilate phosphoribosyltransferase	0.911215	1	0.019489	0	19012.5	2.093e-05	6.963e-05	tryptophan biosynthesis from ribose-5-phosphate
TIGR03156	GTP-binding protein HflX	0.911215	1	0.019489	0	19012.5	2.093e-05	6.963e-05	#N/A
TIGR00093	pseudouridine synthase	0.911215	1	0.019489	0	19012.5	2.093e-05	6.963e-05	#N/A
TIGR01951	transcription antitermination factor NusB	0.911215	1	0.019489	0	19012.5	2.093e-05	6.963e-05	transcription termination - antitermination Nus factors
TIGR01091	uracil phosphoribosyltransferase	0.911215	1	0.019489	0	19012.5	2.093e-05	6.963e-05	#N/A
TIGR00713	glutamate-1-semialdehyde-2,1-aminomutase	0.920561	1.01026	0.0263504	0.00723366	19018.5	0.0014317	0.00352805	5-aminolevulinate biosynthesis (glutamate pathway)
TIGR00243	1-deoxy-D-xylulose 5-phosphate reductoisomerase	0.892523	0.979487	0.0222313	0.0101768	19048.5	0.000624478	0.00163836	IPP biosynthesis via deoxyxylulose
TIGR02274	deoxycytidine triphosphate deaminase	1.04673	1.14872	0.0184598	0.0275376	18883	0.00126613	0.00315841	#N/A
TIGR00593	DNA polymerase I	0.915888	1	0.0201384	0	19110	8.374e-05	0.000245034	#N/A
TIGR00020	peptide chain release factor 2	0.915888	1	0.0190178	0	19110	3.536e-05	0.00011349	translation termination, bacterial
TIGR03723	tRNA threonylcarbamoyl adenosine modification protein TsaD	0.915888	1	0.0201384	0	19110	8.374e-05	0.000245034	tRNA N6-threonylcarbamoyladenosine modification
TIGR00067	glutamate racemase	0.911215	0.994872	0.0244787	0.00512821	19117	0.00119677	0.0030018	peptidoglycan(murein) biosynthesis
TIGR01161	phosphoribosylaminoimidazole carboxylase, PurK protein	0.911215	0.994872	0.019489	0.00512821	19119.5	9.139e-05	0.000267003	purine (inosine-5'-phosphate) biosynthesis from ribose-5-phosphate
TIGR00456	arginyl-tRNA synthetase	0.990654	1.07692	0.0132325	0.0204665	19103.5	0.000380783	0.00103009	tRNA aminoacylation
TIGR02614	cell division protein FtsW	0.962617	1.04615	0.0173372	0.018239	19275.5	0.00108496	0.00273637	#N/A
TIGR00135	aspartyl/glutamyl-tRNA(Asn/Gln) amidotransferase, C subunit	0.920561	1	0.0207625	0	19207.5	0.000283657	0.000780058	GatABC aspartyl/glutamyl-tRNA(Asn/Gln) amidotransferase complex
TIGR00544	prolipoprotein diacylglyceryl transferase	1.05607	1.14359	0.023572	0.028151	18902.5	0.000414376	0.00111436	lipoprotein system lgt/lsp/lnt
TIGR00019	peptide chain release factor 1	0.915888	0.989744	0.0190178	0.00723366	19324	0.000552574	0.00146444	translation termination, bacterial
TIGR03534	protein-(glutamine-N5) methyltransferase, release factor-specific	0.906542	0.979487	0.019944	0.0101768	19343	0.00174688	0.00426445	translation termination, bacterial
TIGR00876	transaldolase, mycobacterial type	0.976636	1.04615	0.0168118	0.0150641	19455	0.00252968	0.00597567	pentose phosphate cycle
TIGR00260	threonine synthase	0.981308	1.04615	0.0147562	0.0150641	19543.5	0.00241336	0.00570829	threonine biosynthesis from aspartate semialdehyde
TIGR01035	glutamyl-tRNA reductase	0.948598	1.01026	0.0165165	0.00723366	19590.5	0.00104954	0.00266175	5-aminolevulinate biosynthesis (glutamate pathway)
TIGR01736	phosphoribosylformylglycinamidine synthase II	0.934579	0.994872	0.0169424	0.00512821	19607	0.00121719	0.00304883	purine (inosine-5'-phosphate) biosynthesis from ribose-5-phosphate
TIGR01369	carbamoyl-phosphate synthase, large subunit	0.953271	1.00513	0.0144614	0.00512821	19788	0.00129379	0.00321862	pyrimidine (uridine-5'-phosphate) de novo biosynthesis
TIGR00061	ribosomal protein L21	1	1.05128	0	0.0174256	19795	0.00218258	0.00520967	ribosome, bacterial, large subunit
TIGR02127	orotidine 5'-phosphate decarboxylase, subfamily 2	0.957944	1.00513	0.0137529	0.00512821	19885	0.00216586	0.00518331	pyrimidine (uridine-5'-phosphate) de novo biosynthesis
TIGR02727	5,10-methenyltetrahydrofolate synthetase	0.953271	1	0.0144614	0	19890	0.00228139	0.00542931	6S RNA (eubacterial RNA polymerase regulator)
TIGR00633	exodeoxyribonuclease III (xth)	2.09346	1.98974	0.0230086	0.0102564	22996	7.833e-05	0.000229965	#N/A
TIGR00566	glutamine amidotransferase of anthranilate synthase or aminodeoxychorismate synthase	1.08879	1.01026	0.0235655	0.00723366	22507.5	0.00198627	0.00481663	tryptophan biosynthesis from ribose-5-phosphate
TIGR00486	dinuclear metal center protein, YbgI/SA1388 family	0.897196	0.779487	0.0208093	0.029766	23321	0.00116452	0.00292491	#N/A
TIGR00499	lysyl-tRNA synthetase, eukaryotic and non-spirochete bacterial	1.22897	1.06154	0.0413084	0.0172536	24478.5	5.691e-05	0.000172634	tRNA aminoacylation
TIGR02412	aminopeptidase N, Streptomyces lividans type	1.69159	1.42564	0.0355618	0.036958	26144	4.009e-07	1.584e-06	#N/A
TIGR00018	pantoate--beta-alanine ligase	0.873832	0.733333	0.0254801	0.0364037	23799.5	0.000884243	0.00225822	pantothenate biosynthesis from aspartate and 2-oxoisovalerate
TIGR00222	3-methyl-2-oxobutanoate hydroxymethyltransferase	0.850467	0.697436	0.0253166	0.0374825	24124.5	0.00032136	0.000877135	pantothenate biosynthesis from aspartate and 2-oxoisovalerate
TIGR00563	16S rRNA (cytosine(967)-C(5))-methyltransferase	0.808411	0.641026	0.0269657	0.0344404	24357.5	0.000146458	0.000415268	#N/A
TIGR00097	hydroxymethylpyrimidine kinase/phosphomethylpyrimidine kinase	1.14486	0.882051	0.0555208	0.0509718	24675.5	0.000657287	0.00171703	thiamine: hydroxymethylpyrimidine pyrophosphate from aminoimidazole ribotide
TIGR00928	adenylosuccinate lyase	0.901869	0.687179	0.0203838	0.0332876	25344.5	6.329e-08	2.7e-07	purine (inosine-5'-phosphate) biosynthesis from ribose-5-phosphate
TIGR02348	chaperonin GroL	1.64486	1.23077	0.034102	0.0319493	29431	8.99e-17	9.83e-16	chaperone system: GroEL/GroES
TIGR00048	23S rRNA (adenine(2503)-C(2))-methyltransferase	0.719626	0.533333	0.0307774	0.035818	24752	9.86e-05	0.000287161	#N/A
TIGR00091	tRNA (guanine-N(7)-)-methyltransferase	0.771028	0.54359	0.0287897	0.0357612	25610.5	1.22e-06	4.642e-06	#N/A
TIGR00257	uncharacterized protein, YigZ family	0.78972	0.533333	0.0286969	0.035818	26169	5.957e-08	2.547e-07	#N/A
TIGR01371	5-methyltetrahydropteroyltriglutamate--homocysteine S-methyltransferase	0.630841	0.420513	0.0330656	0.0354414	25253.5	2.125e-05	7.043e-05	methionine biosynthesis from homoserine
TIGR00738	Rrf2 family protein	0.518692	0.338462	0.0432909	0.0416617	24202.5	0.00098573	0.00250688	#N/A
TIGR00504	pyroglutamyl-peptidase I	0.523364	0.323077	0.0348572	0.0335754	24978	5.862e-05	0.00017663	#N/A
TIGR00842	choline/carnitine/betaine transport	1.59346	0.979487	0.113735	0.0715963	24457	0.00155593	0.00382018	#N/A
TIGR03085	TIGR03085 family protein	0.481308	0.287179	0.035494	0.0340724	24887.5	6.414e-05	0.000190452	#N/A
TIGR03883	uncharacterized protein, coenzyme F420 biosynthesis associated	0.509346	0.292308	0.0342535	0.0326544	25393.5	8.255e-06	2.927e-05	coenzyme F420 utilization
TIGR01660	nitrate reductase, beta subunit	0.415888	0.235897	0.0350464	0.0337727	24721.5	6.348e-05	0.000188786	respiratory nitrate reductase
TIGR00678	DNA polymerase III, delta' subunit	0.742991	0.420513	0.0299417	0.0354414	27593.5	3.782e-11	2.333e-10	DNA polymerase III, bacterial
TIGR01580	respiratory nitrate reductase, alpha subunit	0.420561	0.235897	0.0357171	0.0337727	24742.5	5.838e-05	0.000176225	respiratory nitrate reductase
TIGR02085	23S rRNA (uracil-5-)-methyltransferase RumB	0.724299	0.405128	0.0306188	0.0352458	27524.5	7.638e-11	4.514e-10	#N/A
TIGR00684	nitrate reductase molybdenum cofactor assembly chaperone	0.425234	0.235897	0.0357644	0.0337727	24838	3.964e-05	0.000126335	respiratory nitrate reductase
TIGR00351	respiratory nitrate reductase, gamma subunit	0.425234	0.235897	0.0357644	0.0337727	24838	3.964e-05	0.000126335	respiratory nitrate reductase
TIGR00730	TIGR00730 family protein	0.883178	0.487179	0.0338015	0.0419955	28557	1.142e-13	8.87e-13	#N/A
TIGR00459	aspartyl-tRNA synthetase, bacterial type	0.785047	0.425641	0.0281469	0.0354987	28364	9.594e-14	7.584e-13	tRNA aminoacylation
TIGR00348	type I site-specific deoxyribonuclease, HsdR family	0.369159	0.194872	0.0396987	0.0311023	23903	0.000785319	0.00202828	#N/A
TIGR03451	S-(hydroxymethyl)mycothiol dehydrogenase	0.654206	0.34359	0.0332558	0.0384677	27504	1.877e-10	1.071e-09	mycothiol system
TIGR00762	EDD domain protein, DegV family	0.570093	0.297436	0.0339211	0.03282	26554	3.009e-08	1.34e-07	#N/A
TIGR03089	TIGR03089 family protein	0.607477	0.307692	0.0334586	0.0331365	27120	1.331e-09	6.906e-09	#N/A
TIGR00433	biotin synthase	0.313084	0.153846	0.0324586	0.025904	24105	0.000220399	0.000612554	biotin biosynthesis
TIGR03817	helicase/secretion neighborhood putative DEAH-box helicase	0.546729	0.261538	0.0341095	0.0315523	26815.5	4.982e-09	2.407e-08	#N/A
TIGR01553	formate dehydrogenase-N alpha subunit	0.214953	0.102564	0.0281469	0.021782	23210	0.00205936	0.0049349	#N/A
TIGR01683	thiamine biosynthesis protein ThiS	0.46729	0.220513	0.034186	0.0314921	26128	8.948e-08	3.773e-07	thiamine: hydroxyethylthiazole from 1-deoxy-D-xylulose-5-phosphate, cysteine, either Tyr or Gly
TIGR01093	3-dehydroquinate dehydratase, type I	0.228972	0.107692	0.0287897	0.0222561	23395.5	0.00116245	0.00292374	chorismate biosynthesis via shikimate
TIGR02352	glycine oxidase ThiO	0.406542	0.189744	0.0336556	0.028151	25388.5	1.955e-06	7.284e-06	thiamine: hydroxyethylthiazole from 1-deoxy-D-xylulose-5-phosphate, cysteine, either Tyr or Gly
TIGR00832	arsenical-resistance protein	0.542056	0.251282	0.0442175	0.0343695	25866.5	5.564e-07	2.185e-06	arsenical resistance system
TIGR00476	selenium donor protein	0.233645	0.107692	0.0289937	0.0234137	23575	0.000506098	0.00134714	selenocysteine system
TIGR00474	L-seryl-tRNA(Sec) selenium transferase	0.219626	0.0974359	0.0283664	0.0212911	23414.5	0.000807173	0.00207884	selenocysteine system
TIGR01518	glycerol-3-phosphate cytidylyltransferase	0.242991	0.107692	0.0301243	0.0222561	23601	0.000516598	0.00137308	#N/A
TIGR00185	tRNA (cytidine(34)-2'-O)-methyltransferase	0.649533	0.282051	0.0326915	0.032308	28532.5	1.136e-13	8.864e-13	#N/A
TIGR00449	tRNA-guanine family transglycosylase	0.378505	0.164103	0.0338864	0.0265909	25257	1.941e-06	7.246e-06	#N/A
TIGR03838	glutamyl-queuosine tRNA(Asp) synthetase	0.392523	0.169231	0.0334586	0.0269202	25524	6.221e-07	2.427e-06	#N/A
TIGR01083	endonuclease III	0.705607	0.302564	0.0312288	0.0329807	29274.5	4.128e-16	4.164e-15	#N/A
TIGR00726	YfiH family protein	0.733645	0.307692	0.0302889	0.0331365	29752.5	7.297e-18	9.189e-17	#N/A
TIGR01254	ABC transporter periplasmic binding protein, thiB subfamily	0.257009	0.107692	0.0299417	0.0222561	23980.5	0.000107829	0.000310561	#N/A
TIGR03688	proteasome accessory factor PafA2	0.747664	0.312821	0.0304896	0.0340724	29898	2.492e-18	3.474e-17	proteasome-targeting modification by pupylation
TIGR03687	ubiquitin-like protein Pup	0.738318	0.307692	0.0301175	0.0331365	29850	3.111e-18	4.272e-17	proteasome-targeting modification by pupylation
TIGR03689	proteasome ATPase	0.742991	0.307692	0.0299417	0.0331365	29947.5	1.311e-18	1.87e-17	proteasome-targeting modification by pupylation
TIGR03686	Pup--protein ligase	0.742991	0.307692	0.0299417	0.0331365	29947.5	1.311e-18	1.87e-17	proteasome-targeting modification by pupylation
TIGR01826	conserved hypothetical protein, cofD-related	0.747664	0.307692	0.0297614	0.0331365	30045	5.46e-19	8.403e-18	#N/A
TIGR02487	anaerobic ribonucleoside-triphosphate reductase	0.200935	0.0820513	0.0297562	0.0197038	23077	0.00187805	0.00456633	class III (anaerobic) ribonucleotide reductase
TIGR01828	pyruvate, phosphate dikinase	0.200935	0.0820513	0.0274555	0.0197038	23345.5	0.000642682	0.0016837	#N/A
TIGR01529	arginine repressor	0.766355	0.307692	0.0332249	0.0331365	30030	1.248e-18	1.808e-17	#N/A
TIGR01745	aspartate-semialdehyde dehydrogenase, gamma-proteobacterial	0.425234	0.169231	0.0338742	0.0269202	26206.5	1.926e-08	8.725e-08	aspartate semialdehyde biosynthesis from aspartate
TIGR00366	TIGR00366 family protein	0.271028	0.107692	0.0398211	0.0222561	23197.5	0.00235876	0.00558638	#N/A
TIGR00249	phosphohistidine phosphatase SixA	0.415888	0.164103	0.0350464	0.0285099	26080.5	2.56e-08	1.149e-07	#N/A
TIGR01830	3-oxoacyl-(acyl-carrier-protein) reductase	0.397196	0.153846	0.0335275	0.025904	25942.5	4.752e-08	2.051e-07	fatty acid biosynthesis from acetyl-CoA
TIGR02607	addiction module antidote protein, HigA family	0.406542	0.153846	0.0485928	0.0278703	24629	1.936e-05	6.521e-05	addiction module, hig class
TIGR00667	leucyl/phenylalanyl-tRNA--protein transferase	0.163551	0.0615385	0.0253429	0.0172536	22993.5	0.00125403	0.0031368	#N/A
TIGR01906	integral membrane protein TIGR01906	0.485981	0.169231	0.034246	0.0269202	27474	1.287e-11	8.364e-11	#N/A
TIGR00508	adenosylmethionine-8-amino-7-oxononanoate transaminase	0.191589	0.0666667	0.0269657	0.017909	23471.5	0.000197498	0.000552267	biotin biosynthesis
TIGR01809	shikimate-5-dehydrogenase, fungal AROM-type	0.214953	0.0717949	0.0281469	0.0185339	23852	4.476e-05	0.000141661	chorismate biosynthesis via shikimate
TIGR00347	dethiobiotin synthase	0.205607	0.0666667	0.0276915	0.017909	23764	5.195e-05	0.00016237	biotin biosynthesis
TIGR01217	acetoacetyl-CoA synthase	0.271028	0.0871795	0.0403683	0.0202534	23607.5	0.000245927	0.00067937	IPP biosynthesis via mevalonate
TIGR02151	isopentenyl-diphosphate delta-isomerase, type 2	0.130841	0.0410256	0.0231064	0.0142407	22739	0.00138719	0.00342761	lycopene biosynthesis from IPP
TIGR02275	2,3-dihydroxybenzoate-AMP ligase	0.238318	0.0666667	0.0291928	0.017909	24446.5	1.881e-06	7.037e-06	#N/A
TIGR03452	mycothione reductase	0.686916	0.189744	0.0317755	0.028151	31238.5	6.646e-24	2.167e-22	mycothiol system
TIGR00256	D-tyrosyl-tRNA(Tyr) deacylase	0.635514	0.174359	0.0329772	0.0272406	30487	3.741e-21	8.036e-20	#N/A
TIGR00400	Mg2+ transporter (mgtE)	0.341121	0.0923077	0.0369099	0.020782	25684.5	1.269e-08	5.927e-08	#N/A
TIGR00712	glycerol-3-phosphate transporter	0.172897	0.0461538	0.025911	0.0150641	23509.5	5.202e-05	0.00016237	#N/A
TIGR00430	tRNA-guanine transglycosylase	0.67757	0.179487	0.0320262	0.0275523	31257.5	4.398e-24	1.46e-22	queuosine (Q-tRNA) biosynthesis from preQ0
TIGR02121	sodium/proline symporter	0.523364	0.138462	0.036094	0.0247971	28644	1.599e-15	1.529e-14	#N/A
TIGR00273	iron-sulfur cluster-binding protein	0.570093	0.148718	0.0351909	0.0255457	29491	4.952e-18	6.368e-17	#N/A
TIGR00437	ferrous iron transporter FeoB	0.121495	0.0307692	0.0223853	0.0123986	22758	0.000655793	0.00171558	ferrous iron transport Feo system
TIGR00422	valyl-tRNA synthetase	0.102804	0.025641	0.0208093	0.0113482	22475	0.0017238	0.00421939	tRNA aminoacylation
TIGR00246	rRNA large subunit m3Psi methyltransferase RlmH	0.149533	0.0358974	0.0244347	0.0133565	23236	9.521e-05	0.000277707	#N/A
TIGR00835	amino acid carrier protein	1.34112	0.307692	0.0873885	0.0458533	31618	7.266e-23	1.98e-21	#N/A
TIGR00697	conserved hypothetical integral membrane protein	0.663551	0.138462	0.0323748	0.0247971	31821	5.452e-27	2.428e-25	#N/A
TIGR03934	TQXA domain	0.17757	0.0358974	0.0328713	0.0133565	23156	0.000137371	0.000391324	#N/A
TIGR01811	succinate dehydrogenase or fumarate reductase, flavoprotein subunit, Bacillus subtilis subgroup	0.214953	0.0410256	0.0289158	0.0142407	24400.5	3.61e-07	1.433e-06	fumarate reductase complex
TIGR00545	lipoyltransferase and lipoate-protein ligase	0.107477	0.0205128	0.0212215	0.0101768	22679.5	0.000411936	0.00110943	#N/A
TIGR01912	Twin arginine targeting (Tat) protein translocase TatC, Archaeal clade	0.107477	0.0205128	0.0212215	0.0101768	22679.5	0.000411936	0.00110943	Tat (Sec-independent) protein export
TIGR00388	glycyl-tRNA synthetase, tetrameric type, alpha subunit	0.135514	0.025641	0.0234521	0.0113482	23157.5	5.966e-05	0.000178577	tRNA aminoacylation
TIGR00211	glycyl-tRNA synthetase, tetrameric type, beta subunit	0.135514	0.025641	0.0234521	0.0113482	23157.5	5.966e-05	0.000178577	tRNA aminoacylation
TIGR00467	lysyl-tRNA synthetase, archaeal and spirochete	0.135514	0.025641	0.0234521	0.0113482	23157.5	5.966e-05	0.000178577	tRNA aminoacylation
TIGR03458	succinate CoA transferase	0.163551	0.0307692	0.0253429	0.0123986	23635.5	8.21e-06	2.917e-05	pyruvate conversion to propionate, anaerobic, FAD/NAD-regenerating
TIGR00785	anion transporter	0.686916	0.128205	0.0635389	0.0307604	28550.5	5.571e-16	5.543e-15	#N/A
TIGR02046	succinate dehydrogenase (or fumarate reductase) cytochrome b subunit, b558 family	0.247664	0.0461538	0.033078	0.0167271	24685	8.017e-08	3.397e-07	TCA cycle
TIGR00795	L-lactate transport	0.939252	0.169231	0.0811552	0.0305969	28902.5	7.845e-16	7.58e-15	#N/A
TIGR02385	addiction module toxin, RelE/StbE family	0.200935	0.0358974	0.0381554	0.0152074	23349.5	3.566e-05	0.000114052	addiction modules
TIGR04354	amphi-Trp domain	0.17757	0.0307692	0.0328713	0.0123986	23077.5	0.000133186	0.000379996	uncharacterized cassette GAK (Grasp, Amphipathic, Kinase)
TIGR01892	acetylornithine deacetylase (ArgE)	0.280374	0.0461538	0.0307774	0.0150641	25752	2.806e-10	1.567e-09	ornithine biosynthesis from glutamate, acetylated branch
TIGR02053	mercury(II) reductase	0.383178	0.0615385	0.0425637	0.0200854	26331.5	1.623e-11	1.04e-10	resistance to mercury
TIGR00804	nucleoside transporter	0.0981308	0.0153846	0.0203838	0.00883641	22591.5	0.000383889	0.00103696	utilization of deoxynucleosides
TIGR00796	branched-chain amino acid uptake carrier	0.200935	0.0307692	0.0282432	0.0123986	24321	2.098e-07	8.495e-07	#N/A
TIGR00708	cob(I)alamin adenosyltransferase	0.116822	0.0153846	0.0239195	0.00883641	22789.5	0.000137673	0.000391575	coenzyme B12 biosynthesis from cob(II)yrinate diamide
TIGR00346	4-azaleucine resistance probable transporter AzlC	0.67757	0.0871795	0.0527329	0.0202534	29704	3.831e-20	7.138e-19	#N/A
TIGR01625	AspT/YidE/YbjL antiporter duplication domain	0.280374	0.0358974	0.0442314	0.0133565	24079	1.154e-06	4.409e-06	#N/A
TIGR01293	voltage-dependent potassium channel beta subunit, animal	0.0841121	0.0102564	0.0190178	0.00723366	22406	0.000552574	0.00146444	#N/A
TIGR01868	CRISPR-associated protein Cas5/CasD, subtype I-E/ECOLI	0.149533	0.0153846	0.0244347	0.00883641	23664	1.317e-06	4.989e-06	CRISPR region
TIGR03769	actinobacterial surface-anchored protein domain	1.19626	0.123077	0.112389	0.0501244	28387	4.705e-18	6.093e-17	anchored repeat-class ABC transporter, P. acnes type
TIGR00235	uridine kinase	0.102804	0.0102564	0.0208093	0.00723366	22796	7.138e-05	0.000210867	#N/A
TIGR01921	diaminopimelate dehydrogenase	0.154206	0.0153846	0.0247453	0.00883641	23761.5	7.721e-07	2.981e-06	lysine biosynthesis via diaminopimelate (DAP) utilizing ammonia and NADPH
TIGR02035	D-serine ammonia-lyase	0.11215	0.0102564	0.0216212	0.00723366	22991	2.529e-05	8.32e-05	#N/A
TIGR00014	arsenate reductase (glutaredoxin)	0.0607477	0.00512821	0.0163669	0.00512821	22025.5	0.00203668	0.00489984	arsenical resistance system
TIGR01735	phosphoribosylformylglycinamidine synthase, single chain form	0.0607477	0.00512821	0.0163669	0.00512821	22025.5	0.00203668	0.00489984	purine (inosine-5'-phosphate) biosynthesis from ribose-5-phosphate
TIGR01587	CRISPR-associated helicase Cas3	0.182243	0.0153846	0.0264513	0.00883641	24346.5	2.944e-08	1.317e-07	CRISPR region
TIGR03772	anchored repeat ABC transporter, substrate-binding protein	0.369159	0.0307692	0.0330656	0.0123986	27925.5	3.991e-17	4.642e-16	anchored repeat-class ABC transporter, P. acnes type
TIGR02079	threonine dehydratase	0.186916	0.0153846	0.0267117	0.00883641	24444	1.69e-08	7.676e-08	isoleucine biosynthesis from threonine and pyruvate
TIGR03770	anchored repeat-type ABC transporter, permease subunit	0.38785	0.0307692	0.0340373	0.0123986	28221	5.066e-18	6.469e-17	anchored repeat-class ABC transporter, P. acnes type
TIGR02136	phosphate binding protein	0.0654206	0.00512821	0.0181913	0.00512821	22026	0.00202844	0.00489939	phosphate ABC transporter (pstSCAB-phoU)
TIGR01596	CRISPR-associated endonuclease Cas3-HD	0.200935	0.0153846	0.0274555	0.00883641	24736.5	3.139e-09	1.547e-08	CRISPR region
TIGR03140	alkyl hydroperoxide reductase subunit F	0.0700935	0.00512821	0.0174932	0.00512821	22220.5	0.000726868	0.00188531	alkylhydroperoxide reductase AhpCF (peroxiredoxin)
TIGR03137	peroxiredoxin	0.0700935	0.00512821	0.0174932	0.00512821	22220.5	0.000726868	0.00188531	alkylhydroperoxide reductase AhpCF (peroxiredoxin)
TIGR03646	YtoQ family protein	0.0700935	0.00512821	0.0174932	0.00512821	22220.5	0.000726868	0.00188531	#N/A
TIGR03773	putative ABC transporter-associated repeat protein	0.509346	0.0358974	0.0537075	0.0152074	27130	9.441e-15	8.368e-14	anchored repeat-class ABC transporter, P. acnes type
TIGR02623	glucose-1-phosphate cytidylyltransferase	0.0747664	0.00512821	0.0213636	0.00512821	22027	0.00201167	0.00486531	#N/A
TIGR03771	anchored repeat-type ABC transporter, ATP-binding subunit	0.378505	0.025641	0.0332326	0.0113482	28227.5	2.429e-18	3.411e-17	anchored repeat-class ABC transporter, P. acnes type
TIGR00733	putative oligopeptide transporter, OPT family	0.0794393	0.00512821	0.0185291	0.00512821	22415.5	0.000258403	0.000712755	#N/A
TIGR02547	CRISPR type I-E/ECOLI-associated protein CasA/Cse1	0.17757	0.0102564	0.0261845	0.00723366	24356	1.333e-08	6.149e-08	CRISPR region
TIGR01869	CRISPR-associated protein Cas7/Cse4/CasC, subtype I-E/ECOLI	0.17757	0.0102564	0.0261845	0.00723366	24356	1.333e-08	6.149e-08	CRISPR region
TIGR00828	PTS system, mannose/fructose/sorbose family, IID component	0.17757	0.0102564	0.0261845	0.00723366	24356	1.333e-08	6.149e-08	PTS transport system
TIGR02621	CRISPR-associated helicase Cas3, subtype Dpsyc	0.0981308	0.00512821	0.0203838	0.00512821	22805.5	3.212e-05	0.000103634	CRISPR region
TIGR00814	serine transporter	0.0981308	0.00512821	0.021433	0.00512821	22708.5	5.403e-05	0.000168082	#N/A
TIGR02570	CRISPR-associated protein GSU0053/csb1, Dpsyc system	0.116822	0.00512821	0.0220088	0.00512821	23195.5	3.884e-06	1.436e-05	CRISPR region
TIGR02123	TRAP transporter, 4TM/12TM fusion protein	0.242991	0.0102564	0.0384431	0.00723366	24465.5	7.073e-09	3.39e-08	TRAP-T (tripartite ATP-independent periplasmic transporters) family transporters
TIGR02165	CRISPR-associated protein GSU0054/csb2, Dpsyc system	0.130841	0.00512821	0.0240371	0.00512821	23391	1.331e-06	5.031e-06	CRISPR region
TIGR01996	PTS system, sucrose-specific IIBC component	0.130841	0.00512821	0.0231064	0.00512821	23488	7.797e-07	3.004e-06	PTS transport system
TIGR03638	CRISPR-associated endonuclease Cas1, subtype I-E/ECOLI	0.154206	0.00512821	0.0247453	0.00512821	23975.5	5.128e-08	2.203e-07	#N/A
TIGR02548	CRISPR type I-E/ECOLI-associated protein CasB/Cse2	0.172897	0.00512821	0.025911	0.00512821	24365.5	5.562e-09	2.673e-08	CRISPR region
TIGR00822	PTS system, mannose/fructose/sorbose family, IIC component	0.172897	0.00512821	0.025911	0.00512821	24365.5	5.562e-09	2.673e-08	PTS transport system
TIGR01907	CRISPR-associated protein Cas6/Cse3/CasE, subtype I-E/ECOLI	0.17757	0.00512821	0.0261845	0.00512821	24463	3.171e-09	1.552e-08	CRISPR region
TIGR00824	PTS system, mannose/fructose/sorbose family, IIA component	0.17757	0.00512821	0.0261845	0.00512821	24463	3.171e-09	1.552e-08	PTS transport system
TIGR00287	CRISPR-associated endonuclease Cas1	0.224299	0.00512821	0.0307974	0.00512821	25147	5.771e-11	3.478e-10	CRISPR region
TIGR01322	sucrose-6-phosphate hydrolase	0.238318	0.00512821	0.0313664	0.00512821	25536	5.471e-12	3.659e-11	#N/A
TIGR03731	lantibiotic, gallidermin/nisin family	0.046729	0.001	0.0144614	0	21840	0.00228139	0.00542931	lantibiotic system, gallidermin/epidermin family
TIGR03648	probable sodium:solute symporter, VC_2705 subfamily	0.0514019	0.001	0.0151301	0	21937.5	0.00135531	0.00335454	putative Na:solute symporter two-gene cassette
TIGR03084	TIGR03084 family protein	0.0514019	0.001	0.0151301	0	21937.5	0.00135531	0.00335454	#N/A
TIGR02080	O-succinylhomoserine (thiol)-lyase	0.0607477	0.001	0.0163669	0	22132.5	0.000479144	0.00127912	methionine biosynthesis from homoserine
TIGR00728	oligopeptide transporter, OPT superfamily	0.0654206	0.001	0.0169424	0	22230	0.000284891	0.000782272	#N/A
TIGR02166	anaerobic dimethyl sulfoxide reductase, A subunit, DmsA/YnfE family	0.0700935	0.001	0.0272907	0	21937.5	0.00135578	0.00335454	anaerobic dimethyl sulfoxide reductase
TIGR02951	DMSO reductase, iron-sulfur subunit	0.0700935	0.001	0.0272907	0	21937.5	0.00135578	0.00335454	anaerobic dimethyl sulfoxide reductase
TIGR03639	CRISPR-associated endonuclease Cas1, subtype II/NMENI	0.0794393	0.001	0.0196775	0	22425	0.000100633	0.000292605	CRISPR system, Nmeni subtype
TIGR02478	6-phosphofructokinase, eukaryotic type	0.0841121	0.001	0.0190178	0	22620	3.536e-05	0.00011349	glucose utilization as fructose-1,6-bisphosphate
TIGR01378	thiamine pyrophosphokinase	0.088785	0.001	0.019489	0	22717.5	2.093e-05	6.963e-05	thiamine: TPP from HMP-PP and HET-P
TIGR02384	addiction module antitoxin, RelB/DinJ family	0.0981308	0.001	0.0347172	0	21840	0.00228352	0.00542931	addiction modules
TIGR00372	CRISPR-associated protein Cas4	0.0981308	0.001	0.0203838	0	22912.5	7.303e-06	2.615e-05	CRISPR region
TIGR01873	CRISPR-associated endoribonuclease Cas2, subtype I-E/ECOLI	0.102804	0.001	0.0208093	0	23010	4.303e-06	1.578e-05	CRISPR region
TIGR02185	putative ECF transporter S component, Trep_Strep family	0.102804	0.001	0.0237626	0	22717.5	2.099e-05	6.97e-05	#N/A
TIGR00413	rare lipoprotein A	0.102804	0.001	0.0246685	0	22620	3.548e-05	0.000113648	#N/A
TIGR02331	Rib/alpha/Esp surface antigen repeat	0.107477	0.001	0.0298182	0	22425	0.00010084	0.00029274	#N/A
TIGR00542	hexulose-6-phosphate isomerase, putative	0.11215	0.001	0.0216212	0	23205	1.486e-06	5.596e-06	#N/A
TIGR00777	alkylhydroperoxidase, AhpD family	0.17757	0.001	0.0261845	0	24570	6.828e-10	3.656e-09	Resistance to Reactive Oxygen Species (ROS)
TIGR02005	PTS system, alpha-glucoside-specific IIBC component	0.186916	0.001	0.0267117	0	24765	2.189e-10	1.233e-09	PTS transport system
TIGR01573	CRISPR-associated endonuclease Cas2	0.191589	0.001	0.0293049	0	24570	6.921e-10	3.684e-09	CRISPR region
