# Supplementary material for: Expanding the genomic encyclopedia of Actinobacteria with 824 isolate reference genomes
Source: Cell Genom. 2022 Nov 11;2(12):100213. doi: 10.1016/j.xgen.2022.100213 (PMC9903846; doi:10.1016/j.xgen.2022.100213)
Supplement: Table S5. Complete list of biosynthetic gene clusters (BGCs) predicted by AntiSMASH from all isolate genomes in this study, related to Figures 3, 4, and S9 — Summarized results per genome and a separate list of genomes that had no predicted BGCs are provided in additional worksheets. [file mmc6.xlsx]

## Sheet: All_BGCs
Table S5. Complete list of Biosynthetic gene clusters (BGCs) predicted by AntiSMASH from all isolate genomes in this study. Summarized resuts per genome and a separate list of genomes that had no predicted BGCs are provided in additional worksheets. Related to Figures 3, 4, and S9.
IMG Genome ID (taxon ID)	Genome Name	Contig/Scaffold ID	start coord	stop coord	BGC name (antiSMASH v6)	# genes in BGC	BGC length	Detected on PLASMID	HGTector
638341022	Brevibacterium aurantiacum BL2	NZ_AAGP01000053	3491	26766	furan, lanthipeptide-class-iii	28	23275	2	Yes
642555140	Mycobacterium ulcerans Agy99	NC_005916	10053	161592	PKS-like, T1PKS	58	151539	2	Yes
648276750	Streptomyces violaceusniger Tu 4113	NZ_AEDI01000025	31640	42384	butyrolactone	9	10744	2	Yes
648276750	Streptomyces violaceusniger Tu 4113	NZ_AEDI01000026	24131	46681	lassopeptide	22	22550	2	Yes
2513237108	Streptomyces sp. MnatMP-M77	YW3DRAFT_scaffold_19.20	257	64029	linaridin, NRPS, NRPS-like	60	63772	2	Yes
2513237290	Rhodococcus imtechensis RKJ300	NZ_AJJH01000114	65211	85774	betalactone	20	20563	2	Yes
2515154089	Nocardiopsis sp. CNT312	B042DRAFT_scaffold_9.10	157070	165205	RiPP-like	7	8135	2	Yes
2515154094	Salinispora tropica CNH898	B037DRAFT_scaffold_41.42	11003	30737	lanthipeptide-class-i	21	19734	2	Yes
2515154125	Salinispora arenicola CNH964	B164DRAFT_scaffold_41.42	1	19842	lanthipeptide-class-i	20	19841	2	Yes
2515154193	Salinispora arenicola CNH941	B109DRAFT_scaffold_18.19	70430	110645	other, T1PKS	36	40215	2	Yes
2517572149	Micromonospora sp. CNB394	C569DRAFT_scaffold00034.34	6949	34140	lanthipeptide-class-i	21	27191	2	Yes
2517572212	Salinispora tropica CNB536	B099DRAFT_scaffold00038.38	18815	39829	lanthipeptide-class-i	25	21014	2	Yes
2518285551	Salinispora arenicola CNP105	C572DRAFT_scaffold00038.38	1	20560	lanthipeptide-class-i	23	20559	2	Yes
2518285552	Salinispora arenicola CNP193	C571DRAFT_scaffold00020.20	9840	64078	other, T1PKS	54	54238	2	Yes
2518645624	Salinispora tropica CNR699	C589DRAFT_scaffold00028.28	16455	32427	lanthipeptide-class-i	24	15972	2	Yes
2519899712	Arthrobacter sp. H14	Ah14DRAFT_scaffold96_size7642.96	1	7642	T3PKS	8	7641	2	Yes
2524614673	Streptomyces sp. PgraA7	B084DRAFT_scaffold00026.26	19198	40005	terpene	19	20807	2	Yes
2526164712	Salinispora tropica CNS416	H929DRAFT_scaffold00012.12	124613	149366	lanthipeptide-class-i	19	24753	2	Yes
2526164782	Streptomyces sp. CNP082	B124DRAFT_scaffold_56.57	1	46226	butyrolactone, T1PKS, T2PKS	32	46225	2	Yes
2527291629	Frankia sp. BMG5.23	BMG523Draft_scaffold_54.55	6300	28538	lanthipeptide-class-i	22	22238	2	Yes
2545824776	Streptomyces aurantiacus JA 4570	AOPZ01000063	22910	45344	lassopeptide	25	22434	2	Yes
2547132038	Saccharopolyspora spinosa NRRL 18395	SSPNDRAFT_AEYC01000044_1.44	119115	136354	ranthipeptide	16	17239	2	Yes
2554235028	Nocardiopsis synnemataformans DSM 44143	D453DRAFT_ANAW01000082_1.82	73907	99101	lanthipeptide-class-i	25	25194	2	Yes
2554235157	Amycolatopsis orientalis DSM 46075	L943DRAFT_ASXH01000038_1.38	1	9885	RRE-containing	14	9884	2	Yes
2561511090	Streptomyces sp. URHA0041	N545DRAFT_scaffold00022.22	34238	106741	T2PKS	68	72503	2	Yes
2561511105	Salinispora arenicola CNH718	T338DRAFT_scaffold00016.16	25429	121664	NRPS, oligosaccharide, PKS-like, T1PKS	81	96235	2	Yes
2562617184	Actinomyces viscosus C505	ACRE02000050	18401	39397	furan	25	20996	2	Yes
2563366549	Mycobacterium liflandii 128FXT	EU271968	30787	175588	T1PKS	54	144801	2	Yes
2563367138	Rhodococcus wratislaviensis NBRC 100605	BAWF01000035	69446	80373	butyrolactone	11	10927	2	Yes
2565956793	Mycobacterium kansasii 732	JANZ01000021	26837	71157	NRPS, terpene	49	44320	2	Yes
2576861579	Frankia sp. BMGG5.23	JDWE01000055	6300	28538	lanthipeptide-class-i	22	22238	2	Yes
2576861707	Rhodococcus rhodochrous ATCC 21198	AZHI01000107	47275	69878	lassopeptide	17	22603	2	Yes
2582581314	Streptomyces mirabilis YR139	EW58DRAFT_scaffold00086.86	1	15754	lanthipeptide-class-i	15	15753	2	Yes
2588253842	Intrasporangium chromatireducens Q5-1	AWQS01000123	1	11573	betalactone	11	11572	2	Yes
2588253842	Intrasporangium chromatireducens Q5-1	AWQS01000278	1	4524	RRE-containing	6	4523	2	Yes
2596583522	Actinosynnema pretiosum DSM 44132	LV78DRAFT_scaffold00041.41	1	9793	lassopeptide	13	9792	2	Yes
2596583659	Promicromonospora umidemergens DSM 22081	Ga0061141_scaffold00030.30	1	22360	lanthipeptide-class-i	17	22359	2	Yes
2600255379	Brevibacterium aurantiacum ATCC9175	Ga0063690_1028	25285	40642	RRE-containing	21	15357	2	Yes
2609460172	Rhodococcus opacus R7	Ga0055090_11	474614	485541	butyrolactone	13	10927	2	Yes
2609460256	Rhodococcus fascians A22b	Ga0060260_145	56769	81184	NRPS	25	24415	2	Yes
2609460256	Rhodococcus fascians A22b	Ga0060260_157	55603	66575	butyrolactone	8	10972	2	Yes
2622736591	Micromonospora matsumotoense DSM 44100	Ga0070216_128	35637	60702	lanthipeptide-class-i	27	25065	2	Yes
2626541554	Frankia sp AvcI.1	Ga0078773_126	31175	41664	RiPP-like	15	10489	2	Yes
2627853636	Streptomyces sp. 150FB	Ga0077378_12	116129	126540	ectoine	11	10411	2	Yes
2634166429	Actinobacteria bacterium OV320	Ga0082242_102	19195	26380	butyrolactone	6	7185	2	Yes
2639762576	Gordonia malaquae DSM 45064	Ga0074775_11	13303	34221	furan	23	20918	2	Yes
2639763148	Actinobacteria bacterium OV450	Ga0082241_1035	1	14977	nucleoside	18	14976	2	Yes
2639763148	Actinobacteria bacterium OV450	Ga0082241_1141	1	7402	lanthipeptide-class-i	8	7401	2	Yes
2639763148	Actinobacteria bacterium OV450	Ga0082241_1185	1	6461	NRPS-like	6	6460	2	Yes
2643221678	Streptomyces sp. Root1310	Ga0102122_119	2441	13434	butyrolactone	9	10993	2	Yes
2651869698	Rhodococcus fascians LMG 3625	Ga0060315_101	55080	66052	butyrolactone	8	10972	2	Yes
2657245709	Streptomyces sp. SolWspMP-5a-2	Ga0115242_1039	1	73200	nucleoside, T1PKS	29	73199	2	Yes
2667527442	Streptomyces jietaisiensis CGMCC 4.1859	Ga0079896_126	39938	87516	siderophore, T1PKS	42	47578	2	Yes
2667527450	Streptomyces yunnanensis CGMCC 4.3555	Ga0079916_133	26414	49024	lassopeptide	23	22610	2	Yes
2671180039	Streptomyces rubidus CGMCC 4.2026	Ga0079901_1033	1	47553	other, T3PKS, terpene	41	47552	2	Yes
2671180039	Streptomyces rubidus CGMCC 4.2026	Ga0079901_1057	11551	36826	lanthipeptide-class-i	19	25275	2	Yes
2671180344	Streptacidiphilus anmyonensis NBRC 103185	Ga0123947_1027	41110	64806	LAP	25	23696	2	Yes
2671180616	Streptomyces sp. Wb2n-11	Ga0124136_15	84020	129909	butyrolactone, T1PKS	41	45889	2	Yes
2671180616	Streptomyces sp. Wb2n-11	Ga0124136_15	146016	186457	other	37	40441	2	Yes
2675903207	Nocardiopsis sp. CNR923 1kb	Ga0130008_1047	1	22251	lanthipeptide-class-i	31	22250	2	Yes
2675903207	Nocardiopsis sp. CNR923 1kb	Ga0130008_1071	1	18063	RRE-containing, T1PKS	16	18062	2	Yes
2681812806	Rhodococcus opacus ATCC 51882	Ga0105833_12	864219	875146	butyrolactone	14	10927	2	Yes
2681812988	Nocardia fusca NBRC 14340	Ga0128735_1080	1	8226	terpene	7	8225	2	Yes
2684623036	Frankia sp. CgIM4	contig_68	3500	26316	lanthipeptide-class-i	23	22816	2	Yes
2687453691	Arthrobacter sp. OV608	Ga0115447_129	5867	23148	ranthipeptide	34	17281	2	Yes
2687453738	Frankia sp. EUN1h	contig_103	1	12061	lanthipeptide-class-i	12	12060	2	Yes
2687453738	Frankia sp. EUN1h	contig_53	3261	66474	RRE-containing, T1PKS	50	63213	2	Yes
2687453743	Frankia sp. Cc1.17	contig_87	788	16815	lanthipeptide-class-i	14	16027	2	Yes
2690315995	Streptomyces turgidiscabies T45	Ga0112849_1029	13014	38271	lanthipeptide-class-i	24	25257	2	Yes
2693429595	Corynebacterium jeikeium Cj47453	Ga0112092_135	1	7077	butyrolactone	6	7076	2	Yes
2710264753	Frankia sp. KB5	contig_157	1	13373	lanthipeptide-class-i	12	13372	2	Yes
2711768092	Rhodococcus fascians NBRC 12155 = LMG 3623	Ga0124376_105	55075	66047	butyrolactone	8	10972	2	Yes
2711768093	Rhodococcus fascians LMG 3616	Ga0124377_102	53344	64316	butyrolactone	8	10972	2	Yes
2711768094	Rhodococcus fascians LMG 3605	Ga0124378_121	53342	64314	butyrolactone	8	10972	2	Yes
2711768094	Rhodococcus fascians LMG 3605	Ga0124378_121	95031	144940	NRPS	44	49909	2	Yes
2711768098	Rhodococcus fascians 02-816c	Ga0124382_105	55078	66050	butyrolactone	8	10972	2	Yes
2713896981	Kocuria varians G6	Ga0125415_179	1	12395	phenazine	14	12394	2	Yes
2713897047	Rhodococcus fascians A78	Ga0125500_102	53342	64314	butyrolactone	8	10972	2	Yes
2713897048	Rhodococcus fascians A76	Ga0125501_101	76637	98920	NRPS-like	21	22283	2	Yes
2713897048	Rhodococcus fascians A76	Ga0125501_121	55957	66929	butyrolactone	8	10972	2	Yes
2713897049	Rhodococcus fascians A73a	Ga0125502_115	56455	106729	NRPS	45	50274	2	Yes
2713897049	Rhodococcus fascians A73a	Ga0125502_115	137254	148226	butyrolactone	8	10972	2	Yes
2713897050	Rhodococcus fascians A3b	Ga0125503_109	48267	59239	butyrolactone	8	10972	2	Yes
2718217924	Pseudonocardia sp. HH130630-07	Ga0174985_11	38103	220475	NRPS, T1PKS	82	182372	2	Yes
2724679061	Streptomyces silvensis ATCC 53525	Ga0126014_128	145757	235467	lassopeptide, NRPS, T3PKS	64	89710	2	Yes
2724679706	Actinomadura mexicana DSM 44485	Ga0170400_126	20141	46576	lanthipeptide-class-i	24	26435	2	Yes
2728369278	Pseudosporangium ferrugineum DSM 45348	Ga0181035_147	1	17960	lanthipeptide-class-i	16	17959	2	Yes
2731957590	Nocardiopsis trehalosi NBRC 14201	Ga0128542_1128	1	17901	lanthipeptide-class-i	15	17900	2	Yes
2731957749	Nocardia salmonicida NBRC 100376	Ga0128724_1069	1	17973	indole	26	17972	2	Yes
2744054777	Rhodococcus sp. EPR-147	Ga0133075_1388	1	2643	RRE-containing	6	2642	2	Yes
2744054982	Rhodococcus sp. LB1	Ga0133856_1116	1	6347	butyrolactone	7	6346	2	Yes
2751185543	Mycolicibacterium moriokaense GAS496	Ga0206403_151	7215	13114	RiPP-like	8	5899	2	Yes
2751185749	Streptacidiphilus jeojiense NRRL B-24555	Ga0163479_1047	29144	54389	lanthipeptide-class-i	23	25245	2	Yes
2751185868	Nocardia sp. NRRL S-836	Ga0161532_1111	51974	76030	lanthipeptide-class-i	28	24056	2	Yes
2765235884	Rhodococcus sp. 05-2254-1	Ga0225899_110	55772	66744	butyrolactone	8	10972	2	Yes
2765235884	Rhodococcus sp. 05-2254-1	Ga0225899_110	97413	148891	NRPS	41	51478	2	Yes
2765235885	Rhodococcus sp. 05-2254-3	Ga0225898_105	54551	106173	NRPS	44	51622	2	Yes
2765235885	Rhodococcus sp. 05-2254-3	Ga0225898_105	136698	147670	butyrolactone	8	10972	2	Yes
2765235886	Rhodococcus sp. 06-462-5	Ga0225894_154	60614	71586	butyrolactone	8	10972	2	Yes
2765235887	Rhodococcus sp. 06-412-2C	Ga0225895_102	136697	147669	butyrolactone	8	10972	2	Yes
2765235889	Rhodococcus sp. 05-2254-6	Ga0225897_1126	5141	16113	butyrolactone	8	10972	2	Yes
2765235890	Rhodococcus sp. 06-470-2	Ga0225893_102	55165	106643	NRPS	44	51478	2	Yes
2765235890	Rhodococcus sp. 06-470-2	Ga0225893_102	137312	148284	butyrolactone	8	10972	2	Yes
2765235891	Rhodococcus sp. 15-1189-1-1a	Ga0225903_139	48263	59235	butyrolactone	8	10972	2	Yes
2765235892	Rhodococcus sp. 15-2388-1-1a	Ga0228378_120	55772	66744	butyrolactone	8	10972	2	Yes
2765235892	Rhodococcus sp. 15-2388-1-1a	Ga0228378_120	97269	148891	NRPS	41	51622	2	Yes
2765235894	Rhodococcus sp. 05-2254-2	Ga0228372_116	55194	106816	NRPS	44	51622	2	Yes
2765235894	Rhodococcus sp. 05-2254-2	Ga0228372_116	137341	148313	butyrolactone	8	10972	2	Yes
2765235895	Rhodococcus sp. 05-2221-1B	Ga0228373_142	48263	59235	butyrolactone	8	10972	2	Yes
2765235896	Rhodococcus sp. 05-2254-5	Ga0228370_101	55772	66744	butyrolactone	8	10972	2	Yes
2765235896	Rhodococcus sp. 05-2254-5	Ga0228370_101	97413	148891	NRPS	41	51478	2	Yes
2765235897	Rhodococcus sp. 05-2254-4	Ga0228371_108	54551	106173	NRPS	44	51622	2	Yes
2765235897	Rhodococcus sp. 05-2254-4	Ga0228371_108	136698	147670	butyrolactone	8	10972	2	Yes
2765235899	Rhodococcus sp. 15-725-2-2b	Ga0228375_121	48279	59251	butyrolactone	8	10972	2	Yes
2765235899	Rhodococcus sp. 15-725-2-2b	Ga0228375_121	89920	141398	NRPS	45	51478	2	Yes
2765235900	Rhodococcus sp. 02-925g	Ga0228374_115	60614	71586	butyrolactone	8	10972	2	Yes
2765235903	Rhodococcus sp. 06-469-3-2	Ga0228344_133	30685	82163	NRPS	44	51478	2	Yes
2765235903	Rhodococcus sp. 06-469-3-2	Ga0228344_133	112832	123804	butyrolactone	8	10972	2	Yes
2765235905	Rhodococcus sp. 06-418-5	Ga0228345_106	35621	46593	butyrolactone	8	10972	2	Yes
2765235905	Rhodococcus sp. 06-418-5	Ga0228345_129	1	46729	NRPS	41	46728	2	Yes
2765235907	Rhodococcus sp. 06-621-2	Ga0228343_149	1	44853	NRPS	36	44852	2	Yes
2765235907	Rhodococcus sp. 06-621-2	Ga0228343_149	75378	86350	butyrolactone	8	10972	2	Yes
2765235908	Rhodococcus sp. RS1C4	Ga0228342_151	48261	59233	butyrolactone	8	10972	2	Yes
2765235908	Rhodococcus sp. RS1C4	Ga0228342_151	89902	136958	NRPS	47	47056	2	Yes
2765235910	Rhodococcus sp. 06-1059B-a	Ga0228358_103	50911	61883	butyrolactone	8	10972	2	Yes
2765235910	Rhodococcus sp. 06-1059B-a	Ga0228358_103	92552	144030	NRPS	44	51478	2	Yes
2765235911	Rhodococcus sp. 05-2255-2A2	Ga0228368_136	1	34217	NRPS	26	34216	2	Yes
2765235911	Rhodococcus sp. 05-2255-2A2	Ga0228368_151	48130	59102	butyrolactone	8	10972	2	Yes
2765235912	Rhodococcus sp. 05-2255-1e	Ga0228369_148	57624	68596	butyrolactone	8	10972	2	Yes
2765235913	Rhodococcus sp. 05-2256-B2	Ga0228364_127	60614	71586	butyrolactone	8	10972	2	Yes
2765235914	Rhodococcus sp. 05-2256-B1	Ga0228365_113	53338	64310	butyrolactone	8	10972	2	Yes
2765235914	Rhodococcus sp. 05-2256-B1	Ga0228365_113	95027	146457	NRPS	44	51430	2	Yes
2765235915	Rhodococcus sp. 05-2255-3B1	Ga0228367_108	1	34217	NRPS	26	34216	2	Yes
2765235915	Rhodococcus sp. 05-2255-3B1	Ga0228367_122	48293	59265	butyrolactone	8	10972	2	Yes
2765235916	Rhodococcus sp. 05-340-1	Ga0228360_134	35557	87035	NRPS	44	51478	2	Yes
2765235916	Rhodococcus sp. 05-340-1	Ga0228360_134	117704	128676	butyrolactone	8	10972	2	Yes
2765235917	Rhodococcus sp. 05-2255-3C	Ga0228366_153	55191	89408	NRPS	26	34217	2	Yes
2765235917	Rhodococcus sp. 05-2255-3C	Ga0228366_163	48306	59278	butyrolactone	8	10972	2	Yes
2765235919	Rhodococcus sp. 05-339-2	Ga0228361_119	48264	59236	butyrolactone	8	10972	2	Yes
2765235919	Rhodococcus sp. 05-339-2	Ga0228361_119	89905	141383	NRPS	45	51478	2	Yes
2765235921	Rhodococcus sp. 06-156-3	Ga0228354_132	48263	59235	butyrolactone	8	10972	2	Yes
2765235921	Rhodococcus sp. 06-156-3	Ga0228354_132	89904	141382	NRPS	44	51478	2	Yes
2765235923	Rhodococcus sp. 05-340-2	Ga0228359_115	48263	59235	butyrolactone	8	10972	2	Yes
2765235923	Rhodococcus sp. 05-340-2	Ga0228359_115	89904	141382	NRPS	44	51478	2	Yes
2765235924	Rhodococcus sp. 06-221-2	Ga0228349_103	48272	59244	butyrolactone	8	10972	2	Yes
2765235924	Rhodococcus sp. 06-221-2	Ga0228349_103	89913	141391	NRPS	44	51478	2	Yes
2765235926	Rhodococcus sp. 06-156-4C	Ga0228350_114	48263	59235	butyrolactone	8	10972	2	Yes
2765235926	Rhodococcus sp. 06-156-4C	Ga0228350_114	89904	141382	NRPS	44	51478	2	Yes
2765235927	Rhodococcus sp. 06-156-4a	Ga0228351_120	55164	106786	NRPS	44	51622	2	Yes
2765235927	Rhodococcus sp. 06-156-4a	Ga0228351_120	137311	148283	butyrolactone	8	10972	2	Yes
2765235929	Rhodococcus sp. 06-156-3b	Ga0228353_109	48263	59235	butyrolactone	8	10972	2	Yes
2765235929	Rhodococcus sp. 06-156-3b	Ga0228353_109	89904	141382	NRPS	44	51478	2	Yes
2765235930	Rhodococcus sp. 06-156-3C	Ga0228352_118	35558	87180	NRPS	44	51622	2	Yes
2765235930	Rhodococcus sp. 06-156-3C	Ga0228352_118	117705	128677	butyrolactone	8	10972	2	Yes
2765235931	Rhodococcus sp. 14-2686-1-2	Ga0228380_134	48263	59235	butyrolactone	8	10972	2	Yes
2765235931	Rhodococcus sp. 14-2686-1-2	Ga0228380_134	89904	141382	NRPS	44	51478	2	Yes
2765235932	Rhodococcus sp. 14-2483-1-2	Ga0228382_123	396722	456987	NRPS	44	60265	2	Yes
2765235933	Rhodococcus sp. 14-2483-1-1	Ga0228383_124	53353	64325	butyrolactone	8	10972	2	Yes
2765235933	Rhodococcus sp. 14-2483-1-1	Ga0228383_124	94994	146472	NRPS	44	51478	2	Yes
2765235934	Rhodococcus sp. 14-2496-1d	Ga0228381_130	50926	61898	butyrolactone	8	10972	2	Yes
2765235936	Rhodococcus sp. 06-156-4	Ga0228387_138	55164	106786	NRPS	44	51622	2	Yes
2765235936	Rhodococcus sp. 06-156-4	Ga0228387_138	137311	148283	butyrolactone	8	10972	2	Yes
2765235995	Streptomyces wedmorensis NRRL 3426	Ga0163343_1038	3329	24475	indole	27	21146	2	Yes
2765236004	Streptomyces varsoviensis NRRL ISP-5346	Ga0163427_1052	1	4101	RiPP-like	6	4100	2	Yes
2765236007	Streptomyces decoyicus NRRL 2666	Ga0161554_1260	5386	15935	melanin	11	10549	2	Yes
2765236010	Streptomyces bicolor NRRL B-5348	Ga0163508_1050	10898	33372	lassopeptide	27	22474	2	Yes
2765236014	Streptomyces varsoviensis NRRL B-3589	Ga0163503_1081	1	4101	RiPP-like	6	4100	2	Yes
2765236020	Streptomyces sp. NRRL F-5122	Ga0166816_1012	416	10872	RiPP-like	11	10456	2	Yes
2767802006	Streptomyces sp. NRRL S-337	Ga0163563_1038	1	25966	other	28	25965	2	Yes
2767802012	Streptomyces graminis NRRL B-1570	Ga0163350_1056	9237	26629	lassopeptide	13	17392	2	Yes
2767802039	Streptomyces sp. H036	Ga0161527_1170	16730	31093	linaridin	23	14363	2	Yes
2767802044	Streptomyces sp. NRRL F-4335	Ga0163513_10069	1086	11461	ectoine	11	10375	2	Yes
2767802044	Streptomyces sp. NRRL F-4335	Ga0163513_10073	3435	10775	butyrolactone	6	7340	2	Yes
2767802050	Streptomyces sp. LUP30	Ga0166977_1014	42376	64996	lassopeptide	24	22620	2	Yes
2767802080	Streptomyces sp. NRRL B-1347	Ga0162472_1153	1	8972	terpene	7	8971	2	Yes
2767802082	Streptomyces sp. NRRL S-31	Ga0163438_1032	9715	69000	butyrolactone, furan, T1PKS	49	59285	2	Yes
2767802094	Streptomyces katrae NRRL B-16271	Ga0163403_1023	46613	94119	T1PKS	52	47506	2	Yes
2767802094	Streptomyces katrae NRRL B-16271	Ga0163403_1047	1	57733	butyrolactone, T2PKS	59	57732	2	Yes
2767802117	Streptomyces sp. NRRL F-5727	Ga0163528_1034	62621	69482	siderophore	4	6861	2	Yes
2767802120	Streptomyces sp. NRRL S-237	Ga0163458_1038	1	45421	NRPS, other	40	45420	2	Yes
2772190753	Streptomyces chattanoogensis NRRL ISP-5002	Ga0161545_1192	1	14435	terpene	19	14434	2	Yes
2773857922	Frankia sp. CcI49	Ga0248420_146	11918	37107	lanthipeptide-class-i	23	25189	2	Yes
2773857924	Frankia sp. CgIS1	Ga0248423_1085	1	16324	lassopeptide	12	16323	2	Yes
2773857924	Frankia sp. CgIS1	Ga0248423_1087	1	19419	lanthipeptide-class-i	20	19418	2	Yes
2775507093	Streptomyces cellostaticus DSM 40189	Ga0127033_1108	1	22286	lanthipeptide-class-iv, terpene	33	22285	2	Yes
2775507097	Streptomyces olivochromogenes DSM 40451	Ga0127039_1058	28854	52374	blactam, RiPP-like	21	23520	2	Yes
2775507133	Streptomyces longwoodensis DSM 41677	Ga0127040_162	1	10984	butyrolactone	7	10983	2	Yes
2802429274	Streptomyces bicolor NRRL B-3897	Ga0163507_1042	11335	33809	lassopeptide	27	22474	2	Yes
2802429318	Streptomyces aureus NRRL B-1941	Ga0162392_1058	12	8938	butyrolactone	9	8926	2	Yes
2806310643	Thermobifida halotolerans DSM 44931	Ga0314309_1289	1	34949	phenazine, PKS-like	31	34948	2	Yes
2806310739	Streptomyces resistomycificus DSM 40133	Ga0127044_146	20357	97185	NRPS, other, T1PKS	43	76828	2	Yes
2806310767	Nocardia nova MDA0897	Ga0268657_1027	69787	90483	nucleoside	19	20696	2	Yes
2808606359	Streptomyces sp. SLBN-115	Ga0314646_13	82353	123727	other	44	41374	2	Yes
2808606530	Nocardia sp. 852002-51101_SCH5132738	Ga0316795_1175	43042	63345	nucleoside	20	20303	2	Yes
2808606793	Brevibacterium iodinum NCTC 9742	Ga0317243_12	36335	56803	phenazine	25	20468	2	Yes
2811995169	Streptomyces vinaceus NRRL B-1733	Ga0308922_1012	1	10290	ectoine	11	10289	2	Yes
2811995209	Actinomyces naeslundii UMB0731	Ga0316940_108	1	12680	lanthipeptide-class-iii	10	12679	2	Yes
2814123415	Corynebacterium striatum 1329_CAUR	Ga0146443_130	9837	25690	linaridin	19	15853	2	Yes
2834462815	Prauserella coralliicola DSM 45821	Ga0347299_16	46722	73222	lanthipeptide-class-i	25	26500	2	Yes
2835541450	Marinateneraspora sediminis TPS81	Ga0336268_150	1	8074	terpene	7	8073	2	Yes
2852023435	Marinateneraspora sediminis TPS83	Ga0337334_008	7602	18666	indole	9	11064	2	Yes
2855079561	Brevibacterium aurantiacum ATCC 9175	Ga0347059_67	25285	40642	RRE-containing	21	15357	2	Yes
2856574078	Mycobacterium chimaera FLAC0070	Ga0259173_01	35940	115424	NAPAA, NRPS	50	79484	2	Yes
2856873457	Actinomadura sp. NEAU-Ht49	Ga0366616_211	18917	82227	LAP, NRPS	57	63310	2	Yes
2856888667	Actinomadura sp. WAC 06369	Ga0396310_187	1	6167	T1PKS	2	6166	2	Yes
2856960404	Pseudonocardia sp. Ae706_Ps2	Ga0336872_12	111864	133774	lassopeptide	28	21910	2	Yes
2856973192	Pseudonocardia sp. Ae331_Ps2	Ga0338099_12	89259	111169	lassopeptide	26	21910	2	Yes
2857776322	Embleya scabrispora NF3	Ga0365502_05	206123	232596	lanthipeptide-class-i	23	26473	2	Yes
2860691947	Streptomyces globosus soil	Ga0337768_03	326801	349775	lanthipeptide-class-i	18	22974	2	Yes
2862178590	Streptomyces sp. SDr-06	Ga0353717_07	133152	195081	NRPS, other, T1PKS	41	61929	2	Yes
2862207470	Streptomyces griseocarneus 132	Ga0365528_153	61758	92218	lanthipeptide-class-i	25	30460	2	Yes
2862224959	Streptomyces populi A249	Ga0365535_188	1	9976	phenazine	11	9975	2	Yes
2862233620	Streptomyces triticisoli NEAU-DSCPA1-4-4	Ga0365550_122	3331	13706	ectoine	12	10375	2	Yes
2862233620	Streptomyces triticisoli NEAU-DSCPA1-4-4	Ga0365550_209	4040	15054	butyrolactone	8	11014	2	Yes
2862297340	Streptomyces sp. CB01201 CB01201	Ga0368204_17	45644	56049	ectoine	12	10405	2	Yes
2862305427	Streptomyces sp. CB02959 CB02959	Ga0368207_17	1	14083	lassopeptide	16	14082	2	Yes
2862413135	Streptomyces rishiriensis NBRC 13407	Ga0335689_01	41251	54037	RiPP-like	10	12786	2	Yes
2862413135	Streptomyces rishiriensis NBRC 13407	Ga0335689_01	117210	159302	butyrolactone, NRPS	40	42092	2	Yes
2862836763	Mycobacterium grossiae SCH	Ga0347309_108	1272	14192	linaridin	16	12920	2	Yes
2863177392	Streptomyces sp. S10-02	Ga0436934_04	457813	468848	butyrolactone	9	11035	2	Yes
2863177392	Streptomyces sp. S10-02	Ga0436934_04	531788	542283	RiPP-like	11	10495	2	Yes
2863231158	Streptomyces spectabilis CECT 3146	Ga0436941_36	1	25701	T3PKS, terpene	41	25700	2	Yes
2863231158	Streptomyces spectabilis CECT 3146	Ga0436941_58	1	7644	terpene	7	7643	2	Yes
2863283106	Streptomyces griseostramineus CECT 3273	Ga0436948_27	1	36792	T1PKS	23	36791	2	Yes
2863327961	Nocardiopsis algeriensis CECT 8712	Ga0436954_20	1	17662	lanthipeptide-class-i	21	17661	2	Yes
2865233180	Prauserella muralis DSM 45305	Ga0437329_14	1	5061	lanthipeptide-class-i	7	5060	2	Yes
2865736195	Actinomyces sp. Marseille-P3109	Ga0437388_04	1	38778	NRPS, NRPS-like	25	38777	2	Yes
2865799075	Arthrobacter sp. DWC3	Ga0437402_020	101790	114515	terpene	14	12725	2	Yes
2865841310	Streptomyces subrutilus 10-1-1	Ga0437068_02	58694	81315	lassopeptide	20	22621	2	Yes
2865859272	Streptomyces sp. CC53	Ga0437071_237	1	8272	ectoine	11	8271	2	Yes
2865859272	Streptomyces sp. CC53	Ga0437071_237	12277	23312	butyrolactone	11	11035	2	Yes
2865871275	Nocardia donostiensis X1654	Ga0437075_070	1	29668	T3PKS	31	29667	2	Yes
2865983822	Bifidobacterium xylocopae XV2	Ga0437093_08	1	21576	LAP	28	21575	2	Yes
2866032107	Cryobacterium sp. M25	Ga0437418_24	60150	70166	RiPP-like	13	10016	2	Yes
2866065130	Jishengella endophytica DSM 45430	Ga0437426_530	1	15198	lanthipeptide-class-i	16	15197	2	Yes
2866071484	Micromonospora craterilacus NA12	Ga0437427_082	1	15794	lanthipeptide-class-i	14	15793	2	Yes
2866248773	Streptomyces sp. PT12	Ga0437113_270	1	14386	lanthipeptide-class-i	14	14385	2	Yes
2866370355	Streptomyces sp. YIM 130001	Ga0437453_34	5487	27938	lassopeptide	27	22451	2	Yes
2866384300	Microbacterium sp. JB110	Ga0437455_12	1	20836	butyrolactone, lanthipeptide-class-iii	19	20835	2	Yes
2866649352	Actinomadura sp. KC216	Ga0437514_529	21242	36880	terpene	23	15638	2	Yes
2866673921	Kribbella albertanoniae JCM 30547	Ga0437517_111	20289	45621	lanthipeptide-class-i	21	25332	2	Yes
2866711008	Micromonospora sp. 15K316	Ga0437522_233	19469	41639	lanthipeptide-class-i	21	22170	2	Yes
2866717675	Actinomadura sp. KC345	Ga0437523_325	1	5893	RiPP-like	5	5892	2	Yes
2866755920	Micromonospora sp. KC606	Ga0437528_033	64137	80929	lanthipeptide-class-i	15	16792	2	Yes
2866762431	Nonomuraea deserti KC310	Ga0437529_015	18002	28380	ectoine	9	10378	2	Yes
2866807700	Actinomadura sp. KC06	Ga0437534_041	1	23015	lanthipeptide-class-v	33	23014	2	Yes
2866870080	Actinomadura sp. 6K520	Ga0437542_207	1	5994	T1PKS	2	5993	2	Yes
2867289001	Arthrobacter sp. Hz2	Ga0437165_20	32444	53581	terpene	18	21137	2	Yes
2868075656	Streptomyces lydicus ATCC 31975	Ga0437181_01	376199	424726	lassopeptide, NRPS	43	48527	2	Yes
2869033546	Micromonospora sp. 4G51	Ga0347814_270	1	5689	lanthipeptide-class-i	7	5688	2	Yes
2871307253	Rathayibacter rathayi AY1E7	Ga0336214_81	66385	77282	butyrolactone	19	10897	2	Yes
2872603604	Mycobacterium avium hominissuis TH135	Ga0309642_02	24692	104137	NAPAA, NRPS	50	79445	2	Yes
2872793772	Streptomyces clavuligerus F613-1	Ga0438855_02	120625	131558	butyrolactone	5	10933	2	Yes
2872793772	Streptomyces clavuligerus F613-1	Ga0438855_02	458800	482418	indole	14	23618	2	Yes
2872793772	Streptomyces clavuligerus F613-1	Ga0438855_02	593200	647156	melanin, T1PKS	47	53956	2	Yes
2872922060	Streptomyces leeuwenhoekii DSM 42122	Ga0438817_03	93530	115999	lassopeptide	30	22469	2	Yes
2873180057	Streptomyces alboflavus MDJK44	Ga0438873_03	57119	77902	terpene	18	20783	2	Yes
2875367630	Streptomyces sp. ZFG47	Ga0337809_02	123249	144377	indole	23	21128	2	Yes
2875367630	Streptomyces sp. ZFG47	Ga0337809_02	294310	304769	RiPP-like	12	10459	2	Yes
2875367630	Streptomyces sp. ZFG47	Ga0337809_02	331671	362681	betalactone	26	31010	2	Yes
2875367630	Streptomyces sp. ZFG47	Ga0337809_02	894015	916450	thioamitides	24	22435	2	Yes
637000085	Corynebacterium jeikeium K411	NC_003080	3752	13911	RiPP-like	13	10159	3	Yes
637000305	Streptomyces coelicolor A3(2)	NC_003903	201195	222794	terpene	19	21599	3	Yes
2505679051	Gordonia westfalica J30	GorJ30_scaffold_22	3717	27646	betalactone	24	23929	3	Yes
2514752031	Streptomyces sp. W007	NZ_AGSW01000209	16333	42016	terpene	38	25683	3	Yes
2515154125	Salinispora arenicola CNH964	B164DRAFT_scaffold_25.26	34440	59019	lanthipeptide-class-i	29	24579	3	Yes
2518285551	Salinispora arenicola CNP105	C572DRAFT_scaffold00026.26	9841	34419	lanthipeptide-class-i	28	24578	3	Yes
2519899585	Rhodococcus opacus M213	AJYC02000106	20916	31855	butyrolactone	14	10939	3	Yes
2521172626	Streptomyces sp. 303MFCol5.2	H294DRAFT_scaffold00042.42	30342	66559	lanthipeptide-class-iv, other	28	36217	3	Yes
2524614544	Streptomyces sp. KhCrAH-337	K306DRAFT_scaffold00011.11	120120	142650	lassopeptide	23	22530	3	Yes
2524614544	Streptomyces sp. KhCrAH-337	K306DRAFT_scaffold00011.11	214550	235477	terpene	21	20927	3	Yes
2528768220	Actinokineospora inagensis DSM 44258	H504DRAFT_scaffold00027.27	51698	72712	furan	23	21014	3	Yes
2531839264	Rhodococcus sp. JVH1	AKKP01000066	69219	89519	RRE-containing	28	20300	3	Yes
2551306172	Nocardia takedensis NBRC 100417	NoneDRAFT_BAGG01000266_1.266	171754	223346	other, T1PKS	33	51592	3	Yes
2600255378	Brevibacterium linens ATCC 9172	Ga0063694_1035	12895	26606	phenazine	21	13711	3	Yes
2615840540	Streptomyces sp. OK210	Ga0070138_110	273567	291345	LAP	17	17778	3	Yes
2619619031	Actinopolyspora xinjiangensis DSM 46732	Ga0064096_120	29990	55195	lanthipeptide-class-i	22	25205	3	Yes
2636415863	Streptomyces natalensis ATCC 27448	Ga0069181_135	1	17675	butyrolactone, CDPS	20	17674	3	Yes
2636416111	Cryobacterium roopkundense RuG17	Ga0097774_1104	1	14978	linaridin	20	14977	3	Yes
2639762519	Arthrobacter woluwensis DSM 10495	Ga0074710_12	29838	51910	LAP	19	22072	3	Yes
2643221548	Streptomyces sp. Root55	Ga0102151_110	373	11282	butyrolactone	8	10909	3	Yes
2645727714	Frankia sp. R43	Ga0100710_114	28990	53860	lanthipeptide-class-i	22	24870	3	Yes
2645727714	Frankia sp. R43	Ga0100710_114	145046	170297	lanthipeptide-class-i	20	25251	3	Yes
2654587993	Pseudonocardia sp. EC080625-04	Ga0111357_12	220724	284966	NRPS-like, other	65	64242	3	Yes
2663762753	Cryobacterium flavum CGMCC 1.11215	Ga0079893_128	1	12925	linaridin	21	12924	3	Yes
2667527392	Herbiconiux ginsengi CGMCC 4.3491	Ga0079906_109	53514	67558	linaridin	14	14044	3	Yes
2667527439	Streptomyces guanduensis CGMCC 4.2022	Ga0079898_128	51063	61873	RiPP-like	11	10810	3	Yes
2667527441	Streptomyces yanglinensis CGMCC 4.2023	Ga0079899_116	149428	174766	lanthipeptide-class-i	30	25338	3	Yes
2684622684	Rhodococcus fascians A21d2	Ga0125505_103	65488	91863	betalactone	24	26375	3	Yes
2687453737	Frankia sp. BMG5.36	contig_139	9943	35504	lanthipeptide-class-i, ranthipeptide	22	25561	3	Yes
2711768082	Kocuria salsicia G1	Ga0124354_1077	1	18057	furan	31	18056	3	Yes
2713897328	Rhodococcus sp. OK302	Ga0115502_12	104533	115325	butyrolactone	10	10792	3	Yes
2718217924	Pseudonocardia sp. HH130630-07	Ga0174985_12	16858	39503	lassopeptide	27	22645	3	Yes
2718218326	Rhodococcus sp. WB1	Ga0176047_11	62788	85233	lassopeptide	19	22445	3	Yes
2724679777	Actinoplanes regularis DSM 43151	Ga0170398_131	33612	58764	lanthipeptide-class-i	22	25152	3	Yes
2728369515	Actinomadura viridilutea DSM 44433	Ga0180975_126	25715	50924	lanthipeptide-class-i	18	25209	3	Yes
2731957576	Actinomadura rubrobrunea NBRC 15275	Ga0128527_1041	5875	31084	lanthipeptide-class-i	19	25209	3	Yes
2765235888	Rhodococcus sp. 06-1477-1A	Ga0225896_110	35558	87180	NRPS	48	51622	3	Yes
2765235888	Rhodococcus sp. 06-1477-1A	Ga0225896_110	129809	140781	butyrolactone	8	10972	3	Yes
2765235893	Rhodococcus sp. 15-1154-1	Ga0228379_132	55262	66234	butyrolactone	8	10972	3	Yes
2765235893	Rhodococcus sp. 15-1154-1	Ga0228379_132	96904	148382	NRPS	43	51478	3	Yes
2765235898	Rhodococcus sp. 15-649-1-2	Ga0228377_125	48263	59235	butyrolactone	8	10972	3	Yes
2765235898	Rhodococcus sp. 15-649-1-2	Ga0228377_125	102008	153486	NRPS	45	51478	3	Yes
2765235901	Rhodococcus sp. 15-649-2-2	Ga0228376_137	48263	59235	butyrolactone	8	10972	3	Yes
2765235909	Rhodococcus sp. 06-235-1A	Ga0228348_116	57330	68278	butyrolactone	9	10948	3	Yes
2765235910	Rhodococcus sp. 06-1059B-a	Ga0228358_129	89903	126399	betalactone	33	36496	3	Yes
2765235921	Rhodococcus sp. 06-156-3	Ga0228354_110	167252	178212	butyrolactone	10	10960	3	Yes
2765235926	Rhodococcus sp. 06-156-4C	Ga0228350_110	21654	32614	butyrolactone	10	10960	3	Yes
2765235927	Rhodococcus sp. 06-156-4a	Ga0228351_122	16242	27202	butyrolactone	10	10960	3	Yes
2765235929	Rhodococcus sp. 06-156-3b	Ga0228353_114	167363	178323	butyrolactone	10	10960	3	Yes
2765235930	Rhodococcus sp. 06-156-3C	Ga0228352_125	21654	32614	butyrolactone	10	10960	3	Yes
2765235936	Rhodococcus sp. 06-156-4	Ga0228387_137	1	19135	redox-cofactor	19	19134	3	Yes
2765235936	Rhodococcus sp. 06-156-4	Ga0228387_137	167225	178185	butyrolactone	10	10960	3	Yes
2765235996	Streptomyces aureocirculatus NRRL ISP-5386	Ga0163418_1022	194122	244667	other, T1PKS	40	50545	3	Yes
2767802047	Streptomyces sp. NRRL S-1868	Ga0163516_1054	1	17810	lassopeptide	17	17809	3	Yes
2767802080	Streptomyces sp. NRRL B-1347	Ga0162472_1105	5443	25992	linaridin	35	20549	3	Yes
2767802115	Streptomyces sp. NRRL F-5650	Ga0163526_1005	164433	205546	arylpolyene, lanthipeptide-class-iii	39	41113	3	Yes
2770939488	Prauserella marina DSM 45268	Ga0244510_112	72024	94374	lassopeptide	36	22350	3	Yes
2772190671	Streptomyces resistomycificus NRRL 2290	Ga0161552_1182	20430	92254	NRPS, other, T1PKS	40	71824	3	Yes
2773857765	Rhodococcus pyridinivorans ZKA33	Ga0244588_14	44690	55611	butyrolactone	9	10921	3	Yes
2775507247	Rhodococcus sp. p52	Ga0213626_13	142965	153886	butyrolactone	9	10921	3	Yes
2795386135	Streptomyces sp. BK438	Ga0307687_118	39186	61674	lassopeptide	20	22488	3	Yes
2802429346	Streptomyces aureocirculatus NRRL ISP-5401	Ga0162401_1019	194174	244771	other, T1PKS	40	50597	3	Yes
2806310722	Mycobacterium ulcerans ATCC 33728	Ga0263558_11	23374	166617	PKS-like, T1PKS	43	143243	3	Yes
2834163408	Auritidibacter sp. NML120779	Ga0347817_102	3448	13823	ectoine	18	10375	3	Yes
2849565639	Clavibacter michiganensis AY1B2	Ga0339431_07	61962	94010	arylpolyene	41	32048	3	Yes
2856586077	Rhodococcus opacus 1CP	Ga0309921_03	319896	330823	butyrolactone	12	10927	3	Yes
2856626968	Sphaerisporangium album CCTCC AA 208026	Ga0344768_29	25727	50380	lanthipeptide-class-i	26	24653	3	Yes
2856882415	Pseudonocardia sp. Ae406_Ps2	Ga0338101_12	92022	113932	lassopeptide	27	21910	3	Yes
2856954254	Pseudonocardia sp. Ae505_Ps2	Ga0339155_06	101952	123862	lassopeptide	36	21910	3	Yes
2858322649	Amycolatopsis sp. WAC 01375	Ga0396300_18	159803	180823	furan	24	21020	3	Yes
2859970369	Pseudonocardia sp. Ae717_Ps2	Ga0336874_23	60884	83439	lassopeptide	25	22555	3	Yes
2863231158	Streptomyces spectabilis CECT 3146	Ga0436941_45	1	16192	terpene	19	16191	3	Yes
2866649352	Actinomadura sp. KC216	Ga0437514_366	1	24011	lanthipeptide-class-i	23	24010	3	Yes
2867022365	Rhodococcus sp. S2-17	Ga0437581_04	544464	576543	betalactone	29	32079	3	Yes
2867406221	Gulosibacter sp. YIM 102482-1	Ga0437188_19	1	14749	terpene	16	14748	3	Yes
2867646626	Streptomyces sp. WM6378	Ga0436978_081	48536	69445	terpene	27	20909	3	Yes
2867646626	Streptomyces sp. WM6378	Ga0436978_352	3390	28465	other	23	25075	3	Yes
2868108522	Streptomyces rubrogriseus NBRC 15455	Ga0436970_14	1	20497	terpene	29	20496	3	Yes
2872942632	Streptomyces vietnamensis GIMV4.0001	Ga0438822_02	167027	189584	thioamitides	19	22557	3	Yes
2873180057	Streptomyces alboflavus MDJK44	Ga0438873_02	45536	86634	T3PKS	41	41098	3	Yes
2526164783	Streptomyces sp. CNS606	c00042_K304DRA..	1	12016	T1PKS	1	12015	#N/A	Yes
2548876977	Rhodococcus sp. P14	c00379_OEYDRAF..	1	6125	NRPS	1	6124	#N/A	Yes
637000082	Corynebacterium diphtheriae bv. Gravis	NC_002935	549144	562468	siderophore	11	13324	#N/A	Yes
637000082	Corynebacterium diphtheriae bv. Gravis	NC_002935	1904602	1925475	terpene	20	20873	#N/A	Yes
637000115	Frankia alni ACN14a	NC_008278	2702819	2724450	terpene	19	21631	#N/A	Yes
637000115	Frankia alni ACN14a	NC_0082781	2939482	2961984	lanthipeptide-class-i	21	22502	#N/A	Yes
637000115	Frankia alni ACN14a	NC_0082781	4881713	4892535	RiPP-like	9	10822	#N/A	Yes
637000115	Frankia alni ACN14a	NC_0082782	5002778	5062637	amglyccycl, other, PKS-like	49	59859	#N/A	Yes
637000115	Frankia alni ACN14a	NC_0082784	6888203	6952793	lanthipeptide-class-i, phosphonate	64	64590	#N/A	Yes
637000115	Frankia alni ACN14a	NC_0082787	3921785	3931414	RiPP-like	13	9629	#N/A	Yes
637000115	Frankia alni ACN14a	NC_0082788	4355089	4461106	NRPS-like, T1PKS	65	106017	#N/A	Yes
637000116	Frankia casuarinae CcI3	NC_007777	232702	253426	lanthipeptide-class-i	20	20724	#N/A	Yes
637000116	Frankia casuarinae CcI3	NC_007777	1328753	1353404	lanthipeptide-class-i	25	24651	#N/A	Yes
637000116	Frankia casuarinae CcI3	NC_007777	1653599	1672864	terpene	16	19265	#N/A	Yes
637000116	Frankia casuarinae CcI3	NC_0077772	4770958	4792484	lanthipeptide-class-i	22	21526	#N/A	Yes
637000116	Frankia casuarinae CcI3	NC_0077773	2379767	2402515	lanthipeptide-class-i	21	22748	#N/A	Yes
637000116	Frankia casuarinae CcI3	NC_0077775	2769012	2809418	NRPS-like	32	40406	#N/A	Yes
637000149	Leifsonia xyli xyli CTCB07	NC_006087	1598120	1635939	betalactone, terpene	39	37819	#N/A	Yes
637000173	Mycobacterium tuberculosis H37Rv	NC_000962	886471	897269	RiPP-like	10	10798	#N/A	Yes
637000173	Mycobacterium tuberculosis H37Rv	NC_0009623	3804089	3824998	terpene	17	20909	#N/A	Yes
637000198	Nocardia farcinica IFM 10152	NC_006361	722918	802009	NRPS, terpene	52	79091	#N/A	Yes
637000198	Nocardia farcinica IFM 10152	NC_006361	1876788	1896777	terpene	18	19989	#N/A	Yes
637000198	Nocardia farcinica IFM 10152	NC_0063610	2881502	2891898	ectoine	7	10396	#N/A	Yes
637000198	Nocardia farcinica IFM 10152	NC_0063610	5224955	5381714	NRPS, RiPP-like	72	156759	#N/A	Yes
637000198	Nocardia farcinica IFM 10152	NC_0063614	3635257	3656753	ranthipeptide	20	21496	#N/A	Yes
637000198	Nocardia farcinica IFM 10152	NC_0063615	3692209	3711942	terpene	17	19733	#N/A	Yes
637000198	Nocardia farcinica IFM 10152	NC_0063617	4547194	4568547	terpene	23	21353	#N/A	Yes
637000198	Nocardia farcinica IFM 10152	NC_0063619	5181882	5202872	furan	22	20990	#N/A	Yes
637000234	Rhodococcus jostii RHA1	NC_008268	125573	222790	NRPS	43	97217	#N/A	Yes
637000234	Rhodococcus jostii RHA1	NC_008268	1171505	1192242	terpene	19	20737	#N/A	Yes
637000234	Rhodococcus jostii RHA1	NC_008268	1374290	1384689	ectoine	10	10399	#N/A	Yes
637000234	Rhodococcus jostii RHA1	NC_008268	2424479	2470165	NRPS	42	45686	#N/A	Yes
637000234	Rhodococcus jostii RHA1	NC_008268	2512630	2565797	NRPS, RiPP-like	36	53167	#N/A	Yes
637000234	Rhodococcus jostii RHA1	NC_0082684	4860275	4871223	butyrolactone	14	10948	#N/A	Yes
637000234	Rhodococcus jostii RHA1	NC_0082687	5761829	5898295	NRPS	69	136466	#N/A	Yes
637000248	Rubrobacter xylanophilus DSM 9941	NC_008148	872261	892607	terpene	20	20346	#N/A	Yes
637000248	Rubrobacter xylanophilus DSM 9941	NC_008148	2054134	2073911	terpene	19	19777	#N/A	Yes
637000248	Rubrobacter xylanophilus DSM 9941	NC_008148	2758435	2778576	terpene	20	20141	#N/A	Yes
637000248	Rubrobacter xylanophilus DSM 9941	NC_008148	3057650	3078745	terpene	21	21095	#N/A	Yes
637000305	Streptomyces coelicolor A3(2)	NC_003888	166700	191657	terpene	25	24957	#N/A	Yes
637000305	Streptomyces coelicolor A3(2)	NC_003888	791700	799942	RiPP-like	6	8242	#N/A	Yes
637000305	Streptomyces coelicolor A3(2)	NC_003888	1995499	2005898	ectoine	9	10399	#N/A	Yes
637000305	Streptomyces coelicolor A3(2)	NC_003888	2939305	2949875	melanin	12	10570	#N/A	Yes
637000305	Streptomyces coelicolor A3(2)	NC_003888	3034430	3045603	siderophore	9	11173	#N/A	Yes
637000305	Streptomyces coelicolor A3(2)	NC_0038883	5751944	5824487	T2PKS	71	72543	#N/A	Yes
637000305	Streptomyces coelicolor A3(2)	NC_0038884	6336090	6346443	siderophore	7	10353	#N/A	Yes
637000305	Streptomyces coelicolor A3(2)	NC_0038885	7973469	8047403	other, T3PKS	63	73934	#N/A	Yes
637000305	Streptomyces coelicolor A3(2)	NC_0038886	6632342	6643659	RiPP-like	10	11317	#N/A	Yes
637000305	Streptomyces coelicolor A3(2)	NC_0038886	8269636	8290764	indole	22	21128	#N/A	Yes
637000305	Streptomyces coelicolor A3(2)	NC_0038889	6881334	6951537	butyrolactone, T1PKS	33	70203	#N/A	Yes
637000319	Thermobifida fusca YX	NC_007333	335102	345507	ectoine	11	10405	#N/A	Yes
637000319	Thermobifida fusca YX	NC_007333	957420	967711	RiPP-like	7	10291	#N/A	Yes
637000319	Thermobifida fusca YX	NC_007333	1324783	1347282	lassopeptide	25	22499	#N/A	Yes
638341022	Brevibacterium aurantiacum BL2	NZ_AAGP01000017	6199	16592	ectoine	11	10393	#N/A	Yes
638341022	Brevibacterium aurantiacum BL2	NZ_AAGP01000022	44162	64630	phenazine	19	20468	#N/A	Yes
638341022	Brevibacterium aurantiacum BL2	NZ_AAGP01000029	19293	62073	NRPS, terpene	39	42780	#N/A	Yes
638341022	Brevibacterium aurantiacum BL2	NZ_AAGP01000041	12370	23171	RiPP-like	10	10801	#N/A	Yes
638341246	marine actinobacterium PHSC20C1	NZ_AAOB01000001	36246	57113	terpene	23	20867	#N/A	Yes
639279306	Corynebacterium glutamicum Kalinowski ATCC 13032	NC_006958	2535515	2556379	terpene	18	20864	#N/A	Yes
639633001	Acidothermus cellulolyticus 11B	NC_008578	2343551	2364577	furan	21	21026	#N/A	Yes
639633005	Paenarthrobacter aurescens TC1	NC_008711	273253	285095	siderophore	11	11842	#N/A	Yes
639633005	Paenarthrobacter aurescens TC1	NC_008711	316858	337764	terpene	20	20906	#N/A	Yes
639633005	Paenarthrobacter aurescens TC1	NC_008711	2552366	2594754	ladderane	41	42388	#N/A	Yes
639633005	Paenarthrobacter aurescens TC1	NC_008711	3690416	3731487	butyrolactone, PKS-like	33	41071	#N/A	Yes
639633006	Arthrobacter sp. FB24	NC_008541	296259	308167	siderophore	11	11908	#N/A	Yes
639633042	Mycobacterium sp. KMS	NC_0087050	4479777	4490167	ectoine	10	10390	#N/A	Yes
639633042	Mycobacterium sp. KMS	NC_0087053	5403153	5424104	terpene	21	20951	#N/A	Yes
639633044	Mycolicibacterium vanbaalenii PYR-1	NC_008726	1663554	1683030	terpene	18	19476	#N/A	Yes
639633044	Mycolicibacterium vanbaalenii PYR-1	NC_008726	2937291	2957792	linaridin	16	20501	#N/A	Yes
639633044	Mycolicibacterium vanbaalenii PYR-1	NC_0087261	4074902	4139880	NRPS, T1PKS	46	64978	#N/A	Yes
639633044	Mycolicibacterium vanbaalenii PYR-1	NC_0087262	5481315	5492113	RiPP-like	11	10798	#N/A	Yes
639633044	Mycolicibacterium vanbaalenii PYR-1	NC_0087263	5641881	5652274	ectoine	10	10393	#N/A	Yes
639633044	Mycolicibacterium vanbaalenii PYR-1	NC_0087266	6292611	6313811	terpene	15	21200	#N/A	Yes
640069320	Mycobacterium sp. JLS	NC_0090770	4648258	4658648	ectoine	10	10390	#N/A	Yes
640069320	Mycobacterium sp. JLS	NC_0090773	5708417	5729368	terpene	21	20951	#N/A	Yes
640069329	Saccharopolyspora erythraea NRRL 2338	NC_009142	530969	541377	ectoine	9	10408	#N/A	Yes
640069329	Saccharopolyspora erythraea NRRL 2338	NC_009142	2365338	2383720	terpene	15	18382	#N/A	Yes
640069329	Saccharopolyspora erythraea NRRL 2338	NC_0091420	2781995	2895287	NRPS, T1PKS	65	113292	#N/A	Yes
640069329	Saccharopolyspora erythraea NRRL 2338	NC_0091420	5188353	5207640	terpene	13	19287	#N/A	Yes
640069329	Saccharopolyspora erythraea NRRL 2338	NC_0091422	5526146	5564182	thiopeptide	39	38036	#N/A	Yes
640069329	Saccharopolyspora erythraea NRRL 2338	NC_0091427	3604372	3623268	terpene	18	18896	#N/A	Yes
640069329	Saccharopolyspora erythraea NRRL 2338	NC_0091428	3888059	3908621	terpene	22	20562	#N/A	Yes
640427108	Clavibacter michiganensis michiganensis NCPPB 382	NC_009480	756958	786554	lanthipeptide-class-iii, lipolanthine	27	29596	#N/A	Yes
640427122	Mycolicibacterium gilvum PYR-GCK	NC_009338	984910	1002254	terpene	15	17344	#N/A	Yes
640427122	Mycolicibacterium gilvum PYR-GCK	NC_009338	1691216	1702014	RiPP-like	10	10798	#N/A	Yes
640427122	Mycolicibacterium gilvum PYR-GCK	NC_009338	1906810	1927755	terpene	22	20945	#N/A	Yes
640427122	Mycolicibacterium gilvum PYR-GCK	NC_0093380	4226373	4266854	T3PKS	46	40481	#N/A	Yes
640427122	Mycolicibacterium gilvum PYR-GCK	NC_0093382	5143126	5153519	ectoine	10	10393	#N/A	Yes
640427140	Salinispora tropica CNB-440	NC_009380	1016172	1030934	NAGGN	12	14762	#N/A	Yes
640427140	Salinispora tropica CNB-440	NC_0093801	2861870	2873661	siderophore	10	11791	#N/A	Yes
640427140	Salinispora tropica CNB-440	NC_0093804	3098058	3255509	arylpolyene, NRPS, RRE-containing, T1PKS	91	157451	#N/A	Yes
640427140	Salinispora tropica CNB-440	NC_0093805	3475061	3525952	NRPS-like, RiPP-like, T1PKS	31	50891	#N/A	Yes
640427140	Salinispora tropica CNB-440	NC_0093806	4719612	4730572	butyrolactone	13	10960	#N/A	Yes
640427140	Salinispora tropica CNB-440	NC_0093808	4978726	5046389	NRPS, terpene	49	67663	#N/A	Yes
640753031	Kineococcus radiotolerans SRS30216	NC_009664	83209	103563	terpene	20	20354	#N/A	Yes
640753031	Kineococcus radiotolerans SRS30216	NC_009664	3311455	3332442	terpene	20	20987	#N/A	Yes
640753031	Kineococcus radiotolerans SRS30216	NC_009664	3490063	3544649	NAGGN, thiopeptide	47	54586	#N/A	Yes
641228492	Frankia sp. EAN1pec	NC_009921	61225	80929	lanthipeptide-class-i	20	19704	#N/A	Yes
641228492	Frankia sp. EAN1pec	NC_009921	765369	780404	siderophore	9	15035	#N/A	Yes
641228492	Frankia sp. EAN1pec	NC_009921	1592563	1616529	lanthipeptide-class-i	23	23966	#N/A	Yes
641228492	Frankia sp. EAN1pec	NC_009921	2681724	2691349	RiPP-like	7	9625	#N/A	Yes
641228492	Frankia sp. EAN1pec	NC_0099210	5672233	5693458	terpene	19	21225	#N/A	Yes
641228492	Frankia sp. EAN1pec	NC_0099210	8204139	8228743	lanthipeptide-class-i	23	24604	#N/A	Yes
641228492	Frankia sp. EAN1pec	NC_0099211	3929045	3950535	ranthipeptide	21	21490	#N/A	Yes
641228492	Frankia sp. EAN1pec	NC_0099213	6138482	6158517	terpene	16	20035	#N/A	Yes
641228492	Frankia sp. EAN1pec	NC_0099214	4256660	4303024	PKS-like, T1PKS	43	46364	#N/A	Yes
641228492	Frankia sp. EAN1pec	NC_0099218	5187004	5197961	RiPP-like	8	10957	#N/A	Yes
641228492	Frankia sp. EAN1pec	NC_0099218	6975225	7044359	other, T1PKS	64	69134	#N/A	Yes
641228502	Renibacterium salmoninarum ATCC 33209	NC_010168	2241758	2302560	betalactone, hglE-KS, T1PKS	52	60802	#N/A	Yes
641228502	Renibacterium salmoninarum ATCC 33209	NC_010168	2951237	2993442	NRPS	51	42205	#N/A	Yes
641228504	Salinispora arenicola CNS-205	NC_009953	953999	968749	NAGGN	11	14750	#N/A	Yes
641228504	Salinispora arenicola CNS-205	NC_009953	1492664	1508071	terpene	14	15407	#N/A	Yes
641228504	Salinispora arenicola CNS-205	NC_0099532	3425209	3436169	butyrolactone	11	10960	#N/A	Yes
641228504	Salinispora arenicola CNS-205	NC_0099533	2672532	2692102	indole	14	19570	#N/A	Yes
641228504	Salinispora arenicola CNS-205	NC_0099534	3763157	3812295	NRPS-like, RiPP-like, T1PKS	32	49138	#N/A	Yes
641228504	Salinispora arenicola CNS-205	NC_0099536	2902601	2923122	terpene	19	20521	#N/A	Yes
641228504	Salinispora arenicola CNS-205	NC_0099537	2931477	2965798	LAP, thiopeptide	27	34321	#N/A	Yes
641228504	Salinispora arenicola CNS-205	NC_0099538	5586492	5645017	T1PKS, terpene	53	58525	#N/A	Yes
641228504	Salinispora arenicola CNS-205	NC_0099539	3111908	3123699	siderophore	11	11791	#N/A	Yes
641522641	Mycobacteroides abscessus abscessus ATCC 19977	NC_010397	696618	706873	RiPP-like	12	10255	#N/A	Yes
641522641	Mycobacteroides abscessus abscessus ATCC 19977	NC_010397	2257872	2321298	ectoine, NRPS, T1PKS	42	63426	#N/A	Yes
641522641	Mycobacteroides abscessus abscessus ATCC 19977	NC_0103970	3072645	3081900	RiPP-like	15	9255	#N/A	Yes
641522642	Mycobacterium marinum M, ATCC BAA-535	NC_0106121	2081793	2188947	betalactone, NRPS-like, T1PKS, thioamide-NRP	62	107154	#N/A	Yes
641522642	Mycobacterium marinum M, ATCC BAA-535	NC_0106128	5850304	5871264	terpene	22	20960	#N/A	Yes
641522642	Mycobacterium marinum M, ATCC BAA-535	NC_0106129	5944062	5954869	RiPP-like	11	10807	#N/A	Yes
641522653	Streptomyces griseus griseus NBRC 13350	NC_010572	900350	910398	RiPP-like	10	10048	#N/A	Yes
641522653	Streptomyces griseus griseus NBRC 13350	NC_0105721	4064788	4092758	betalactone	23	27970	#N/A	Yes
641522653	Streptomyces griseus griseus NBRC 13350	NC_0105722	1704751	1716146	RiPP-like	9	11395	#N/A	Yes
641522653	Streptomyces griseus griseus NBRC 13350	NC_0105722	7562137	7638703	linaridin, T1PKS	31	76566	#N/A	Yes
641522653	Streptomyces griseus griseus NBRC 13350	NC_0105723	1768289	1786697	linaridin	16	18408	#N/A	Yes
641522653	Streptomyces griseus griseus NBRC 13350	NC_0105723	4960831	4971221	melanin	8	10390	#N/A	Yes
641522653	Streptomyces griseus griseus NBRC 13350	NC_0105725	5573821	5585600	siderophore	9	11779	#N/A	Yes
641522653	Streptomyces griseus griseus NBRC 13350	NC_0105727	2880852	2889385	melanin	8	8533	#N/A	Yes
641522653	Streptomyces griseus griseus NBRC 13350	NC_0105727	8268443	8279388	butyrolactone	10	10945	#N/A	Yes
641522653	Streptomyces griseus griseus NBRC 13350	NC_0105728	6603625	6614024	ectoine	10	10399	#N/A	Yes
641522653	Streptomyces griseus griseus NBRC 13350	NC_0105728	8473223	8498771	terpene	20	25548	#N/A	Yes
641522653	Streptomyces griseus griseus NBRC 13350	NC_0105729	3029853	3093422	NRPS	46	63569	#N/A	Yes
642555140	Mycobacterium ulcerans Agy99	NC_008611	378124	396864	terpene	27	18740	#N/A	Yes
642555140	Mycobacterium ulcerans Agy99	NC_008611	413435	424242	RiPP-like	13	10807	#N/A	Yes
642555140	Mycobacterium ulcerans Agy99	NC_008611	1785149	1921789	NRPS, NRPS-like, T1PKS, T3PKS, thioamitides	117	136640	#N/A	Yes
642555140	Mycobacterium ulcerans Agy99	NC_0086111	2178381	2286098	betalactone, NRPS-like, T1PKS, thioamide-NRP	69	107717	#N/A	Yes
642555140	Mycobacterium ulcerans Agy99	NC_0086112	2437052	2464532	LAP	23	27480	#N/A	Yes
642979306	Corynebacterium amycolatum SK46	NZ_ABZU01000004	116253	137234	terpene	18	20981	#N/A	Yes
643348509	Pseudarthrobacter chlorophenolicus A6	NC_011886	547087	558965	siderophore	10	11878	#N/A	Yes
643348516	Bifidobacterium longum infantis ATCC 15697	NC_011593	497983	507017	RiPP-like	9	9034	#N/A	Yes
643348516	Bifidobacterium longum infantis ATCC 15697	NC_011593	1918351	1928747	RiPP-like	8	10396	#N/A	Yes
643692008	Beutenbergia cavernae HKI 0122, DSM 12333	NC_012669	3876072	3896984	terpene	18	20912	#N/A	Yes
643692018	Corynebacterium aurimucosum CN-1, ATCC 700975	NC_012590	2306953	2327745	terpene	22	20792	#N/A	Yes
643692019	Corynebacterium kroppenstedtii DSM 44385	NC_012704	1577130	1598183	terpene	15	21053	#N/A	Yes
643692033	Rhodococcus erythropolis PR4	NC_0124900	3257986	3310937	NRPS, terpene	35	52951	#N/A	Yes
643692033	Rhodococcus erythropolis PR4	NC_0124904	3907728	3928673	terpene	20	20945	#N/A	Yes
643692033	Rhodococcus erythropolis PR4	NC_0124905	4128538	4138937	ectoine	10	10399	#N/A	Yes
643692033	Rhodococcus erythropolis PR4	NC_0124906	5848306	5859194	butyrolactone	14	10888	#N/A	Yes
643886002	Corynebacterium lipophiloflavum DSM 44291	NZ_ACHJ01000136	5169	15520	ectoine	10	10351	#N/A	Yes
643886058	Corynebacterium accolens ATCC 49725	NZ_ACGD01000005	42498	60835	terpene	11	18337	#N/A	Yes
643886137	Corynebacterium glucuronolyticum ATCC 51866	NZ_ACHF01000020	55604	76402	terpene	27	20798	#N/A	Yes
643886147	Corynebacterium glucuronolyticum ATCC 51867	NZ_ABYP01000010	35612	56410	terpene	25	20798	#N/A	Yes
643886201	Rhodococcus erythropolis SK121	NZ_ACNO01000001	891521	902409	butyrolactone	12	10888	#N/A	Yes
643886201	Rhodococcus erythropolis SK121	NZ_ACNO01000026	90930	111875	terpene	20	20945	#N/A	Yes
643886201	Rhodococcus erythropolis SK121	NZ_ACNO01000064	158304	203248	T1PKS	36	44944	#N/A	Yes
643886201	Rhodococcus erythropolis SK121	NZ_ACNO01000075	52172	62571	ectoine	10	10399	#N/A	Yes
643886201	Rhodococcus erythropolis SK121	NZ_ACNO01000082	105357	158340	NRPS, terpene	35	52983	#N/A	Yes
644736322	Acidimicrobium ferrooxidans ICP, DSM 10331	NC_013124	460046	480931	terpene	17	20885	#N/A	Yes
644736322	Acidimicrobium ferrooxidans ICP, DSM 10331	NC_013124	1184110	1212960	betalactone	23	28850	#N/A	Yes
644736323	Actinosynnema mirum DSM 43827	NC_013093	1717371	1728172	RiPP-like	11	10801	#N/A	Yes
644736323	Actinosynnema mirum DSM 43827	NC_013093	2284630	2305752	indole	22	21122	#N/A	Yes
644736323	Actinosynnema mirum DSM 43827	NC_013093	3002519	3150603	NRPS, T1PKS	73	148084	#N/A	Yes
644736323	Actinosynnema mirum DSM 43827	NC_0130930	3894881	3916769	lassopeptide	22	21888	#N/A	Yes
644736323	Actinosynnema mirum DSM 43827	NC_0130931	4135525	4255915	NRPS, other	76	120390	#N/A	Yes
644736323	Actinosynnema mirum DSM 43827	NC_0130931	5416694	5521136	CDPS, NRPS, T1PKS	66	104442	#N/A	Yes
644736323	Actinosynnema mirum DSM 43827	NC_0130933	4461829	4481229	terpene	21	19400	#N/A	Yes
644736323	Actinosynnema mirum DSM 43827	NC_0130933	5754257	5799193	lanthipeptide-class-iii, lipolanthine, T1PKS	34	44936	#N/A	Yes
644736323	Actinosynnema mirum DSM 43827	NC_0130936	6123032	6144037	terpene	13	21005	#N/A	Yes
644736323	Actinosynnema mirum DSM 43827	NC_0130938	5172859	5194036	terpene	19	21177	#N/A	Yes
644736323	Actinosynnema mirum DSM 43827	NC_0130938	7395309	7417900	lassopeptide	20	22591	#N/A	Yes
644736331	Brachybacterium faecium 6-10, DSM 4810	NC_013172	497701	542495	T3PKS, terpene	41	44794	#N/A	Yes
644736331	Brachybacterium faecium 6-10, DSM 4810	NC_013172	2771263	2781656	ectoine	9	10393	#N/A	Yes
644736339	Catenulispora acidiphila ID139908, DSM 44928	NC_0131312	4747607	4782206	LAP, thiopeptide	23	34599	#N/A	Yes
644736339	Catenulispora acidiphila ID139908, DSM 44928	NC_0131314	4864366	4876160	siderophore	7	11794	#N/A	Yes
644736339	Catenulispora acidiphila ID139908, DSM 44928	NC_0131314	8335683	8358813	lanthipeptide-class-iii, lipolanthine	26	23130	#N/A	Yes
644736339	Catenulispora acidiphila ID139908, DSM 44928	NC_0131316	5219110	5259439	NAPAA, RiPP-like, terpene	33	40329	#N/A	Yes
644736345	Corynebacterium efficiens YS-314, DSM 44549	NC_004369	672906	693833	terpene	17	20927	#N/A	Yes
644736358	Eggerthella lenta VPI 0255, DSM 2243	NC_013204	2654436	2675315	terpene	18	20879	#N/A	Yes
644736358	Eggerthella lenta VPI 0255, DSM 2243	NC_013204	3497888	3508701	RiPP-like	7	10813	#N/A	Yes
644736376	Jonesia denitrificans 55134, DSM 20603	NC_013174	351631	372570	terpene	21	20939	#N/A	Yes
644736380	Kytococcus sedentarius 541, DSM 20547	NC_013169	1421420	1442401	terpene	25	20981	#N/A	Yes
644736380	Kytococcus sedentarius 541, DSM 20547	NC_013169	2044494	2054911	ectoine	8	10417	#N/A	Yes
644736393	Nakamurella multipartita Y-104, DSM 44233	NC_013235	2746708	2767590	terpene	20	20882	#N/A	Yes
644736404	Saccharomonospora viridis P101, DSM 43017	NC_013159	2840218	2861184	terpene	21	20966	#N/A	Yes
644736404	Saccharomonospora viridis P101, DSM 43017	NC_013159	3621257	3702486	blactam, T2PKS	66	81229	#N/A	Yes
644736404	Saccharomonospora viridis P101, DSM 43017	NC_013159	3776548	3786938	ectoine	11	10390	#N/A	Yes
645058719	Corynebacterium tuberculostearicum SK141	NZ_ACVP01000037	60472	81348	terpene	17	20876	#N/A	Yes
645058725	Mycobacterium avium avium ATCC 25291	NZ_ACFI01000162	1770	22721	terpene	20	20951	#N/A	Yes
645058725	Mycobacterium avium avium ATCC 25291	NZ_ACFI01000196	1	18967	redox-cofactor	23	18966	#N/A	Yes
645058853	Streptomyces sp. C	NZ_ACEW01000133	1	3073	thiopeptide	2	3072	#N/A	Yes
645058853	Streptomyces sp. C	NZ_ACEW01000271	54372	66154	siderophore	12	11782	#N/A	Yes
645058853	Streptomyces sp. C	NZ_ACEW01000313	634	11576	butyrolactone	11	10942	#N/A	Yes
645058853	Streptomyces sp. C	NZ_ACEW01000437	1	12271	ladderane	12	12270	#N/A	Yes
645058853	Streptomyces sp. C	NZ_ACEW01000454	1860	13150	RiPP-like	10	11290	#N/A	Yes
645058853	Streptomyces sp. C	NZ_ACEW01000537	1	6041	terpene	8	6040	#N/A	Yes
645058853	Streptomyces sp. C	NZ_ACEW01000540	1	2324	melanin	4	2323	#N/A	Yes
645058853	Streptomyces sp. C	NZ_ACEW01000543	1	5806	melanin	6	5805	#N/A	Yes
645058853	Streptomyces sp. C	NZ_ACEW01000557	1	2559	siderophore	3	2558	#N/A	Yes
645058853	Streptomyces sp. C	NZ_ACEW01000611	1	2014	RRE-containing	2	2013	#N/A	Yes
645058853	Streptomyces sp. C	NZ_ACEW01000627	1	29796	butyrolactone, T2PKS	34	29795	#N/A	Yes
645058853	Streptomyces sp. C	NZ_ACEW01000635	1	15452	NRPS, NRPS-like, other	16	15451	#N/A	Yes
645058853	Streptomyces sp. C	NZ_ACEW01000639	1	8068	butyrolactone	8	8067	#N/A	Yes
645058855	Streptomyces viridochromogenes DSM 40736	NZ_ACEZ01000004	19555	31250	terpene	8	11695	#N/A	Yes
645058855	Streptomyces viridochromogenes DSM 40736	NZ_ACEZ01000005	1	4176	terpene	5	4175	#N/A	Yes
645058855	Streptomyces viridochromogenes DSM 40736	NZ_ACEZ01000014	47999	70471	melanin, terpene	24	22472	#N/A	Yes
645058855	Streptomyces viridochromogenes DSM 40736	NZ_ACEZ01000036	543	23178	lassopeptide	20	22635	#N/A	Yes
645058855	Streptomyces viridochromogenes DSM 40736	NZ_ACEZ01000080	4986	15385	ectoine	10	10399	#N/A	Yes
645058855	Streptomyces viridochromogenes DSM 40736	NZ_ACEZ01000104	1	17908	terpene	16	17907	#N/A	Yes
645058855	Streptomyces viridochromogenes DSM 40736	NZ_ACEZ01000106	37262	59881	lassopeptide	23	22619	#N/A	Yes
645058855	Streptomyces viridochromogenes DSM 40736	NZ_ACEZ01000111	121243	133016	siderophore	8	11773	#N/A	Yes
645058855	Streptomyces viridochromogenes DSM 40736	NZ_ACEZ01000180	38022	49990	siderophore	7	11968	#N/A	Yes
645058855	Streptomyces viridochromogenes DSM 40736	NZ_ACEZ01000180	213713	224112	ectoine	6	10399	#N/A	Yes
645058855	Streptomyces viridochromogenes DSM 40736	NZ_ACEZ01000188	702	12253	RiPP-like	10	11551	#N/A	Yes
645951824	Actinomyces sp. oral taxon 848 F0332	NZ_ACUY02000005	236140	265851	lassopeptide	26	29711	#N/A	Yes
645951842	Corynebacterium efficiens YS-314, DSM 44549	NZ_ACLI01000054	5528	26455	terpene	17	20927	#N/A	Yes
645951870	Corynebacterium aurimucosum CN-1, ATCC 700975	NZ_ACLH01000098	1	14725	terpene	17	14724	#N/A	Yes
646311931	Geodermatophilus obscurus G-20, DSM 43160	NC_013757	2541621	2563717	redox-cofactor	19	22096	#N/A	Yes
646311931	Geodermatophilus obscurus G-20, DSM 43160	NC_013757	3470351	3491305	terpene	21	20954	#N/A	Yes
646311931	Geodermatophilus obscurus G-20, DSM 43160	NC_013757	5140352	5161968	ranthipeptide	20	21616	#N/A	Yes
646311932	Gordonia bronchialis 3410, DSM 43247	NC_013441	2189810	2200239	ectoine	11	10429	#N/A	Yes
646311932	Gordonia bronchialis 3410, DSM 43247	NC_013441	2541147	2560113	terpene	15	18966	#N/A	Yes
646311932	Gordonia bronchialis 3410, DSM 43247	NC_013441	2721241	2742165	terpene	21	20924	#N/A	Yes
646311932	Gordonia bronchialis 3410, DSM 43247	NC_0134411	4889561	4900365	RiPP-like	6	10804	#N/A	Yes
646311938	Kribbella flavida IFO 14399, DSM 17836	NC_013729	4137778	4155771	terpene	19	17993	#N/A	Yes
646311938	Kribbella flavida IFO 14399, DSM 17836	NC_013729	5753914	5765672	siderophore	11	11758	#N/A	Yes
646311958	Streptosporangium roseum NI 9100, DSM 43021	NC_013595	691613	702399	butyrolactone	8	10786	#N/A	Yes
646311958	Streptosporangium roseum NI 9100, DSM 43021	NC_013595	3472578	3491744	terpene	14	19166	#N/A	Yes
646311958	Streptosporangium roseum NI 9100, DSM 43021	NC_0135951	4258551	4276697	terpene	23	18146	#N/A	Yes
646311958	Streptosporangium roseum NI 9100, DSM 43021	NC_0135955	9404379	9415192	RiPP-like	11	10813	#N/A	Yes
646311963	Thermomonospora curvata DSM 43183	NC_0135101	4346532	4368170	terpene	19	21638	#N/A	Yes
646311963	Thermomonospora curvata DSM 43183	NC_0135102	5249047	5274319	lanthipeptide-class-i	23	25272	#N/A	Yes
646311968	Xylanimonas cellulosilytica XIL07, DSM 15894	NC_013530	88336	110911	lassopeptide	23	22575	#N/A	Yes
646311968	Xylanimonas cellulosilytica XIL07, DSM 15894	NC_013530	1733566	1743833	RiPP-like	12	10267	#N/A	Yes
646311968	Xylanimonas cellulosilytica XIL07, DSM 15894	NC_013530	1931445	1943845	siderophore	8	12400	#N/A	Yes
646564520	Cellulomonas flavigena 134, DSM 20109	NC_014151	230628	242437	siderophore	10	11809	#N/A	Yes
646564520	Cellulomonas flavigena 134, DSM 20109	NC_014151	1286192	1327272	RiPP-like, T3PKS	36	41080	#N/A	Yes
646564520	Cellulomonas flavigena 134, DSM 20109	NC_014151	3194562	3215477	terpene	20	20915	#N/A	Yes
646564557	Nocardiopsis dassonvillei dassonvillei DSM 43111	NC_014210	1311981	1323823	siderophore	10	11842	#N/A	Yes
646564557	Nocardiopsis dassonvillei dassonvillei DSM 43111	NC_014210	1615967	1637036	terpene	21	21069	#N/A	Yes
646564557	Nocardiopsis dassonvillei dassonvillei DSM 43111	NC_014210	2091441	2178389	NRPS, T3PKS	58	86948	#N/A	Yes
646564557	Nocardiopsis dassonvillei dassonvillei DSM 43111	NC_014210	2649756	2693312	NRPS	32	43556	#N/A	Yes
646564557	Nocardiopsis dassonvillei dassonvillei DSM 43111	NC_014210	3115573	3138194	RiPP-like, terpene	16	22621	#N/A	Yes
646564557	Nocardiopsis dassonvillei dassonvillei DSM 43111	NC_014210	4021200	4032304	butyrolactone	7	11104	#N/A	Yes
646564557	Nocardiopsis dassonvillei dassonvillei DSM 43111	NC_0142102	5313042	5335432	lassopeptide	24	22390	#N/A	Yes
646564557	Nocardiopsis dassonvillei dassonvillei DSM 43111	NC_0142103	5559577	5626252	lanthipeptide-class-i, lanthipeptide-class-iii, oligosaccharide, other, PKS-like	55	66675	#N/A	Yes
646564557	Nocardiopsis dassonvillei dassonvillei DSM 43111	NC_014211	360755	371151	ectoine	10	10396	#N/A	Yes
646564564	Rhodococcus opacus B4	NC_012522	204159	300876	NRPS	44	96717	#N/A	Yes
646564564	Rhodococcus opacus B4	NC_012522	867641	888348	terpene	19	20707	#N/A	Yes
646564564	Rhodococcus opacus B4	NC_012522	1070285	1080684	ectoine	10	10399	#N/A	Yes
646564564	Rhodococcus opacus B4	NC_012522	2147141	2193961	NRPS	44	46820	#N/A	Yes
646564564	Rhodococcus opacus B4	NC_012522	2287831	2298638	RiPP-like	11	10807	#N/A	Yes
646564564	Rhodococcus opacus B4	NC_0125220	5949964	6052453	NRPS	68	102489	#N/A	Yes
646564564	Rhodococcus opacus B4	NC_0125223	7626193	7680224	T1PKS, terpene	47	54031	#N/A	Yes
646564565	Sanguibacter keddieii ST-74, DSM 10542	NC_013521	1432666	1453560	terpene	29	20894	#N/A	Yes
646564565	Sanguibacter keddieii ST-74, DSM 10542	NC_013521	3650421	3692544	lanthipeptide-class-v	37	42123	#N/A	Yes
646564571	Stackebrandtia nassauensis LLR-40K-21, DSM 44728	NC_013947	1220757	1250320	prodigiosin	23	29563	#N/A	Yes
646564571	Stackebrandtia nassauensis LLR-40K-21, DSM 44728	NC_013947	2309710	2331850	redox-cofactor	27	22140	#N/A	Yes
646564571	Stackebrandtia nassauensis LLR-40K-21, DSM 44728	NC_0139470	3862488	3872866	RiPP-like	9	10378	#N/A	Yes
646564571	Stackebrandtia nassauensis LLR-40K-21, DSM 44728	NC_0139474	4526578	4549108	lassopeptide	24	22530	#N/A	Yes
646564571	Stackebrandtia nassauensis LLR-40K-21, DSM 44728	NC_0139478	6176105	6186525	ectoine	9	10420	#N/A	Yes
646564576	Streptomyces scabiei 87.22	NC_013929	210498	245699	betalactone	28	35201	#N/A	Yes
646564576	Streptomyces scabiei 87.22	NC_013929	332359	400458	NRPS, NRPS-like	47	68099	#N/A	Yes
646564576	Streptomyces scabiei 87.22	NC_013929	602732	628185	terpene	25	25453	#N/A	Yes
646564576	Streptomyces scabiei 87.22	NC_013929	958522	983885	lanthipeptide-class-iii, RiPP-like	16	25363	#N/A	Yes
646564576	Streptomyces scabiei 87.22	NC_0139291	6440982	6452205	siderophore	9	11223	#N/A	Yes
646564576	Streptomyces scabiei 87.22	NC_0139291	9288873	9413896	linaridin, T1PKS	55	125023	#N/A	Yes
646564576	Streptomyces scabiei 87.22	NC_0139292	6584190	6592550	melanin	10	8360	#N/A	Yes
646564576	Streptomyces scabiei 87.22	NC_0139293	2343878	2354292	RiPP-like	11	10414	#N/A	Yes
646564576	Streptomyces scabiei 87.22	NC_0139293	9526249	9591840	melanin, NRPS	49	65591	#N/A	Yes
646564576	Streptomyces scabiei 87.22	NC_0139294	7828036	7838435	ectoine	10	10399	#N/A	Yes
646564576	Streptomyces scabiei 87.22	NC_0139296	3581512	3646644	lanthipeptide-class-i, NRPS	53	65132	#N/A	Yes
646564576	Streptomyces scabiei 87.22	NC_0139297	8700908	8763617	indole, T1PKS	47	62709	#N/A	Yes
646564576	Streptomyces scabiei 87.22	NC_0139298	4907594	4958875	NRPS, T1PKS	41	51281	#N/A	Yes
646564581	Thermobispora bispora R51, DSM 43833	NC_014165	3799307	3820903	terpene	19	21596	#N/A	Yes
646564581	Thermobispora bispora R51, DSM 43833	NC_014165	4036120	4047905	siderophore	8	11785	#N/A	Yes
646564587	Tsukamurella paurometabola 33, DSM 20162	NC_014158	488974	507997	terpene	20	19023	#N/A	Yes
646564587	Tsukamurella paurometabola 33, DSM 20162	NC_014158	1180298	1188678	RiPP-like	11	8380	#N/A	Yes
646564587	Tsukamurella paurometabola 33, DSM 20162	NC_014158	1619123	1629516	ectoine	9	10393	#N/A	Yes
646564587	Tsukamurella paurometabola 33, DSM 20162	NC_014158	2579614	2600670	terpene	20	21056	#N/A	Yes
646564587	Tsukamurella paurometabola 33, DSM 20162	NC_014158	3302164	3312962	RiPP-like	10	10798	#N/A	Yes
646862346	Streptomyces bingchenggensis BCW-1	CP002047	189295	197988	RiPP-like	7	8693	#N/A	Yes
646862346	Streptomyces bingchenggensis BCW-1	CP002047	589817	634105	RiPP-like, T1PKS	35	44288	#N/A	Yes
646862346	Streptomyces bingchenggensis BCW-1	CP0020470	9613075	9623480	ectoine	10	10405	#N/A	Yes
646862346	Streptomyces bingchenggensis BCW-1	CP0020471	5524842	5547436	thioamitides	22	22594	#N/A	Yes
646862346	Streptomyces bingchenggensis BCW-1	CP0020473	7744223	7803044	NRPS, NRPS-like, siderophore	44	58821	#N/A	Yes
646862346	Streptomyces bingchenggensis BCW-1	CP0020473	10562793	10573729	butyrolactone	10	10936	#N/A	Yes
646862346	Streptomyces bingchenggensis BCW-1	CP0020475	2182788	2203317	terpene	23	20529	#N/A	Yes
646862346	Streptomyces bingchenggensis BCW-1	CP0020476	2434350	2454740	nucleoside	20	20390	#N/A	Yes
646862346	Streptomyces bingchenggensis BCW-1	CP0020477	4012750	4024121	RiPP-like	7	11371	#N/A	Yes
646862346	Streptomyces bingchenggensis BCW-1	CP0020478	4125481	4172554	NRPS-like, T1PKS	32	47073	#N/A	Yes
646862346	Streptomyces bingchenggensis BCW-1	CP0020479	4305958	4317662	siderophore	8	11704	#N/A	Yes
647000216	Brevibacterium mcbrellneri ATCC 49030	NZ_ADNU01000022	7481	28336	terpene	22	20855	#N/A	Yes
647000216	Brevibacterium mcbrellneri ATCC 49030	NZ_ADNU01000064	1	12925	furan	16	12924	#N/A	Yes
647000231	Corynebacterium jeikeium ATCC 43734	NZ_ACYW01000082	1	8287	terpene	9	8286	#N/A	Yes
647000278	Mycobacterium parascrofulaceum ATCC BAA-614	NZ_ADNV01000206	31787	42585	RiPP-like	11	10798	#N/A	Yes
647000278	Mycobacterium parascrofulaceum ATCC BAA-614	NZ_ADNV01000389	1	17496	terpene	19	17495	#N/A	Yes
647000305	Rhodococcus equi ATCC 33707	NZ_ADNW01000006	1	20493	terpene	20	20492	#N/A	Yes
647000305	Rhodococcus equi ATCC 33707	NZ_ADNW01000019	18800	30613	terpene	11	11813	#N/A	Yes
647000305	Rhodococcus equi ATCC 33707	NZ_ADNW01000021	65937	76354	ectoine	9	10417	#N/A	Yes
647000305	Rhodococcus equi ATCC 33707	NZ_ADNW01000032	109899	174319	NRPS	40	64420	#N/A	Yes
647000305	Rhodococcus equi ATCC 33707	NZ_ADNW01000034	73849	84800	butyrolactone	10	10951	#N/A	Yes
647000305	Rhodococcus equi ATCC 33707	NZ_ADNW01000049	152442	163243	RiPP-like	13	10801	#N/A	Yes
647000305	Rhodococcus equi ATCC 33707	NZ_ADNW01000053	8890	29877	terpene	23	20987	#N/A	Yes
647000328	Streptomyces sp. ACT-1 XylebKG-1	NZ_ADFC01000001	127994	138480	melanin	8	10486	#N/A	Yes
647000328	Streptomyces sp. ACT-1 XylebKG-1	NZ_ADFC01000005	281961	309002	betalactone	22	27041	#N/A	Yes
647000328	Streptomyces sp. ACT-1 XylebKG-1	NZ_ADFC01000006	3340	15119	siderophore	9	11779	#N/A	Yes
647000328	Streptomyces sp. ACT-1 XylebKG-1	NZ_ADFC01000009	41011	51410	ectoine	10	10399	#N/A	Yes
647000328	Streptomyces sp. ACT-1 XylebKG-1	NZ_ADFC01000012	185429	196227	RiPP-like	11	10798	#N/A	Yes
647000328	Streptomyces sp. ACT-1 XylebKG-1	NZ_ADFC01000027	64249	75602	RiPP-like	10	11353	#N/A	Yes
647000328	Streptomyces sp. ACT-1 XylebKG-1	NZ_ADFC01000036	27621	38044	melanin	9	10423	#N/A	Yes
647000328	Streptomyces sp. ACT-1 XylebKG-1	NZ_ADFC01000060	1	27597	NRPS	15	27596	#N/A	Yes
647000328	Streptomyces sp. ACT-1 XylebKG-1	NZ_ADFC01000107	1	1497	T1PKS	1	1496	#N/A	Yes
647533185	Micromonospora carbonacea var. africana	NZ_GG657738	205824	226713	terpene	18	20889	#N/A	Yes
647533185	Micromonospora carbonacea var. africana	NZ_GG657738	551346	584424	lanthipeptide-class-iii, siderophore	22	33078	#N/A	Yes
647533185	Micromonospora carbonacea var. africana	NZ_GG657738	1413730	1423310	RiPP-like	11	9580	#N/A	Yes
647533185	Micromonospora carbonacea var. africana	NZ_GG6577382	3724747	3744881	terpene	21	20134	#N/A	Yes
647533185	Micromonospora carbonacea var. africana	NZ_GG6577384	4209099	4254602	NRPS	35	45503	#N/A	Yes
647533185	Micromonospora carbonacea var. africana	NZ_GG6577385	6706261	6746555	thioamide-NRP	39	40294	#N/A	Yes
647533193	Parascardovia denticolens F0305	NZ_GG770320	525208	535505	RiPP-like	8	10297	#N/A	Yes
647533234	Streptomyces sp. SPB74	NZ_GG770539	634288	660172	terpene	23	25884	#N/A	Yes
647533234	Streptomyces sp. SPB74	NZ_GG770539	1082062	1092264	RiPP-like	10	10202	#N/A	Yes
647533234	Streptomyces sp. SPB74	NZ_GG770539	1438482	1454046	siderophore	10	15564	#N/A	Yes
647533234	Streptomyces sp. SPB74	NZ_GG7705390	2554445	2565342	butyrolactone	9	10897	#N/A	Yes
647533234	Streptomyces sp. SPB74	NZ_GG7705392	2962654	2987896	lanthipeptide-class-i	31	25242	#N/A	Yes
647533234	Streptomyces sp. SPB74	NZ_GG7705393	3106715	3127162	nucleoside	17	20447	#N/A	Yes
647533234	Streptomyces sp. SPB74	NZ_GG7705395	5637843	5648242	ectoine	10	10399	#N/A	Yes
647533235	Streptomyces sp. e14	NZ_GG753626	859421	869826	ectoine	9	10405	#N/A	Yes
647533235	Streptomyces sp. e14	NZ_GG753626	4735855	4745610	siderophore	6	9755	#N/A	Yes
647533235	Streptomyces sp. e14	NZ_GG753626	4824132	4942879	butyrolactone, NRPS, T1PKS	74	118747	#N/A	Yes
647533235	Streptomyces sp. e14	NZ_GG753627	605296	685663	NRPS, NRPS-like, other	57	80367	#N/A	Yes
647533235	Streptomyces sp. e14	NZ_GG753627	729946	740765	RiPP-like	10	10819	#N/A	Yes
648028006	Amycolatopsis mediterranei U32	NC_014318	2467223	2487853	terpene	19	20630	#N/A	Yes
648028006	Amycolatopsis mediterranei U32	NC_014318	2832077	2841248	RiPP-like	10	9171	#N/A	Yes
648028006	Amycolatopsis mediterranei U32	NC_014318	2870785	2882516	siderophore	8	11731	#N/A	Yes
648028006	Amycolatopsis mediterranei U32	NC_0143180	5743207	5754008	butyrolactone	7	10801	#N/A	Yes
648028006	Amycolatopsis mediterranei U32	NC_0143180	8644426	8666434	redox-cofactor	22	22008	#N/A	Yes
648028006	Amycolatopsis mediterranei U32	NC_0143182	5964434	6064032	NRPS, NRPS-like, oligosaccharide, other, T2PKS	83	99598	#N/A	Yes
648028006	Amycolatopsis mediterranei U32	NC_0143182	9429470	9439863	ectoine	5	10393	#N/A	Yes
648028006	Amycolatopsis mediterranei U32	NC_0143184	4293516	4344928	NRPS, nucleoside	44	51412	#N/A	Yes
648028006	Amycolatopsis mediterranei U32	NC_0143186	7069647	7090598	indole	22	20951	#N/A	Yes
648028006	Amycolatopsis mediterranei U32	NC_0143187	7257839	7268658	RiPP-like	8	10819	#N/A	Yes
648028006	Amycolatopsis mediterranei U32	NC_0143188	7548954	7635461	T1PKS, thiopeptide	72	86507	#N/A	Yes
648028042	Micromonospora aurantiaca ATCC 27029	NC_014391	235583	256063	terpene	23	20480	#N/A	Yes
648028042	Micromonospora aurantiaca ATCC 27029	NC_014391	2949891	2961676	siderophore	8	11785	#N/A	Yes
648028042	Micromonospora aurantiaca ATCC 27029	NC_014391	2985310	3052552	NRPS, NRPS-like, PKS-like, T1PKS	46	67242	#N/A	Yes
648028042	Micromonospora aurantiaca ATCC 27029	NC_0143910	3680160	3700086	terpene	23	19926	#N/A	Yes
648028042	Micromonospora aurantiaca ATCC 27029	NC_0143913	4352066	4447076	NRPS, NRPS-like, PKS-like, transAT-PKS	54	95010	#N/A	Yes
648028042	Micromonospora aurantiaca ATCC 27029	NC_0143915	4650761	4676347	lanthipeptide-class-i	21	25586	#N/A	Yes
648231702	Corynebacterium pseudotuberculosis sv. Ovis 1002	CP001809	1059271	1072661	siderophore	7	13390	#N/A	Yes
648231702	Corynebacterium pseudotuberculosis sv. Ovis 1002	CP001809	2290461	2311655	terpene	23	21194	#N/A	Yes
648276632	Corynebacterium accolens ATCC 49726	NZ_AEED01000138	1	18395	terpene	18	18394	#N/A	Yes
648276633	Corynebacterium genitalium ATCC 33030	NZ_ACLJ02000001	994317	1015166	terpene	22	20849	#N/A	Yes
648276633	Corynebacterium genitalium ATCC 33030	NZ_ACLJ02000003	1128625	1139000	ectoine	11	10375	#N/A	Yes
648276634	Corynebacterium matruchotii ATCC 14266	NZ_ACSH02000002	309081	352942	NRPS	36	43861	#N/A	Yes
648276634	Corynebacterium matruchotii ATCC 14266	NZ_ACSH02000002	536199	557126	terpene	19	20927	#N/A	Yes
648276750	Streptomyces violaceusniger Tu 4113	NZ_AEDI01000002	8018	54240	PKS-like, terpene	38	46222	#N/A	Yes
648276750	Streptomyces violaceusniger Tu 4113	NZ_AEDI01000002	171329	193093	terpene	20	21764	#N/A	Yes
648276750	Streptomyces violaceusniger Tu 4113	NZ_AEDI01000003	83847	95638	siderophore	12	11791	#N/A	Yes
648276750	Streptomyces violaceusniger Tu 4113	NZ_AEDI01000003	343940	369259	lanthipeptide-class-i	20	25319	#N/A	Yes
648276750	Streptomyces violaceusniger Tu 4113	NZ_AEDI01000018	101023	123565	lassopeptide	22	22542	#N/A	Yes
648276750	Streptomyces violaceusniger Tu 4113	NZ_AEDI01000020	112677	126478	redox-cofactor	14	13801	#N/A	Yes
648276750	Streptomyces violaceusniger Tu 4113	NZ_AEDI01000035	51972	62905	butyrolactone	10	10933	#N/A	Yes
648276750	Streptomyces violaceusniger Tu 4113	NZ_AEDI01000035	73392	94151	hserlactone	19	20759	#N/A	Yes
648276750	Streptomyces violaceusniger Tu 4113	NZ_AEDI01000039	31098	52409	terpene	17	21311	#N/A	Yes
648276750	Streptomyces violaceusniger Tu 4113	NZ_AEDI01000043	1	9058	RiPP-like	6	9057	#N/A	Yes
648276750	Streptomyces violaceusniger Tu 4113	NZ_AEDI01000046	53327	65241	siderophore	7	11914	#N/A	Yes
648276750	Streptomyces violaceusniger Tu 4113	NZ_AEDI01000048	36991	58134	indole	21	21143	#N/A	Yes
648276750	Streptomyces violaceusniger Tu 4113	NZ_AEDI01000054	239	61501	siderophore, T1PKS	45	61262	#N/A	Yes
648276750	Streptomyces violaceusniger Tu 4113	NZ_AEDI01000064	10261	20666	ectoine	10	10405	#N/A	Yes
648861016	Streptomyces pristinaespiralis ATCC 25486	NZ_CM000950	659566	725139	LAP, NRPS, thiopeptide	43	65573	#N/A	Yes
648861016	Streptomyces pristinaespiralis ATCC 25486	NZ_CM000950	941697	964423	lassopeptide	21	22726	#N/A	Yes
648861016	Streptomyces pristinaespiralis ATCC 25486	NZ_CM000950	1636503	1646489	RiPP-like	11	9986	#N/A	Yes
648861016	Streptomyces pristinaespiralis ATCC 25486	NZ_CM0009500	7854388	7863969	ectoine	12	9581	#N/A	Yes
648861016	Streptomyces pristinaespiralis ATCC 25486	NZ_CM0009502	7955291	8002022	ectoine, PKS-like, T1PKS	40	46731	#N/A	Yes
648861016	Streptomyces pristinaespiralis ATCC 25486	NZ_CM0009505	6166926	6202547	ectoine, NAPAA	25	35621	#N/A	Yes
648861016	Streptomyces pristinaespiralis ATCC 25486	NZ_CM0009507	7274637	7284856	RiPP-like	7	10219	#N/A	Yes
648861016	Streptomyces pristinaespiralis ATCC 25486	NZ_CM0009509	7749326	7852650	arylpolyene, NRPS, oligosaccharide, PKS-like, T2PKS, transAT-PKS	68	103324	#N/A	Yes
648861017	Streptomyces sviceus ATCC 29083	NZ_CM000951	162888	203502	T3PKS	36	40614	#N/A	Yes
648861017	Streptomyces sviceus ATCC 29083	NZ_CM000951	771294	779761	melanin	10	8467	#N/A	Yes
648861017	Streptomyces sviceus ATCC 29083	NZ_CM000951	2334308	2344713	ectoine	9	10405	#N/A	Yes
648861017	Streptomyces sviceus ATCC 29083	NZ_CM0009511	3558923	3569637	siderophore	9	10714	#N/A	Yes
648861017	Streptomyces sviceus ATCC 29083	NZ_CM0009511	7223559	7246513	butyrolactone, terpene	17	22954	#N/A	Yes
648861017	Streptomyces sviceus ATCC 29083	NZ_CM0009512	4785026	4829396	betalactone, NRPS	35	44370	#N/A	Yes
648861017	Streptomyces sviceus ATCC 29083	NZ_CM0009514	7531237	7552547	terpene	19	21310	#N/A	Yes
648861017	Streptomyces sviceus ATCC 29083	NZ_CM0009515	7617560	7639637	lassopeptide	23	22077	#N/A	Yes
648861017	Streptomyces sviceus ATCC 29083	NZ_CM0009517	6830954	6841072	siderophore	6	10118	#N/A	Yes
648861017	Streptomyces sviceus ATCC 29083	NZ_CM0009517	8543868	8554084	RiPP-like	6	10216	#N/A	Yes
649633006	Glutamicibacter arilaitensis re117	NC_014550	1527814	1548759	terpene	20	20945	#N/A	Yes
649633006	Glutamicibacter arilaitensis re117	NC_014550	3653120	3708540	NRPS	45	55420	#N/A	Yes
649633045	Frankia inefficax EuI1c	NC_014666	310831	333524	lassopeptide	26	22693	#N/A	Yes
649633045	Frankia inefficax EuI1c	NC_014666	1096690	1123776	lanthipeptide-class-i	24	27086	#N/A	Yes
649633045	Frankia inefficax EuI1c	NC_014666	1247612	1269201	ranthipeptide	12	21589	#N/A	Yes
649633045	Frankia inefficax EuI1c	NC_014666	2091031	2101868	RiPP-like	7	10837	#N/A	Yes
649633045	Frankia inefficax EuI1c	NC_014666	2865653	2885732	terpene	15	20079	#N/A	Yes
649633045	Frankia inefficax EuI1c	NC_0146662	3256203	3277376	terpene	17	21173	#N/A	Yes
649633045	Frankia inefficax EuI1c	NC_0146663	6130783	6153239	lassopeptide	19	22456	#N/A	Yes
649633045	Frankia inefficax EuI1c	NC_0146666	8476364	8501629	lanthipeptide-class-i	18	25265	#N/A	Yes
649633057	Intrasporangium calvum 7KIP, DSM 43043	NC_014830	1302088	1324720	RRE-containing	21	22632	#N/A	Yes
649633069	Micromonospora sp. L5	NC_014815	221532	242010	terpene	23	20478	#N/A	Yes
649633069	Micromonospora sp. L5	NC_0148150	4791252	4886022	NRPS, NRPS-like, PKS-like, transAT-PKS	54	94770	#N/A	Yes
649633069	Micromonospora sp. L5	NC_0148154	5524213	5545416	terpene	23	21203	#N/A	Yes
649633069	Micromonospora sp. L5	NC_0148156	6169328	6237189	NRPS, NRPS-like, PKS-like, T1PKS	46	67861	#N/A	Yes
649633069	Micromonospora sp. L5	NC_0148157	6261796	6273581	siderophore	8	11785	#N/A	Yes
649633070	Mycolicibacterium gilvum Spyr1	NC_014814	1026344	1037142	RiPP-like	10	10798	#N/A	Yes
649633070	Mycolicibacterium gilvum Spyr1	NC_014814	1259295	1279279	terpene	22	19984	#N/A	Yes
649633070	Mycolicibacterium gilvum Spyr1	NC_014814	3436057	3476538	T3PKS	46	40481	#N/A	Yes
649633070	Mycolicibacterium gilvum Spyr1	NC_014814	4395957	4406350	ectoine	10	10393	#N/A	Yes
649633070	Mycolicibacterium gilvum Spyr1	NC_0148144	5411715	5432921	terpene	15	21206	#N/A	Yes
649633089	Rhodococcus equi 103S	NC_014659	988647	1009529	terpene	24	20882	#N/A	Yes
649633089	Rhodococcus equi 103S	NC_014659	1132778	1143579	RiPP-like	13	10801	#N/A	Yes
649633089	Rhodococcus equi 103S	NC_0146590	2968460	2989423	terpene	19	20963	#N/A	Yes
649633089	Rhodococcus equi 103S	NC_0146591	3152965	3163382	ectoine	9	10417	#N/A	Yes
649633089	Rhodococcus equi 103S	NC_0146594	4281901	4337968	NRPS	34	56067	#N/A	Yes
649633089	Rhodococcus equi 103S	NC_0146595	4512800	4577223	NRPS	39	64423	#N/A	Yes
649633089	Rhodococcus equi 103S	NC_0146596	4766356	4777307	butyrolactone	10	10951	#N/A	Yes
649633093	Rothia dentocariosa ATCC 17931	NC_014643	883519	926450	furan, T1PKS	36	42931	#N/A	Yes
649989926	Dermacoccus sp. Ellin185	NZ_AEIQ01000104	23126	44167	terpene	18	21041	#N/A	Yes
649989926	Dermacoccus sp. Ellin185	NZ_AEIQ01000115	137962	148835	RiPP-like	10	10873	#N/A	Yes
649989929	Dietzia cinnamea P4	NZ_AEKG01000040	4664	25843	terpene	16	21179	#N/A	Yes
649989929	Dietzia cinnamea P4	NZ_AEKG01000304	15127	25043	ectoine	10	9916	#N/A	Yes
649989930	Eggerthella sp. 1_3_56FAA	NZ_ACWN01000055	1	6401	terpene	7	6400	#N/A	Yes
649989930	Eggerthella sp. 1_3_56FAA	NZ_ACWN01000070	36501	47314	RiPP-like	7	10813	#N/A	Yes
649989930	Eggerthella sp. 1_3_56FAA	NZ_ACWN01000140	1	1534	NRPS-like	1	1533	#N/A	Yes
650377905	Pseudarthrobacter phenanthrenivorans Sphe3	CP002379	435670	447545	siderophore	9	11875	#N/A	Yes
650716009	Hoyosella subflava DQS3-9A1	NC_015564	1170050	1180446	ectoine	10	10396	#N/A	Yes
650716009	Hoyosella subflava DQS3-9A1	NC_015564	1342122	1362111	terpene	19	19989	#N/A	Yes
650716009	Hoyosella subflava DQS3-9A1	NC_015564	1969925	1991044	terpene	18	21119	#N/A	Yes
650716029	Corynebacterium resistens DSM 45100	NC_015673	534017	547830	siderophore	13	13813	#N/A	Yes
650716029	Corynebacterium resistens DSM 45100	NC_015673	734018	753836	terpene	11	19818	#N/A	Yes
650716029	Corynebacterium resistens DSM 45100	NC_015673	1287559	1308768	terpene	17	21209	#N/A	Yes
650716030	Corynebacterium ulcerans BR-AD22	NC_015683	1156191	1169578	siderophore	11	13387	#N/A	Yes
650716030	Corynebacterium ulcerans BR-AD22	NC_015683	2561499	2582633	terpene	17	21134	#N/A	Yes
650716034	Eggerthella sp. YY7918	NC_015738	451559	472441	terpene	18	20882	#N/A	Yes
650716034	Eggerthella sp. YY7918	NC_015738	2975209	2986022	RiPP-like	9	10813	#N/A	Yes
650716057	Microbacterium testaceum StLB037	NC_015125	3392101	3412971	terpene	21	20870	#N/A	Yes
650716058	Microlunatus phosphovorus NM-1	NC_015635	1899993	1920893	terpene	18	20900	#N/A	Yes
650716058	Microlunatus phosphovorus NM-1	NC_015635	3522843	3533641	RiPP-like	10	10798	#N/A	Yes
650716058	Microlunatus phosphovorus NM-1	NC_015635	3959250	3980450	indole	16	21200	#N/A	Yes
650716058	Microlunatus phosphovorus NM-1	NC_015635	5176733	5208219	lassopeptide, RRE-containing	27	31486	#N/A	Yes
650716060	Mycobacterium canettii CIPT 140010059	NC_015848	894178	904976	RiPP-like	10	10798	#N/A	Yes
650716060	Mycobacterium canettii CIPT 140010059	NC_0158484	3871404	3892313	terpene	18	20909	#N/A	Yes
650716061	Mycolicibacter sinensis JDM601	NC_015576	2879229	2889637	ectoine	10	10408	#N/A	Yes
650716061	Mycolicibacter sinensis JDM601	NC_015576	3545361	3568078	redox-cofactor	23	22717	#N/A	Yes
650716061	Mycolicibacter sinensis JDM601	NC_015576	3773378	3784176	RiPP-like	9	10798	#N/A	Yes
651053019	Corynebacterium ulcerans 809	CP002790	1153341	1166728	siderophore	11	13387	#N/A	Yes
651053019	Corynebacterium ulcerans 809	CP002790	2457221	2478355	terpene	17	21134	#N/A	Yes
651053061	Pseudonocardia dioxanivorans CB1190	CP002593	787156	809221	redox-cofactor	25	22065	#N/A	Yes
651053061	Pseudonocardia dioxanivorans CB1190	CP002593	2927810	2947092	terpene	22	19282	#N/A	Yes
651053061	Pseudonocardia dioxanivorans CB1190	CP002593	3315330	3324196	RiPP-like	11	8866	#N/A	Yes
651053061	Pseudonocardia dioxanivorans CB1190	CP002593	3615488	3636059	terpene	19	20571	#N/A	Yes
651053061	Pseudonocardia dioxanivorans CB1190	CP0025930	5618971	5629937	RiPP-like	11	10966	#N/A	Yes
651053061	Pseudonocardia dioxanivorans CB1190	CP0025931	6050454	6072008	ranthipeptide	18	21554	#N/A	Yes
651053061	Pseudonocardia dioxanivorans CB1190	CP0025932	6172515	6182968	ectoine	13	10453	#N/A	Yes
651285011	Streptomyces sp. Tu6071	NZ_CM001165	1473107	1484397	RiPP-like	11	11290	#N/A	Yes
651285011	Streptomyces sp. Tu6071	NZ_CM0011650	1699716	1740784	PKS-like, terpene	35	41068	#N/A	Yes
651285011	Streptomyces sp. Tu6071	NZ_CM0011654	2970616	2981621	butyrolactone	8	11005	#N/A	Yes
651285011	Streptomyces sp. Tu6071	NZ_CM0011659	6302647	6313046	ectoine	10	10399	#N/A	Yes
651324006	Actinomyces sp. oral taxon 448 F0400	NZ_AFQC01000013	11462	34922	LAP	15	23460	#N/A	Yes
651324023	Corynebacterium bovis DSM 20582	NZ_AENJ01000031	1	10925	terpene	10	10924	#N/A	Yes
651324028	Eggerthella sp. HGA1	NZ_AEXR01000016	106908	117721	RiPP-like	7	10813	#N/A	Yes
651324028	Eggerthella sp. HGA1	NZ_AEXR01000019	34362	55241	terpene	20	20879	#N/A	Yes
651324037	Gordonia neofelifaecis NRRL B-59395	NZ_AEUD01000003	114311	135499	terpene	20	21188	#N/A	Yes
651324037	Gordonia neofelifaecis NRRL B-59395	NZ_AEUD01000005	137860	148283	ectoine	11	10423	#N/A	Yes
651324037	Gordonia neofelifaecis NRRL B-59395	NZ_AEUD01000009	125155	135953	RiPP-like	7	10798	#N/A	Yes
651324037	Gordonia neofelifaecis NRRL B-59395	NZ_AEUD01000014	66051	76405	ectoine	12	10354	#N/A	Yes
651324077	Nocardioidaceae bacterium Broad-1	NZ_ADVI01000056	43049	53466	ectoine	12	10417	#N/A	Yes
651324077	Nocardioidaceae bacterium Broad-1	NZ_ADVI01000068	33361	57409	NRPS-like	25	24048	#N/A	Yes
651324091	Propionibacterium sp. 409-HC1	NZ_AFIK01000081	36916	47198	RiPP-like	13	10282	#N/A	Yes
651324106	Streptomyces griseoaurantiacus M045	NZ_AEYX01000002	404829	425672	nucleoside	19	20843	#N/A	Yes
651324106	Streptomyces griseoaurantiacus M045	NZ_AEYX01000027	54987	65203	RiPP-like	5	10216	#N/A	Yes
651324106	Streptomyces griseoaurantiacus M045	NZ_AEYX01000035	6500	17112	melanin	10	10612	#N/A	Yes
651324106	Streptomyces griseoaurantiacus M045	NZ_AEYX01000035	104731	116501	siderophore	10	11770	#N/A	Yes
651324106	Streptomyces griseoaurantiacus M045	NZ_AEYX01000042	53044	65105	siderophore	7	12061	#N/A	Yes
651324106	Streptomyces griseoaurantiacus M045	NZ_AEYX01000042	227426	272916	T1PKS	39	45490	#N/A	Yes
651324106	Streptomyces griseoaurantiacus M045	NZ_AEYX01000042	310427	321729	RiPP-like	11	11302	#N/A	Yes
651324106	Streptomyces griseoaurantiacus M045	NZ_AEYX01000043	362839	410399	siderophore, T1PKS	34	47560	#N/A	Yes
651324106	Streptomyces griseoaurantiacus M045	NZ_AEYX01000044	75083	85485	ectoine	9	10402	#N/A	Yes
651324106	Streptomyces griseoaurantiacus M045	NZ_AEYX01000045	54773	95862	guanidinotides, T3PKS	34	41089	#N/A	Yes
651324106	Streptomyces griseoaurantiacus M045	NZ_AEYX01000045	259236	306270	LAP, thiopeptide	40	47034	#N/A	Yes
2501939600	Micromonospora sp. L5	MicromonoL_contig00127	62731	101734	oligosaccharide, terpene	35	39003	#N/A	Yes
2501939600	Micromonospora sp. L5	MicromonoL_contig00106	34433	102294	NRPS, NRPS-like, PKS-like, T1PKS	46	67861	#N/A	Yes
2502171150	Actinomyces naeslundii MG1	AN_Actinomyces	700884	711679	RiPP-like	9	10795	#N/A	Yes
2502171150	Actinomyces naeslundii MG1	AN_Actinomyces	2300322	2327960	lassopeptide	25	27638	#N/A	Yes
2502894011	Streptomyces clavuligerus ATCC 27064	prnew_pseudochromosome_reference_new	49375	122999	NRPS-like, other	57	73624	#N/A	Yes
2502894011	Streptomyces clavuligerus ATCC 27064	prnew_pseudochromosome_reference_new	213266	254322	ranthipeptide, T3PKS	29	41056	#N/A	Yes
2502894011	Streptomyces clavuligerus ATCC 27064	prnew_pseudochromosome_reference_new	894235	904835	RiPP-like	11	10600	#N/A	Yes
2502894011	Streptomyces clavuligerus ATCC 27064	prnew_pseudochromosome_reference_new	1133869	1143323	siderophore	7	9454	#N/A	Yes
2502894011	Streptomyces clavuligerus ATCC 27064	prnew_pseudochromosome_reference_new0	1299532	1323864	lanthipeptide-class-i	25	24332	#N/A	Yes
2502894011	Streptomyces clavuligerus ATCC 27064	prnew_pseudochromosome_reference_new0	5081742	5090114	ectoine	9	8372	#N/A	Yes
2502894011	Streptomyces clavuligerus ATCC 27064	prnew_pseudochromosome_reference_new1	5658397	5723928	butyrolactone, LAP, PKS-like, T1PKS	52	65531	#N/A	Yes
2502894011	Streptomyces clavuligerus ATCC 27064	prnew_pseudochromosome_reference_new2	2855456	2863764	melanin	12	8308	#N/A	Yes
2502894011	Streptomyces clavuligerus ATCC 27064	prnew_pseudochromosome_reference_new4	7342953	7401426	indole, NRPS-like, terpene	49	58473	#N/A	Yes
2502894011	Streptomyces clavuligerus ATCC 27064	prnew_pseudochromosome_reference_new5	3401248	3426535	lanthipeptide-class-i	19	25287	#N/A	Yes
2502894011	Streptomyces clavuligerus ATCC 27064	prnew_pseudochromosome_reference_new6	7520466	7542933	lassopeptide	23	22467	#N/A	Yes
2502894011	Streptomyces clavuligerus ATCC 27064	prnew_pseudochromosome_reference_new7	3749186	3759137	butyrolactone	10	9951	#N/A	Yes
2502894011	Streptomyces clavuligerus ATCC 27064	prnew_pseudochromosome_reference_new7	7593265	7667884	NRPS, NRPS-like, terpene	65	74619	#N/A	Yes
2502894011	Streptomyces clavuligerus ATCC 27064	prnew_pseudochromosome_reference_new9	4143555	4153960	siderophore	9	10405	#N/A	Yes
2504643007	Rhodoluna lacicola MWH-Ta8	Rhol_Rhodoluna_lacicola_MWH_Ta8	1081751	1102645	terpene	20	20894	#N/A	Yes
2505679016	Cellulomonas gilvus ATCC 13127	Contig175	45455	56367	butyrolactone	8	10912	#N/A	Yes
2505679016	Cellulomonas gilvus ATCC 13127	Contig175	1651243	1672140	terpene	20	20897	#N/A	Yes
2505679031	Rubrobacter radiotolerans DSM 5868	Contig13	95704	116826	terpene	18	21122	#N/A	Yes
2505679031	Rubrobacter radiotolerans DSM 5868	Contig16	774655	793240	terpene	14	18585	#N/A	Yes
2505679049	Cellulosimicrobium cellulans J34	CelJ34_scaffold_25	32533	63434	RiPP-like, siderophore, T3PKS	27	30901	#N/A	Yes
2505679051	Gordonia westfalica J30	GorJ30_scaffold_34	1	12761	terpene	12	12760	#N/A	Yes
2505679058	Nocardioides sp. J9	NocJ9_scaffold_5	27517	47814	RRE-containing	18	20297	#N/A	Yes
2505679065	Rhodococcus rhodochrous J38	RhoJ38_scaffold_0	91147	112263	terpene	17	21116	#N/A	Yes
2505679065	Rhodococcus rhodochrous J38	RhoJ38_scaffold_0	480301	490700	ectoine	8	10399	#N/A	Yes
2505679065	Rhodococcus rhodochrous J38	RhoJ38_scaffold_5	208045	266315	NRPS, RiPP-like	40	58270	#N/A	Yes
2505679066	Rhodococcus rhodochrous J45	RhoJ45_scaffold_1	182012	203128	terpene	17	21116	#N/A	Yes
2505679066	Rhodococcus rhodochrous J45	RhoJ45_scaffold_1	572717	583116	ectoine	8	10399	#N/A	Yes
2505679066	Rhodococcus rhodochrous J45	RhoJ45_scaffold_26	1	21892	betalactone	21	21891	#N/A	Yes
2505679066	Rhodococcus rhodochrous J45	RhoJ45_scaffold_2	250338	360942	NRPS	35	110604	#N/A	Yes
2505679066	Rhodococcus rhodochrous J45	RhoJ45_scaffold_4	212468	270694	NRPS, RiPP-like	38	58226	#N/A	Yes
2505679089	Cellulomonas fimi NRS 133, ATCC 484	Cfi_Cellulomonasfimi484	3539780	3560770	terpene	23	20990	#N/A	Yes
2506381019	Frankia sp. EUN1f	unknown	427363	468813	NRPS-like, RiPP-like	32	41450	#N/A	Yes
2506381019	Frankia sp. EUN1f	unknown	2446048	2466573	linaridin	16	20525	#N/A	Yes
2506381019	Frankia sp. EUN1f	unknown	2883710	2907330	lanthipeptide-class-i	18	23620	#N/A	Yes
2506381019	Frankia sp. EUN1f	unknown0	5189638	5209699	terpene	16	20061	#N/A	Yes
2506381019	Frankia sp. EUN1f	unknown4	6760109	6782191	terpene	24	22082	#N/A	Yes
2506783011	Frankia symbiont of Datisca glomerata Dg1	NC_015656	817736	829788	siderophore	6	12052	#N/A	Yes
2506783011	Frankia symbiont of Datisca glomerata Dg1	NC_0156562	2837255	2859926	lassopeptide	20	22671	#N/A	Yes
2506783011	Frankia symbiont of Datisca glomerata Dg1	NC_0156565	3154461	3176092	ranthipeptide	17	21631	#N/A	Yes
2506783011	Frankia symbiont of Datisca glomerata Dg1	NC_0156568	3883627	3894587	RiPP-like	9	10960	#N/A	Yes
2506783014	Mycolicibacterium chubuense NBB4	Mycch_Contig4053	1177479	1198424	terpene	17	20945	#N/A	Yes
2506783014	Mycolicibacterium chubuense NBB4	Mycch_Contig4053	2388529	2398922	ectoine	9	10393	#N/A	Yes
2506783014	Mycolicibacterium chubuense NBB4	Mycch_Contig40532	4717274	4728072	RiPP-like	12	10798	#N/A	Yes
2506783014	Mycolicibacterium chubuense NBB4	Mycch_Contig40534	5216613	5262085	T1PKS	29	45472	#N/A	Yes
2506783048	Mycolicibacterium rhodesiae JS60	MycrhDRAFT_MRE.2	1193937	1200535	butyrolactone	7	6598	#N/A	Yes
2506783048	Mycolicibacterium rhodesiae JS60	MycrhDRAFT_MRE.2	2777330	2788128	RiPP-like	12	10798	#N/A	Yes
2506783048	Mycolicibacterium rhodesiae JS60	MycrhDRAFT_MRE.27	6185157	6206090	terpene	22	20933	#N/A	Yes
2506783060	Mycobacterium sp. JS623	Mycsm_Contig771	4848845	4869796	terpene	20	20951	#N/A	Yes
2506783060	Mycobacterium sp. JS623	Mycsm_Contig772	5451815	5504534	butyrolactone, NRPS, T1PKS	29	52719	#N/A	Yes
2506783060	Mycobacterium sp. JS623	Mycsm_Contig773	5598280	5609078	RiPP-like	12	10798	#N/A	Yes
2508501012	Saccharomonospora marina XMU15, DSM 45390	SacmaDRAFT_SMG.1	1227700	1249225	ranthipeptide	17	21525	#N/A	Yes
2508501012	Saccharomonospora marina XMU15, DSM 45390	SacmaDRAFT_SMG.1	2420420	2442506	redox-cofactor	19	22086	#N/A	Yes
2508501012	Saccharomonospora marina XMU15, DSM 45390	SacmaDRAFT_SMG.1	2827031	2847156	terpene	19	20125	#N/A	Yes
2508501012	Saccharomonospora marina XMU15, DSM 45390	SacmaDRAFT_SMG.10	3379119	3398594	terpene	18	19475	#N/A	Yes
2508501012	Saccharomonospora marina XMU15, DSM 45390	SacmaDRAFT_SMG.11	3425000	3446041	terpene	24	21041	#N/A	Yes
2508501012	Saccharomonospora marina XMU15, DSM 45390	SacmaDRAFT_SMG.14	5010346	5020748	ectoine	13	10402	#N/A	Yes
2508501012	Saccharomonospora marina XMU15, DSM 45390	SacmaDRAFT_SMG.17	5498618	5523573	lanthipeptide-class-i	23	24955	#N/A	Yes
2508501013	Saccharomonospora cyanea NA-134	SaccyDRAFT_SCD.1	1982793	2001535	terpene	22	18742	#N/A	Yes
2508501013	Saccharomonospora cyanea NA-134	SaccyDRAFT_SCD.1	2417778	2490285	redox-cofactor, T2PKS	67	72507	#N/A	Yes
2508501013	Saccharomonospora cyanea NA-134	SaccyDRAFT_SCD.11	4776324	4786714	ectoine	14	10390	#N/A	Yes
2508501013	Saccharomonospora cyanea NA-134	SaccyDRAFT_SCD.13	5145004	5166111	indole	17	21107	#N/A	Yes
2508501028	Cellulosimicrobium cellulans J36	CelceDRAFT_scaffold_2.3	238271	279411	RiPP-like, siderophore, T3PKS	38	41140	#N/A	Yes
2508501039	Frankia saprophytica CN3	FrCN3DRAFT_FCB.1	1999262	2024549	lanthipeptide-class-i	24	25287	#N/A	Yes
2508501039	Frankia saprophytica CN3	FrCN3DRAFT_FCB.1	2376919	2418521	NRPS-like	33	41602	#N/A	Yes
2508501039	Frankia saprophytica CN3	FrCN3DRAFT_FCB.1	3752563	3815323	RRE-containing, T1PKS	50	62760	#N/A	Yes
2508501039	Frankia saprophytica CN3	FrCN3DRAFT_FCB.1	4110701	4164965	other, T3PKS	42	54264	#N/A	Yes
2508501039	Frankia saprophytica CN3	FrCN3DRAFT_FCB.12	5123350	5238215	NRPS	65	114865	#N/A	Yes
2508501039	Frankia saprophytica CN3	FrCN3DRAFT_FCB.15	6417836	6438772	terpene	16	20936	#N/A	Yes
2508501039	Frankia saprophytica CN3	FrCN3DRAFT_FCB.2	216806	238485	ranthipeptide	17	21679	#N/A	Yes
2508501039	Frankia saprophytica CN3	FrCN3DRAFT_FCB.2	437478	443798	RiPP-like	6	6320	#N/A	Yes
2508501039	Frankia saprophytica CN3	FrCN3DRAFT_FCB.2	748200	770611	lassopeptide	17	22411	#N/A	Yes
2508501039	Frankia saprophytica CN3	FrCN3DRAFT_FCB.2	1136544	1147381	RiPP-like	9	10837	#N/A	Yes
2508501039	Frankia saprophytica CN3	FrCN3DRAFT_FCB.2	1536705	1612296	T1PKS	47	75591	#N/A	Yes
2508501044	Saccharomonospora azurea NA-128, DSM 44631	SacazDRAFT_SAH.1	51911	70837	terpene	23	18926	#N/A	Yes
2508501044	Saccharomonospora azurea NA-128, DSM 44631	SacazDRAFT_SAH.1	649857	660289	RiPP-like	10	10432	#N/A	Yes
2508501044	Saccharomonospora azurea NA-128, DSM 44631	SacazDRAFT_SAH.1	2442979	2453369	ectoine	13	10390	#N/A	Yes
2508501044	Saccharomonospora azurea NA-128, DSM 44631	SacazDRAFT_SAH.10	2726307	2747423	indole	19	21116	#N/A	Yes
2508501052	Mycolicibacterium tusciae JS617	MyctuDRAFT_MTC.4	333981	354932	terpene	21	20951	#N/A	Yes
2508501052	Mycolicibacterium tusciae JS617	MyctuDRAFT_MTC.4	2829954	2840341	ectoine	10	10387	#N/A	Yes
2508501052	Mycolicibacterium tusciae JS617	MyctuDRAFT_MTC.40	3349423	3401931	NRPS, NRPS-like	53	52508	#N/A	Yes
2508501052	Mycolicibacterium tusciae JS617	MyctuDRAFT_MTC.41	3932114	3942912	RiPP-like	12	10798	#N/A	Yes
2508501119	Saccharomonospora glauca K62, DSM 43769	SacglDRAFT_SGE.2	1776549	1795122	terpene	22	18573	#N/A	Yes
2508501119	Saccharomonospora glauca K62, DSM 43769	SacglDRAFT_SGE.2	2043704	2122470	NRPS, oligosaccharide, other	63	78766	#N/A	Yes
2508501119	Saccharomonospora glauca K62, DSM 43769	SacglDRAFT_SGE.2	2127088	2199595	redox-cofactor, T2PKS	71	72507	#N/A	Yes
2508501119	Saccharomonospora glauca K62, DSM 43769	SacglDRAFT_SGE.2	4003891	4014281	ectoine	12	10390	#N/A	Yes
2509276014	Nocardioides sp. J54	NocJ54DRAFT_scaffold_3.4	126612	155964	betalactone	27	29352	#N/A	Yes
2509276014	Nocardioides sp. J54	NocJ54DRAFT_scaffold_4.5	79293	99590	RRE-containing	18	20297	#N/A	Yes
2509276014	Nocardioides sp. J54	NocJ54DRAFT_scaffold_5.6	97245	139879	NRPS-like	40	42634	#N/A	Yes
2509276054	Saccharomonospora xinjiangensis XJ-54	SacxiDRAFT_SXA.2	380009	399728	terpene	23	19719	#N/A	Yes
2509276054	Saccharomonospora xinjiangensis XJ-54	SacxiDRAFT_SXA.2	2550464	2571580	indole	16	21116	#N/A	Yes
2509276054	Saccharomonospora xinjiangensis XJ-54	SacxiDRAFT_SXA.2	2860337	2870727	ectoine	14	10390	#N/A	Yes
2509276054	Saccharomonospora xinjiangensis XJ-54	SacxiDRAFT_SXA.21	4552697	4574404	terpene	17	21707	#N/A	Yes
2509276054	Saccharomonospora xinjiangensis XJ-54	SacxiDRAFT_SXA.22	4626859	4637297	RiPP-like	12	10438	#N/A	Yes
2509601042	Jiangella gansuensis YIM 002, DSM 44835	JiagaDRAFT_JGA.1	1044996	1067434	lassopeptide, RRE-containing	24	22438	#N/A	Yes
2510065062	Actinospica robiniae DSM 44927	ActroDRAFT_ARA.10	7365487	7406327	other	30	40840	#N/A	Yes
2510065062	Actinospica robiniae DSM 44927	ActroDRAFT_ARA.14	4334004	4344823	RiPP-like	7	10819	#N/A	Yes
2510065062	Actinospica robiniae DSM 44927	ActroDRAFT_ARA.15	9031398	9064863	thioamitides, thiopeptide	33	33465	#N/A	Yes
2510065062	Actinospica robiniae DSM 44927	ActroDRAFT_ARA.17	5136360	5147314	butyrolactone	6	10954	#N/A	Yes
2510065062	Actinospica robiniae DSM 44927	ActroDRAFT_ARA.19	6910348	6935587	lanthipeptide-class-i	19	25239	#N/A	Yes
2510065083	Patulibacter minatonensis KV-614, DSM 18081	PatmiDRAFT_Scaffold1.1	4036590	4057448	terpene	20	20858	#N/A	Yes
2510065084	Cryptosporangium arvum YU 629-21, DSM 44712	CryarDRAFT_CAH.1	2719714	2741297	ranthipeptide	18	21583	#N/A	Yes
2510065084	Cryptosporangium arvum YU 629-21, DSM 44712	CryarDRAFT_CAH.1	2975808	2985919	RiPP-like	12	10111	#N/A	Yes
2510065084	Cryptosporangium arvum YU 629-21, DSM 44712	CryarDRAFT_CAH.10	4138073	4156258	terpene	21	18185	#N/A	Yes
2510065084	Cryptosporangium arvum YU 629-21, DSM 44712	CryarDRAFT_CAH.13	4470361	4492356	redox-cofactor	17	21995	#N/A	Yes
2510065084	Cryptosporangium arvum YU 629-21, DSM 44712	CryarDRAFT_CAH.16	6943083	6961506	terpene	19	18423	#N/A	Yes
2510065084	Cryptosporangium arvum YU 629-21, DSM 44712	CryarDRAFT_CAH.17	7238102	7248954	RiPP-like	9	10852	#N/A	Yes
2510461000	Saccharomonospora paurometabolica YIM 90007	SacpaDRAFT_SPI.3	1	12483	T1PKS	4	12482	#N/A	Yes
2510461000	Saccharomonospora paurometabolica YIM 90007	SacpaDRAFT_SPI.4	1	17951	terpene	19	17950	#N/A	Yes
2510461000	Saccharomonospora paurometabolica YIM 90007	SacpaDRAFT_SPI.13	1	22158	T3PKS	22	22157	#N/A	Yes
2510461000	Saccharomonospora paurometabolica YIM 90007	SacpaDRAFT_SPI.53	18353	39460	indole	22	21107	#N/A	Yes
2510461002	Nocardioides sp. J52	NocJ52DRAFT_scaffold_1.2	79299	99596	RRE-containing	18	20297	#N/A	Yes
2510461002	Nocardioides sp. J52	NocJ52DRAFT_scaffold_2.3	149013	177592	betalactone	27	28579	#N/A	Yes
2510461002	Nocardioides sp. J52	NocJ52DRAFT_scaffold_4.5	159611	202245	NRPS-like	40	42634	#N/A	Yes
2510461014	Arthrobacter nitroguajacolicus Rue61a	ARUE_c	276700	288542	siderophore	11	11842	#N/A	Yes
2510461014	Arthrobacter nitroguajacolicus Rue61a	ARUE_c	320296	341202	terpene	20	20906	#N/A	Yes
2510461014	Arthrobacter nitroguajacolicus Rue61a	ARUE_c	2731283	2773671	ladderane	41	42388	#N/A	Yes
2510917008	Arthrobacter sp. cp15	AphyDRAFT_NODE_177_len_55943_cov_41_721912.156	1	39813	lanthipeptide-class-v	37	39812	#N/A	Yes
2510917008	Arthrobacter sp. cp15	AphyDRAFT_NODE_226_len_59826_cov_33_099972.195	5574	37350	betalactone	27	31776	#N/A	Yes
2510917008	Arthrobacter sp. cp15	AphyDRAFT_NODE_280_len_188572_cov_41_272602.239	130632	151568	terpene	19	20936	#N/A	Yes
2510917009	Mycobacteroides abscessus bolletii Timone LB	MYmas_Mmassiliense_Kuroda020212.1	687174	697422	RiPP-like	12	10248	#N/A	Yes
2510917009	Mycobacteroides abscessus bolletii Timone LB	MYmas_Mmassiliense_Kuroda020212.1	2197858	2239214	ectoine, NRPS	35	41356	#N/A	Yes
2510917009	Mycobacteroides abscessus bolletii Timone LB	MYmas_Mmassiliense_Kuroda020212.1	2569895	2580150	ectoine	11	10255	#N/A	Yes
2510917009	Mycobacteroides abscessus bolletii Timone LB	MYmas_Mmassiliense_Kuroda020212.11	3040596	3049866	RiPP-like	15	9270	#N/A	Yes
2511231059	Corynebacterium diphtheriae HC03	NC_016787	508778	522102	siderophore	13	13324	#N/A	Yes
2511231059	Corynebacterium diphtheriae HC03	NC_016787	1858253	1879126	terpene	18	20873	#N/A	Yes
2511231075	Corynebacterium diphtheriae 31A	NC_016799	575676	589001	siderophore	13	13325	#N/A	Yes
2511231075	Corynebacterium diphtheriae 31A	NC_016799	1923944	1944817	terpene	19	20873	#N/A	Yes
2511231083	Corynebacterium diphtheriae HC01	NC_016786	54449	75760	linaridin	26	21311	#N/A	Yes
2511231083	Corynebacterium diphtheriae HC01	NC_016786	507325	520649	siderophore	11	13324	#N/A	Yes
2511231083	Corynebacterium diphtheriae HC01	NC_016786	1870297	1891170	terpene	20	20873	#N/A	Yes
2511231084	Corynebacterium diphtheriae HC04	NC_016788	497297	510621	siderophore	12	13324	#N/A	Yes
2511231084	Corynebacterium diphtheriae HC04	NC_016788	1865007	1885880	terpene	20	20873	#N/A	Yes
2511231086	Kitasatospora setae KM-6054, NBRC 14216	NC_016109	121230	131589	butyrolactone	11	10359	#N/A	Yes
2511231086	Kitasatospora setae KM-6054, NBRC 14216	NC_016109	940348	949784	butyrolactone	12	9436	#N/A	Yes
2511231086	Kitasatospora setae KM-6054, NBRC 14216	NC_016109	981090	1021026	other	33	39936	#N/A	Yes
2511231086	Kitasatospora setae KM-6054, NBRC 14216	NC_0161090	1946682	1971622	terpene	23	24940	#N/A	Yes
2511231086	Kitasatospora setae KM-6054, NBRC 14216	NC_0161090	4682136	4722572	ladderane	35	40436	#N/A	Yes
2511231086	Kitasatospora setae KM-6054, NBRC 14216	NC_0161090	8651212	8662160	butyrolactone	10	10948	#N/A	Yes
2511231086	Kitasatospora setae KM-6054, NBRC 14216	NC_0161091	1986505	2027543	T3PKS	33	41038	#N/A	Yes
2511231086	Kitasatospora setae KM-6054, NBRC 14216	NC_0161091	4926004	4934485	butyrolactone	7	8481	#N/A	Yes
2511231086	Kitasatospora setae KM-6054, NBRC 14216	NC_0161092	2128395	2136283	RiPP-like	9	7888	#N/A	Yes
2511231086	Kitasatospora setae KM-6054, NBRC 14216	NC_0161092	5036610	5063750	lanthipeptide-class-ii, LAP	23	27140	#N/A	Yes
2511231086	Kitasatospora setae KM-6054, NBRC 14216	NC_0161093	2489042	2529903	phosphonate	41	40861	#N/A	Yes
2511231086	Kitasatospora setae KM-6054, NBRC 14216	NC_0161094	2543489	2553384	butyrolactone	6	9895	#N/A	Yes
2511231086	Kitasatospora setae KM-6054, NBRC 14216	NC_0161094	7471888	7481803	butyrolactone	9	9915	#N/A	Yes
2511231086	Kitasatospora setae KM-6054, NBRC 14216	NC_0161096	3025555	3093773	LAP, other, PKS-like, T1PKS	59	68218	#N/A	Yes
2511231086	Kitasatospora setae KM-6054, NBRC 14216	NC_0161096	6175540	6186380	RiPP-like	10	10840	#N/A	Yes
2511231086	Kitasatospora setae KM-6054, NBRC 14216	NC_0161097	6487449	6545886	butyrolactone, NRPS	37	58437	#N/A	Yes
2511231086	Kitasatospora setae KM-6054, NBRC 14216	NC_0161098	4197974	4219207	indole	16	21233	#N/A	Yes
2511231088	Corynebacterium diphtheriae INCA 402	NC_016783	510660	523978	siderophore	12	13318	#N/A	Yes
2511231088	Corynebacterium diphtheriae INCA 402	NC_016783	1883780	1904653	terpene	20	20873	#N/A	Yes
2511231091	Corynebacterium diphtheriae HC02	NC_016802	529140	542464	siderophore	11	13324	#N/A	Yes
2511231091	Corynebacterium diphtheriae HC02	NC_016802	1894915	1915788	terpene	20	20873	#N/A	Yes
2511231099	Corynebacterium diphtheriae BH8	NC_016800	528098	541422	siderophore	11	13324	#N/A	Yes
2511231099	Corynebacterium diphtheriae BH8	NC_016800	1896190	1917063	terpene	17	20873	#N/A	Yes
2511231107	Corynebacterium diphtheriae VA01	NC_016790	486038	499362	siderophore	12	13324	#N/A	Yes
2511231107	Corynebacterium diphtheriae VA01	NC_016790	1832569	1853442	terpene	21	20873	#N/A	Yes
2511231111	Corynebacterium diphtheriae PW8	NC_016789	576575	589900	siderophore	14	13325	#N/A	Yes
2511231111	Corynebacterium diphtheriae PW8	NC_016789	1934581	1955454	terpene	20	20873	#N/A	Yes
2511231114	Corynebacterium variabile DSM 44702	NC_015859	1640459	1650765	RiPP-like	8	10306	#N/A	Yes
2511231114	Corynebacterium variabile DSM 44702	NC_015859	1659510	1680656	terpene	16	21146	#N/A	Yes
2511231115	Corynebacterium diphtheriae CDCE 8392	NC_016785	520944	534268	siderophore	12	13324	#N/A	Yes
2511231115	Corynebacterium diphtheriae CDCE 8392	NC_016785	1829463	1850336	terpene	20	20873	#N/A	Yes
2511231153	Corynebacterium pseudotuberculosis sv. II CIP52.97	CP003061	1055090	1068480	siderophore	9	13390	#N/A	Yes
2511231153	Corynebacterium pseudotuberculosis sv. II CIP52.97	CP003061	2275960	2297154	terpene	21	21194	#N/A	Yes
2511231172	Nocardia cyriacigeorgica GUH-2	FO082843	782966	917098	NRPS, terpene	90	134132	#N/A	Yes
2511231172	Nocardia cyriacigeorgica GUH-2	FO082843	1590636	1601626	butyrolactone	9	10990	#N/A	Yes
2511231172	Nocardia cyriacigeorgica GUH-2	FO082843	2058366	2077596	terpene	17	19230	#N/A	Yes
2511231172	Nocardia cyriacigeorgica GUH-2	FO0828434	3541090	3551486	ectoine	11	10396	#N/A	Yes
2511231172	Nocardia cyriacigeorgica GUH-2	FO0828437	5275203	5358506	NRPS, RiPP-like	41	83303	#N/A	Yes
2511231172	Nocardia cyriacigeorgica GUH-2	FO0828439	6005076	6015940	RiPP-like	10	10864	#N/A	Yes
2511231181	Amycolatopsis mediterranei S699, ATCC 13685	CP002896	2467244	2487874	terpene	19	20630	#N/A	Yes
2511231181	Amycolatopsis mediterranei S699, ATCC 13685	CP002896	2832100	2841271	RiPP-like	10	9171	#N/A	Yes
2511231181	Amycolatopsis mediterranei S699, ATCC 13685	CP002896	2870807	2882538	siderophore	8	11731	#N/A	Yes
2511231181	Amycolatopsis mediterranei S699, ATCC 13685	CP0028960	5743250	5754051	butyrolactone	7	10801	#N/A	Yes
2511231181	Amycolatopsis mediterranei S699, ATCC 13685	CP0028960	8644482	8666490	redox-cofactor	22	22008	#N/A	Yes
2511231181	Amycolatopsis mediterranei S699, ATCC 13685	CP0028962	5964477	6064075	NRPS, NRPS-like, oligosaccharide, other, T2PKS	83	99598	#N/A	Yes
2511231181	Amycolatopsis mediterranei S699, ATCC 13685	CP0028962	9429530	9439923	ectoine	5	10393	#N/A	Yes
2511231181	Amycolatopsis mediterranei S699, ATCC 13685	CP0028964	4294656	4344962	NRPS, nucleoside	43	50306	#N/A	Yes
2511231181	Amycolatopsis mediterranei S699, ATCC 13685	CP0028966	7069691	7090642	indole	22	20951	#N/A	Yes
2511231181	Amycolatopsis mediterranei S699, ATCC 13685	CP0028967	7257883	7268702	RiPP-like	8	10819	#N/A	Yes
2511231181	Amycolatopsis mediterranei S699, ATCC 13685	CP0028968	7548999	7635507	T1PKS, thiopeptide	72	86508	#N/A	Yes
2511231200	Streptomyces cattleya DSM 46488	CP003229	198828	272383	T1PKS	44	73555	#N/A	Yes
2511231200	Streptomyces cattleya DSM 46488	CP003229	280695	313334	NAPAA	24	32639	#N/A	Yes
2511231200	Streptomyces cattleya DSM 46488	CP003229	494725	506513	siderophore	13	11788	#N/A	Yes
2511231200	Streptomyces cattleya DSM 46488	CP003229	778437	789649	butyrolactone	10	11212	#N/A	Yes
2511231200	Streptomyces cattleya DSM 46488	CP003229	823960	843841	terpene	24	19881	#N/A	Yes
2511231200	Streptomyces cattleya DSM 46488	CP003229	1062589	1156517	NAPAA, NRPS, terpene	75	93928	#N/A	Yes
2511231200	Streptomyces cattleya DSM 46488	CP003219	33409	89729	lassopeptide, T1PKS	47	56320	#N/A	Yes
2511231200	Streptomyces cattleya DSM 46488	CP003219	130878	266535	CDPS, T1PKS	78	135657	#N/A	Yes
2511231200	Streptomyces cattleya DSM 46488	CP003219	1152702	1163107	ectoine	9	10405	#N/A	Yes
2511231200	Streptomyces cattleya DSM 46488	CP003219	2315269	2324291	butyrolactone	9	9022	#N/A	Yes
2511231200	Streptomyces cattleya DSM 46488	CP0032190	5403436	5463426	T3PKS, terpene	50	59990	#N/A	Yes
2511231200	Streptomyces cattleya DSM 46488	CP0032191	2938847	2965316	lanthipeptide-class-i	24	26469	#N/A	Yes
2511231200	Streptomyces cattleya DSM 46488	CP0032193	6178674	6230101	butyrolactone, NRPS-like, T1PKS	39	51427	#N/A	Yes
2511231200	Streptomyces cattleya DSM 46488	CP0032195	4007984	4016234	RiPP-like	11	8250	#N/A	Yes
2511231200	Streptomyces cattleya DSM 46488	CP0032198	5057399	5068248	RiPP-like	13	10849	#N/A	Yes
2512047052	Actinomyces sp. F0384	NZ_AFUR01000001	971422	980753	RiPP-like	8	9331	#N/A	Yes
2512047052	Actinomyces sp. F0384	NZ_AFUR01000001	1141624	1152419	RiPP-like	9	10795	#N/A	Yes
2512047058	Gordonia alkanivorans NBRC 16433	NZ_BACI01000017	56298	70089	terpene	13	13791	#N/A	Yes
2512047058	Gordonia alkanivorans NBRC 16433	NZ_BACI01000040	32868	43309	ectoine	11	10441	#N/A	Yes
2512047058	Gordonia alkanivorans NBRC 16433	NZ_BACI01000045	18730	39642	terpene	19	20912	#N/A	Yes
2512047058	Gordonia alkanivorans NBRC 16433	NZ_BACI01000045	76079	86880	RiPP-like	7	10801	#N/A	Yes
2512047058	Gordonia alkanivorans NBRC 16433	NZ_BACI01000046	37490	73839	NRPS, siderophore	31	36349	#N/A	Yes
2512564010	Amycolatopsis thermoflava N1165, DSM 44574	AmythDRAFT_Scaffold1.2	551033	587089	betalactone	35	36056	#N/A	Yes
2512564010	Amycolatopsis thermoflava N1165, DSM 44574	AmythDRAFT_Scaffold1.2	1342288	1362168	terpene	18	19880	#N/A	Yes
2512564010	Amycolatopsis thermoflava N1165, DSM 44574	AmythDRAFT_Scaffold1.20	6580624	6591038	ectoine	10	10414	#N/A	Yes
2512564010	Amycolatopsis thermoflava N1165, DSM 44574	AmythDRAFT_Scaffold1.21	6935499	6981637	T1PKS	34	46138	#N/A	Yes
2512564010	Amycolatopsis thermoflava N1165, DSM 44574	AmythDRAFT_Scaffold1.22	3631001	3654384	betalactone	22	23383	#N/A	Yes
2512564010	Amycolatopsis thermoflava N1165, DSM 44574	AmythDRAFT_Scaffold1.22	7332648	7353626	terpene	18	20978	#N/A	Yes
2512564010	Amycolatopsis thermoflava N1165, DSM 44574	AmythDRAFT_Scaffold1.23	8035487	8056980	ranthipeptide	21	21493	#N/A	Yes
2512564010	Amycolatopsis thermoflava N1165, DSM 44574	AmythDRAFT_Scaffold1.24	4464555	4485542	lanthipeptide-class-i	22	20987	#N/A	Yes
2512564010	Amycolatopsis thermoflava N1165, DSM 44574	AmythDRAFT_Scaffold1.24	8262105	8272906	RiPP-like	12	10801	#N/A	Yes
2512564010	Amycolatopsis thermoflava N1165, DSM 44574	AmythDRAFT_Scaffold1.25	8288039	8299794	siderophore	9	11755	#N/A	Yes
2512564010	Amycolatopsis thermoflava N1165, DSM 44574	AmythDRAFT_Scaffold1.27	8365417	8387511	redox-cofactor	19	22094	#N/A	Yes
2512564010	Amycolatopsis thermoflava N1165, DSM 44574	AmythDRAFT_Scaffold1.28	8528020	8549124	indole	20	21104	#N/A	Yes
2512564011	Amycolatopsis halophila YIM 93223, DSM 45216	AmyhaDRAFT_Scaffold1.1	1259931	1270324	ectoine	10	10393	#N/A	Yes
2512564011	Amycolatopsis halophila YIM 93223, DSM 45216	AmyhaDRAFT_Scaffold1.1	1786197	1860506	arylpolyene, ladderane, NRPS	58	74309	#N/A	Yes
2512564011	Amycolatopsis halophila YIM 93223, DSM 45216	AmyhaDRAFT_Scaffold1.1	2716684	2741904	lanthipeptide-class-i	20	25220	#N/A	Yes
2512564033	Blastococcus saxobsidens DD2	NC_016943	708723	719626	butyrolactone	10	10903	#N/A	Yes
2512564033	Blastococcus saxobsidens DD2	NC_016943	2043737	2064691	terpene	20	20954	#N/A	Yes
2512564041	Mycobacterium paraintracellulare MOTT-64	NC_016948	644047	654845	RiPP-like	9	10798	#N/A	Yes
2512564041	Mycobacterium paraintracellulare MOTT-64	NC_0169485	4056363	4077317	terpene	22	20954	#N/A	Yes
2512564041	Mycobacterium paraintracellulare MOTT-64	NC_0169486	4281035	4321971	NRPS-like	42	40936	#N/A	Yes
2512564041	Mycobacterium paraintracellulare MOTT-64	NC_0169487	4692433	4715173	redox-cofactor	26	22740	#N/A	Yes
2512564042	Gordonia polyisoprenivorans VH2, DSM 44266	NC_016906	465477	510805	T1PKS	26	45328	#N/A	Yes
2512564042	Gordonia polyisoprenivorans VH2, DSM 44266	NC_016906	574234	582822	RiPP-like	7	8588	#N/A	Yes
2512564042	Gordonia polyisoprenivorans VH2, DSM 44266	NC_016906	2230899	2241334	ectoine	11	10435	#N/A	Yes
2512564042	Gordonia polyisoprenivorans VH2, DSM 44266	NC_016906	2354449	2362897	butyrolactone	7	8448	#N/A	Yes
2512564042	Gordonia polyisoprenivorans VH2, DSM 44266	NC_016906	2595190	2636779	NRPS-like, terpene	33	41589	#N/A	Yes
2512564042	Gordonia polyisoprenivorans VH2, DSM 44266	NC_0169062	4177338	4188187	RiPP-like	10	10849	#N/A	Yes
2512564042	Gordonia polyisoprenivorans VH2, DSM 44266	NC_0169065	5438285	5459209	terpene	19	20924	#N/A	Yes
2512564058	Corynebacterium pseudotuberculosis sv. Ovis P54B96	CP003385	1061622	1075012	siderophore	7	13390	#N/A	Yes
2512564058	Corynebacterium pseudotuberculosis sv. Ovis P54B96	CP003385	2293140	2314202	terpene	23	21062	#N/A	Yes
2513020036	Nitriliruptor alkaliphilus DSM 45188	NitalDRAFT_Scaffold1.1	4437798	4448188	ectoine	11	10390	#N/A	Yes
2513020036	Nitriliruptor alkaliphilus DSM 45188	NitalDRAFT_Scaffold1.1	4510549	4522391	NAGGN	8	11842	#N/A	Yes
2513237078	Amycolatopsis sp. 75iv2, ATCC 39116	Amy_contig00133.17	54265	97214	NRPS-like	37	42949	#N/A	Yes
2513237078	Amycolatopsis sp. 75iv2, ATCC 39116	Amy_contig00069.26	45367	66369	terpene	23	21002	#N/A	Yes
2513237100	Streptomyces sp. OspMP-M45	YUMDRAFT_scaffold_0.1	139768	190186	lanthipeptide-class-ii, lanthipeptide-class-iii, lassopeptide	40	50418	#N/A	Yes
2513237100	Streptomyces sp. OspMP-M45	YUMDRAFT_scaffold_2.3	212304	326943	NRPS, NRPS-like, PKS-like	76	114639	#N/A	Yes
2513237107	Streptomyces sp. AmelKG-F2B	YW1DRAFT_scaffold_2.3	270438	280987	melanin	12	10549	#N/A	Yes
2513237107	Streptomyces sp. AmelKG-F2B	YW1DRAFT_scaffold_5.6	135156	162393	betalactone	24	27237	#N/A	Yes
2513237107	Streptomyces sp. AmelKG-F2B	YW1DRAFT_scaffold_6.7	100150	111104	butyrolactone	9	10954	#N/A	Yes
2513237107	Streptomyces sp. AmelKG-F2B	YW1DRAFT_scaffold_11.12	64607	164511	betalactone, indole, NRPS	75	99904	#N/A	Yes
2513237107	Streptomyces sp. AmelKG-F2B	YW1DRAFT_scaffold_20.21	1	12743	lanthipeptide-class-iii	9	12742	#N/A	Yes
2513237107	Streptomyces sp. AmelKG-F2B	YW1DRAFT_scaffold_21.22	46660	58217	RiPP-like	10	11557	#N/A	Yes
2513237108	Streptomyces sp. MnatMP-M77	YW3DRAFT_scaffold_0.1	165785	176208	melanin	8	10423	#N/A	Yes
2513237108	Streptomyces sp. MnatMP-M77	YW3DRAFT_scaffold_1.2	512788	523586	RiPP-like	10	10798	#N/A	Yes
2513237108	Streptomyces sp. MnatMP-M77	YW3DRAFT_scaffold_3.4	278778	290209	RiPP-like	10	11431	#N/A	Yes
2513237108	Streptomyces sp. MnatMP-M77	YW3DRAFT_scaffold_3.4	340871	361480	linaridin	16	20609	#N/A	Yes
2513237108	Streptomyces sp. MnatMP-M77	YW3DRAFT_scaffold_6.7	305345	316251	butyrolactone	10	10906	#N/A	Yes
2513237108	Streptomyces sp. MnatMP-M77	YW3DRAFT_scaffold_11.12	162279	172765	melanin	8	10486	#N/A	Yes
2513237108	Streptomyces sp. MnatMP-M77	YW3DRAFT_scaffold_32.33	1	20421	terpene	24	20420	#N/A	Yes
2513237109	Streptomyces sp. Ncost-T6T-1	YW5DRAFT_scaffold_1.2	70525	81323	RiPP-like	9	10798	#N/A	Yes
2513237109	Streptomyces sp. Ncost-T6T-1	YW5DRAFT_scaffold_1.2	274670	285153	melanin	8	10483	#N/A	Yes
2513237109	Streptomyces sp. Ncost-T6T-1	YW5DRAFT_scaffold_3.4	314148	336875	lassopeptide	22	22727	#N/A	Yes
2513237109	Streptomyces sp. Ncost-T6T-1	YW5DRAFT_scaffold_12.13	153094	163982	butyrolactone	10	10888	#N/A	Yes
2513237115	Streptomyces sp. SceaMP-e96	YWIDRAFT_scaffold_0.1	413022	423943	butyrolactone	11	10921	#N/A	Yes
2513237115	Streptomyces sp. SceaMP-e96	YWIDRAFT_scaffold_9.10	91507	102350	RiPP-like	10	10843	#N/A	Yes
2513237115	Streptomyces sp. SceaMP-e96	YWIDRAFT_scaffold_14.15	129676	139904	RiPP-like	7	10228	#N/A	Yes
2513237115	Streptomyces sp. SceaMP-e96	YWIDRAFT_scaffold_16.17	34336	64364	LAP, thiopeptide	31	30028	#N/A	Yes
2513237115	Streptomyces sp. SceaMP-e96	YWIDRAFT_scaffold_18.19	1	95105	melanin, NRPS, T1PKS	40	95104	#N/A	Yes
2513237115	Streptomyces sp. SceaMP-e96	YWIDRAFT_scaffold_40.41	1	54313	NRPS-like, oligosaccharide, PKS-like, T1PKS	25	54312	#N/A	Yes
2513237115	Streptomyces sp. SceaMP-e96	YWIDRAFT_scaffold_59.60	1	32991	hglE-KS, lassopeptide, T1PKS	29	32990	#N/A	Yes
2513237120	Glycomyces tenuis DSM 44171	YWWDRAFT_scaffold_1.2	339348	351994	siderophore	8	12646	#N/A	Yes
2513237122	Thermocrispum agreste DSM 44070	YWYDRAFT_scaffold_1.2	535273	545666	ectoine	12	10393	#N/A	Yes
2513237171	Bifidobacterium longum longum SC596	BLNG_Lib5R1_paired_contig_12.11	2865	25590	lanthipeptide-class-ii	24	22725	#N/A	Yes
2513237176	Actinoplanes missouriensis NBRC 102363	NC_017093	155299	167347	terpene	13	12048	#N/A	Yes
2513237176	Actinoplanes missouriensis NBRC 102363	NC_017093	2333765	2354845	indole	23	21080	#N/A	Yes
2513237176	Actinoplanes missouriensis NBRC 102363	NC_017093	6273192	6331688	NRPS, terpene	46	58496	#N/A	Yes
2513237258	Mobilicoccus pelagius NBRC 104925	NZ_BAFE01000068	1	26833	betalactone	23	26832	#N/A	Yes
2513237258	Mobilicoccus pelagius NBRC 104925	NZ_BAFE01000094	4814	26800	terpene	19	21986	#N/A	Yes
2513237262	Corynebacterium casei UCMA 3821	NZ_CAFW01000078	1	50974	NAPAA, terpene	45	50973	#N/A	Yes
2513237262	Corynebacterium casei UCMA 3821	NZ_CAFW01000094	1	34475	NRPS	28	34474	#N/A	Yes
2513237283	Rothia aeria F0474	NZ_AJJQ01000036	228535	269479	lanthipeptide-class-ii, lassopeptide	36	40944	#N/A	Yes
2513237284	Candidatus Aquiluna sp. IMCC13023	NZ_AJKR01000002	398631	419525	terpene	23	20894	#N/A	Yes
2513237290	Rhodococcus imtechensis RKJ300	NZ_AJJH01000007	1213	75492	NRPS	49	74279	#N/A	Yes
2513237290	Rhodococcus imtechensis RKJ300	NZ_AJJH01000060	100284	121226	terpene	19	20942	#N/A	Yes
2513237290	Rhodococcus imtechensis RKJ300	NZ_AJJH01000064	147037	157844	RiPP-like	11	10807	#N/A	Yes
2513237290	Rhodococcus imtechensis RKJ300	NZ_AJJH01000066	1	4924	RiPP-like	5	4923	#N/A	Yes
2513237290	Rhodococcus imtechensis RKJ300	NZ_AJJH01000139	45778	56177	ectoine	11	10399	#N/A	Yes
2513237290	Rhodococcus imtechensis RKJ300	NZ_AJJH01000141	83189	121744	betalactone	36	38555	#N/A	Yes
2513237290	Rhodococcus imtechensis RKJ300	NZ_AJJH01000168	12857	67455	T1PKS, terpene	49	54598	#N/A	Yes
2513237290	Rhodococcus imtechensis RKJ300	NZ_AJJH01000170	1	43753	NRPS	31	43752	#N/A	Yes
2513237290	Rhodococcus imtechensis RKJ300	NZ_AJJH01000171	91989	102916	butyrolactone	14	10927	#N/A	Yes
2513237321	Gordonia sputi NBRC 100414	NZ_BAFC01000025	30536	41337	RiPP-like	5	10801	#N/A	Yes
2513237321	Gordonia sputi NBRC 100414	NZ_BAFC01000025	80812	101727	terpene	20	20915	#N/A	Yes
2513237321	Gordonia sputi NBRC 100414	NZ_BAFC01000042	1285	12137	RiPP-like	10	10852	#N/A	Yes
2513237321	Gordonia sputi NBRC 100414	NZ_BAFC01000045	69101	111687	NRPS-like	39	42586	#N/A	Yes
2513237321	Gordonia sputi NBRC 100414	NZ_BAFC01000051	78774	89200	ectoine	12	10426	#N/A	Yes
2513237335	Nesterenkonia sp. F	NZ_AFRW01000016	2882	23776	terpene	18	20894	#N/A	Yes
2513237335	Nesterenkonia sp. F	NZ_AFRW01000118	38324	48714	ectoine	9	10390	#N/A	Yes
2513237372	Nocardia brasiliensis ATCC 700358	NZ_AIHV01000001	37493	57638	terpene	16	20145	#N/A	Yes
2513237372	Nocardia brasiliensis ATCC 700358	NZ_AIHV01000002	61951	72971	butyrolactone	9	11020	#N/A	Yes
2513237372	Nocardia brasiliensis ATCC 700358	NZ_AIHV01000002	394459	415524	terpene	24	21065	#N/A	Yes
2513237372	Nocardia brasiliensis ATCC 700358	NZ_AIHV01000003	228471	239350	RiPP-like	10	10879	#N/A	Yes
2513237372	Nocardia brasiliensis ATCC 700358	NZ_AIHV01000004	201320	286643	NRPS, PKS-like, T2PKS	64	85323	#N/A	Yes
2513237372	Nocardia brasiliensis ATCC 700358	NZ_AIHV01000004	618276	629269	butyrolactone	11	10993	#N/A	Yes
2513237372	Nocardia brasiliensis ATCC 700358	NZ_AIHV01000007	190958	257516	lanthipeptide-class-iii, T3PKS, terpene	60	66558	#N/A	Yes
2513237372	Nocardia brasiliensis ATCC 700358	NZ_AIHV01000007	416806	461213	NRPS	38	44407	#N/A	Yes
2513237372	Nocardia brasiliensis ATCC 700358	NZ_AIHV01000008	32277	118315	NRPS, RiPP-like	44	86038	#N/A	Yes
2513237372	Nocardia brasiliensis ATCC 700358	NZ_AIHV01000008	152919	173909	furan	24	20990	#N/A	Yes
2513237372	Nocardia brasiliensis ATCC 700358	NZ_AIHV01000012	134810	267756	NRPS, NRPS-like, other, phosphonate	87	132946	#N/A	Yes
2513237372	Nocardia brasiliensis ATCC 700358	NZ_AIHV01000013	214944	274148	butyrolactone, NRPS-like, T1PKS	34	59204	#N/A	Yes
2513237372	Nocardia brasiliensis ATCC 700358	NZ_AIHV01000015	95247	146824	NRPS-like	44	51577	#N/A	Yes
2513237372	Nocardia brasiliensis ATCC 700358	NZ_AIHV01000015	173032	193752	CDPS	17	20720	#N/A	Yes
2513237372	Nocardia brasiliensis ATCC 700358	NZ_AIHV01000030	13277	23676	ectoine	12	10399	#N/A	Yes
2513237386	Actinomyces sp. F0330	NZ_ACTB01000062	10188	20983	RiPP-like	9	10795	#N/A	Yes
2513237387	Rhodococcus pyridinivorans AK37	NZ_AHBW01000033	93176	103575	ectoine	8	10399	#N/A	Yes
2513237387	Rhodococcus pyridinivorans AK37	NZ_AHBW01000035	234100	255216	terpene	18	21116	#N/A	Yes
2513237387	Rhodococcus pyridinivorans AK37	NZ_AHBW01000037	35351	93726	NRPS, RiPP-like	42	58375	#N/A	Yes
2513237387	Rhodococcus pyridinivorans AK37	NZ_AHBW01000051	58167	79136	terpene	22	20969	#N/A	Yes
2513237387	Rhodococcus pyridinivorans AK37	NZ_AHBW01000052	1	63919	NRPS, redox-cofactor	33	63918	#N/A	Yes
2513237387	Rhodococcus pyridinivorans AK37	NZ_AHBW01000056	197235	218174	terpene	19	20939	#N/A	Yes
2513237388	Propionibacterium sp. 5_U_42AFAA	NZ_ACUE01000007	263125	273470	RiPP-like	11	10345	#N/A	Yes
2513237389	Cutibacterium avidum VPI 0179	NZ_AGBA01000013	325479	335764	RiPP-like	11	10285	#N/A	Yes
2514752031	Streptomyces sp. W007	NZ_AGSW01000087	1	14475	terpene	13	14474	#N/A	Yes
2514752031	Streptomyces sp. W007	NZ_AGSW01000095	1	88869	arylpolyene, ladderane, NRPS, NRPS-like	47	88868	#N/A	Yes
2514752031	Streptomyces sp. W007	NZ_AGSW01000097	1	5957	ectoine	7	5956	#N/A	Yes
2514752031	Streptomyces sp. W007	NZ_AGSW01000107	1	2202	terpene	3	2201	#N/A	Yes
2514752031	Streptomyces sp. W007	NZ_AGSW01000116	32950	127813	NRPS-like, T1PKS, transAT-PKS	60	94863	#N/A	Yes
2514752031	Streptomyces sp. W007	NZ_AGSW01000118	2757	14536	siderophore	9	11779	#N/A	Yes
2514752031	Streptomyces sp. W007	NZ_AGSW01000127	15448	22595	RiPP-like	10	7147	#N/A	Yes
2514752031	Streptomyces sp. W007	NZ_AGSW01000156	1	16312	NRPS	11	16311	#N/A	Yes
2514752031	Streptomyces sp. W007	NZ_AGSW01000157	2869	64114	linaridin, NRPS, NRPS-like	41	61245	#N/A	Yes
2514752031	Streptomyces sp. W007	NZ_AGSW01000192	43288	53711	melanin	14	10423	#N/A	Yes
2514752031	Streptomyces sp. W007	NZ_AGSW01000207	12059	22857	RiPP-like	12	10798	#N/A	Yes
2514752031	Streptomyces sp. W007	NZ_AGSW01000272	1	13861	lassopeptide	13	13860	#N/A	Yes
2514885044	Gordonia amarae NBRC 15530	BAED01000040	53555	74506	terpene	21	20951	#N/A	Yes
2514885044	Gordonia amarae NBRC 15530	BAED01000050	60785	71586	RiPP-like	7	10801	#N/A	Yes
2514885045	Gordonia otitidis NBRC 100426	BAFB01000217	44979	55405	ectoine	12	10426	#N/A	Yes
2514885045	Gordonia otitidis NBRC 100426	BAFB01000251	83	21229	terpene	22	21146	#N/A	Yes
2514885045	Gordonia otitidis NBRC 100426	BAFB01000026	1	39518	T1PKS	18	39517	#N/A	Yes
2514885045	Gordonia otitidis NBRC 100426	BAFB01000242	21878	32679	RiPP-like	7	10801	#N/A	Yes
2515075013	Amycolatopsis nigrescens CSC17Ta-90, DSM 44992	AmyniDRAFT_Contig68.1	1634914	1679752	betalactone, indole, RRE-containing	35	44838	#N/A	Yes
2515075013	Amycolatopsis nigrescens CSC17Ta-90, DSM 44992	AmyniDRAFT_Contig68.10	2085687	2126867	NRPS-like, nucleoside	42	41180	#N/A	Yes
2515075013	Amycolatopsis nigrescens CSC17Ta-90, DSM 44992	AmyniDRAFT_Contig68.10	7350571	7370311	terpene	17	19740	#N/A	Yes
2515075013	Amycolatopsis nigrescens CSC17Ta-90, DSM 44992	AmyniDRAFT_Contig68.13	6424820	6435460	RiPP-like	10	10640	#N/A	Yes
2515075013	Amycolatopsis nigrescens CSC17Ta-90, DSM 44992	AmyniDRAFT_Contig68.13	7879065	7923912	other, T3PKS	37	44847	#N/A	Yes
2515075013	Amycolatopsis nigrescens CSC17Ta-90, DSM 44992	AmyniDRAFT_Contig68.14	3902583	3923075	phenazine	18	20492	#N/A	Yes
2515075013	Amycolatopsis nigrescens CSC17Ta-90, DSM 44992	AmyniDRAFT_Contig68.14	6462769	6503930	arylpolyene, siderophore	37	41161	#N/A	Yes
2515075013	Amycolatopsis nigrescens CSC17Ta-90, DSM 44992	AmyniDRAFT_Contig68.16	4285201	4295591	ectoine	9	10390	#N/A	Yes
2515075013	Amycolatopsis nigrescens CSC17Ta-90, DSM 44992	AmyniDRAFT_Contig68.16	8773727	8816802	melanin, T1PKS	37	43075	#N/A	Yes
2515075013	Amycolatopsis nigrescens CSC17Ta-90, DSM 44992	AmyniDRAFT_Contig68.17	4500396	4523730	lassopeptide	27	23334	#N/A	Yes
2515075013	Amycolatopsis nigrescens CSC17Ta-90, DSM 44992	AmyniDRAFT_Contig68.17	8953809	8974784	terpene	21	20975	#N/A	Yes
2515075013	Amycolatopsis nigrescens CSC17Ta-90, DSM 44992	AmyniDRAFT_Contig68.19	5041501	5063625	redox-cofactor	23	22124	#N/A	Yes
2515075013	Amycolatopsis nigrescens CSC17Ta-90, DSM 44992	AmyniDRAFT_Contig68.19	7079788	7090733	RiPP-like	8	10945	#N/A	Yes
2515154011	Longispora albida DSM 44784	A3G1DRAFT_scaffold_1.2	90570	160362	other, T1PKS	59	69792	#N/A	Yes
2515154011	Longispora albida DSM 44784	A3G1DRAFT_scaffold_1.2	193947	204352	melanin	9	10405	#N/A	Yes
2515154011	Longispora albida DSM 44784	A3G1DRAFT_scaffold_13.14	96531	137644	arylpolyene, terpene	46	41113	#N/A	Yes
2515154012	Mycolicibacterium hassiacum DSM 44199	A3G5DRAFT_scaffold_3.4	108037	118835	RiPP-like	11	10798	#N/A	Yes
2515154012	Mycolicibacterium hassiacum DSM 44199	A3G5DRAFT_scaffold_78.79	1	2330	NRPS	1	2329	#N/A	Yes
2515154014	Corynebacterium ciconiae DSM 44920	A3E7DRAFT_scaffold_0.1	777043	797919	terpene	21	20876	#N/A	Yes
2515154016	Catelliglobosispora koreensis DSM 44566	A3E1DRAFT_scaffold_0.1	656440	682096	indole, RRE-containing	21	25656	#N/A	Yes
2515154017	Actinoplanes globisporus DSM 43857	A3CQDRAFT_scaffold_0.1	992045	1048847	hglE-KS, indole, NRPS	35	56802	#N/A	Yes
2515154017	Actinoplanes globisporus DSM 43857	A3CQDRAFT_scaffold_0.1	1514471	1525296	RiPP-like	12	10825	#N/A	Yes
2515154018	Corynebacterium lubricantis DSM 45231	A37ODRAFT_scaffold_2.3	81817	102693	terpene	20	20876	#N/A	Yes
2515154032	Amycolatopsis taiwanensis DSM 45107	A3CUDRAFT_scaffold_1.2	416171	437077	terpene	23	20906	#N/A	Yes
2515154032	Amycolatopsis taiwanensis DSM 45107	A3CUDRAFT_scaffold_4.5	174459	186262	siderophore	8	11803	#N/A	Yes
2515154032	Amycolatopsis taiwanensis DSM 45107	A3CUDRAFT_scaffold_4.5	356240	377958	ranthipeptide	23	21718	#N/A	Yes
2515154032	Amycolatopsis taiwanensis DSM 45107	A3CUDRAFT_scaffold_5.6	189432	262123	RiPP-like, T2PKS	71	72691	#N/A	Yes
2515154032	Amycolatopsis taiwanensis DSM 45107	A3CUDRAFT_scaffold_49.50	1	40016	T2PKS	47	40015	#N/A	Yes
2515154087	Frankia discariae BCU110501	B056DRAFT_scaffold_0.1	297553	318561	terpene	16	21008	#N/A	Yes
2515154087	Frankia discariae BCU110501	B056DRAFT_scaffold_36.37	1	14873	terpene	10	14872	#N/A	Yes
2515154088	Salinispora arenicola CNT800	B040DRAFT_scaffold_1.2	421503	432463	butyrolactone	10	10960	#N/A	Yes
2515154088	Salinispora arenicola CNT800	B040DRAFT_scaffold_5.6	112365	133277	terpene	22	20912	#N/A	Yes
2515154088	Salinispora arenicola CNT800	B040DRAFT_scaffold_14.15	68912	90163	terpene	19	21251	#N/A	Yes
2515154088	Salinispora arenicola CNT800	B040DRAFT_scaffold_14.15	90333	124705	LAP, thiopeptide	29	34372	#N/A	Yes
2515154088	Salinispora arenicola CNT800	B040DRAFT_scaffold_21.22	14066	68305	other, T1PKS	44	54239	#N/A	Yes
2515154089	Nocardiopsis sp. CNT312	B042DRAFT_scaffold_6.7	98306	108600	RiPP-like	8	10294	#N/A	Yes
2515154089	Nocardiopsis sp. CNT312	B042DRAFT_scaffold_12.13	24901	98269	betalactone, NRPS	56	73368	#N/A	Yes
2515154089	Nocardiopsis sp. CNT312	B042DRAFT_scaffold_12.13	100069	110447	ectoine	10	10378	#N/A	Yes
2515154089	Nocardiopsis sp. CNT312	B042DRAFT_scaffold_12.13	141655	149806	RiPP-like	8	8151	#N/A	Yes
2515154094	Salinispora tropica CNH898	B037DRAFT_scaffold_0.1	147378	162128	NAGGN	12	14750	#N/A	Yes
2515154094	Salinispora tropica CNH898	B037DRAFT_scaffold_2.3	112990	124781	siderophore	10	11791	#N/A	Yes
2515154094	Salinispora tropica CNH898	B037DRAFT_scaffold_26.27	1	41676	lanthipeptide-class-v, NRPS, other	51	41675	#N/A	Yes
2515154094	Salinispora tropica CNH898	B037DRAFT_scaffold_29.30	1	51686	NRPS	39	51685	#N/A	Yes
2515154094	Salinispora tropica CNH898	B037DRAFT_scaffold_42.43	4988	29388	RRE-containing, T1PKS	20	24400	#N/A	Yes
2515154094	Salinispora tropica CNH898	B037DRAFT_scaffold_44.45	1	28632	other, T1PKS	32	28631	#N/A	Yes
2515154094	Salinispora tropica CNH898	B037DRAFT_scaffold_45.46	1	26833	NRPS	29	26832	#N/A	Yes
2515154094	Salinispora tropica CNH898	B037DRAFT_scaffold_67.68	1	6421	NRPS	1	6420	#N/A	Yes
2515154095	Streptomyces sp. LamerLS-316	B046DRAFT_scaffold_0.1	305550	316078	melanin	11	10528	#N/A	Yes
2515154095	Streptomyces sp. LamerLS-316	B046DRAFT_scaffold_0.1	545283	595258	NRPS	32	49975	#N/A	Yes
2515154095	Streptomyces sp. LamerLS-316	B046DRAFT_scaffold_0.1	724926	735154	RiPP-like	4	10228	#N/A	Yes
2515154095	Streptomyces sp. LamerLS-316	B046DRAFT_scaffold_1.2	599773	611555	siderophore	9	11782	#N/A	Yes
2515154095	Streptomyces sp. LamerLS-316	B046DRAFT_scaffold_5.6	345556	400635	hglE-KS, T1PKS	35	55079	#N/A	Yes
2515154095	Streptomyces sp. LamerLS-316	B046DRAFT_scaffold_6.7	334037	344835	RiPP-like	12	10798	#N/A	Yes
2515154096	Streptomyces sp. CcalMP-8W	B053DRAFT_scaffold_0.1	503650	523944	RRE-containing	15	20294	#N/A	Yes
2515154096	Streptomyces sp. CcalMP-8W	B053DRAFT_scaffold_1.2	155190	206822	NRPS, RiPP-like, T1PKS	40	51632	#N/A	Yes
2515154096	Streptomyces sp. CcalMP-8W	B053DRAFT_scaffold_1.2	461399	471864	melanin	8	10465	#N/A	Yes
2515154096	Streptomyces sp. CcalMP-8W	B053DRAFT_scaffold_2.3	386409	414177	betalactone	22	27768	#N/A	Yes
2515154096	Streptomyces sp. CcalMP-8W	B053DRAFT_scaffold_5.6	286178	297669	RiPP-like	10	11491	#N/A	Yes
2515154096	Streptomyces sp. CcalMP-8W	B053DRAFT_scaffold_5.6	350405	375954	lanthipeptide-class-i	21	25549	#N/A	Yes
2515154096	Streptomyces sp. CcalMP-8W	B053DRAFT_scaffold_5.6	417434	461319	NRPS	36	43885	#N/A	Yes
2515154096	Streptomyces sp. CcalMP-8W	B053DRAFT_scaffold_9.10	224460	277377	PKS-like, T1PKS, thioamide-NRP	44	52917	#N/A	Yes
2515154096	Streptomyces sp. CcalMP-8W	B053DRAFT_scaffold_17.18	98536	121333	lassopeptide	21	22797	#N/A	Yes
2515154097	Streptomyces sp. LaPpAH-165	B070DRAFT_scaffold_0.1	1116727	1128026	RiPP-like	11	11299	#N/A	Yes
2515154097	Streptomyces sp. LaPpAH-165	B070DRAFT_scaffold_10.11	67879	124569	NRPS, T3PKS	51	56690	#N/A	Yes
2515154097	Streptomyces sp. LaPpAH-165	B070DRAFT_scaffold_16.17	19818	65716	T1PKS	42	45898	#N/A	Yes
2515154097	Streptomyces sp. LaPpAH-165	B070DRAFT_scaffold_16.17	96972	107347	ectoine	11	10375	#N/A	Yes
2515154097	Streptomyces sp. LaPpAH-165	B070DRAFT_scaffold_21.22	1	26533	NRPS	15	26532	#N/A	Yes
2515154098	Streptomyces sp. KhCrAH-340	B063DRAFT_scaffold_1.2	1184886	1195285	ectoine	10	10399	#N/A	Yes
2515154098	Streptomyces sp. KhCrAH-340	B063DRAFT_scaffold_3.4	125937	236447	T1PKS	48	110510	#N/A	Yes
2515154098	Streptomyces sp. KhCrAH-340	B063DRAFT_scaffold_5.6	292912	304211	RiPP-like	11	11299	#N/A	Yes
2515154098	Streptomyces sp. KhCrAH-340	B063DRAFT_scaffold_17.18	1	39264	arylpolyene	40	39263	#N/A	Yes
2515154098	Streptomyces sp. KhCrAH-340	B063DRAFT_scaffold_18.19	1	42580	NRPS	44	42579	#N/A	Yes
2515154100	Streptomyces sp. MspMP-M5	B073DRAFT_scaffold_1.2	351821	362664	RiPP-like	9	10843	#N/A	Yes
2515154100	Streptomyces sp. MspMP-M5	B073DRAFT_scaffold_3.4	237506	310007	T2PKS	65	72501	#N/A	Yes
2515154100	Streptomyces sp. MspMP-M5	B073DRAFT_scaffold_4.5	198137	208353	RiPP-like	6	10216	#N/A	Yes
2515154100	Streptomyces sp. MspMP-M5	B073DRAFT_scaffold_9.10	20668	55453	butyrolactone, NAPAA	30	34785	#N/A	Yes
2515154100	Streptomyces sp. MspMP-M5	B073DRAFT_scaffold_9.10	168788	179760	butyrolactone	7	10972	#N/A	Yes
2515154100	Streptomyces sp. MspMP-M5	B073DRAFT_scaffold_29.30	76794	95370	lanthipeptide-class-iii	13	18576	#N/A	Yes
2515154100	Streptomyces sp. MspMP-M5	B073DRAFT_scaffold_32.33	3639	78243	arylpolyene, NRPS	59	74604	#N/A	Yes
2515154100	Streptomyces sp. MspMP-M5	B073DRAFT_scaffold_74.75	1	16453	NRPS	8	16452	#N/A	Yes
2515154101	Streptomyces sp. Amel2xE9	B065DRAFT_scaffold_0.1	240579	251404	RiPP-like	9	10825	#N/A	Yes
2515154101	Streptomyces sp. Amel2xE9	B065DRAFT_scaffold_3.4	132008	160363	lanthipeptide-class-iii, RiPP-like	21	28355	#N/A	Yes
2515154101	Streptomyces sp. Amel2xE9	B065DRAFT_scaffold_6.7	1	44438	NRPS	28	44437	#N/A	Yes
2515154101	Streptomyces sp. Amel2xE9	B065DRAFT_scaffold_17.18	26266	77957	NRPS, RiPP-like	41	51691	#N/A	Yes
2515154101	Streptomyces sp. Amel2xE9	B065DRAFT_scaffold_19.20	1	36920	NRPS, NRPS-like, other	33	36919	#N/A	Yes
2515154101	Streptomyces sp. Amel2xE9	B065DRAFT_scaffold_45.46	1	36384	butyrolactone, NRPS-like, RRE-containing, T1PKS	31	36383	#N/A	Yes
2515154102	Streptomyces sp. ScaeMP-e10	B061DRAFT_scaffold_0.1	910883	921105	RiPP-like	7	10222	#N/A	Yes
2515154102	Streptomyces sp. ScaeMP-e10	B061DRAFT_scaffold_0.1	1684863	1707510	lassopeptide	23	22647	#N/A	Yes
2515154102	Streptomyces sp. ScaeMP-e10	B061DRAFT_scaffold_1.2	1200761	1211160	ectoine	10	10399	#N/A	Yes
2515154102	Streptomyces sp. ScaeMP-e10	B061DRAFT_scaffold_2.3	309073	319571	melanin	8	10498	#N/A	Yes
2515154102	Streptomyces sp. ScaeMP-e10	B061DRAFT_scaffold_2.3	524519	535317	RiPP-like	12	10798	#N/A	Yes
2515154102	Streptomyces sp. ScaeMP-e10	B061DRAFT_scaffold_2.31	934140	945082	butyrolactone	8	10942	#N/A	Yes
2515154102	Streptomyces sp. ScaeMP-e10	B061DRAFT_scaffold_5.6	210560	258029	melanin, NRPS	35	47469	#N/A	Yes
2515154102	Streptomyces sp. ScaeMP-e10	B061DRAFT_scaffold_5.6	404745	426959	terpene	19	22214	#N/A	Yes
2515154102	Streptomyces sp. ScaeMP-e10	B061DRAFT_scaffold_5.6	456854	467739	butyrolactone	12	10885	#N/A	Yes
2515154102	Streptomyces sp. ScaeMP-e10	B061DRAFT_scaffold_7.8	316329	326716	melanin	8	10387	#N/A	Yes
2515154103	Streptomyces sp. FxanaC1	B074DRAFT_scaffold_1.2	520714	529897	siderophore	7	9183	#N/A	Yes
2515154103	Streptomyces sp. FxanaC1	B074DRAFT_scaffold_4.5	147463	158306	RiPP-like	10	10843	#N/A	Yes
2515154103	Streptomyces sp. FxanaC1	B074DRAFT_scaffold_15.16	185203	195431	RiPP-like	6	10228	#N/A	Yes
2515154103	Streptomyces sp. FxanaC1	B074DRAFT_scaffold_17.18	154176	165148	butyrolactone	9	10972	#N/A	Yes
2515154104	Streptomyces sp. KhCrAH-244	B069DRAFT_scaffold_0.1	1184886	1195285	ectoine	10	10399	#N/A	Yes
2515154104	Streptomyces sp. KhCrAH-244	B069DRAFT_scaffold_3.4	125904	236414	T1PKS	48	110510	#N/A	Yes
2515154105	Streptomyces sp. HmicA12	B072DRAFT_scaffold_2.3	240311	319146	betalactone, LAP, oligosaccharide, PKS-like, T2PKS	77	78835	#N/A	Yes
2515154105	Streptomyces sp. HmicA12	B072DRAFT_scaffold_2.3	420326	432105	siderophore	9	11779	#N/A	Yes
2515154124	Salinispora pacifica CNT569	B116DRAFT_scaffold_0.1	442411	454202	siderophore	10	11791	#N/A	Yes
2515154124	Salinispora pacifica CNT569	B116DRAFT_scaffold_10.11	2835	75315	butyrolactone, T2PKS	69	72480	#N/A	Yes
2515154124	Salinispora pacifica CNT569	B116DRAFT_scaffold_11.12	56496	107265	NRPS-like, RiPP-like, T1PKS	34	50769	#N/A	Yes
2515154125	Salinispora arenicola CNH964	B164DRAFT_scaffold_3.4	56521	77772	terpene	19	21251	#N/A	Yes
2515154125	Salinispora arenicola CNH964	B164DRAFT_scaffold_4.5	174541	223822	NRPS-like, RiPP-like, T1PKS	31	49281	#N/A	Yes
2515154125	Salinispora arenicola CNH964	B164DRAFT_scaffold_6.7	254376	265336	butyrolactone	11	10960	#N/A	Yes
2515154125	Salinispora arenicola CNH964	B164DRAFT_scaffold_10.11	37847	58744	terpene	21	20897	#N/A	Yes
2515154126	Salinispora pacifica CNT003	B167DRAFT_scaffold_4.5	114875	160686	T1PKS	33	45811	#N/A	Yes
2515154126	Salinispora pacifica CNT003	B167DRAFT_scaffold_13.14	11660	78958	NRPS-like, T3PKS	58	67298	#N/A	Yes
2515154126	Salinispora pacifica CNT003	B167DRAFT_scaffold_21.22	4801	58880	other, T1PKS	44	54079	#N/A	Yes
2515154126	Salinispora pacifica CNT003	B167DRAFT_scaffold_21.22	65246	75621	ectoine	11	10375	#N/A	Yes
2515154126	Salinispora pacifica CNT003	B167DRAFT_scaffold_32.33	1	48576	NRPS, terpene	39	48575	#N/A	Yes
2515154126	Salinispora pacifica CNT003	B167DRAFT_scaffold_38.39	18428	43133	RRE-containing, T1PKS	22	24705	#N/A	Yes
2515154126	Salinispora pacifica CNT003	B167DRAFT_scaffold_48.49	1	34491	NRPS	24	34490	#N/A	Yes
2515154126	Salinispora pacifica CNT003	B167DRAFT_scaffold_73.74	1	17868	NRPS, T1PKS	12	17867	#N/A	Yes
2515154129	Salinispora pacifica CNS103	B117DRAFT_scaffold_4.5	236248	282059	T1PKS	36	45811	#N/A	Yes
2515154129	Salinispora pacifica CNS103	B117DRAFT_scaffold_20.21	20382	74462	other, T1PKS	45	54080	#N/A	Yes
2515154129	Salinispora pacifica CNS103	B117DRAFT_scaffold_21.22	11671	78628	NRPS-like, T3PKS	66	66957	#N/A	Yes
2515154129	Salinispora pacifica CNS103	B117DRAFT_scaffold_22.23	11172	78258	NRPS, terpene	48	67086	#N/A	Yes
2515154129	Salinispora pacifica CNS103	B117DRAFT_scaffold_33.34	1	24314	RRE-containing, T1PKS	19	24313	#N/A	Yes
2515154129	Salinispora pacifica CNS103	B117DRAFT_scaffold_53.54	1	19613	T1PKS	11	19612	#N/A	Yes
2515154135	Salinispora arenicola CNT850	B165DRAFT_scaffold_0.1	341702	391208	NRPS-like, RiPP-like, T1PKS	32	49506	#N/A	Yes
2515154135	Salinispora arenicola CNT850	B165DRAFT_scaffold_19.20	42321	63572	terpene	19	21251	#N/A	Yes
2515154135	Salinispora arenicola CNT850	B165DRAFT_scaffold_26.27	7415	61654	other, T1PKS	47	54239	#N/A	Yes
2515154136	Salinispora pacifica CNT150	B174DRAFT_scaffold_1.2	200456	221716	terpene	18	21260	#N/A	Yes
2515154136	Salinispora pacifica CNT150	B174DRAFT_scaffold_9.10	124763	135723	butyrolactone	10	10960	#N/A	Yes
2515154136	Salinispora pacifica CNT150	B174DRAFT_scaffold_14.15	75922	125868	other, T1PKS	44	49946	#N/A	Yes
2515154136	Salinispora pacifica CNT150	B174DRAFT_scaffold_49.50	1579	16048	lanthipeptide-class-ii	13	14469	#N/A	Yes
2515154137	Salinispora arenicola CNX482	B168DRAFT_scaffold_0.1	61327	110398	NRPS-like, RiPP-like, T1PKS	32	49071	#N/A	Yes
2515154137	Salinispora arenicola CNX482	B168DRAFT_scaffold_3.4	87689	110899	indole	13	23210	#N/A	Yes
2515154137	Salinispora arenicola CNX482	B168DRAFT_scaffold_6.7	107847	166372	T1PKS, terpene	49	58525	#N/A	Yes
2515154137	Salinispora arenicola CNX482	B168DRAFT_scaffold_8.9	167509	178469	butyrolactone	13	10960	#N/A	Yes
2515154137	Salinispora arenicola CNX482	B168DRAFT_scaffold_10.11	51879	72776	terpene	16	20897	#N/A	Yes
2515154137	Salinispora arenicola CNX482	B168DRAFT_scaffold_15.16	28044	123793	NRPS, oligosaccharide, PKS-like, T1PKS	95	95749	#N/A	Yes
2515154137	Salinispora arenicola CNX482	B168DRAFT_scaffold_25.26	66393	87644	terpene	19	21251	#N/A	Yes
2515154140	Kribbella catacumbae DSM 19601	A3ESDRAFT_scaffold_55.56	1	10247	ectoine	15	10246	#N/A	Yes
2515154141	Nonomuraea coxensis DSM 45129	A3G7DRAFT_scaffold_4.5	231974	254382	lassopeptide	23	22408	#N/A	Yes
2515154148	Streptomyces sp. LaPpAH-108	B079DRAFT_scaffold_0.1	991008	1056239	betalactone, butyrolactone, NRPS, T1PKS	59	65231	#N/A	Yes
2515154148	Streptomyces sp. LaPpAH-108	B079DRAFT_scaffold_1.2	164335	174857	melanin	12	10522	#N/A	Yes
2515154148	Streptomyces sp. LaPpAH-108	B079DRAFT_scaffold_1.2	1023785	1034190	ectoine	10	10405	#N/A	Yes
2515154148	Streptomyces sp. LaPpAH-108	B079DRAFT_scaffold_3.4	132323	143286	butyrolactone	9	10963	#N/A	Yes
2515154148	Streptomyces sp. LaPpAH-108	B079DRAFT_scaffold_3.4	457199	468540	RiPP-like	10	11341	#N/A	Yes
2515154148	Streptomyces sp. LaPpAH-108	B079DRAFT_scaffold_3.4	694061	706011	siderophore	8	11950	#N/A	Yes
2515154148	Streptomyces sp. LaPpAH-108	B079DRAFT_scaffold_6.7	155707	182725	lanthipeptide-class-iii, RiPP-like	20	27018	#N/A	Yes
2515154149	Streptomyces sp. ATexAB-D23	B082DRAFT_scaffold_4.5	296381	307812	RiPP-like	10	11431	#N/A	Yes
2515154149	Streptomyces sp. ATexAB-D23	B082DRAFT_scaffold_28.29	44018	72955	LAP, thiopeptide	27	28937	#N/A	Yes
2515154150	Streptomyces sp. CNH189	B100DRAFT_scaffold_6.7	166746	214129	T1PKS	31	47383	#N/A	Yes
2515154150	Streptomyces sp. CNH189	B100DRAFT_scaffold_16.17	181726	196769	phenazine	15	15043	#N/A	Yes
2515154163	Salinispora tropica CNS197	B123DRAFT_scaffold_2.3	248748	260539	siderophore	10	11791	#N/A	Yes
2515154163	Salinispora tropica CNS197	B123DRAFT_scaffold_13.14	55726	106560	NRPS-like, RiPP-like, T1PKS	31	50834	#N/A	Yes
2515154165	Streptomyces sp. DvalAA-83	B080DRAFT_scaffold_0.1	1137469	1148402	butyrolactone	9	10933	#N/A	Yes
2515154165	Streptomyces sp. DvalAA-83	B080DRAFT_scaffold_1.2	857269	867668	ectoine	9	10399	#N/A	Yes
2515154165	Streptomyces sp. DvalAA-83	B080DRAFT_scaffold_2.3	468232	478763	melanin	9	10531	#N/A	Yes
2515154165	Streptomyces sp. DvalAA-83	B080DRAFT_scaffold_3.4	287455	347386	T1PKS	39	59931	#N/A	Yes
2515154165	Streptomyces sp. DvalAA-83	B080DRAFT_scaffold_3.4	643118	654429	RiPP-like	10	11311	#N/A	Yes
2515154165	Streptomyces sp. DvalAA-83	B080DRAFT_scaffold_4.5	504707	554673	butyrolactone, NRPS	40	49966	#N/A	Yes
2515154166	Streptomyces sp. SolWspMP-sol2th	B083DRAFT_scaffold_5.6	337041	347443	ectoine	11	10402	#N/A	Yes
2515154166	Streptomyces sp. SolWspMP-sol2th	B083DRAFT_scaffold_5.6	451665	504584	PKS-like, T1PKS, thioamide-NRP	45	52919	#N/A	Yes
2515154166	Streptomyces sp. SolWspMP-sol2th	B083DRAFT_scaffold_6.7	341719	352184	melanin	8	10465	#N/A	Yes
2515154166	Streptomyces sp. SolWspMP-sol2th	B083DRAFT_scaffold_8.9	246013	257792	siderophore	10	11779	#N/A	Yes
2515154166	Streptomyces sp. SolWspMP-sol2th	B083DRAFT_scaffold_13.14	113731	165862	NRPS, RiPP-like, T1PKS	39	52131	#N/A	Yes
2515154166	Streptomyces sp. SolWspMP-sol2th	B083DRAFT_scaffold_17.18	81004	103798	lassopeptide	22	22794	#N/A	Yes
2515154166	Streptomyces sp. SolWspMP-sol2th	B083DRAFT_scaffold_21.22	12517	39385	linaridin, T1PKS	19	26868	#N/A	Yes
2515154169	Streptomyces sp. BoleA5	B085DRAFT_scaffold_0.1	205416	277965	RiPP-like, T2PKS	66	72549	#N/A	Yes
2515154169	Streptomyces sp. BoleA5	B085DRAFT_scaffold_10.11	113401	123629	RiPP-like	7	10228	#N/A	Yes
2515154170	Salinispora pacifica CNT854	B115DRAFT_scaffold_1.2	21609	56047	LAP, thiopeptide	28	34438	#N/A	Yes
2515154170	Salinispora pacifica CNT854	B115DRAFT_scaffold_1.2	190044	201835	siderophore	10	11791	#N/A	Yes
2515154170	Salinispora pacifica CNT854	B115DRAFT_scaffold_10.11	78727	102221	blactam	16	23494	#N/A	Yes
2515154170	Salinispora pacifica CNT854	B115DRAFT_scaffold_13.14	51668	94935	NRPS-like	40	43267	#N/A	Yes
2515154170	Salinispora pacifica CNT854	B115DRAFT_scaffold_24.25	1	65405	NRPS, terpene	52	65404	#N/A	Yes
2515154170	Salinispora pacifica CNT854	B115DRAFT_scaffold_34.35	3996	25199	amglyccycl	22	21203	#N/A	Yes
2515154170	Salinispora pacifica CNT854	B115DRAFT_scaffold_53.54	1	13401	guanidinotides	13	13400	#N/A	Yes
2515154177	Salinispora pacifica CNT029	B170DRAFT_scaffold_0.1	71111	124328	NRPS, NRPS-like	33	53217	#N/A	Yes
2515154177	Salinispora pacifica CNT029	B170DRAFT_scaffold_0.1	503383	546629	NRPS	34	43246	#N/A	Yes
2515154177	Salinispora pacifica CNT029	B170DRAFT_scaffold_0.1	684894	706226	terpene	18	21332	#N/A	Yes
2515154177	Salinispora pacifica CNT029	B170DRAFT_scaffold_0.1	707555	741987	LAP, thiopeptide	28	34432	#N/A	Yes
2515154177	Salinispora pacifica CNT029	B170DRAFT_scaffold_0.10	855149	866940	siderophore	10	11791	#N/A	Yes
2515154177	Salinispora pacifica CNT029	B170DRAFT_scaffold_15.16	40718	108662	NRPS, terpene	53	67944	#N/A	Yes
2515154178	Salinispora pacifica CNR114	B118DRAFT_scaffold_2.3	252294	298105	T1PKS	34	45811	#N/A	Yes
2515154178	Salinispora pacifica CNR114	B118DRAFT_scaffold_7.8	60376	112813	NRPS-like, RiPP-like, T1PKS	35	52437	#N/A	Yes
2515154178	Salinispora pacifica CNR114	B118DRAFT_scaffold_22.23	31691	74958	NRPS-like	36	43267	#N/A	Yes
2515154178	Salinispora pacifica CNR114	B118DRAFT_scaffold_31.32	1	47226	other, T1PKS	39	47225	#N/A	Yes
2515154178	Salinispora pacifica CNR114	B118DRAFT_scaffold_57.58	1	19677	T1PKS	11	19676	#N/A	Yes
2515154179	Saccharomonospora sp. CNQ490	B126DRAFT_scaffold_0.1	676074	696215	terpene	24	20141	#N/A	Yes
2515154179	Saccharomonospora sp. CNQ490	B126DRAFT_scaffold_1.2	589375	610785	linaridin	26	21410	#N/A	Yes
2515154179	Saccharomonospora sp. CNQ490	B126DRAFT_scaffold_1.2	663099	673489	ectoine	13	10390	#N/A	Yes
2515154179	Saccharomonospora sp. CNQ490	B126DRAFT_scaffold_1.2	965715	986828	indole	20	21113	#N/A	Yes
2515154179	Saccharomonospora sp. CNQ490	B126DRAFT_scaffold_19.20	1	14093	T1PKS	1	14092	#N/A	Yes
2515154181	Salinispora arenicola CNH646	B163DRAFT_scaffold_0.1	264900	276691	siderophore	11	11791	#N/A	Yes
2515154181	Salinispora arenicola CNH646	B163DRAFT_scaffold_0.1	403908	438265	LAP, thiopeptide	30	34357	#N/A	Yes
2515154181	Salinispora arenicola CNH646	B163DRAFT_scaffold_0.1	439396	460647	terpene	19	21251	#N/A	Yes
2515154181	Salinispora arenicola CNH646	B163DRAFT_scaffold_2.3	298400	313150	NAGGN	11	14750	#N/A	Yes
2515154181	Salinispora arenicola CNH646	B163DRAFT_scaffold_6.7	37814	58711	terpene	19	20897	#N/A	Yes
2515154181	Salinispora arenicola CNH646	B163DRAFT_scaffold_11.12	60941	110465	NRPS-like, RiPP-like, T1PKS	32	49524	#N/A	Yes
2515154181	Salinispora arenicola CNH646	B163DRAFT_scaffold_13.14	1079	55318	other, T1PKS	46	54239	#N/A	Yes
2515154182	Salinispora pacifica CNT796	B120DRAFT_scaffold_1.2	1	62125	NRPS-like, T3PKS	56	62124	#N/A	Yes
2515154182	Salinispora pacifica CNT796	B120DRAFT_scaffold_15.16	2316	56395	other, T1PKS	43	54079	#N/A	Yes
2515154182	Salinispora pacifica CNT796	B120DRAFT_scaffold_15.16	78328	89168	butyrolactone	12	10840	#N/A	Yes
2515154182	Salinispora pacifica CNT796	B120DRAFT_scaffold_25.26	21861	67316	T1PKS	37	45455	#N/A	Yes
2515154182	Salinispora pacifica CNT796	B120DRAFT_scaffold_37.38	1	46279	NRPS	36	46278	#N/A	Yes
2515154183	Salinispora arenicola CNH905	B102DRAFT_scaffold_2.3	128099	139890	siderophore	11	11791	#N/A	Yes
2515154183	Salinispora arenicola CNH905	B102DRAFT_scaffold_3.4	1	29188	NRPS-like	28	29187	#N/A	Yes
2515154183	Salinispora arenicola CNH905	B102DRAFT_scaffold_10.11	36536	86128	NRPS-like, RiPP-like, T1PKS	33	49592	#N/A	Yes
2515154183	Salinispora arenicola CNH905	B102DRAFT_scaffold_11.12	83018	131581	other, T1PKS	40	48563	#N/A	Yes
2515154183	Salinispora arenicola CNH905	B102DRAFT_scaffold_15.16	7452	120274	NRPS, NRPS-like, oligosaccharide, PKS-like, T1PKS	88	112822	#N/A	Yes
2515154184	Salinispora pacifica CNT001	B169DRAFT_scaffold_14.15	40929	89255	NRPS, T1PKS	37	48326	#N/A	Yes
2515154184	Salinispora pacifica CNT001	B169DRAFT_scaffold_19.20	1	39608	NRPS	33	39607	#N/A	Yes
2515154184	Salinispora pacifica CNT001	B169DRAFT_scaffold_24.25	7853	75149	NRPS-like, T3PKS	54	67296	#N/A	Yes
2515154184	Salinispora pacifica CNT001	B169DRAFT_scaffold_26.27	6612	74509	NRPS, terpene	55	67897	#N/A	Yes
2515154184	Salinispora pacifica CNT001	B169DRAFT_scaffold_33.34	8544	54617	other, T1PKS	41	46073	#N/A	Yes
2515154184	Salinispora pacifica CNT001	B169DRAFT_scaffold_36.37	22078	46560	RRE-containing, T1PKS	17	24482	#N/A	Yes
2515154184	Salinispora pacifica CNT001	B169DRAFT_scaffold_48.49	1	28176	NRPS	18	28175	#N/A	Yes
2515154184	Salinispora pacifica CNT001	B169DRAFT_scaffold_55.56	1	19540	T1PKS	11	19539	#N/A	Yes
2515154187	Salinispora arenicola CNX891	B108DRAFT_scaffold_0.1	324851	374002	NRPS-like, RiPP-like, T1PKS	33	49151	#N/A	Yes
2515154187	Salinispora arenicola CNX891	B108DRAFT_scaffold_5.6	87377	110587	indole	13	23210	#N/A	Yes
2515154187	Salinispora arenicola CNX891	B108DRAFT_scaffold_11.12	1	33384	T1PKS	19	33383	#N/A	Yes
2515154187	Salinispora arenicola CNX891	B108DRAFT_scaffold_11.12	59713	80610	terpene	21	20897	#N/A	Yes
2515154187	Salinispora arenicola CNX891	B108DRAFT_scaffold_14.15	49355	107880	T1PKS, terpene	51	58525	#N/A	Yes
2515154187	Salinispora arenicola CNX891	B108DRAFT_scaffold_25.26	8031	72870	NRPS, NRPS-like, PKS-like	39	64839	#N/A	Yes
2515154188	Salinispora arenicola CNX508	B111DRAFT_scaffold_0.1	344393	393474	NRPS-like, RiPP-like, T1PKS	32	49081	#N/A	Yes
2515154188	Salinispora arenicola CNX508	B111DRAFT_scaffold_8.9	105363	160044	T1PKS, terpene	44	54681	#N/A	Yes
2515154188	Salinispora arenicola CNX508	B111DRAFT_scaffold_43.44	1	7482	butyrolactone	8	7481	#N/A	Yes
2515154193	Salinispora arenicola CNH941	B109DRAFT_scaffold_7.8	57715	69506	siderophore	11	11791	#N/A	Yes
2515154193	Salinispora arenicola CNH941	B109DRAFT_scaffold_10.11	37845	58742	terpene	22	20897	#N/A	Yes
2515154193	Salinispora arenicola CNH941	B109DRAFT_scaffold_16.17	70680	105022	LAP, thiopeptide	32	34342	#N/A	Yes
2515154197	Streptomyces scabrisporus DSM 41855	A3ICDRAFT_scaffold_0.1	311512	373050	indole, NRPS	46	61538	#N/A	Yes
2515154197	Streptomyces scabrisporus DSM 41855	A3ICDRAFT_scaffold_1.2	29640	58231	LAP, thiopeptide	21	28591	#N/A	Yes
2515154197	Streptomyces scabrisporus DSM 41855	A3ICDRAFT_scaffold_2.3	160988	233302	NRPS, terpene	56	72314	#N/A	Yes
2515154197	Streptomyces scabrisporus DSM 41855	A3ICDRAFT_scaffold_2.3	353786	364746	butyrolactone	12	10960	#N/A	Yes
2515154197	Streptomyces scabrisporus DSM 41855	A3ICDRAFT_scaffold_6.7	55938	123622	T1PKS	38	67684	#N/A	Yes
2515154197	Streptomyces scabrisporus DSM 41855	A3ICDRAFT_scaffold_15.16	37730	96751	other, T1PKS	47	59021	#N/A	Yes
2515154197	Streptomyces scabrisporus DSM 41855	A3ICDRAFT_scaffold_37.38	53620	94454	other	39	40834	#N/A	Yes
2515154197	Streptomyces scabrisporus DSM 41855	A3ICDRAFT_scaffold_143.144	1	6506	T1PKS	2	6505	#N/A	Yes
2515154202	Salinispora pacifica CNT084	B171DRAFT_scaffold_6.7	86710	98501	siderophore	10	11791	#N/A	Yes
2515154202	Salinispora pacifica CNT084	B171DRAFT_scaffold_13.14	1	23573	RRE-containing, T1PKS	15	23572	#N/A	Yes
2515154202	Salinispora pacifica CNT084	B171DRAFT_scaffold_15.16	45078	66410	terpene	18	21332	#N/A	Yes
2515154202	Salinispora pacifica CNT084	B171DRAFT_scaffold_24.25	4964	59052	other, T1PKS	50	54088	#N/A	Yes
2515154202	Salinispora pacifica CNT084	B171DRAFT_scaffold_52.53	1	19738	T1PKS	11	19737	#N/A	Yes
2515154203	Salinispora arenicola CNR921	B166DRAFT_scaffold_0.1	570145	593355	indole	14	23210	#N/A	Yes
2515154203	Salinispora arenicola CNR921	B166DRAFT_scaffold_1.2	134772	184374	NRPS-like, RiPP-like, T1PKS	32	49602	#N/A	Yes
2515154203	Salinispora arenicola CNR921	B166DRAFT_scaffold_2.3	117712	129503	siderophore	11	11791	#N/A	Yes
2515154203	Salinispora arenicola CNR921	B166DRAFT_scaffold_2.3	408775	419711	butyrolactone	12	10936	#N/A	Yes
2515154203	Salinispora arenicola CNR921	B166DRAFT_scaffold_10.11	1	57496	T1PKS, terpene	51	57495	#N/A	Yes
2515154203	Salinispora arenicola CNR921	B166DRAFT_scaffold_11.12	49376	70273	terpene	11	20897	#N/A	Yes
2515154203	Salinispora arenicola CNR921	B166DRAFT_scaffold_18.19	47808	69059	terpene	19	21251	#N/A	Yes
2515154205	Streptomyces sp. CNH099	B121DRAFT_scaffold_0.1	219234	260323	T3PKS	35	41089	#N/A	Yes
2515154205	Streptomyces sp. CNH099	B121DRAFT_scaffold_2.3	141315	220761	NRPS, NRPS-like, PKS-like	49	79446	#N/A	Yes
2515154205	Streptomyces sp. CNH099	B121DRAFT_scaffold_8.9	26913	51151	lanthipeptide-class-i	23	24238	#N/A	Yes
2516143008	Amycolatopsis alba DSM 44262	scaffold1	2226888	2248950	redox-cofactor	21	22062	#N/A	Yes
2516143008	Amycolatopsis alba DSM 44262	scaffold11	2966831	2977221	ectoine	5	10390	#N/A	Yes
2516143008	Amycolatopsis alba DSM 44262	scaffold11	8767740	8887913	T1PKS	51	120173	#N/A	Yes
2516143008	Amycolatopsis alba DSM 44262	scaffold12	7649635	7752386	betalactone, NRPS, NRPS-like, T1PKS, T3PKS, terpene	76	102751	#N/A	Yes
2516143008	Amycolatopsis alba DSM 44262	scaffold12	8935866	8955410	terpene	15	19544	#N/A	Yes
2516143008	Amycolatopsis alba DSM 44262	scaffold13	7763960	7786533	lassopeptide	26	22573	#N/A	Yes
2516143008	Amycolatopsis alba DSM 44262	scaffold13	9151326	9162139	RiPP-like	11	10813	#N/A	Yes
2516143008	Amycolatopsis alba DSM 44262	scaffold14	6831048	6851402	terpene	21	20354	#N/A	Yes
2516143008	Amycolatopsis alba DSM 44262	scaffold14	9499294	9520224	terpene	21	20930	#N/A	Yes
2516143022	Salinispora arenicola CNS-991, DSM 45545	scaffold1	1101690	1124900	indole	13	23210	#N/A	Yes
2516143022	Salinispora arenicola CNS-991, DSM 45545	scaffold1	1322623	1342470	terpene	19	19847	#N/A	Yes
2516143022	Salinispora arenicola CNS-991, DSM 45545	scaffold1	1343921	1378248	LAP, thiopeptide	31	34327	#N/A	Yes
2516143022	Salinispora arenicola CNS-991, DSM 45545	scaffold10	3997702	4017588	terpene	20	19886	#N/A	Yes
2516143022	Salinispora arenicola CNS-991, DSM 45545	scaffold11	1520272	1532063	siderophore	11	11791	#N/A	Yes
2516143022	Salinispora arenicola CNS-991, DSM 45545	scaffold13	1769645	1780605	butyrolactone	9	10960	#N/A	Yes
2516143022	Salinispora arenicola CNS-991, DSM 45545	scaffold13	5077234	5091984	NAGGN	11	14750	#N/A	Yes
2516143022	Salinispora arenicola CNS-991, DSM 45545	scaffold16	2224197	2273063	NRPS-like, RiPP-like, T1PKS	32	48866	#N/A	Yes
2516143022	Salinispora arenicola CNS-991, DSM 45545	scaffold17	5758459	5779356	terpene	20	20897	#N/A	Yes
2516143114	Streptomyces sp. PsTaAH-124	B086DRAFT_scaffold_0.1	57256	68714	RiPP-like	9	11458	#N/A	Yes
2516143114	Streptomyces sp. PsTaAH-124	B086DRAFT_scaffold_0.1	441029	453072	siderophore	7	12043	#N/A	Yes
2516143114	Streptomyces sp. PsTaAH-124	B086DRAFT_scaffold_3.4	160972	202832	NRPS-like	37	41860	#N/A	Yes
2516143114	Streptomyces sp. PsTaAH-124	B086DRAFT_scaffold_7.8	185982	235049	other, terpene	43	49067	#N/A	Yes
2516143114	Streptomyces sp. PsTaAH-124	B086DRAFT_scaffold_10.11	249978	260911	butyrolactone	9	10933	#N/A	Yes
2516143114	Streptomyces sp. PsTaAH-124	B086DRAFT_scaffold_13.14	47525	121255	NRPS, phosphonate	53	73730	#N/A	Yes
2516143114	Streptomyces sp. PsTaAH-124	B086DRAFT_scaffold_13.14	247664	258621	butyrolactone	10	10957	#N/A	Yes
2516143114	Streptomyces sp. PsTaAH-124	B086DRAFT_scaffold_15.16	174734	223557	NRPS-like, T1PKS	36	48823	#N/A	Yes
2516143114	Streptomyces sp. PsTaAH-124	B086DRAFT_scaffold_16.17	1	25947	RiPP-like, T1PKS	19	25946	#N/A	Yes
2516143114	Streptomyces sp. PsTaAH-124	B086DRAFT_scaffold_20.21	1	47393	NRPS, terpene	32	47392	#N/A	Yes
2516143114	Streptomyces sp. PsTaAH-124	B086DRAFT_scaffold_22.23	134255	163907	T1PKS	21	29652	#N/A	Yes
2516143114	Streptomyces sp. PsTaAH-124	B086DRAFT_scaffold_46.47	1	11655	T1PKS	2	11654	#N/A	Yes
2516493006	Streptomyces purpureus KA281, ATCC 21405	StrpuDRAFT_scaffold1.1	206059	226551	phenazine	19	20492	#N/A	Yes
2516493006	Streptomyces purpureus KA281, ATCC 21405	StrpuDRAFT_scaffold1.1	1407193	1417592	ectoine	10	10399	#N/A	Yes
2516493006	Streptomyces purpureus KA281, ATCC 21405	StrpuDRAFT_scaffold1.1	2371229	2433476	butyrolactone, NRPS-like, T1PKS	37	62247	#N/A	Yes
2516493006	Streptomyces purpureus KA281, ATCC 21405	StrpuDRAFT_scaffold1.10	2470855	2481839	butyrolactone	8	10984	#N/A	Yes
2516493006	Streptomyces purpureus KA281, ATCC 21405	StrpuDRAFT_scaffold1.11	2549114	2560002	siderophore	10	10888	#N/A	Yes
2516493006	Streptomyces purpureus KA281, ATCC 21405	StrpuDRAFT_scaffold1.13	4678406	4687183	melanin	13	8777	#N/A	Yes
2516493006	Streptomyces purpureus KA281, ATCC 21405	StrpuDRAFT_scaffold1.13	6531960	6542353	melanin	10	10393	#N/A	Yes
2516493006	Streptomyces purpureus KA281, ATCC 21405	StrpuDRAFT_scaffold1.14	5169025	5224760	CDPS, other	50	55735	#N/A	Yes
2516493006	Streptomyces purpureus KA281, ATCC 21405	StrpuDRAFT_scaffold1.14	6594308	6617644	indole	16	23336	#N/A	Yes
2516493006	Streptomyces purpureus KA281, ATCC 21405	StrpuDRAFT_scaffold1.18	5852707	5864024	RiPP-like	11	11317	#N/A	Yes
2516493006	Streptomyces purpureus KA281, ATCC 21405	StrpuDRAFT_scaffold1.19	5871928	5912846	other	36	40918	#N/A	Yes
2516493018	Mycobacterium sp. 155	B133DRAFT_scaffold1.1	3091836	3102634	RiPP-like	10	10798	#N/A	Yes
2516493022	Gordonia polyisoprenivorans HW436	A3OCDRAFT_chromosome1.1	1089911	1099423	RiPP-like	10	9512	#N/A	Yes
2516493022	Gordonia polyisoprenivorans HW436	A3OCDRAFT_chromosome1.1	3145823	3154181	butyrolactone	7	8358	#N/A	Yes
2516493022	Gordonia polyisoprenivorans HW436	A3OCDRAFT_chromosome1.10	3272274	3282709	ectoine	11	10435	#N/A	Yes
2516493022	Gordonia polyisoprenivorans HW436	A3OCDRAFT_chromosome1.14	5229622	5240423	RiPP-like	7	10801	#N/A	Yes
2516493022	Gordonia polyisoprenivorans HW436	A3OCDRAFT_chromosome1.17	6027149	6048073	terpene	18	20924	#N/A	Yes
2516493031	Actinopolyspora mortivallis HS-1, DSM 44261	ActmoDRAFT_scaffold1.1	366720	409133	other, T3PKS	42	42413	#N/A	Yes
2516493031	Actinopolyspora mortivallis HS-1, DSM 44261	ActmoDRAFT_scaffold1.1	728774	751282	lassopeptide	21	22508	#N/A	Yes
2516493031	Actinopolyspora mortivallis HS-1, DSM 44261	ActmoDRAFT_scaffold1.1	772318	782696	ectoine	12	10378	#N/A	Yes
2516493031	Actinopolyspora mortivallis HS-1, DSM 44261	ActmoDRAFT_scaffold1.1	827281	847809	linaridin	21	20528	#N/A	Yes
2516493031	Actinopolyspora mortivallis HS-1, DSM 44261	ActmoDRAFT_scaffold1.1	1209864	1228613	terpene	18	18749	#N/A	Yes
2516493031	Actinopolyspora mortivallis HS-1, DSM 44261	ActmoDRAFT_scaffold1.10	1393725	1403209	butyrolactone	8	9484	#N/A	Yes
2516493031	Actinopolyspora mortivallis HS-1, DSM 44261	ActmoDRAFT_scaffold1.10	4099063	4110872	siderophore	9	11809	#N/A	Yes
2516493031	Actinopolyspora mortivallis HS-1, DSM 44261	ActmoDRAFT_scaffold1.12	1508763	1575609	NRPS-like, other	59	66846	#N/A	Yes
2516493031	Actinopolyspora mortivallis HS-1, DSM 44261	ActmoDRAFT_scaffold1.13	1633507	1644470	butyrolactone	9	10963	#N/A	Yes
2516493031	Actinopolyspora mortivallis HS-1, DSM 44261	ActmoDRAFT_scaffold1.19	3643770	3684796	phenazine, PKS-like	32	41026	#N/A	Yes
2516653027	Rhodococcus pyridinivorans SB3094	Rpyr3094_MD2-SB3094_TCCTGAGC_L005_R1_001_paired_trimmed_paired_contig_2.2	1	57290	NRPS	30	57289	#N/A	Yes
2516653027	Rhodococcus pyridinivorans SB3094	Rpyr3094_MD2-SB3094_TCCTGAGC_L005_R1_001_paired_trimmed_paired_contig_4.4	361658	432950	NRPS, terpene	56	71292	#N/A	Yes
2516653027	Rhodococcus pyridinivorans SB3094	Rpyr3094_MD2-SB3094_TCCTGAGC_L005_R1_001_paired_trimmed_paired_contig_6.6	148061	169030	terpene	15	20969	#N/A	Yes
2516653027	Rhodococcus pyridinivorans SB3094	Rpyr3094_MD2-SB3094_TCCTGAGC_L005_R1_001_paired_trimmed_paired_contig_12.12	207118	265523	NRPS, RiPP-like	42	58405	#N/A	Yes
2516653042	Salinispora pacifica DSM 45546	Salpac5DRAFT_scaffold1.1	198757	250300	NRPS-like, RiPP-like, T1PKS	35	51543	#N/A	Yes
2516653042	Salinispora pacifica DSM 45546	Salpac5DRAFT_scaffold1.1	1471946	1544281	NRPS	69	72335	#N/A	Yes
2516653042	Salinispora pacifica DSM 45546	Salpac5DRAFT_scaffold1.1	1884386	1954750	NRPS, terpene	57	70364	#N/A	Yes
2516653042	Salinispora pacifica DSM 45546	Salpac5DRAFT_scaffold1.1	3018427	3033186	NAGGN	13	14759	#N/A	Yes
2516653042	Salinispora pacifica DSM 45546	Salpac5DRAFT_scaffold1.10	5045139	5056930	siderophore	10	11791	#N/A	Yes
2516653042	Salinispora pacifica DSM 45546	Salpac5DRAFT_scaffold1.11	4243157	4254126	butyrolactone	12	10969	#N/A	Yes
2516653042	Salinispora pacifica DSM 45546	Salpac5DRAFT_scaffold1.16	4704211	4745324	NRPS	34	41113	#N/A	Yes
2516653049	Sporichthya polymorpha DSM 43042	SpopoDRAFT_scaffold1.1	3857832	3868642	RiPP-like	9	10810	#N/A	Yes
2516653049	Sporichthya polymorpha DSM 43042	SpopoDRAFT_scaffold1.1	4660444	4681449	terpene	23	21005	#N/A	Yes
2516653079	Haloglycomyces albus DSM 45210	HalalDRAFT_chromosome1.1	340240	386439	arylpolyene, ladderane	49	46199	#N/A	Yes
2516653079	Haloglycomyces albus DSM 45210	HalalDRAFT_chromosome1.1	1930703	1941123	ectoine	8	10420	#N/A	Yes
2516653079	Haloglycomyces albus DSM 45210	HalalDRAFT_chromosome1.1	3341563	3353333	siderophore	9	11770	#N/A	Yes
2517093007	Frankia elaeagni BMG5.12	B207DRAFT_scaffold_1.2	286992	328117	other	34	41125	#N/A	Yes
2517093007	Frankia elaeagni BMG5.12	B207DRAFT_scaffold_10.11	44406	95817	other, T1PKS	41	51411	#N/A	Yes
2517093007	Frankia elaeagni BMG5.12	B207DRAFT_scaffold_13.14	155112	166066	RiPP-like	8	10954	#N/A	Yes
2517093016	Saccharomonospora saliphila YIM 90502	SacsaDRAFT_Scaffold30.56	1	15158	siderophore, terpene	13	15157	#N/A	Yes
2517093016	Saccharomonospora saliphila YIM 90502	SacsaDRAFT_Scaffold16.131	1	11665	terpene	13	11664	#N/A	Yes
2517093034	Amycolatopsis mediterranei S699	CP003729	2476303	2496933	terpene	19	20630	#N/A	Yes
2517093034	Amycolatopsis mediterranei S699	CP003729	2841207	2850378	RiPP-like	10	9171	#N/A	Yes
2517093034	Amycolatopsis mediterranei S699	CP003729	2879915	2891646	siderophore	8	11731	#N/A	Yes
2517093034	Amycolatopsis mediterranei S699	CP0037290	5753177	5763978	butyrolactone	7	10801	#N/A	Yes
2517093034	Amycolatopsis mediterranei S699	CP0037290	8654399	8676407	redox-cofactor	22	22008	#N/A	Yes
2517093034	Amycolatopsis mediterranei S699	CP0037292	5974404	6074002	NRPS, NRPS-like, oligosaccharide, other, T2PKS	83	99598	#N/A	Yes
2517093034	Amycolatopsis mediterranei S699	CP0037292	9439442	9449835	ectoine	5	10393	#N/A	Yes
2517093034	Amycolatopsis mediterranei S699	CP0037294	4302649	4354059	NRPS, nucleoside	44	51410	#N/A	Yes
2517093034	Amycolatopsis mediterranei S699	CP0037296	7079616	7100567	indole	22	20951	#N/A	Yes
2517093034	Amycolatopsis mediterranei S699	CP0037297	7267808	7278627	RiPP-like	8	10819	#N/A	Yes
2517093034	Amycolatopsis mediterranei S699	CP0037298	7558925	7645433	T1PKS, thiopeptide	72	86508	#N/A	Yes
2517093035	Corynebacterium ulcerans 0102	AP012284	1235842	1249229	siderophore	11	13387	#N/A	Yes
2517093035	Corynebacterium ulcerans 0102	AP012284	2534707	2555841	terpene	17	21134	#N/A	Yes
2517287019	Salinispora pacifica DSM 45544	Salpac3DRAFT_Scaffold1.1	2	57421	RRE-containing, T1PKS	31	57419	#N/A	Yes
2517287019	Salinispora pacifica DSM 45544	Salpac3DRAFT_Scaffold1.1	115195	160075	T1PKS	35	44880	#N/A	Yes
2517287019	Salinispora pacifica DSM 45544	Salpac3DRAFT_Scaffold1.11	5118919	5177916	NRPS	52	58997	#N/A	Yes
2517287019	Salinispora pacifica DSM 45544	Salpac3DRAFT_Scaffold1.12	5232011	5242971	butyrolactone	12	10960	#N/A	Yes
2517287019	Salinispora pacifica DSM 45544	Salpac3DRAFT_Scaffold1.13	2054206	2120278	NRPS-like, T3PKS	59	66072	#N/A	Yes
2517287019	Salinispora pacifica DSM 45544	Salpac3DRAFT_Scaffold1.13	5278452	5357320	other, T1PKS	57	78868	#N/A	Yes
2517287019	Salinispora pacifica DSM 45544	Salpac3DRAFT_Scaffold1.15	2463332	2571332	lanthipeptide-class-iii, lipolanthine, NRPS, T1PKS	84	108000	#N/A	Yes
2517287019	Salinispora pacifica DSM 45544	Salpac3DRAFT_Scaffold1.16	3261039	3329905	NRPS, terpene	55	68866	#N/A	Yes
2517287019	Salinispora pacifica DSM 45544	Salpac3DRAFT_Scaffold1.19	4858015	4910227	NRPS-like, RiPP-like, T1PKS	34	52212	#N/A	Yes
2517287020	Amycolatopsis benzoatilytica DSM 43387	AmybeDRAFT_scaffold1.1	508646	529045	terpene	19	20399	#N/A	Yes
2517287020	Amycolatopsis benzoatilytica DSM 43387	AmybeDRAFT_scaffold1.1	834580	845049	RiPP-like	11	10469	#N/A	Yes
2517287020	Amycolatopsis benzoatilytica DSM 43387	AmybeDRAFT_scaffold1.1	866094	877888	siderophore	7	11794	#N/A	Yes
2517287020	Amycolatopsis benzoatilytica DSM 43387	AmybeDRAFT_scaffold1.1	996324	1016876	terpene	18	20552	#N/A	Yes
2517287020	Amycolatopsis benzoatilytica DSM 43387	AmybeDRAFT_scaffold1.1	1552656	1580685	lanthipeptide-class-iii, redox-cofactor	33	28029	#N/A	Yes
2517287020	Amycolatopsis benzoatilytica DSM 43387	AmybeDRAFT_scaffold1.1	1626087	1706379	NRPS, nucleoside	49	80292	#N/A	Yes
2517287020	Amycolatopsis benzoatilytica DSM 43387	AmybeDRAFT_scaffold1.10	6649655	6678885	indole, lanthipeptide-class-iii	28	29230	#N/A	Yes
2517287020	Amycolatopsis benzoatilytica DSM 43387	AmybeDRAFT_scaffold1.11	7016955	7039389	lassopeptide	25	22434	#N/A	Yes
2517287020	Amycolatopsis benzoatilytica DSM 43387	AmybeDRAFT_scaffold1.12	7838284	7848680	ectoine	5	10396	#N/A	Yes
2517287020	Amycolatopsis benzoatilytica DSM 43387	AmybeDRAFT_scaffold1.13	8341000	8351798	RiPP-like	10	10798	#N/A	Yes
2517287020	Amycolatopsis benzoatilytica DSM 43387	AmybeDRAFT_scaffold1.17	4262915	4284983	redox-cofactor	21	22068	#N/A	Yes
2517287020	Amycolatopsis benzoatilytica DSM 43387	AmybeDRAFT_scaffold1.18	5830439	5871480	butyrolactone, PKS-like	41	41041	#N/A	Yes
2517287023	Salinispora pacifica DSM 45548	Salpac2DRAFT_Scaffold1.2	1269920	1281711	siderophore	10	11791	#N/A	Yes
2517287023	Salinispora pacifica DSM 45548	Salpac2DRAFT_Scaffold1.20	3370552	3391485	terpene	23	20933	#N/A	Yes
2517287023	Salinispora pacifica DSM 45548	Salpac2DRAFT_Scaffold1.21	4104963	4153102	arylpolyene, ladderane, lanthipeptide-class-iii, lipolanthine	43	48139	#N/A	Yes
2517287023	Salinispora pacifica DSM 45548	Salpac2DRAFT_Scaffold1.22	4452188	4466947	NAGGN	13	14759	#N/A	Yes
2517287026	Actinopolyspora halophila DSM 43834	ActhaDRAFT_contig1.1	2831123	2872269	other	33	41146	#N/A	Yes
2517287026	Actinopolyspora halophila DSM 43834	ActhaDRAFT_contig1.1	3112520	3135124	lassopeptide	21	22604	#N/A	Yes
2517287026	Actinopolyspora halophila DSM 43834	ActhaDRAFT_contig1.11	3800822	3822058	terpene	18	21236	#N/A	Yes
2517287026	Actinopolyspora halophila DSM 43834	ActhaDRAFT_contig1.12	4899711	4919918	RRE-containing	20	20207	#N/A	Yes
2517287026	Actinopolyspora halophila DSM 43834	ActhaDRAFT_contig1.13	5129152	5140958	siderophore	11	11806	#N/A	Yes
2517287032	Arthrobacter sp. MA-N2	A3M3DRAFT_scaffold1.1	2888927	2916816	betalactone	30	27889	#N/A	Yes
2517434006	Brevibacterium casei S18	S272_Contig05.5	78035	88437	ectoine	10	10402	#N/A	Yes
2517434006	Brevibacterium casei S18	S272_Contig14.14	46047	66959	terpene	19	20912	#N/A	Yes
2517434008	Salinispora pacifica DSM 45549	Salpac6DRAFT_scaffold1.1	724882	774686	other, T1PKS	45	49804	#N/A	Yes
2517434008	Salinispora pacifica DSM 45549	Salpac6DRAFT_scaffold1.1	1530733	1553943	indole	14	23210	#N/A	Yes
2517434008	Salinispora pacifica DSM 45549	Salpac6DRAFT_scaffold1.1	1798073	1821353	lanthipeptide-class-i	18	23280	#N/A	Yes
2517434008	Salinispora pacifica DSM 45549	Salpac6DRAFT_scaffold1.1	2951148	2973815	lanthipeptide-class-ii	21	22667	#N/A	Yes
2517434008	Salinispora pacifica DSM 45549	Salpac6DRAFT_scaffold1.1	3060198	3074957	NAGGN	12	14759	#N/A	Yes
2517434008	Salinispora pacifica DSM 45549	Salpac6DRAFT_scaffold1.1	3242399	3312830	NRPS, other	53	70431	#N/A	Yes
2517434008	Salinispora pacifica DSM 45549	Salpac6DRAFT_scaffold1.1	4106351	4179820	NRPS, terpene	62	73469	#N/A	Yes
2517434008	Salinispora pacifica DSM 45549	Salpac6DRAFT_scaffold1.10	4487856	4560259	butyrolactone, T2PKS	68	72403	#N/A	Yes
2517434008	Salinispora pacifica DSM 45549	Salpac6DRAFT_scaffold1.12	4775934	4787725	siderophore	10	11791	#N/A	Yes
2517434008	Salinispora pacifica DSM 45549	Salpac6DRAFT_scaffold1.14	4888103	4909363	terpene	18	21260	#N/A	Yes
2517434013	Amycolatopsis balhimycina FH 1894	A3CEDRAFT_scaffold1.1	1365301	1455365	NRPS, nucleoside, T2PKS	77	90064	#N/A	Yes
2517434013	Amycolatopsis balhimycina FH 1894	A3CEDRAFT_scaffold1.12	3609362	3631370	redox-cofactor	22	22008	#N/A	Yes
2517434013	Amycolatopsis balhimycina FH 1894	A3CEDRAFT_scaffold1.13	4388936	4398639	ectoine	6	9703	#N/A	Yes
2517434013	Amycolatopsis balhimycina FH 1894	A3CEDRAFT_scaffold1.14	9442219	9452627	ectoine	8	10408	#N/A	Yes
2517434013	Amycolatopsis balhimycina FH 1894	A3CEDRAFT_scaffold1.16	7608070	7627668	terpene	20	19598	#N/A	Yes
2517434013	Amycolatopsis balhimycina FH 1894	A3CEDRAFT_scaffold1.17	7989563	7999768	RiPP-like	11	10205	#N/A	Yes
2517434013	Amycolatopsis balhimycina FH 1894	A3CEDRAFT_scaffold1.17	10366915	10414638	NRPS, terpene	29	47723	#N/A	Yes
2517434013	Amycolatopsis balhimycina FH 1894	A3CEDRAFT_scaffold1.18	8031704	8043435	siderophore	8	11731	#N/A	Yes
2517434013	Amycolatopsis balhimycina FH 1894	A3CEDRAFT_scaffold1.19	8242011	8347123	ectoine, NRPS, T1PKS	56	105112	#N/A	Yes
2517572101	Frankia sp. DC12	FraDC12DRAFT_scaffold1.1	731341	753598	lassopeptide, RRE-containing	20	22257	#N/A	Yes
2517572101	Frankia sp. DC12	FraDC12DRAFT_scaffold1.1	1921233	1942818	ranthipeptide	14	21585	#N/A	Yes
2517572101	Frankia sp. DC12	FraDC12DRAFT_scaffold1.1	3008531	3033914	lanthipeptide-class-i	20	25383	#N/A	Yes
2517572101	Frankia sp. DC12	FraDC12DRAFT_scaffold1.1	3042216	3065199	lassopeptide	16	22983	#N/A	Yes
2517572101	Frankia sp. DC12	FraDC12DRAFT_scaffold1.12	5885101	5905504	terpene	15	20403	#N/A	Yes
2517572101	Frankia sp. DC12	FraDC12DRAFT_scaffold1.14	6194478	6216821	terpene	17	22343	#N/A	Yes
2517572122	Arthrobacter sp. 131MFCol6.1	C566DRAFT_scaffold00001.1	268067	295980	betalactone	29	27913	#N/A	Yes
2517572124	Arthrobacter sp. 161MFSha2.1	C567DRAFT_scaffold00009.9	93508	105404	siderophore	12	11896	#N/A	Yes
2517572137	Salinispora arenicola CNT005	B110DRAFT_scaffold00002.2	165988	180738	NAGGN	11	14750	#N/A	Yes
2517572137	Salinispora arenicola CNT005	B110DRAFT_scaffold00008.8	177125	246777	NRPS, NRPS-like	50	69652	#N/A	Yes
2517572137	Salinispora arenicola CNT005	B110DRAFT_scaffold00009.9	118203	139454	terpene	19	21251	#N/A	Yes
2517572137	Salinispora arenicola CNT005	B110DRAFT_scaffold00009.9	140266	174608	LAP, thiopeptide	28	34342	#N/A	Yes
2517572137	Salinispora arenicola CNT005	B110DRAFT_scaffold00012.12	61456	110985	NRPS-like, RiPP-like, T1PKS	31	49529	#N/A	Yes
2517572137	Salinispora arenicola CNT005	B110DRAFT_scaffold00022.22	17752	72612	T1PKS, terpene	47	54860	#N/A	Yes
2517572149	Micromonospora sp. CNB394	C569DRAFT_scaffold00001.1	547193	568396	terpene	23	21203	#N/A	Yes
2517572149	Micromonospora sp. CNB394	C569DRAFT_scaffold00013.13	43297	55082	siderophore	8	11785	#N/A	Yes
2517572149	Micromonospora sp. CNB394	C569DRAFT_scaffold00013.13	73540	138665	NRPS, NRPS-like, PKS-like, T1PKS	45	65125	#N/A	Yes
2517572149	Micromonospora sp. CNB394	C569DRAFT_scaffold00016.16	36095	103097	NRPS, NRPS-like, T1PKS	54	67002	#N/A	Yes
2517572149	Micromonospora sp. CNB394	C569DRAFT_scaffold00026.26	1	80777	NRPS, NRPS-like, T1PKS, T2PKS	63	80776	#N/A	Yes
2517572149	Micromonospora sp. CNB394	C569DRAFT_scaffold00028.28	37587	62151	RiPP-like, terpene	27	24564	#N/A	Yes
2517572149	Micromonospora sp. CNB394	C569DRAFT_scaffold00037.37	1	50925	NRPS	27	50924	#N/A	Yes
2517572149	Micromonospora sp. CNB394	C569DRAFT_scaffold00046.46	7922	32152	lanthipeptide-class-i	25	24230	#N/A	Yes
2517572155	Salinispora pacifica CNQ768	C581DRAFT_scaffold00001.1	76738	101368	lanthipeptide-class-i	18	24630	#N/A	Yes
2517572155	Salinispora pacifica CNQ768	C581DRAFT_scaffold00003.3	4284	50095	T1PKS	33	45811	#N/A	Yes
2517572155	Salinispora pacifica CNQ768	C581DRAFT_scaffold00007.7	1	42290	NRPS	28	42289	#N/A	Yes
2517572155	Salinispora pacifica CNQ768	C581DRAFT_scaffold00007.7	55235	66195	butyrolactone	12	10960	#N/A	Yes
2517572155	Salinispora pacifica CNQ768	C581DRAFT_scaffold00007.7	95782	149862	other, T1PKS	48	54080	#N/A	Yes
2517572155	Salinispora pacifica CNQ768	C581DRAFT_scaffold00009.9	63058	115473	NRPS-like, RiPP-like, T1PKS	34	52415	#N/A	Yes
2517572155	Salinispora pacifica CNQ768	C581DRAFT_scaffold00021.21	11633	78926	NRPS-like, T3PKS	57	67293	#N/A	Yes
2517572155	Salinispora pacifica CNQ768	C581DRAFT_scaffold00023.23	6705	76101	NRPS, terpene	57	69396	#N/A	Yes
2517572155	Salinispora pacifica CNQ768	C581DRAFT_scaffold00025.25	2432	63275	lanthipeptide-class-iii, lipolanthine, NRPS, T1PKS	40	60843	#N/A	Yes
2517572155	Salinispora pacifica CNQ768	C581DRAFT_scaffold00047.47	1	35863	NRPS	7	35862	#N/A	Yes
2517572155	Salinispora pacifica CNQ768	C581DRAFT_scaffold00059.59	1	19677	T1PKS	11	19676	#N/A	Yes
2517572158	Salinispora pacifica CNT045	C554DRAFT_scaffold00001.1	22117	62736	NRPS	33	40619	#N/A	Yes
2517572158	Salinispora pacifica CNT045	C554DRAFT_scaffold00002.2	109060	130392	terpene	18	21332	#N/A	Yes
2517572158	Salinispora pacifica CNT045	C554DRAFT_scaffold00002.2	131186	165594	LAP, thiopeptide	29	34408	#N/A	Yes
2517572158	Salinispora pacifica CNT045	C554DRAFT_scaffold00002.2	269046	280837	siderophore	10	11791	#N/A	Yes
2517572158	Salinispora pacifica CNT045	C554DRAFT_scaffold00007.7	102296	143892	NRPS-like	43	41596	#N/A	Yes
2517572158	Salinispora pacifica CNT045	C554DRAFT_scaffold00015.15	80378	136621	NRPS, T1PKS	36	56243	#N/A	Yes
2517572158	Salinispora pacifica CNT045	C554DRAFT_scaffold00020.20	77535	98468	terpene	21	20933	#N/A	Yes
2517572160	Salinispora pacifica CNT584	C582DRAFT_scaffold00001.1	242677	254468	siderophore	10	11791	#N/A	Yes
2517572160	Salinispora pacifica CNT584	C582DRAFT_scaffold00005.5	173975	196986	guanidinotides	20	23011	#N/A	Yes
2517572160	Salinispora pacifica CNT584	C582DRAFT_scaffold00009.9	170326	194300	NRPS	24	23974	#N/A	Yes
2517572160	Salinispora pacifica CNT584	C582DRAFT_scaffold00010.10	90164	162650	butyrolactone, T2PKS	68	72486	#N/A	Yes
2517572160	Salinispora pacifica CNT584	C582DRAFT_scaffold00021.21	4654	47948	NRPS-like	40	43294	#N/A	Yes
2517572160	Salinispora pacifica CNT584	C582DRAFT_scaffold00023.23	53307	76801	blactam	16	23494	#N/A	Yes
2517572167	Streptomyces sp. CNT372	C593DRAFT_scaffold00001.1	240091	273037	LAP, thiopeptide	29	32946	#N/A	Yes
2517572167	Streptomyces sp. CNT372	C593DRAFT_scaffold00001.1	605984	616542	melanin	10	10558	#N/A	Yes
2517572167	Streptomyces sp. CNT372	C593DRAFT_scaffold00007.7	79968	90394	melanin	8	10426	#N/A	Yes
2517572167	Streptomyces sp. CNT372	C593DRAFT_scaffold00007.7	109474	165636	T1PKS, T3PKS, terpene	41	56162	#N/A	Yes
2517572167	Streptomyces sp. CNT372	C593DRAFT_scaffold00015.15	1557	12532	butyrolactone	12	10975	#N/A	Yes
2517572184	Streptomyces sp. CNY228	D330DRAFT_scaffold00001.1	289110	299326	RiPP-like	6	10216	#N/A	Yes
2517572184	Streptomyces sp. CNY228	D330DRAFT_scaffold00007.7	22855	99639	NRPS, NRPS-like, terpene	57	76784	#N/A	Yes
2517572184	Streptomyces sp. CNY228	D330DRAFT_scaffold00009.9	23852	70897	amglyccycl, butyrolactone, PKS-like	39	47045	#N/A	Yes
2517572190	Streptomyces sp. CNT302	D329DRAFT_scaffold00001.1	17926	69215	NRPS	29	51289	#N/A	Yes
2517572190	Streptomyces sp. CNT302	D329DRAFT_scaffold00001.1	336647	346724	RiPP-like	8	10077	#N/A	Yes
2517572190	Streptomyces sp. CNT302	D329DRAFT_scaffold00001.1	894679	904946	RiPP-like	7	10267	#N/A	Yes
2517572190	Streptomyces sp. CNT302	D329DRAFT_scaffold00004.4	367341	379123	siderophore	9	11782	#N/A	Yes
2517572190	Streptomyces sp. CNT302	D329DRAFT_scaffold00007.7	67204	110504	NRPS	36	43300	#N/A	Yes
2517572194	Salinispora pacifica DSM 45543	SALPACDRAFT_scaffold1.1	614475	650415	NRPS-like	35	35940	#N/A	Yes
2517572194	Salinispora pacifica DSM 45543	SALPACDRAFT_scaffold1.1	946859	961618	NAGGN	12	14759	#N/A	Yes
2517572194	Salinispora pacifica DSM 45543	SALPACDRAFT_scaffold1.1	2161185	2172154	butyrolactone	13	10969	#N/A	Yes
2517572194	Salinispora pacifica DSM 45543	SALPACDRAFT_scaffold1.10	2564326	2604960	NRPS	33	40634	#N/A	Yes
2517572194	Salinispora pacifica DSM 45543	SALPACDRAFT_scaffold1.12	2737653	2758018	terpene	19	20365	#N/A	Yes
2517572194	Salinispora pacifica DSM 45543	SALPACDRAFT_scaffold1.13	2762346	2796739	LAP, thiopeptide	28	34393	#N/A	Yes
2517572194	Salinispora pacifica DSM 45543	SALPACDRAFT_scaffold1.13	4839658	4880444	NRPS	36	40786	#N/A	Yes
2517572194	Salinispora pacifica DSM 45543	SALPACDRAFT_scaffold1.15	2901868	2913659	siderophore	10	11791	#N/A	Yes
2517572194	Salinispora pacifica DSM 45543	SALPACDRAFT_scaffold1.15	5230477	5301851	NRPS, terpene	57	71374	#N/A	Yes
2517572194	Salinispora pacifica DSM 45543	SALPACDRAFT_scaffold1.17	3129204	3201684	T2PKS	76	72480	#N/A	Yes
2517572211	Salinispora tropica CNB476	B098DRAFT_scaffold00001.1	117258	132020	NAGGN	12	14762	#N/A	Yes
2517572211	Salinispora tropica CNB476	B098DRAFT_scaffold00002.2	248206	259997	siderophore	10	11791	#N/A	Yes
2517572211	Salinispora tropica CNB476	B098DRAFT_scaffold00011.11	62055	112884	NRPS-like, RiPP-like, T1PKS	32	50829	#N/A	Yes
2517572211	Salinispora tropica CNB476	B098DRAFT_scaffold00017.17	11859	79496	NRPS, terpene	50	67637	#N/A	Yes
2517572212	Salinispora tropica CNB536	B099DRAFT_scaffold00001.1	117500	132250	NAGGN	12	14750	#N/A	Yes
2517572212	Salinispora tropica CNB536	B099DRAFT_scaffold00004.4	149554	200498	NRPS-like, RiPP-like, T1PKS	33	50944	#N/A	Yes
2517572212	Salinispora tropica CNB536	B099DRAFT_scaffold00007.7	90208	101999	siderophore	10	11791	#N/A	Yes
2517572239	Streptomyces bottropensis ATCC 25435	StrboDRAFT_scaffold1.1	354824	379460	lanthipeptide-class-i	24	24636	#N/A	Yes
2517572239	Streptomyces bottropensis ATCC 25435	StrboDRAFT_scaffold1.1	2190313	2200327	siderophore	7	10014	#N/A	Yes
2517572239	Streptomyces bottropensis ATCC 25435	StrboDRAFT_scaffold1.1	2296676	2369168	PKS-like, T2PKS	61	72492	#N/A	Yes
2517572239	Streptomyces bottropensis ATCC 25435	StrboDRAFT_scaffold1.1	2371843	2392283	terpene	20	20440	#N/A	Yes
2517572239	Streptomyces bottropensis ATCC 25435	StrboDRAFT_scaffold1.1	2457152	2467354	RiPP-like	11	10202	#N/A	Yes
2517572239	Streptomyces bottropensis ATCC 25435	StrboDRAFT_scaffold1.10	3163805	3174210	ectoine	10	10405	#N/A	Yes
2517572239	Streptomyces bottropensis ATCC 25435	StrboDRAFT_scaffold1.12	5864143	5888635	lanthipeptide-class-iii, RiPP-like	15	24492	#N/A	Yes
2517572239	Streptomyces bottropensis ATCC 25435	StrboDRAFT_scaffold1.13	6187306	6197588	butyrolactone	9	10282	#N/A	Yes
2517572239	Streptomyces bottropensis ATCC 25435	StrboDRAFT_scaffold1.15	4487094	4507718	linaridin	22	20624	#N/A	Yes
2517572239	Streptomyces bottropensis ATCC 25435	StrboDRAFT_scaffold1.17	4643360	4708038	melanin, NRPS	47	64678	#N/A	Yes
2517572239	Streptomyces bottropensis ATCC 25435	StrboDRAFT_scaffold1.17	7515748	7526204	melanin	12	10456	#N/A	Yes
2517572239	Streptomyces bottropensis ATCC 25435	StrboDRAFT_scaffold1.18	7654559	7666332	siderophore	9	11773	#N/A	Yes
2517572242	Amycolatopsis methanolica 239, DSM 44096	AmymeDRAFT_contig1.1	150078	173189	betalactone	22	23111	#N/A	Yes
2517572242	Amycolatopsis methanolica 239, DSM 44096	AmymeDRAFT_contig1.1	1135592	1155475	terpene	21	19883	#N/A	Yes
2517572242	Amycolatopsis methanolica 239, DSM 44096	AmymeDRAFT_contig1.1	2224290	2245394	indole	20	21104	#N/A	Yes
2517572242	Amycolatopsis methanolica 239, DSM 44096	AmymeDRAFT_contig1.1	2353503	2375577	redox-cofactor	23	22074	#N/A	Yes
2517572242	Amycolatopsis methanolica 239, DSM 44096	AmymeDRAFT_contig1.1	2543599	2555354	siderophore	9	11755	#N/A	Yes
2517572242	Amycolatopsis methanolica 239, DSM 44096	AmymeDRAFT_contig1.1	2570206	2581025	RiPP-like	11	10819	#N/A	Yes
2517572242	Amycolatopsis methanolica 239, DSM 44096	AmymeDRAFT_contig1.10	2774237	2795730	ranthipeptide	22	21493	#N/A	Yes
2517572242	Amycolatopsis methanolica 239, DSM 44096	AmymeDRAFT_contig1.12	4265430	4275844	ectoine	9	10414	#N/A	Yes
2517572242	Amycolatopsis methanolica 239, DSM 44096	AmymeDRAFT_contig1.16	6146330	6170812	lanthipeptide-class-i	22	24482	#N/A	Yes
2517572242	Amycolatopsis methanolica 239, DSM 44096	AmymeDRAFT_contig1.17	6427211	6450602	betalactone	19	23391	#N/A	Yes
2518285526	Streptomyces viridosporus T7A, ATCC 39115	StrvirDRAFT_SVC.3	553184	563400	RiPP-like	8	10216	#N/A	Yes
2518285526	Streptomyces viridosporus T7A, ATCC 39115	StrvirDRAFT_SVC.3	1444819	1458089	siderophore	10	13270	#N/A	Yes
2518285526	Streptomyces viridosporus T7A, ATCC 39115	StrvirDRAFT_SVC.4	182398	193305	RiPP-like	8	10907	#N/A	Yes
2518285526	Streptomyces viridosporus T7A, ATCC 39115	StrvirDRAFT_SVC.4	491321	502891	siderophore	9	11570	#N/A	Yes
2518285526	Streptomyces viridosporus T7A, ATCC 39115	StrvirDRAFT_SVC.4	3258872	3270645	siderophore	8	11773	#N/A	Yes
2518285526	Streptomyces viridosporus T7A, ATCC 39115	StrvirDRAFT_SVC.4	3336165	3346621	melanin	13	10456	#N/A	Yes
2518285526	Streptomyces viridosporus T7A, ATCC 39115	StrvirDRAFT_SVC.40	3829485	3851946	lassopeptide	18	22461	#N/A	Yes
2518285526	Streptomyces viridosporus T7A, ATCC 39115	StrvirDRAFT_SVC.40	6320600	6342445	terpene	23	21845	#N/A	Yes
2518285526	Streptomyces viridosporus T7A, ATCC 39115	StrvirDRAFT_SVC.41	4303009	4313408	ectoine	9	10399	#N/A	Yes
2518285526	Streptomyces viridosporus T7A, ATCC 39115	StrvirDRAFT_SVC.47	5968130	6016575	furan, NRPS-like, T1PKS	46	48445	#N/A	Yes
2518285526	Streptomyces viridosporus T7A, ATCC 39115	StrvirDRAFT_SVC.5	11870	62373	other, T1PKS	40	50503	#N/A	Yes
2518285535	Streptomyces sp. CNB091	D581DRAFT_scaffold00001.1	584496	595294	RiPP-like	10	10798	#N/A	Yes
2518285535	Streptomyces sp. CNB091	D581DRAFT_scaffold00001.1	775897	786383	melanin	8	10486	#N/A	Yes
2518285535	Streptomyces sp. CNB091	D581DRAFT_scaffold00002.2	337866	348292	melanin	8	10426	#N/A	Yes
2518285535	Streptomyces sp. CNB091	D581DRAFT_scaffold00003.3	323506	364625	T3PKS	39	41119	#N/A	Yes
2518285535	Streptomyces sp. CNB091	D581DRAFT_scaffold00012.12	293989	305768	siderophore	10	11779	#N/A	Yes
2518285535	Streptomyces sp. CNB091	D581DRAFT_scaffold00018.18	75077	137429	betalactone, NRPS-like, terpene	49	62352	#N/A	Yes
2518285535	Streptomyces sp. CNB091	D581DRAFT_scaffold00020.20	123942	166305	lanthipeptide-class-v	43	42363	#N/A	Yes
2518285536	Streptomyces sp. CNS615	D583DRAFT_scaffold00001.1	163119	170798	RiPP-like	7	7679	#N/A	Yes
2518285536	Streptomyces sp. CNS615	D583DRAFT_scaffold00001.1	737894	749472	RiPP-like	8	11578	#N/A	Yes
2518285536	Streptomyces sp. CNS615	D583DRAFT_scaffold00036.36	17631	41412	NRPS	17	23781	#N/A	Yes
2518285551	Salinispora arenicola CNP105	C572DRAFT_scaffold00004.4	64063	113374	NRPS-like, RiPP-like, T1PKS	31	49311	#N/A	Yes
2518285551	Salinispora arenicola CNP105	C572DRAFT_scaffold00007.7	254373	265333	butyrolactone	11	10960	#N/A	Yes
2518285551	Salinispora arenicola CNP105	C572DRAFT_scaffold00012.12	37799	58696	terpene	21	20897	#N/A	Yes
2518285551	Salinispora arenicola CNP105	C572DRAFT_scaffold00016.16	86193	120535	LAP, thiopeptide	31	34342	#N/A	Yes
2518285552	Salinispora arenicola CNP193	C571DRAFT_scaffold00007.7	57677	69468	siderophore	11	11791	#N/A	Yes
2518285552	Salinispora arenicola CNP193	C571DRAFT_scaffold00017.17	57107	78358	terpene	19	21251	#N/A	Yes
2518285552	Salinispora arenicola CNP193	C571DRAFT_scaffold00040.40	1736	27011	lanthipeptide-class-i	33	25275	#N/A	Yes
2518285559	Salinispora arenicola CNY256	C578DRAFT_scaffold00001.1	60876	110153	NRPS-like, RiPP-like, T1PKS	32	49277	#N/A	Yes
2518285559	Salinispora arenicola CNY256	C578DRAFT_scaffold00004.4	240739	299264	T1PKS, terpene	49	58525	#N/A	Yes
2518285559	Salinispora arenicola CNY256	C578DRAFT_scaffold00005.5	131087	142878	siderophore	11	11791	#N/A	Yes
2518285559	Salinispora arenicola CNY256	C578DRAFT_scaffold00012.12	49509	70760	terpene	19	21251	#N/A	Yes
2518285560	Salinispora arenicola CNY260	C579DRAFT_scaffold00001.1	50932	71829	terpene	14	20897	#N/A	Yes
2518285560	Salinispora arenicola CNY260	C579DRAFT_scaffold00001.1	396361	416634	RRE-containing	20	20273	#N/A	Yes
2518285560	Salinispora arenicola CNY260	C579DRAFT_scaffold00002.2	61156	110639	NRPS-like, RiPP-like, T1PKS	32	49483	#N/A	Yes
2518285560	Salinispora arenicola CNY260	C579DRAFT_scaffold00003.3	335893	347684	siderophore	11	11791	#N/A	Yes
2518285560	Salinispora arenicola CNY260	C579DRAFT_scaffold00006.6	311	12278	lanthipeptide-class-i	11	11967	#N/A	Yes
2518285560	Salinispora arenicola CNY260	C579DRAFT_scaffold00009.9	42272	153364	NRPS, T1PKS, terpene	91	111092	#N/A	Yes
2518285560	Salinispora arenicola CNY260	C579DRAFT_scaffold00011.11	86536	109746	indole	14	23210	#N/A	Yes
2518285560	Salinispora arenicola CNY260	C579DRAFT_scaffold00016.16	57358	91730	LAP, thiopeptide	30	34372	#N/A	Yes
2518285560	Salinispora arenicola CNY260	C579DRAFT_scaffold00030.30	1	32527	NRPS-like	37	32526	#N/A	Yes
2518285561	Salinispora pacifica CNR942	C549DRAFT_scaffold00001.1	4584	124782	arylpolyene, NRPS, other, T1PKS	96	120198	#N/A	Yes
2518285561	Salinispora pacifica CNR942	C549DRAFT_scaffold00001.1	323317	335108	siderophore	10	11791	#N/A	Yes
2518285561	Salinispora pacifica CNR942	C549DRAFT_scaffold00009.9	22635	95115	butyrolactone, T2PKS	73	72480	#N/A	Yes
2518285561	Salinispora pacifica CNR942	C549DRAFT_scaffold00013.13	57911	108158	NRPS-like, RiPP-like, T1PKS	34	50247	#N/A	Yes
2518285561	Salinispora pacifica CNR942	C549DRAFT_scaffold00028.28	2626	51877	butyrolactone, NRPS	43	49251	#N/A	Yes
2518285562	Salinispora pacifica CNS055	C550DRAFT_scaffold00001.1	257964	292399	LAP, thiopeptide	29	34435	#N/A	Yes
2518285562	Salinispora pacifica CNS055	C550DRAFT_scaffold00001.1	294341	315583	terpene	19	21242	#N/A	Yes
2518285562	Salinispora pacifica CNS055	C550DRAFT_scaffold00010.10	81550	134555	NRPS-like, RiPP-like, T1PKS	34	53005	#N/A	Yes
2518285562	Salinispora pacifica CNS055	C550DRAFT_scaffold00021.21	10297	64405	other, T1PKS	45	54108	#N/A	Yes
2518285562	Salinispora pacifica CNS055	C550DRAFT_scaffold00030.30	139	36320	NRPS	29	36181	#N/A	Yes
2518285603	Actinokineospora enzanensis DSM 44649	C503DRAFT_scaffold00002.2	252112	401769	ectoine, NRPS-like, T1PKS	41	149657	#N/A	Yes
2518285603	Actinokineospora enzanensis DSM 44649	C503DRAFT_scaffold00003.3	270527	383383	butyrolactone, T1PKS	58	112856	#N/A	Yes
2518285603	Actinokineospora enzanensis DSM 44649	C503DRAFT_scaffold00005.5	1	117248	arylpolyene, lanthipeptide-class-iii, lipolanthine, NRPS	89	117247	#N/A	Yes
2518285603	Actinokineospora enzanensis DSM 44649	C503DRAFT_scaffold00047.47	19441	42054	thioamitides, thiopeptide	21	22613	#N/A	Yes
2518645550	Mycobacterium sp. MOTT36Y	CP003491	629624	640422	RiPP-like	9	10798	#N/A	Yes
2518645550	Mycobacterium sp. MOTT36Y	CP0034911	3120676	3169452	NRPS	36	48776	#N/A	Yes
2518645550	Mycobacterium sp. MOTT36Y	CP0034916	4095203	4116157	terpene	22	20954	#N/A	Yes
2518645550	Mycobacterium sp. MOTT36Y	CP0034917	4317920	4358846	NRPS-like	38	40926	#N/A	Yes
2518645556	Nocardiopsis alba ATCC BAA-2165	CP003788	2249342	2274025	lanthipeptide-class-i	27	24683	#N/A	Yes
2518645556	Nocardiopsis alba ATCC BAA-2165	CP0037881	2927647	2937223	ectoine	11	9576	#N/A	Yes
2518645556	Nocardiopsis alba ATCC BAA-2165	CP0037882	3201030	3228974	LAP, thiopeptide	25	27944	#N/A	Yes
2518645556	Nocardiopsis alba ATCC BAA-2165	CP0037885	3844178	3866674	lassopeptide	20	22496	#N/A	Yes
2518645556	Nocardiopsis alba ATCC BAA-2165	CP0037887	4472636	4531010	ectoine, NRPS	47	58374	#N/A	Yes
2518645584	Streptomyces sp. AmelKG-A3	F558DRAFT_scaffold00004.4	282755	293256	melanin	9	10501	#N/A	Yes
2518645610	Streptomyces sulphureus DSM 40104	F603DRAFT_scaffold00002.2	122266	142818	linaridin	17	20552	#N/A	Yes
2518645617	Streptomyces sp. AmelKG-E11A	YW7DRAFT_scaffold00001.1	207742	231015	indole	13	23273	#N/A	Yes
2518645617	Streptomyces sp. AmelKG-E11A	YW7DRAFT_scaffold00001.1	506246	528806	lassopeptide	21	22560	#N/A	Yes
2518645617	Streptomyces sp. AmelKG-E11A	YW7DRAFT_scaffold00001.1	614202	688368	melanin, NRPS, NRPS-like, T1PKS	56	74166	#N/A	Yes
2518645617	Streptomyces sp. AmelKG-E11A	YW7DRAFT_scaffold00003.3	1	96840	T2PKS, thiopeptide	90	96839	#N/A	Yes
2518645617	Streptomyces sp. AmelKG-E11A	YW7DRAFT_scaffold00007.7	254656	294178	arylpolyene, butyrolactone	41	39522	#N/A	Yes
2518645617	Streptomyces sp. AmelKG-E11A	YW7DRAFT_scaffold00008.8	179011	206841	betalactone	24	27830	#N/A	Yes
2518645617	Streptomyces sp. AmelKG-E11A	YW7DRAFT_scaffold00018.18	17598	50441	RiPP-like, terpene	25	32843	#N/A	Yes
2518645617	Streptomyces sp. AmelKG-E11A	YW7DRAFT_scaffold00028.28	10548	44757	NAPAA, RiPP-like	25	34209	#N/A	Yes
2518645618	Streptomyces sp. ScaeMP-e48	YUYDRAFT_scaffold00002.2	428733	439531	RiPP-like	9	10798	#N/A	Yes
2518645618	Streptomyces sp. ScaeMP-e48	YUYDRAFT_scaffold00002.2	640664	651138	melanin	8	10474	#N/A	Yes
2518645618	Streptomyces sp. ScaeMP-e48	YUYDRAFT_scaffold00008.8	260772	272104	RiPP-like	9	11332	#N/A	Yes
2518645622	Streptomyces sp. LaPpAH-199	F610DRAFT_scaffold00001.1	864618	875056	melanin	10	10438	#N/A	Yes
2518645622	Streptomyces sp. LaPpAH-199	F610DRAFT_scaffold00002.2	1084218	1095997	siderophore	9	11779	#N/A	Yes
2518645622	Streptomyces sp. LaPpAH-199	F610DRAFT_scaffold00003.3	333182	343656	melanin	8	10474	#N/A	Yes
2518645622	Streptomyces sp. LaPpAH-199	F610DRAFT_scaffold00003.3	869906	923627	arylpolyene, ladderane, NRPS-like	50	53721	#N/A	Yes
2518645622	Streptomyces sp. LaPpAH-199	F610DRAFT_scaffold00005.5	267442	313169	NRPS	32	45727	#N/A	Yes
2518645622	Streptomyces sp. LaPpAH-199	F610DRAFT_scaffold00005.5	371015	382425	RiPP-like	10	11410	#N/A	Yes
2518645622	Streptomyces sp. LaPpAH-199	F610DRAFT_scaffold00017.17	4593	36517	NRPS-like, siderophore, T1PKS	23	31924	#N/A	Yes
2518645623	Actinomadura flavalba DSM 45200	C229DRAFT_scaffold00004.4	210038	272410	other, terpene	62	62372	#N/A	Yes
2518645624	Salinispora tropica CNR699	C589DRAFT_scaffold00001.1	323839	394151	NRPS, terpene	54	70312	#N/A	Yes
2518645624	Salinispora tropica CNR699	C589DRAFT_scaffold00002.2	139765	154527	NAGGN	12	14762	#N/A	Yes
2518645624	Salinispora tropica CNR699	C589DRAFT_scaffold00003.3	248784	260575	siderophore	10	11791	#N/A	Yes
2518645624	Salinispora tropica CNR699	C589DRAFT_scaffold00013.13	59753	110659	NRPS-like, RiPP-like, T1PKS	31	50906	#N/A	Yes
2518645626	Salinispora pacifica CNY330	C587DRAFT_scaffold00002.2	286792	354088	NRPS-like, T3PKS	54	67296	#N/A	Yes
2518645626	Salinispora pacifica CNY330	C587DRAFT_scaffold00011.11	32057	83065	NRPS-like, RiPP-like, T1PKS	33	51008	#N/A	Yes
2518645626	Salinispora pacifica CNY330	C587DRAFT_scaffold00019.19	46841	92901	other, T1PKS	35	46060	#N/A	Yes
2518645626	Salinispora pacifica CNY330	C587DRAFT_scaffold00020.20	1	41073	T1PKS	35	41072	#N/A	Yes
2518645626	Salinispora pacifica CNY330	C587DRAFT_scaffold00034.34	1	50125	NRPS	38	50124	#N/A	Yes
2518645626	Salinispora pacifica CNY330	C587DRAFT_scaffold00037.37	17816	41748	lanthipeptide-class-i	19	23932	#N/A	Yes
2519103015	Streptomyces sp. SirexAA-H	F785DRAFT_scaffold00002.2	247804	259100	RiPP-like	11	11296	#N/A	Yes
2519103058	Saccharomonospora azurea SZMC 14600	AHBX01000043	27760	48452	indole	26	20692	#N/A	Yes
2519103058	Saccharomonospora azurea SZMC 14600	AHBX01000082	10207	20639	RiPP-like	11	10432	#N/A	Yes
2519103058	Saccharomonospora azurea SZMC 14600	AHBX01000085	40863	51253	ectoine	13	10390	#N/A	Yes
2519103058	Saccharomonospora azurea SZMC 14600	AHBX01000113	1	11762	terpene	14	11761	#N/A	Yes
2519103058	Saccharomonospora azurea SZMC 14600	AHBX01000215	1	99165	NRPS, NRPS-like, T1PKS, transAT-PKS	42	99164	#N/A	Yes
2519103109	Mycobacterium intracellulare ATCC 13950	CP003322	635319	646117	RiPP-like	9	10798	#N/A	Yes
2519103109	Mycobacterium intracellulare ATCC 13950	CP0033226	3940113	3961067	terpene	21	20954	#N/A	Yes
2519103109	Mycobacterium intracellulare ATCC 13950	CP0033228	4558588	4581328	redox-cofactor	25	22740	#N/A	Yes
2519103181	Streptomyces sp. LaPpAH-185	F609DRAFT_scaffold00003.3	13549	40373	lanthipeptide-class-iii, RiPP-like	18	26824	#N/A	Yes
2519103181	Streptomyces sp. LaPpAH-185	F609DRAFT_scaffold00004.4	239975	250410	melanin	12	10435	#N/A	Yes
2519103181	Streptomyces sp. LaPpAH-185	F609DRAFT_scaffold00009.9	244396	297625	NRPS, nucleoside	32	53229	#N/A	Yes
2519103181	Streptomyces sp. LaPpAH-185	F609DRAFT_scaffold00020.20	81294	110987	terpene	27	29693	#N/A	Yes
2519103184	Smaragdicoccus niigatensis DSM 44881	F600DRAFT_scaffold00001.1	918243	1030920	NRPS, terpene	55	112677	#N/A	Yes
2519103184	Smaragdicoccus niigatensis DSM 44881	F600DRAFT_scaffold00002.2	886815	907949	terpene	18	21134	#N/A	Yes
2519103184	Smaragdicoccus niigatensis DSM 44881	F600DRAFT_scaffold00006.6	157484	168333	RiPP-like	11	10849	#N/A	Yes
2519103184	Smaragdicoccus niigatensis DSM 44881	F600DRAFT_scaffold00011.11	26515	51903	lassopeptide, RRE-containing	28	25388	#N/A	Yes
2519103195	Salinispora arenicola CNY234	F584DRAFT_scaffold00001.1	63535	113052	NRPS-like, RiPP-like, T1PKS	32	49517	#N/A	Yes
2519103195	Salinispora arenicola CNY234	F584DRAFT_scaffold00003.3	267678	279469	siderophore	11	11791	#N/A	Yes
2519103195	Salinispora arenicola CNY234	F584DRAFT_scaffold00013.13	47614	68865	terpene	19	21251	#N/A	Yes
2519103195	Salinispora arenicola CNY234	F584DRAFT_scaffold00014.14	102402	160927	T1PKS, terpene	54	58525	#N/A	Yes
2519899511	Microbacterium sp. 292MF	G010DRAFT_scaffold00003.3	804726	825605	terpene	18	20879	#N/A	Yes
2519899568	Arthrobacter globiformis NBRC 12137	BAEG01000027	119052	130888	siderophore	10	11836	#N/A	Yes
2519899569	Gordonia araii NBRC 100433	BAEE01000004	14414	47224	NRPS, siderophore	28	32810	#N/A	Yes
2519899569	Gordonia araii NBRC 100433	BAEE01000043	29527	39953	ectoine	13	10426	#N/A	Yes
2519899569	Gordonia araii NBRC 100433	BAEE01000051	32029	43218	linaridin	11	11189	#N/A	Yes
2519899569	Gordonia araii NBRC 100433	BAEE01000064	146210	167386	terpene	17	21176	#N/A	Yes
2519899569	Gordonia araii NBRC 100433	BAEE01000068	44504	55299	RiPP-like	8	10795	#N/A	Yes
2519899569	Gordonia araii NBRC 100433	BAEE01000089	31517	52215	terpene	21	20698	#N/A	Yes
2519899585	Rhodococcus opacus M213	AJYC02000031	1	62555	NRPS	25	62554	#N/A	Yes
2519899585	Rhodococcus opacus M213	AJYC02000063	63085	73892	RiPP-like	11	10807	#N/A	Yes
2519899585	Rhodococcus opacus M213	AJYC02000063	78954	89953	butyrolactone	10	10999	#N/A	Yes
2519899585	Rhodococcus opacus M213	AJYC02000071	35855	56797	terpene	19	20942	#N/A	Yes
2519899585	Rhodococcus opacus M213	AJYC02000087	100980	111379	ectoine	10	10399	#N/A	Yes
2519899585	Rhodococcus opacus M213	AJYC02000213	1	20039	NRPS-like	36	20038	#N/A	Yes
2519899643	Rhodococcus sp. 29MFTsu3.1	G416DRAFT_scaffold00012.12	117355	138474	terpene	17	21119	#N/A	Yes
2519899643	Rhodococcus sp. 29MFTsu3.1	G416DRAFT_scaffold00018.18	87184	128073	NRPS	24	40889	#N/A	Yes
2519899649	Actinomadura atramentaria DSM 43919	G339DRAFT_scaffold00001.1	628751	649198	terpene	23	20447	#N/A	Yes
2519899649	Actinomadura atramentaria DSM 43919	G339DRAFT_scaffold00001.1	679194	703809	lanthipeptide-class-i	36	24615	#N/A	Yes
2519899649	Actinomadura atramentaria DSM 43919	G339DRAFT_scaffold00003.3	220598	230994	ectoine	9	10396	#N/A	Yes
2519899650	Streptomyces sp. AmelKG-D3	YUWDRAFT_scaffold00001.1	306168	326462	RRE-containing	16	20294	#N/A	Yes
2519899650	Streptomyces sp. AmelKG-D3	YUWDRAFT_scaffold00003.3	1	35214	arylpolyene, NRPS-like	38	35213	#N/A	Yes
2519899650	Streptomyces sp. AmelKG-D3	YUWDRAFT_scaffold00003.3	43088	53976	butyrolactone	11	10888	#N/A	Yes
2519899650	Streptomyces sp. AmelKG-D3	YUWDRAFT_scaffold00004.4	407	42532	LAP, NRPS, T1PKS, thiopeptide	24	42125	#N/A	Yes
2519899650	Streptomyces sp. AmelKG-D3	YUWDRAFT_scaffold00004.4	248341	258806	melanin	8	10465	#N/A	Yes
2519899650	Streptomyces sp. AmelKG-D3	YUWDRAFT_scaffold00008.8	150219	160621	ectoine	11	10402	#N/A	Yes
2519899650	Streptomyces sp. AmelKG-D3	YUWDRAFT_scaffold00014.14	74332	86111	siderophore	10	11779	#N/A	Yes
2519899650	Streptomyces sp. AmelKG-D3	YUWDRAFT_scaffold00018.18	95240	137058	NRPS-like	36	41818	#N/A	Yes
2519899650	Streptomyces sp. AmelKG-D3	YUWDRAFT_scaffold00019.19	30673	71792	T3PKS	34	41119	#N/A	Yes
2519899650	Streptomyces sp. AmelKG-D3	YUWDRAFT_scaffold00031.31	48370	90798	NRPS, RiPP-like, T1PKS	34	42428	#N/A	Yes
2519899670	Nocardiopsis sp. CNS639	G011DRAFT_scaffold00005.5	362675	386810	RiPP-like, terpene	16	24135	#N/A	Yes
2519899670	Nocardiopsis sp. CNS639	G011DRAFT_scaffold00020.20	50992	98414	indole, NRPS	38	47422	#N/A	Yes
2519899672	Gordonia kroppenstedtii DSM 45133	G341DRAFT_scaffold00002.2	77629	120764	NRPS, siderophore	33	43135	#N/A	Yes
2519899672	Gordonia kroppenstedtii DSM 45133	G341DRAFT_scaffold00014.14	1	110148	NRPS, redox-cofactor	66	110147	#N/A	Yes
2519899744	Mycolicibacterium fortuitum fortuitum DSM 46621	ALQB01000004	13754	24147	ectoine	13	10393	#N/A	Yes
2519899744	Mycolicibacterium fortuitum fortuitum DSM 46621	ALQB01000021	1	41517	NRPS-like	39	41516	#N/A	Yes
2519899744	Mycolicibacterium fortuitum fortuitum DSM 46621	ALQB01000100	241	21749	ranthipeptide	25	21508	#N/A	Yes
2519899744	Mycolicibacterium fortuitum fortuitum DSM 46621	ALQB01000129	1	8785	RiPP-like	9	8784	#N/A	Yes
2519899744	Mycolicibacterium fortuitum fortuitum DSM 46621	ALQB01000210	1	8468	NRPS	1	8467	#N/A	Yes
2521172561	Demetria terragena DSM 11295	F562DRAFT_scaffold00001.1	1497390	1521072	LAP	20	23682	#N/A	Yes
2521172602	Acidipropionibacterium acidipropionici ATCC 4875	CP003493	1102335	1113130	RiPP-like	10	10795	#N/A	Yes
2521172603	Nocardia sp. BMG111209	G361DRAFT_scaffold00001.1	465667	569710	NRPS	73	104043	#N/A	Yes
2521172603	Nocardia sp. BMG111209	G361DRAFT_scaffold00001.1	1918151	2009521	NRPS-like, T1PKS, terpene	65	91370	#N/A	Yes
2521172603	Nocardia sp. BMG111209	G361DRAFT_scaffold00001.1	2642769	2653147	ectoine	13	10378	#N/A	Yes
2521172603	Nocardia sp. BMG111209	G361DRAFT_scaffold00001.10	4502678	4561430	hserlactone, NRPS, T1PKS	45	58752	#N/A	Yes
2521172603	Nocardia sp. BMG111209	G361DRAFT_scaffold00001.15	3121104	3141339	terpene	19	20235	#N/A	Yes
2521172603	Nocardia sp. BMG111209	G361DRAFT_scaffold00001.16	3681490	3701569	terpene	18	20079	#N/A	Yes
2521172603	Nocardia sp. BMG111209	G361DRAFT_scaffold00001.18	4021305	4071861	NRPS-like, phenazine	45	50556	#N/A	Yes
2521172603	Nocardia sp. BMG111209	G361DRAFT_scaffold00002.2	495167	505560	ectoine	11	10393	#N/A	Yes
2521172603	Nocardia sp. BMG111209	G361DRAFT_scaffold00003.3	58628	194557	NRPS, PKS-like, terpene	91	135929	#N/A	Yes
2521172603	Nocardia sp. BMG111209	G361DRAFT_scaffold00004.4	247994	408422	NRPS, RiPP-like	67	160428	#N/A	Yes
2521172603	Nocardia sp. BMG111209	G361DRAFT_scaffold00004.4	430462	451479	furan	19	21017	#N/A	Yes
2521172626	Streptomyces sp. 303MFCol5.2	H294DRAFT_scaffold00001.1	272210	283650	RiPP-like	10	11440	#N/A	Yes
2521172626	Streptomyces sp. 303MFCol5.2	H294DRAFT_scaffold00001.1	668592	689720	indole	14	21128	#N/A	Yes
2521172626	Streptomyces sp. 303MFCol5.2	H294DRAFT_scaffold00002.2	526548	547718	melanin, terpene	21	21170	#N/A	Yes
2521172626	Streptomyces sp. 303MFCol5.2	H294DRAFT_scaffold00013.13	30287	56002	lanthipeptide-class-iii, RiPP-like	18	25715	#N/A	Yes
2521172628	Streptomyces sp. 351MFTsu5.1	H295DRAFT_scaffold00001.1	399996	444844	furan, T1PKS	33	44848	#N/A	Yes
2521172628	Streptomyces sp. 351MFTsu5.1	H295DRAFT_scaffold00001.1	479737	504014	butyrolactone, terpene	19	24277	#N/A	Yes
2521172628	Streptomyces sp. 351MFTsu5.1	H295DRAFT_scaffold00001.1	563690	575043	RiPP-like	10	11353	#N/A	Yes
2521172628	Streptomyces sp. 351MFTsu5.1	H295DRAFT_scaffold00003.3	234441	262148	lanthipeptide-class-iii, RiPP-like	17	27707	#N/A	Yes
2521172628	Streptomyces sp. 351MFTsu5.1	H295DRAFT_scaffold00013.13	193511	203856	melanin	9	10345	#N/A	Yes
2521172629	Nocardia sp. 348MFTsu5.1	H290DRAFT_scaffold00002.2	445337	466228	terpene	18	20891	#N/A	Yes
2521172630	Mycobacterium sp. 360MFTsu5.1	H289DRAFT_scaffold00005.5	508457	519573	RiPP-like	8	11116	#N/A	Yes
2521172630	Mycobacterium sp. 360MFTsu5.1	H289DRAFT_scaffold00011.11	152220	203275	T1PKS	33	51055	#N/A	Yes
2521172631	Rhodococcus sp. 114MFTsu3.1	H292DRAFT_scaffold00001.1	108198	129317	terpene	17	21119	#N/A	Yes
2521172631	Rhodococcus sp. 114MFTsu3.1	H292DRAFT_scaffold00005.5	317986	342982	NRPS	18	24996	#N/A	Yes
2521172643	Streptomyces canus 299MFChir4.1	H293DRAFT_scaffold00001.1	768214	778694	melanin	12	10480	#N/A	Yes
2521172643	Streptomyces canus 299MFChir4.1	H293DRAFT_scaffold00002.2	627412	654945	lanthipeptide-class-iii, RiPP-like	20	27533	#N/A	Yes
2521172643	Streptomyces canus 299MFChir4.1	H293DRAFT_scaffold00004.4	67606	89128	melanin, terpene	23	21522	#N/A	Yes
2521172643	Streptomyces canus 299MFChir4.1	H293DRAFT_scaffold00021.21	51949	100927	NRPS-like, RiPP-like, T1PKS	37	48978	#N/A	Yes
2521172643	Streptomyces canus 299MFChir4.1	H293DRAFT_scaffold00024.24	6970	62691	T3PKS, thioamide-NRP	45	55721	#N/A	Yes
2521172643	Streptomyces canus 299MFChir4.1	H293DRAFT_scaffold00032.32	301	67665	lassopeptide, NRPS	41	67364	#N/A	Yes
2521172643	Streptomyces canus 299MFChir4.1	H293DRAFT_scaffold00046.46	31539	41995	butyrolactone	12	10456	#N/A	Yes
2521172703	Mycobacterium intracellulare intracellulare MTCC 9506	CP002275	810926	821724	RiPP-like	9	10798	#N/A	Yes
2521172703	Mycobacterium intracellulare intracellulare MTCC 9506	CP0022751	3097147	3145627	NRPS	35	48480	#N/A	Yes
2521172703	Mycobacterium intracellulare intracellulare MTCC 9506	CP0022756	4089866	4110820	terpene	22	20954	#N/A	Yes
2521172703	Mycobacterium intracellulare intracellulare MTCC 9506	CP0022757	4316065	4358201	NRPS-like	40	42136	#N/A	Yes
2521172703	Mycobacterium intracellulare intracellulare MTCC 9506	CP0022758	4772019	4794759	redox-cofactor	25	22740	#N/A	Yes
2521172760	Zimmermannella faecalis ATCC 13722	G328DRAFT_scaffold00002.2	71687	101695	LAP, thiopeptide	29	30008	#N/A	Yes
2522125135	Streptomyces sp. WMMB 322	H180DRAFT_scaffold00009.9	128562	149270	linaridin	17	20708	#N/A	Yes
2522125135	Streptomyces sp. WMMB 322	H180DRAFT_scaffold00015.15	168251	179592	RiPP-like	8	11341	#N/A	Yes
2522125136	Streptomyces sp. WMMB 714	H181DRAFT_scaffold00001.1	827	90658	NRPS, T1PKS	49	89831	#N/A	Yes
2522125136	Streptomyces sp. WMMB 714	H181DRAFT_scaffold00001.1	161809	172793	butyrolactone	9	10984	#N/A	Yes
2522125136	Streptomyces sp. WMMB 714	H181DRAFT_scaffold00001.1	295104	327852	LAP, thiopeptide	24	32748	#N/A	Yes
2522125136	Streptomyces sp. WMMB 714	H181DRAFT_scaffold00004.4	413624	434329	linaridin	18	20705	#N/A	Yes
2522125136	Streptomyces sp. WMMB 714	H181DRAFT_scaffold00005.5	236287	297375	butyrolactone, PKS-like, T1PKS	47	61088	#N/A	Yes
2522125136	Streptomyces sp. WMMB 714	H181DRAFT_scaffold00005.5	420916	431321	ectoine	9	10405	#N/A	Yes
2522125136	Streptomyces sp. WMMB 714	H181DRAFT_scaffold00006.6	1	81431	butyrolactone, NRPS, transAT-PKS	30	81430	#N/A	Yes
2522125136	Streptomyces sp. WMMB 714	H181DRAFT_scaffold00008.8	314000	324213	RiPP-like	7	10213	#N/A	Yes
2522125136	Streptomyces sp. WMMB 714	H181DRAFT_scaffold00009.9	1	39289	NRPS, NRPS-like	28	39288	#N/A	Yes
2522125173	Cryocola sp. 340MFSha3.1	H284DRAFT_scaffold00002.2	1469336	1511177	betalactone, terpene	40	41841	#N/A	Yes
2522572101	Mycobacterium sp. URHD0025	H977DRAFT_scaffold00013.13	124574	132869	RiPP-like	10	8295	#N/A	Yes
2522572101	Mycobacterium sp. URHD0025	H977DRAFT_scaffold00013.13	168371	179238	RiPP-like	12	10867	#N/A	Yes
2522572130	Promicromonospora sukumoe 327MFSha3.1	H291DRAFT_scaffold00001.1	1904142	1914544	ectoine	11	10402	#N/A	Yes
2522572155	Solirubrobacter sp. URHD0082	H958DRAFT_scaffold00001.1	189418	210270	terpene	16	20852	#N/A	Yes
2522572155	Solirubrobacter sp. URHD0082	H958DRAFT_scaffold00001.1	343787	365190	ranthipeptide	18	21403	#N/A	Yes
2522572167	Mycobacterium xenopi RIVM700367	AJFI01000025	154727	168114	terpene	13	13387	#N/A	Yes
2522572167	Mycobacterium xenopi RIVM700367	AJFI01000109	127785	138583	RiPP-like	10	10798	#N/A	Yes
2522572168	Mycolicibacterium phlei RIVM601174	AJFJ01000042	3472	13865	ectoine	10	10393	#N/A	Yes
2522572168	Mycolicibacterium phlei RIVM601174	AJFJ01000062	56665	77613	terpene	19	20948	#N/A	Yes
2522572168	Mycolicibacterium phlei RIVM601174	AJFJ01000080	211421	218661	RiPP-like	7	7240	#N/A	Yes
2522572168	Mycolicibacterium phlei RIVM601174	AJFJ01000083	27812	57962	betalactone	30	30150	#N/A	Yes
2522572182	Pseudonocardia asaccharolytica DSM 44247	G567DRAFT_scaffold00004.4	180622	201603	terpene	23	20981	#N/A	Yes
2522572182	Pseudonocardia asaccharolytica DSM 44247	G567DRAFT_scaffold00005.5	227144	237600	ectoine	11	10456	#N/A	Yes
2522572182	Pseudonocardia asaccharolytica DSM 44247	G567DRAFT_scaffold00007.7	108935	130105	terpene	19	21170	#N/A	Yes
2522572192	Streptomyces flavidovirens DSM 40150	G412DRAFT_scaffold00001.1	103092	175593	LAP, T2PKS	67	72501	#N/A	Yes
2522572192	Streptomyces flavidovirens DSM 40150	G412DRAFT_scaffold00001.1	265673	309102	butyrolactone, NRPS-like	37	43429	#N/A	Yes
2522572192	Streptomyces flavidovirens DSM 40150	G412DRAFT_scaffold00005.5	339732	367753	RiPP-like, terpene	24	28021	#N/A	Yes
2523231035	Gordonia sp. KTR9	NC_018581	556120	597770	NRPS, siderophore	36	41650	#N/A	Yes
2523231035	Gordonia sp. KTR9	NC_018581	2269695	2280127	ectoine	11	10432	#N/A	Yes
2523231035	Gordonia sp. KTR9	NC_018581	2616072	2635322	terpene	18	19250	#N/A	Yes
2523231035	Gordonia sp. KTR9	NC_018581	4289141	4312241	redox-cofactor	25	23100	#N/A	Yes
2523231035	Gordonia sp. KTR9	NC_0185814	5127354	5148296	terpene	24	20942	#N/A	Yes
2523231035	Gordonia sp. KTR9	NC_0185815	5191365	5202175	RiPP-like	7	10810	#N/A	Yes
2523231036	Gordonia aichiensis NBRC 108223	BANR01000005	245181	266348	terpene	17	21167	#N/A	Yes
2523231036	Gordonia aichiensis NBRC 108223	BANR01000017	38483	48909	ectoine	12	10426	#N/A	Yes
2523231036	Gordonia aichiensis NBRC 108223	BANR01000019	64873	85788	terpene	20	20915	#N/A	Yes
2523231036	Gordonia aichiensis NBRC 108223	BANR01000023	13458	24259	RiPP-like	7	10801	#N/A	Yes
2523231037	Gordonia amicalis IEGM	BANS01000003	112553	135577	redox-cofactor	24	23024	#N/A	Yes
2523231037	Gordonia amicalis IEGM	BANS01000017	23524	44655	terpene	18	21131	#N/A	Yes
2523231037	Gordonia amicalis IEGM	BANS01000021	33244	44045	RiPP-like	6	10801	#N/A	Yes
2523231037	Gordonia amicalis IEGM	BANS01000021	77829	98738	terpene	18	20909	#N/A	Yes
2523231037	Gordonia amicalis IEGM	BANS01000027	89673	100108	ectoine	12	10435	#N/A	Yes
2523231037	Gordonia amicalis IEGM	BANS01000024	93053	125869	NRPS, siderophore	28	32816	#N/A	Yes
2523231038	Gordonia effusa NBRC 100432	BAEH01000081	36802	57738	terpene	22	20936	#N/A	Yes
2523231038	Gordonia effusa NBRC 100432	BAEH01000046	37154	47592	ectoine	12	10438	#N/A	Yes
2523231038	Gordonia effusa NBRC 100432	BAEH01000092	19558	30359	RiPP-like	7	10801	#N/A	Yes
2523231038	Gordonia effusa NBRC 100432	BAEH01000118	257	13338	terpene	12	13081	#N/A	Yes
2523231040	Gordonia malaquae NBRC 108250	BAOP01000005	32974	43766	RiPP-like	7	10792	#N/A	Yes
2523231040	Gordonia malaquae NBRC 108250	BAOP01000005	155845	176532	CDPS	16	20687	#N/A	Yes
2523231040	Gordonia malaquae NBRC 108250	BAOP01000012	77407	87845	ectoine	11	10438	#N/A	Yes
2523231040	Gordonia malaquae NBRC 108250	BAOP01000004	86965	107868	terpene	23	20903	#N/A	Yes
2523231040	Gordonia malaquae NBRC 108250	BAOP01000010	20791	41901	terpene	21	21110	#N/A	Yes
2523231040	Gordonia malaquae NBRC 108250	BAOP01000018	1	29625	other	31	29624	#N/A	Yes
2523231040	Gordonia malaquae NBRC 108250	BAOP01000047	5113	22154	furan	24	17041	#N/A	Yes
2523231041	Gordonia namibiensis NBRC 108229	BAHE01000012	1	19712	terpene	17	19711	#N/A	Yes
2523231041	Gordonia namibiensis NBRC 108229	BAHE01000016	90934	101375	ectoine	12	10441	#N/A	Yes
2523231041	Gordonia namibiensis NBRC 108229	BAHE01000022	128267	162705	NRPS, siderophore	28	34438	#N/A	Yes
2523231041	Gordonia namibiensis NBRC 108229	BAHE01000056	1	10669	RiPP-like	7	10668	#N/A	Yes
2523231041	Gordonia namibiensis NBRC 108229	BAHE01000056	47437	68349	terpene	18	20912	#N/A	Yes
2523231042	Gordonia paraffinivorans NBRC 108238	BAOQ01000001	121982	132417	ectoine	12	10435	#N/A	Yes
2523231042	Gordonia paraffinivorans NBRC 108238	BAOQ01000010	28617	49679	terpene	17	21062	#N/A	Yes
2523231042	Gordonia paraffinivorans NBRC 108238	BAOQ01000014	89692	123227	NRPS, siderophore	26	33535	#N/A	Yes
2523231042	Gordonia paraffinivorans NBRC 108238	BAOQ01000030	66316	77117	RiPP-like	7	10801	#N/A	Yes
2523231042	Gordonia paraffinivorans NBRC 108238	BAOQ01000026	25415	46324	terpene	17	20909	#N/A	Yes
2523231043	Gordonia polyisoprenivorans Kd2	BAEI01000006	66072	76921	RiPP-like	10	10849	#N/A	Yes
2523231043	Gordonia polyisoprenivorans Kd2	BAEI01000054	2	26374	NRPS-like	20	26372	#N/A	Yes
2523231043	Gordonia polyisoprenivorans Kd2	BAEI01000056	129770	142104	terpene	11	12334	#N/A	Yes
2523231043	Gordonia polyisoprenivorans Kd2	BAEI01000070	80608	91043	ectoine	11	10435	#N/A	Yes
2523231043	Gordonia polyisoprenivorans Kd2	BAEI01000070	201693	212704	butyrolactone	7	11011	#N/A	Yes
2523231043	Gordonia polyisoprenivorans Kd2	BAEI01000094	74828	105750	betalactone	30	30922	#N/A	Yes
2523231043	Gordonia polyisoprenivorans Kd2	BAEI01000025	3761	24685	terpene	19	20924	#N/A	Yes
2523231043	Gordonia polyisoprenivorans Kd2	BAEI01000025	118681	139042	butyrolactone	23	20361	#N/A	Yes
2523231043	Gordonia polyisoprenivorans Kd2	BAEI01000031	330237	341038	RiPP-like	7	10801	#N/A	Yes
2523231043	Gordonia polyisoprenivorans Kd2	BAEI01000057	86897	198929	NRPS	41	112032	#N/A	Yes
2523231044	Gordonia rhizosphera NBRC 16068	BAHC01000137	1	8991	RiPP-like	11	8990	#N/A	Yes
2523231044	Gordonia rhizosphera NBRC 16068	BAHC01000217	17161	38079	terpene	20	20918	#N/A	Yes
2523231044	Gordonia rhizosphera NBRC 16068	BAHC01000227	18274	39396	terpene	20	21122	#N/A	Yes
2523231044	Gordonia rhizosphera NBRC 16068	BAHC01000032	10202	20640	ectoine	13	10438	#N/A	Yes
2523231044	Gordonia rhizosphera NBRC 16068	BAHC01000034	6777	17587	RiPP-like	7	10810	#N/A	Yes
2523231044	Gordonia rhizosphera NBRC 16068	BAHC01000078	46574	69553	redox-cofactor	24	22979	#N/A	Yes
2523231044	Gordonia rhizosphera NBRC 16068	BAHC01000106	1	19048	T1PKS	12	19047	#N/A	Yes
2523231044	Gordonia rhizosphera NBRC 16068	BAHC01000176	1	14589	betalactone	14	14588	#N/A	Yes
2523231045	Gordonia rubripertincta NBRC 101908	BAHB01000046	4254	25166	terpene	19	20912	#N/A	Yes
2523231045	Gordonia rubripertincta NBRC 101908	BAHB01000068	155406	165847	ectoine	12	10441	#N/A	Yes
2523231045	Gordonia rubripertincta NBRC 101908	BAHB01000070	35463	69750	NRPS, siderophore	29	34287	#N/A	Yes
2523231045	Gordonia rubripertincta NBRC 101908	BAHB01000023	28179	49331	terpene	17	21152	#N/A	Yes
2523231045	Gordonia rubripertincta NBRC 101908	BAHB01000123	1	7245	RiPP-like	6	7244	#N/A	Yes
2523231046	Gordonia sihwensis NBRC 108236	BANU01000006	147704	168616	terpene	21	20912	#N/A	Yes
2523231046	Gordonia sihwensis NBRC 108236	BANU01000018	54279	65077	RiPP-like	8	10798	#N/A	Yes
2523231046	Gordonia sihwensis NBRC 108236	BANU01000003	77280	98492	terpene	19	21212	#N/A	Yes
2523231046	Gordonia sihwensis NBRC 108236	BANU01000015	134317	144740	ectoine	11	10423	#N/A	Yes
2523231047	Gordonia soli NBRC 108243	BANX01000005	168817	189732	terpene	20	20915	#N/A	Yes
2523231047	Gordonia soli NBRC 108243	BANX01000005	241235	252039	RiPP-like	7	10804	#N/A	Yes
2523231047	Gordonia soli NBRC 108243	BANX01000008	20143	31082	butyrolactone	8	10939	#N/A	Yes
2523231047	Gordonia soli NBRC 108243	BANX01000018	26314	47514	terpene	15	21200	#N/A	Yes
2523231047	Gordonia soli NBRC 108243	BANX01000020	89179	99632	ectoine	11	10453	#N/A	Yes
2523231047	Gordonia soli NBRC 108243	BANX01000038	41470	84950	NRPS, siderophore	31	43480	#N/A	Yes
2523231047	Gordonia soli NBRC 108243	BANX01000048	1	30682	NRPS	5	30681	#N/A	Yes
2523533505	Streptomyces sp. FxanaA7	F611DRAFT_scaffold00001.1	533236	554247	terpene	18	21011	#N/A	Yes
2523533505	Streptomyces sp. FxanaA7	F611DRAFT_scaffold00001.1	573335	638230	melanin, NRPS	44	64895	#N/A	Yes
2523533505	Streptomyces sp. FxanaA7	F611DRAFT_scaffold00001.1	767577	788198	linaridin	20	20621	#N/A	Yes
2523533505	Streptomyces sp. FxanaA7	F611DRAFT_scaffold00006.6	483680	495453	siderophore	8	11773	#N/A	Yes
2523533505	Streptomyces sp. FxanaA7	F611DRAFT_scaffold00009.9	369540	380860	RiPP-like	11	11320	#N/A	Yes
2523533505	Streptomyces sp. FxanaA7	F611DRAFT_scaffold00010.10	161724	189093	lanthipeptide-class-iii, RiPP-like	18	27369	#N/A	Yes
2523533505	Streptomyces sp. FxanaA7	F611DRAFT_scaffold00016.16	153150	165736	siderophore	7	12586	#N/A	Yes
2523533505	Streptomyces sp. FxanaA7	F611DRAFT_scaffold00022.22	1	115194	T1PKS	52	115193	#N/A	Yes
2523533505	Streptomyces sp. FxanaA7	F611DRAFT_scaffold00023.23	98682	109549	butyrolactone	10	10867	#N/A	Yes
2523533505	Streptomyces sp. FxanaA7	F611DRAFT_scaffold00025.25	83726	106270	indole	20	22544	#N/A	Yes
2523533508	Paenarthrobacter nicotinovorans 231Sha2.1M6	I960DRAFT_scaffold00011.11	112684	133608	terpene	18	20924	#N/A	Yes
2523533511	Streptomyces sp. Sv. ACTE SirexAA-E	CP002993	333102	343633	melanin	9	10531	#N/A	Yes
2523533511	Streptomyces sp. Sv. ACTE SirexAA-E	CP002993	1441157	1451556	ectoine	9	10399	#N/A	Yes
2523533511	Streptomyces sp. Sv. ACTE SirexAA-E	CP0029931	3535816	3544200	butyrolactone	9	8384	#N/A	Yes
2523533511	Streptomyces sp. Sv. ACTE SirexAA-E	CP0029932	7145733	7245746	butyrolactone, NRPS, T2PKS	86	100013	#N/A	Yes
2523533511	Streptomyces sp. Sv. ACTE SirexAA-E	CP0029937	5953055	5964366	RiPP-like	10	11311	#N/A	Yes
2523533532	Actinomadura rifamycini DSM 43936	H505DRAFT_scaffold00001.1	435888	446716	RiPP-like	10	10828	#N/A	Yes
2523533532	Actinomadura rifamycini DSM 43936	H505DRAFT_scaffold00001.1	665256	675652	ectoine	10	10396	#N/A	Yes
2523533532	Actinomadura rifamycini DSM 43936	H505DRAFT_scaffold00003.3	375605	436319	NRPS	43	60714	#N/A	Yes
2523533532	Actinomadura rifamycini DSM 43936	H505DRAFT_scaffold00006.6	146269	187310	PKS-like	37	41041	#N/A	Yes
2523533532	Actinomadura rifamycini DSM 43936	H505DRAFT_scaffold00071.71	1	1534	NRPS-like	1	1533	#N/A	Yes
2523533533	Hamadaea tsunoensis DSM 44101	G401DRAFT_scaffold00002.2	427007	493714	NRPS-like, T1PKS, terpene	51	66707	#N/A	Yes
2523533533	Hamadaea tsunoensis DSM 44101	G401DRAFT_scaffold00004.4	197281	229683	lanthipeptide-class-ii, RiPP-like	24	32402	#N/A	Yes
2523533533	Hamadaea tsunoensis DSM 44101	G401DRAFT_scaffold00007.7	243100	253472	ectoine	11	10372	#N/A	Yes
2523533533	Hamadaea tsunoensis DSM 44101	G401DRAFT_scaffold00034.34	2055	78523	furan, NRPS, T1PKS, terpene	49	76468	#N/A	Yes
2523533583	Humibacter albus DSM 18994	H623DRAFT_scaffold00002.2	405580	416390	RiPP-like	12	10810	#N/A	Yes
2524023137	Actinomyces gerencseriae DSM 6844	G448DRAFT_scaffold00014.14	1	64649	arylpolyene, NRPS	48	64648	#N/A	Yes
2524023148	Solirubrobacter soli DSM 22325	G569DRAFT_scaffold00007.7	306549	328960	redox-cofactor	18	22411	#N/A	Yes
2524023148	Solirubrobacter soli DSM 22325	G569DRAFT_scaffold00007.7	411348	422155	RiPP-like	11	10807	#N/A	Yes
2524023180	Kineosphaera limosa NBRC 100340	NZ_BAHD01000029	8813	19623	RiPP-like	9	10810	#N/A	Yes
2524023180	Kineosphaera limosa NBRC 100340	NZ_BAHD01000014	56913	98614	NRPS	22	41701	#N/A	Yes
2524023180	Kineosphaera limosa NBRC 100340	NZ_BAHD01000066	2319	23591	terpene	21	21272	#N/A	Yes
2524023180	Kineosphaera limosa NBRC 100340	NZ_BAHD01000019	40655	61528	terpene	19	20873	#N/A	Yes
2524023198	Corynebacterium halotolerans YIM 70093, DSM 44683	CP003697	734955	755891	terpene	23	20936	#N/A	Yes
2524023215	Streptomyces venezuelae Shinobu 719, ATCC 10712	FR845719	237841	248258	ectoine	10	10417	#N/A	Yes
2524023215	Streptomyces venezuelae Shinobu 719, ATCC 10712	FR845719	867488	890695	indole	16	23207	#N/A	Yes
2524023215	Streptomyces venezuelae Shinobu 719, ATCC 10712	FR845719	2795740	2806675	siderophore	9	10935	#N/A	Yes
2524023215	Streptomyces venezuelae Shinobu 719, ATCC 10712	FR8457190	3408327	3430687	lassopeptide	24	22360	#N/A	Yes
2524023215	Streptomyces venezuelae Shinobu 719, ATCC 10712	FR8457190	6472223	6546153	butyrolactone, T2PKS	71	73930	#N/A	Yes
2524023215	Streptomyces venezuelae Shinobu 719, ATCC 10712	FR8457191	8189934	8226158	NRPS, terpene	31	36224	#N/A	Yes
2524023215	Streptomyces venezuelae Shinobu 719, ATCC 10712	FR8457192	4523392	4531575	butyrolactone	9	8183	#N/A	Yes
2524023215	Streptomyces venezuelae Shinobu 719, ATCC 10712	FR8457193	5004079	5012297	melanin	11	8218	#N/A	Yes
2524023215	Streptomyces venezuelae Shinobu 719, ATCC 10712	FR8457195	7128837	7139692	RiPP-like	8	10855	#N/A	Yes
2524023215	Streptomyces venezuelae Shinobu 719, ATCC 10712	FR8457197	5870268	5882731	siderophore	12	12463	#N/A	Yes
2524023215	Streptomyces venezuelae Shinobu 719, ATCC 10712	FR8457197	7484948	7495338	melanin	8	10390	#N/A	Yes
2524023215	Streptomyces venezuelae Shinobu 719, ATCC 10712	FR8457199	6350837	6361667	RiPP-like	9	10830	#N/A	Yes
2524023245	Streptomyces sp. CNH287	H299DRAFT_scaffold00002.2	623642	676832	T1PKS	38	53190	#N/A	Yes
2524023245	Streptomyces sp. CNH287	H299DRAFT_scaffold00004.4	447373	509725	NRPS-like, RRE-containing	50	62352	#N/A	Yes
[truncated: 78,949 more rows]

## Sheet: Summarized_results_per_genome
IMG Genome ID (taxon ID)	Genome Name	Total #BGCs per genome	%BGC	Genome Type	Genome Size (bp)	Total Gene Count	Isolation Source (plants included in "host-assoc")	NCBI Class	NCBI Order	NCBI Family	NCBI Genus
2788500385	Actinoalloteichus sp. AHMU CJ021	25	26.5081	PUBLIC	6822750	5444	Terrestrial	Actinobacteria	Pseudonocardiales	Pseudonocardiaceae	Actinoalloteichus
2863389319	Kitasatospora kifunensis DSM 41654	52	26.5064	GEBA	9567486	8364	Terrestrial	Actinobacteria	Streptomycetales	Streptomycetaceae	Kitasatospora
2865976070	Streptomyces tunisialbus S2	37	26.4373	PUBLIC	6880513	5972	Host-associated	Actinobacteria	Streptomycetales	Streptomycetaceae	Streptomyces
2862643501	Streptomyces eurocidicus ATCC 27428	39	25.7125	PUBLIC	7931574	6891	Unknown	Actinobacteria	Streptomycetales	Streptomycetaceae	Streptomyces
2862603961	Streptomyces olivoreticuli olivoreticuli ATCC 31159	44	25.6717	PUBLIC	8809793	7797	Terrestrial	Actinobacteria	Streptomycetales	Streptomycetaceae	Streptomyces
2636415441	Streptomyces caatingaensis CMAA 1322	39	25.534	PUBLIC	7055077	6221	Aquatic	Actinobacteria	Streptomycetales	Streptomycetaceae	Streptomyces
2873402043	Streptomyces rapamycinicus DSM 41530	58	25.529	GEBA	12628629	10657	Terrestrial	Actinobacteria	Streptomycetales	Streptomycetaceae	Streptomyces
2873166529	Streptomyces albireticuli MDJK11	43	25.5251	PUBLIC	8144417	7147	Host-associated	Actinobacteria	Streptomycetales	Streptomycetaceae	Streptomyces
2563366593	Streptomyces rapamycinicus NRRL 5491	54	25.378	PUBLIC	12700734	10068	Terrestrial	Actinobacteria	Streptomycetales	Streptomycetaceae	Streptomyces
2862207470	Streptomyces griseocarneus 132	58	25.161	PUBLIC	8853664	8128	Host-associated	Actinobacteria	Streptomycetales	Streptomycetaceae	Streptomyces
2639763012	Streptomyces sp. NBRC 109706	37	25.0455	PUBLIC	7736999	6480	Aquatic	Actinobacteria	Streptomycetales	Streptomycetaceae	Streptomyces
2873216703	Streptomyces malaysiensis DSM 4137	47	24.9349	PUBLIC	10744231	8926	Terrestrial	Actinobacteria	Streptomycetales	Streptomycetaceae	Streptomyces
2863257063	Streptomyces eurocidicus CECT 3259	47	24.8292	GEBA	7892139	6841	Terrestrial	Actinobacteria	Streptomycetales	Streptomycetaceae	Streptomyces
2863105245	Kutzneria viridogrisea DSM 43850	51	24.6217	GEBA	10249642	9528	Terrestrial	Actinobacteria	Pseudonocardiales	Pseudonocardiaceae	Kutzneria
2634166198	Allokutzneria albata DSM 44149	47	24.395	GEBA	8565519	8041	Terrestrial	Actinobacteria	Pseudonocardiales	Pseudonocardiaceae	Allokutzneria
641522642	Mycobacterium marinum M, ATCC BAA-535	31	24.2711	PUBLIC	6660144	5501	Host-associated	Actinobacteria	Corynebacteriales	Mycobacteriaceae	Mycobacterium
2865715225	Nocardia suismassiliense S-137	51	24.0377	PUBLIC	9465194	8777	Host-associated	Actinobacteria	Corynebacteriales	Nocardiaceae	Nocardia
2545824538	Nocardia sp. BMG51109	42	23.9743	PUBLIC	8787999	7917	Host-associated	Actinobacteria	Corynebacteriales	Nocardiaceae	Nocardia
2724679019	Streptomyces sp. MBT76	49	23.961	PUBLIC	8638903	7568	Terrestrial	Actinobacteria	Streptomycetales	Streptomycetaceae	Streptomyces
2770939579	Actinokineospora mzabensis CECT 8578	34	23.8974	GEBA	7546603	6653	Terrestrial	Actinobacteria	Pseudonocardiales	Pseudonocardiaceae	Actinokineospora
2860157555	Mycobacterium marinum CCUG20998	29	23.8426	PUBLIC	6453310	5571	Host-associated	Actinobacteria	Corynebacteriales	Mycobacteriaceae	Mycobacterium
2863231158	Streptomyces spectabilis CECT 3146	67	23.816	GEBA	10707350	9400	Terrestrial	Actinobacteria	Streptomycetales	Streptomycetaceae	Streptomyces
2872845226	Streptomyces autolyticus CGMCC0516	50	23.6725	PUBLIC	10184660	8493	Terrestrial	Actinobacteria	Streptomycetales	Streptomycetaceae	Streptomyces
2596583534	Goodfellowiella coeruleoviolacea DSM 43935	56	23.6495	GEBA	8779662	7466	Terrestrial	Actinobacteria	Pseudonocardiales	Pseudonocardiaceae	Goodfellowiella
2867332405	Streptomyces klenkii KCTC 29202	42	23.5775	PUBLIC	8230626	7385	Aquatic	Actinobacteria	Streptomycetales	Streptomycetaceae	Streptomyces
2513237372	Nocardia brasiliensis ATCC 700358	48	23.4671	PUBLIC	9489024	8548	Host-associated	Actinobacteria	Corynebacteriales	Nocardiaceae	Nocardia
2565956555	Kutzneria albida DSM 43870	48	23.3566	PUBLIC	9874926	8876	Terrestrial	Actinobacteria	Pseudonocardiales	Pseudonocardiaceae	Kutzneria
2856102912	Nocardia brasiliensis HUJEG-1/P-200	49	23.3395	PUBLIC	9192944	8547	Host-associated	Actinobacteria	Corynebacteriales	Nocardiaceae	Nocardia
2816332576	Streptomyces rimosus rimosus NRRL WC-3877	47	23.2667	PUBLIC	8708189	7729	Terrestrial	Actinobacteria	Streptomycetales	Streptomycetaceae	Streptomyces
2528311129	Nocardia sp. CNY236	32	23.154	PUBLIC	5304668	5041	Unknown	Actinobacteria	Corynebacteriales	Nocardiaceae	Nocardia
2856118032	Nocardia brasiliensis NCTC 11294	43	23.0415	PUBLIC	8921451	8252	Unknown	Actinobacteria	Corynebacteriales	Nocardiaceae	Nocardia
2585427560	Micromonospora sagamiensis MK-65	30	22.9726	GEBA	6928726	5936	Terrestrial	Actinobacteria	Micromonosporales	Micromonosporaceae	Micromonospora
2517572137	Salinispora arenicola CNT005	34	22.8893	PUBLIC	5769669	5186	Host-associated	Actinobacteria	Micromonosporales	Micromonosporaceae	Salinispora
2772190681	Allokutzneria albata NRRL B-24461	54	22.8401	PUBLIC	8487697	8035	Terrestrial	Actinobacteria	Pseudonocardiales	Pseudonocardiaceae	Allokutzneria
2596583538	Actinokineospora diospyrosa DSM 44255	38	22.8393	GEBA	8112504	7011	Host-associated	Actinobacteria	Pseudonocardiales	Pseudonocardiaceae	Actinokineospora
2565956527	Salinispora arenicola CNS296	33	22.8356	PUBLIC	5797291	5214	Aquatic	Actinobacteria	Micromonosporales	Micromonosporaceae	Salinispora
2770939559	Nocardia tenerifensis DSM 44704	45	22.7873	GEBA	9840405	9066	Host-associated	Actinobacteria	Corynebacteriales	Nocardiaceae	Nocardia
2867346516	Streptomyces sp. AZ1-7	47	22.7052	PUBLIC	7608576	6675	Host-associated	Actinobacteria	Streptomycetales	Streptomycetaceae	Streptomyces
2865662781	Streptomyces sp. CB02923	48	22.6959	PUBLIC	9573831	8267	Terrestrial	Actinobacteria	Streptomycetales	Streptomycetaceae	Streptomyces
2865852738	Actinokineospora bangkokensis 44EHW	32	22.691	PUBLIC	7453713	6533	Terrestrial	Actinobacteria	Pseudonocardiales	Pseudonocardiaceae	Actinokineospora
2571042009	Salinispora arenicola CNS325	31	22.5774	PUBLIC	5577349	5036	Aquatic	Actinobacteria	Micromonosporales	Micromonosporaceae	Salinispora
2867353192	Streptomyces sp. DS1-2	48	22.5407	PUBLIC	7569598	6628	Host-associated	Actinobacteria	Streptomycetales	Streptomycetaceae	Streptomyces
2772190757	Nocardia vulneris NBRC 108936	45	22.5288	PUBLIC	9369955	8627	Host-associated	Actinobacteria	Corynebacteriales	Nocardiaceae	Nocardia
646862346	Streptomyces bingchenggensis BCW-1	51	22.525	PUBLIC	11936683	10106	Terrestrial	Actinobacteria	Streptomycetales	Streptomycetaceae	Streptomyces
2814123074	Nocardia brasiliensis FDAARGOS_352	41	22.4862	PUBLIC	8934655	8341	Host-associated	Actinobacteria	Corynebacteriales	Nocardiaceae	Nocardia
2856896903	Nocardia sp. CS682	46	22.475	PUBLIC	8919230	8311	Terrestrial	Actinobacteria	Corynebacteriales	Nocardiaceae	Nocardia
2818991472	Kitasatospora viridis DSM 44826	50	22.395	GEBA	10089953	8939	Host-associated	Actinobacteria	Streptomycetales	Streptomycetaceae	Kitasatospora
2516143022	Salinispora arenicola CNS-991, DSM 45545	27	22.3949	PUBLIC	5867409	5327	Aquatic	Actinobacteria	Micromonosporales	Micromonosporaceae	Salinispora
2563366738	Nocardia sp. CNS044	32	22.2682	PUBLIC	7428010	6691	Unknown	Actinobacteria	Corynebacteriales	Nocardiaceae	Nocardia
2872869065	Streptomyces sp. PBH53	45	22.2584	PUBLIC	9153597	8221	Engineered	Actinobacteria	Streptomycetales	Streptomycetaceae	Streptomyces
2865439911	Mycobacterium szulgai DSM 44166	49	22.205	PUBLIC	6672659	6041	Host-associated	Actinobacteria	Corynebacteriales	Mycobacteriaceae	Mycobacterium
641228504	Salinispora arenicola CNS-205	28	22.1596	PUBLIC	5786361	5169	Terrestrial	Actinobacteria	Micromonosporales	Micromonosporaceae	Salinispora
2645727807	Nocardia pseudobrasiliensis IFM 0761	50	22.0985	PUBLIC	8294854	7910	Host-associated	Actinobacteria	Corynebacteriales	Nocardiaceae	Nocardia
2866048730	Streptomyces cinnamoneus DSM 41675	30	22.0514	PUBLIC	6662690	5922	Terrestrial	Actinobacteria	Streptomycetales	Streptomycetaceae	Streptomyces
2551306171	Nocardia brasiliensis NBRC 14402	48	21.973	PUBLIC	8897680	8233	Unknown	Actinobacteria	Corynebacteriales	Nocardiaceae	Nocardia
2588253759	Mycobacterium marinum E11	28	21.9656	PUBLIC	6399402	5487	Host-associated	Actinobacteria	Corynebacteriales	Mycobacteriaceae	Mycobacterium
2590828683	Actinokineospora spheciospongiae EG49	48	21.9122	PUBLIC	7529476	6682	Host-associated	Actinobacteria	Pseudonocardiales	Pseudonocardiaceae	Actinokineospora
2517287019	Salinispora pacifica DSM 45544	23	21.909	PUBLIC	5464752	5064	Aquatic	Actinobacteria	Micromonosporales	Micromonosporaceae	Salinispora
2537561865	Streptomyces mobaraensis NBRC 13819	60	21.9058	PUBLIC	7477811	6494	Terrestrial	Actinobacteria	Streptomycetales	Streptomycetaceae	Streptomyces
2816332584	Streptomyces rimosus rimosus NRRL ISP-5260	49	21.9034	PUBLIC	9572090	8531	Terrestrial	Actinobacteria	Streptomycetales	Streptomycetaceae	Streptomyces
2751185736	Saccharothrix syringae NRRL B-16468	56	21.8835	PUBLIC	10857323	9497	Terrestrial	Actinobacteria	Pseudonocardiales	Pseudonocardiaceae	Saccharothrix
2875591110	Mycobacterium marinum ATCC 927	28	21.8647	PUBLIC	6579338	6358	Host-associated	Actinobacteria	Corynebacteriales	Mycobacteriaceae	Mycobacterium
2816332593	Streptomyces rimosus rimosus NRRL WC-3929	49	21.837	PUBLIC	9711018	8614	Unknown	Actinobacteria	Streptomycetales	Streptomycetaceae	Streptomyces
2872998510	Streptomyces albus DSM 41398	39	21.8027	PUBLIC	8384669	6988	Terrestrial	Actinobacteria	Streptomycetales	Streptomycetaceae	Streptomyces
2518285560	Salinispora arenicola CNY260	34	21.7977	PUBLIC	5775769	5256	Aquatic	Actinobacteria	Micromonosporales	Micromonosporaceae	Salinispora
2767802080	Streptomyces sp. NRRL B-1347	88	21.7644	PUBLIC	10184004	8967	Unknown	Actinobacteria	Streptomycetales	Streptomycetaceae	Streptomyces
2585427557	Micromonospora echinospora DSM 1040	27	21.7616	GEBA	7505732	6487	Unknown	Actinobacteria	Micromonosporales	Micromonosporaceae	Micromonospora
2622736613	Micromonospora echinospora DSM 43816	29	21.6804	GEBA	7775486	6696	Terrestrial	Actinobacteria	Micromonosporales	Micromonosporaceae	Micromonospora
2870855028	Micromonospora carbonacea DSM 43815	34	21.6379	GEBA	7528541	6507	Terrestrial	Actinobacteria	Micromonosporales	Micromonosporaceae	Micromonospora
2657245328	Streptomyces sp. MJM8645	44	21.6276	PUBLIC	9234445	7923	Terrestrial	Actinobacteria	Streptomycetales	Streptomycetaceae	Streptomyces
2860674806	Streptomyces sp. 11-1-2	51	21.5896	PUBLIC	11655206	10177	Host-associated	Actinobacteria	Streptomycetales	Streptomycetaceae	Streptomyces
2757320518	Saccharothrix australiensis DSM 43800	33	21.5626	GEBA	7861373	6795	Terrestrial	Actinobacteria	Pseudonocardiales	Pseudonocardiaceae	Saccharothrix
2770939519	Nocardia pseudobrasiliensis DSM 44290	54	21.5545	GEBA	8407941	8023	Host-associated	Actinobacteria	Corynebacteriales	Nocardiaceae	Nocardia
2873151551	Streptomyces silaceus ACCC40021	37	21.5263	PUBLIC	8625867	7645	Host-associated	Actinobacteria	Streptomycetales	Streptomycetaceae	Streptomyces
2602041573	Mycobacterium sp. 012931	28	21.5186	PUBLIC	5759365	5386	Host-associated	Actinobacteria	Corynebacteriales	Mycobacteriaceae	Mycobacterium
2515154125	Salinispora arenicola CNH964	33	21.4646	PUBLIC	5912993	5426	Aquatic	Actinobacteria	Micromonosporales	Micromonosporaceae	Salinispora
2563366549	Mycobacterium liflandii 128FXT	28	21.4342	PUBLIC	6399543	5115	Host-associated	Actinobacteria	Corynebacteriales	Mycobacteriaceae	Mycobacterium
2515154187	Salinispora arenicola CNX891	30	21.4103	PUBLIC	5731186	5275	Aquatic	Actinobacteria	Micromonosporales	Micromonosporaceae	Salinispora
2561511105	Salinispora arenicola CNH718	32	21.3807	PUBLIC	5449370	4847	Aquatic	Actinobacteria	Micromonosporales	Micromonosporaceae	Salinispora
2651870117	Alloactinosynnema iranicum IBRC-M 10403	32	21.3416	GEBA	6578763	6199	Terrestrial	Actinobacteria	Pseudonocardiales	Pseudonocardiaceae	Alloactinosynnema
2816332581	Streptomyces rimosus rimosus NRRL B-16073	47	21.3302	PUBLIC	9369239	8212	Terrestrial	Actinobacteria	Streptomycetales	Streptomycetaceae	Streptomyces
2518285551	Salinispora arenicola CNP105	32	21.2748	PUBLIC	5919675	5477	Aquatic	Actinobacteria	Micromonosporales	Micromonosporaceae	Salinispora
2518285603	Actinokineospora enzanensis DSM 44649	36	21.2613	PUBLIC	8119858	7409	Terrestrial	Actinobacteria	Pseudonocardiales	Pseudonocardiaceae	Actinokineospora
2865295146	Nocardia altamirensis NBRC 108246	55	21.2547	PUBLIC	9829580	9068	Terrestrial	Actinobacteria	Corynebacteriales	Nocardiaceae	Nocardia
2519103195	Salinispora arenicola CNY234	33	21.253	PUBLIC	5569418	5027	Aquatic	Actinobacteria	Micromonosporales	Micromonosporaceae	Salinispora
2765236012	Streptomyces roseoverticillatus NRRL B-3500	42	21.2522	PUBLIC	7194078	6314	Terrestrial	Actinobacteria	Streptomycetales	Streptomycetaceae	Streptomyces
2868068591	Nocardia panacis YIM PH 21724	40	21.2516	PUBLIC	7362956	7064	Terrestrial	Actinobacteria	Corynebacteriales	Nocardiaceae	Nocardia
2873233620	Streptomyces formicae KY5	42	21.2361	PUBLIC	9611874	8402	Host-associated	Actinobacteria	Streptomycetales	Streptomycetaceae	Streptomyces
2816332575	Streptomyces rimosus rimosus NRRL WC-3904	52	21.236	PUBLIC	9614205	8526	Unknown	Actinobacteria	Streptomycetales	Streptomycetaceae	Streptomyces
2865506402	Mycobacterium angelicum DSM 45057	55	21.2164	PUBLIC	6662911	6217	Host-associated	Actinobacteria	Corynebacteriales	Mycobacteriaceae	Mycobacterium
2873114228	Streptomyces albus BK3-25	38	21.1689	PUBLIC	8308430	6939	Terrestrial	Actinobacteria	Streptomycetales	Streptomycetaceae	Streptomyces
2860684984	Streptomyces albus ZD11	38	21.1453	PUBLIC	8317371	6962	Terrestrial	Actinobacteria	Streptomycetales	Streptomycetaceae	Streptomyces
2875427445	Streptomyces hygroscopicus XM201	53	21.1449	PUBLIC	12012215	10466	Terrestrial	Actinobacteria	Streptomycetales	Streptomycetaceae	Streptomyces
2875597469	Mycobacterium basiliense 901379	23	21.1138	PUBLIC	5607630	4984	Host-associated	Actinobacteria	Corynebacteriales	Mycobacteriaceae	Mycobacterium
2806310631	Amycolatopsis cihanbeyliensis DSM 45679	31	21.1028	GEBA	7435439	6843	Terrestrial	Actinobacteria	Pseudonocardiales	Pseudonocardiaceae	Amycolatopsis
2636415968	Micromonospora pallida DSM 43817	29	21.0943	GEBA	7762826	6876	Terrestrial	Actinobacteria	Micromonosporales	Micromonosporaceae	Micromonospora
2806310722	Mycobacterium ulcerans ATCC 33728	26	21.0361	PUBLIC	6066298	5487	Host-associated	Actinobacteria	Corynebacteriales	Mycobacteriaceae	Mycobacterium
2863263905	Streptomyces netropsis CECT 3265	40	20.9845	GEBA	8041454	7157	Terrestrial	Actinobacteria	Streptomycetales	Streptomycetaceae	Streptomyces
2516143008	Amycolatopsis alba DSM 44262	44	20.9355	PUBLIC	9811274	9036	Terrestrial	Actinobacteria	Pseudonocardiales	Pseudonocardiaceae	Amycolatopsis
2781125607	Micromonospora sp. M71_S20	26	20.9069	PUBLIC	7811463	6854	Unknown	Actinobacteria	Micromonosporales	Micromonosporaceae	Micromonospora
2515154088	Salinispora arenicola CNT800	34	20.9031	PUBLIC	5526283	4974	Host-associated	Actinobacteria	Micromonosporales	Micromonosporaceae	Salinispora
2862793195	Streptomyces luteoverticillatus CGMCC 15060	41	20.8772	PUBLIC	7367863	6728	Aquatic	Actinobacteria	Streptomycetales	Streptomycetaceae	Streptomyces
2731957744	Nocardia pseudobrasiliensis NBRC 108224	53	20.8754	PUBLIC	8397232	8054	Host-associated	Actinobacteria	Corynebacteriales	Nocardiaceae	Nocardia
2770939659	Nocardia alba DSM 44684	29	20.8712	GEBA	7289173	6712	Terrestrial	Actinobacteria	Corynebacteriales	Nocardiaceae	Nocardia
2765235993	Streptomyces sp. NRRL B-11253	42	20.8555	PUBLIC	8851640	7734	Unknown	Actinobacteria	Streptomycetales	Streptomycetaceae	Streptomyces
2873012545	Streptomyces cyaneogriseus noncyanogenus NMWT 1	34	20.8501	PUBLIC	7762396	6808	Unknown	Actinobacteria	Streptomycetales	Streptomycetaceae	Streptomyces
2515154135	Salinispora arenicola CNT850	33	20.8239	PUBLIC	5621922	5070	Aquatic	Actinobacteria	Micromonosporales	Micromonosporaceae	Salinispora
2561511114	Salinispora arenicola CNY694	36	20.8077	PUBLIC	5792452	5382	Aquatic	Actinobacteria	Micromonosporales	Micromonosporaceae	Salinispora
2731957736	Nocardia inohanensis NBRC 100128	41	20.8071	PUBLIC	8117370	7503	Host-associated	Actinobacteria	Corynebacteriales	Nocardiaceae	Nocardia
2866248773	Streptomyces sp. PT12	56	20.7909	PUBLIC	6922703	6346	Host-associated	Actinobacteria	Streptomycetales	Streptomycetaceae	Streptomyces
2731957728	Nocardia beijingensis NBRC 16342	41	20.7896	PUBLIC	7468145	6916	Terrestrial	Actinobacteria	Corynebacteriales	Nocardiaceae	Nocardia
2765236009	Kitasatospora aureofaciens NRRL B-2658	49	20.7731	PUBLIC	9556026	8580	Terrestrial	Actinobacteria	Streptomycetales	Streptomycetaceae	Kitasatospora
2855711692	Micromonospora echinospora ATCC 15837	36	20.7685	PUBLIC	7700368	6761	Terrestrial	Actinobacteria	Micromonosporales	Micromonosporaceae	Micromonospora
2865342458	Nocardia sp. W9944	27	20.736	PUBLIC	5772712	5265	Host-associated	Actinobacteria	Corynebacteriales	Nocardiaceae	Nocardia
2561511103	Salinispora arenicola CNY281	39	20.7289	PUBLIC	5765026	5281	Aquatic	Actinobacteria	Micromonosporales	Micromonosporaceae	Salinispora
2731957757	Nocardia mikamii NBRC 108933	35	20.7155	PUBLIC	7559534	6848	Host-associated	Actinobacteria	Corynebacteriales	Nocardiaceae	Nocardia
2865914275	Nocardia donostiensis X1655	29	20.6967	PUBLIC	5790100	5304	Host-associated	Actinobacteria	Corynebacteriales	Nocardiaceae	Nocardia
2856730350	Actinosynnema sp. ALI-1.44	59	20.6714	PUBLIC	11712314	10924	Engineered	Actinobacteria	Pseudonocardiales	Pseudonocardiaceae	Actinosynnema
2863024190	Kutzneria kofuensis DSM 43851	47	20.6519	GEBA	10435448	9479	Terrestrial	Actinobacteria	Pseudonocardiales	Pseudonocardiaceae	Kutzneria
2518285561	Salinispora pacifica CNR942	24	20.6272	PUBLIC	5473304	5086	Aquatic	Actinobacteria	Micromonosporales	Micromonosporaceae	Salinispora
2818991230	Nocardia bhagyanarayanae DSM 103495	31	20.5921	GEBA	7555939	6794	Host-associated	Actinobacteria	Corynebacteriales	Nocardiaceae	Nocardia
2713896925	Nocardia crassostreae NBRC 100342	37	20.5867	PUBLIC	8293148	8241	Host-associated	Actinobacteria	Corynebacteriales	Nocardiaceae	Nocardia
2634166371	Streptomyces melanosporofaciens DSM 40318	47	20.576	GEBA	10769732	9429	Terrestrial	Actinobacteria	Streptomycetales	Streptomycetaceae	Streptomyces
2693429866	Nocardia asteroides DSM 43373	27	20.54	GEBA	6954840	6477	Unknown	Actinobacteria	Corynebacteriales	Nocardiaceae	Nocardia
2856096030	Nocardia stercoris NEAU-LL90	31	20.5154	PUBLIC	7545798	6881	Host-associated	Actinobacteria	Corynebacteriales	Nocardiaceae	Nocardia
2728369520	Actinophytocola oryzae DSM 45499	44	20.4973	GEBA	10706011	9542	Host-associated	Actinobacteria	Pseudonocardiales	Pseudonocardiaceae	Actinophytocola
2814122978	Salinispora arenicola DSM 44819	26	20.475	GEBA	5632046	5095	Aquatic	Actinobacteria	Micromonosporales	Micromonosporaceae	Salinispora
2579778653	Streptomyces sp. PRh5	106	20.4488	PUBLIC	11084188	8892	Host-associated	Actinobacteria	Streptomycetales	Streptomycetaceae	Streptomyces
2513237108	Streptomyces sp. MnatMP-M77	49	20.4145	PUBLIC	8648704	7400	Host-associated	Actinobacteria	Streptomycetales	Streptomycetaceae	Streptomyces
2799112271	Actinocrispum wychmicini DSM 45934	55	20.3749	GEBA	12011259	10837	Terrestrial	Actinobacteria	Pseudonocardiales	Pseudonocardiaceae	Actinocrispum
2545824679	Mycobacterium marinum MB2	28	20.3629	PUBLIC	6134390	5496	Host-associated	Actinobacteria	Corynebacteriales	Mycobacteriaceae	Mycobacterium
2663762758	Lechevalieria fradiae CGMCC 4.3506	38	20.3626	GEBA	8508028	8118	Terrestrial	Actinobacteria	Pseudonocardiales	Pseudonocardiaceae	Lechevalieria
2795385470	Labedaea rhizosphaerae DSM 45361	32	20.3559	GEBA	8317180	7820	Host-associated	Actinobacteria	Pseudonocardiales	Pseudonocardiaceae	Labedaea
2875420249	Streptomyces clavuligerus ATCC 27064	44	20.34	PUBLIC	8544086	7195	Terrestrial	Actinobacteria	Streptomycetales	Streptomycetaceae	Streptomyces
2731957724	Nocardia alba NBRC 108234	29	20.314	PUBLIC	7279102	6679	Terrestrial	Actinobacteria	Corynebacteriales	Nocardiaceae	Nocardia
2541047508	Mycobacterium marinum Europe	27	20.3075	PUBLIC	6029340	5519	Host-associated	Actinobacteria	Corynebacteriales	Mycobacteriaceae	Mycobacterium
2856677671	Amycolatopsis antarctica AU-G6	32	20.3012	PUBLIC	6342753	5878	Host-associated	Actinobacteria	Pseudonocardiales	Pseudonocardiaceae	Amycolatopsis
2744054895	Streptomyces sp. RTd22	57	20.2818	PUBLIC	11178355	9732	Host-associated	Actinobacteria	Streptomycetales	Streptomycetaceae	Streptomyces
2751185682	Pilimelia anulata NRRL B-3741	27	20.2536	PUBLIC	6959181	6486	Terrestrial	Actinobacteria	Micromonosporales	Micromonosporaceae	Pilimelia
2856652821	Actinomadura sp. RB29	26	20.2204	PUBLIC	6469137	5884	Host-associated	Actinobacteria	Streptosporangiales	Thermomonosporaceae	Actinomadura
2515154124	Salinispora pacifica CNT569	22	20.2093	PUBLIC	5234686	4856	Aquatic	Actinobacteria	Micromonosporales	Micromonosporaceae	Salinispora
2515154183	Salinispora arenicola CNH905	32	20.2003	PUBLIC	5667031	5185	Host-associated	Actinobacteria	Micromonosporales	Micromonosporaceae	Salinispora
2515154137	Salinispora arenicola CNX482	31	20.1658	PUBLIC	5711575	5260	Host-associated	Actinobacteria	Micromonosporales	Micromonosporaceae	Salinispora
2870600976	Crossiella cryophila DSM 44230	44	20.1619	GEBA	10058141	8796	Terrestrial	Actinobacteria	Pseudonocardiales	Pseudonocardiaceae	Crossiella
2551306169	Nocardia paucivorans NBRC 100373	30	20.1424	PUBLIC	6001070	5460	Host-associated	Actinobacteria	Corynebacteriales	Nocardiaceae	Nocardia
2767802133	Kitasatospora albolonga YIM 101047	39	20.1191	PUBLIC	8027788	7007	Terrestrial	Actinobacteria	Streptomycetales	Streptomycetaceae	Kitasatospora
2724679061	Streptomyces silvensis ATCC 53525	51	20.1181	PUBLIC	9730648	8407	Unknown	Actinobacteria	Streptomycetales	Streptomycetaceae	Streptomyces
2515154188	Salinispora arenicola CNX508	29	20.0431	PUBLIC	5632853	5152	Host-associated	Actinobacteria	Micromonosporales	Micromonosporaceae	Salinispora
2643221692	Nocardia sp. Root136	27	20.0141	PUBLIC	7282860	6790	Host-associated	Actinobacteria	Corynebacteriales	Nocardiaceae	Nocardia
2862489564	Streptomyces sp. NBS 14/10	66	20.0049	PUBLIC	12147237	10587	Aquatic	Actinobacteria	Streptomycetales	Streptomycetaceae	Streptomyces
2622736591	Micromonospora matsumotoense DSM 44100	47	19.9912	GEBA	7755577	6718	Terrestrial	Actinobacteria	Micromonosporales	Micromonosporaceae	Micromonospora
2872914712	Streptomyces cattleya NRRL 8057	40	19.913	PUBLIC	8092553	7347	Terrestrial	Actinobacteria	Streptomycetales	Streptomycetaceae	Streptomyces
2511231200	Streptomyces cattleya DSM 46488	38	19.8401	PUBLIC	8095515	7650	Terrestrial	Actinobacteria	Streptomycetales	Streptomycetaceae	Streptomyces
2751185867	Nocardia sp. NRRL WC-3656	36	19.8221	PUBLIC	7258734	6690	Unknown	Actinobacteria	Corynebacteriales	Nocardiaceae	Nocardia
2860167608	Streptomyces fradiae NKZ-259	36	19.8167	PUBLIC	8081458	7202	Terrestrial	Actinobacteria	Streptomycetales	Streptomycetaceae	Streptomyces
2865607711	Mycobacterium decipiens TBL 1200985	34	19.786	PUBLIC	5225940	4873	Host-associated	Actinobacteria	Corynebacteriales	Mycobacteriaceae	Mycobacterium
2731957505	Actinokineospora auranticolor DSM 44650	34	19.7398	GEBA	8431890	7476	Terrestrial	Actinobacteria	Pseudonocardiales	Pseudonocardiaceae	Actinokineospora
2518285559	Salinispora arenicola CNY256	30	19.7394	PUBLIC	5781119	5301	Aquatic	Actinobacteria	Micromonosporales	Micromonosporaceae	Salinispora
2767802102	Streptomyces sp. NRRL S-1521	49	19.7264	PUBLIC	8491136	7450	Unknown	Actinobacteria	Streptomycetales	Streptomycetaceae	Streptomyces
2784132178	Saccharothrix texasensis DSM 44231	36	19.7153	GEBA	9178199	8244	Terrestrial	Actinobacteria	Pseudonocardiales	Pseudonocardiaceae	Saccharothrix
2731957755	Nocardia niwae NBRC 108934	38	19.6941	PUBLIC	7293200	6770	Host-associated	Actinobacteria	Corynebacteriales	Nocardiaceae	Nocardia
2563366532	Salinispora pacifica CNY666	33	19.6886	PUBLIC	5726457	5323	Aquatic	Actinobacteria	Micromonosporales	Micromonosporaceae	Salinispora
2856111460	Nocardia sp. MDA0666	36	19.6783	PUBLIC	7024346	6571	Host-associated	Actinobacteria	Corynebacteriales	Nocardiaceae	Nocardia
2518285552	Salinispora arenicola CNP193	31	19.6745	PUBLIC	5766351	5357	Aquatic	Actinobacteria	Micromonosporales	Micromonosporaceae	Salinispora
648276750	Streptomyces violaceusniger Tu 4113	68	19.671	PUBLIC	10988130	9557	Terrestrial	Actinobacteria	Streptomycetales	Streptomycetaceae	Streptomyces
2816332567	Streptomyces rimosus rimosus NRRL WC-3560	51	19.6541	PUBLIC	8585519	7496	Terrestrial	Actinobacteria	Streptomycetales	Streptomycetaceae	Streptomyces
2615840648	Streptomyces sp. GP55	38	19.6477	PUBLIC	8962713	8155	Terrestrial	Actinobacteria	Streptomycetales	Streptomycetaceae	Streptomyces
2551306163	Nocardia exalbida NBRC 100660	41	19.627	PUBLIC	7367991	6900	Host-associated	Actinobacteria	Corynebacteriales	Nocardiaceae	Nocardia
2857776322	Embleya scabrispora NF3	49	19.5915	PUBLIC	10958352	9895	Host-associated	Actinobacteria	Streptomycetales	Streptomycetaceae	Embleya
2862619375	Streptomyces orinoci NRRL B-3379	36	19.5374	PUBLIC	7502208	6955	Terrestrial	Actinobacteria	Streptomycetales	Streptomycetaceae	Streptomyces
2515154096	Streptomyces sp. CcalMP-8W	39	19.5334	PUBLIC	7805445	6624	Host-associated	Actinobacteria	Streptomycetales	Streptomycetaceae	Streptomyces
2731957727	Nocardia arthritidis NBRC 100137	40	19.5072	PUBLIC	7112132	6604	Host-associated	Actinobacteria	Corynebacteriales	Nocardiaceae	Nocardia
2872980847	Streptomyces sp. 769	43	19.5072	PUBLIC	10338286	9306	Unknown	Actinobacteria	Streptomycetales	Streptomycetaceae	Streptomyces
2731957729	Nocardia coubleae NBRC 108252	27	19.4954	PUBLIC	6618950	6170	Terrestrial	Actinobacteria	Corynebacteriales	Nocardiaceae	Nocardia
2856088944	Nocardia nova ATCC 33727	36	19.4916	PUBLIC	7553834	7085	Host-associated	Actinobacteria	Corynebacteriales	Nocardiaceae	Nocardia
2524614577	Streptomyces sp. PsTaAH-130	37	19.4885	PUBLIC	8026993	7158	Host-associated	Actinobacteria	Streptomycetales	Streptomycetaceae	Streptomyces
2516653042	Salinispora pacifica DSM 45546	22	19.4883	PUBLIC	5450338	5005	Aquatic	Actinobacteria	Micromonosporales	Micromonosporaceae	Salinispora
2739367861	Micromonospora sp. CNZ309	24	19.4594	PUBLIC	7274739	6358	Aquatic	Actinobacteria	Micromonosporales	Micromonosporaceae	Micromonospora
2515154193	Salinispora arenicola CNH941	32	19.4201	PUBLIC	5761497	5340	Aquatic	Actinobacteria	Micromonosporales	Micromonosporaceae	Salinispora
641522653	Streptomyces griseus griseus NBRC 13350	38	19.4121	PUBLIC	8545929	7222	Terrestrial	Actinobacteria	Streptomycetales	Streptomycetaceae	Streptomyces
2863067949	Saccharopolyspora phatthalungensis DSM 45584	36	19.4086	GEBA	8541735	7747	Host-associated	Actinobacteria	Pseudonocardiales	Pseudonocardiaceae	Saccharopolyspora
2585427525	Actinoalloteichus cyanogriseus DSM 43889	21	19.3946	GEBA	6039370	5029	Terrestrial	Actinobacteria	Pseudonocardiales	Pseudonocardiaceae	Actinoalloteichus
2515154203	Salinispora arenicola CNR921	26	19.3855	PUBLIC	5458536	4992	Host-associated	Actinobacteria	Micromonosporales	Micromonosporaceae	Salinispora
2596583672	Nocardia amikacinitolerans DSM 45536	29	19.3776	GEBA	7483246	6749	Host-associated	Actinobacteria	Corynebacteriales	Nocardiaceae	Nocardia
2865885487	Allokutzneria sp. NRRL B-24872	46	19.3692	PUBLIC	8186895	8119	Host-associated	Actinobacteria	Pseudonocardiales	Pseudonocardiaceae	Allokutzneria
2865871275	Nocardia donostiensis X1654	43	19.362	PUBLIC	5795920	5365	Host-associated	Actinobacteria	Corynebacteriales	Nocardiaceae	Nocardia
2645727686	Kibdelosporangium sp. MJ126-NF4	54	19.3283	PUBLIC	11752342	10692	Terrestrial	Actinobacteria	Pseudonocardiales	Pseudonocardiaceae	Kibdelosporangium
2623620567	Micromonospora echinofusca DSM 43913	25	19.3204	GEBA	7002527	6159	Host-associated	Actinobacteria	Micromonosporales	Micromonosporaceae	Micromonospora
2731957725	Nocardia anaemiae NBRC 100462	45	19.318	PUBLIC	8609776	7932	Host-associated	Actinobacteria	Corynebacteriales	Nocardiaceae	Nocardia
2767802081	Streptomyces sp. NRRL WC-3773	66	19.3158	PUBLIC	9580173	8431	Unknown	Actinobacteria	Streptomycetales	Streptomycetaceae	Streptomyces
2634166340	Streptomyces griseus DSM 40236	37	19.3114	GEBA	8630192	7326	Terrestrial	Actinobacteria	Streptomycetales	Streptomycetaceae	Streptomyces
2873306619	Streptomyces phaeogriseichromatogenes DSM 40710	32	19.3012	GEBA	8526119	7729	Terrestrial	Actinobacteria	Streptomycetales	Streptomycetaceae	Streptomyces
2619619644	Micromonospora nigra DSM 43818	21	19.2851	GEBA	6363764	5571	Aquatic	Actinobacteria	Micromonosporales	Micromonosporaceae	Micromonospora
2799112249	Micromonospora sp. CNZ303	37	19.2835	PUBLIC	7493512	6530	Aquatic	Actinobacteria	Micromonosporales	Micromonosporaceae	Micromonospora
2675903132	Lentzea jiangxiensis CGMCC 4.6609	37	19.2803	GEBA	8591279	8157	Terrestrial	Actinobacteria	Pseudonocardiales	Pseudonocardiaceae	Lentzea
2731957741	Nocardia lijiangensis NBRC 108240	48	19.2217	PUBLIC	8148874	7382	Terrestrial	Actinobacteria	Corynebacteriales	Nocardiaceae	Nocardia
2599185153	Nocardia amikacinitolerans DSM 45537	30	19.2119	GEBA	7379133	6697	Host-associated	Actinobacteria	Corynebacteriales	Nocardiaceae	Nocardia
2515154181	Salinispora arenicola CNH646	29	19.2008	PUBLIC	5400492	4904	Aquatic	Actinobacteria	Micromonosporales	Micromonosporaceae	Salinispora
2775506852	Plantactinospora sp. KBS50	22	19.1952	PUBLIC	6689726	5917	Terrestrial	Actinobacteria	Micromonosporales	Micromonosporaceae	Plantactinospora
2875412780	Streptomyces sp. endophyte_N2	35	19.1946	PUBLIC	8428700	7468	Host-associated	Actinobacteria	Streptomycetales	Streptomycetaceae	Streptomyces
2724679249	Streptomyces hygroscopicus hygroscopicus NBRC 100766	68	19.1714	PUBLIC	10153765	8532	Terrestrial	Actinobacteria	Streptomycetales	Streptomycetaceae	Streptomyces
2574179795	Kitasatospora mediocidica KCTC 9733	33	19.1692	PUBLIC	8681761	7581	Terrestrial	Actinobacteria	Streptomycetales	Streptomycetaceae	Kitasatospora
2622736606	Micromonospora peucetia DSM 43363	25	19.1268	GEBA	7365767	6462	Terrestrial	Actinobacteria	Micromonosporales	Micromonosporaceae	Micromonospora
2551306160	Nocardia pneumoniae NBRC 100136	38	19.1262	PUBLIC	7587958	6844	Host-associated	Actinobacteria	Corynebacteriales	Nocardiaceae	Nocardia
2623620551	Micromonospora rifamycinica DSM 44983	25	19.0911	GEBA	7011269	6010	Aquatic	Actinobacteria	Micromonosporales	Micromonosporaceae	Micromonospora
2597489910	Streptomyces sp. PVA 94-07	26	19.0785	PUBLIC	7106149	6127	Host-associated	Actinobacteria	Streptomycetales	Streptomycetaceae	Streptomyces
2873104240	Streptomyces griseochromogenes ATCC 14511	51	19.0636	PUBLIC	10764674	9987	Terrestrial	Actinobacteria	Streptomycetales	Streptomycetaceae	Streptomyces
2724679233	Streptomyces hygroscopicus hygroscopicus NBRC 16556	65	19.0457	PUBLIC	10129877	8469	Terrestrial	Actinobacteria	Streptomycetales	Streptomycetaceae	Streptomyces
2596583673	Nocardia amikacinitolerans DSM 45538	30	18.9855	GEBA	7624385	6818	Host-associated	Actinobacteria	Corynebacteriales	Nocardiaceae	Nocardia
2518285562	Salinispora pacifica CNS055	25	18.9531	PUBLIC	5263298	4883	Aquatic	Actinobacteria	Micromonosporales	Micromonosporaceae	Salinispora
2734482175	Actinokineospora cianjurensis DSM 45657	32	18.8964	GEBA	7615874	6732	Host-associated	Actinobacteria	Pseudonocardiales	Pseudonocardiaceae	Actinokineospora
642555140	Mycobacterium ulcerans Agy99	21	18.8688	PUBLIC	5805761	4306	Host-associated	Actinobacteria	Corynebacteriales	Mycobacteriaceae	Mycobacterium
2765236028	Streptomyces sp. NRRL F-6131	54	18.8495	PUBLIC	9114260	7893	Aquatic	Actinobacteria	Streptomycetales	Streptomycetaceae	Streptomyces
2731957737	Nocardia kruczakiae NBRC 101016	36	18.8262	PUBLIC	7320404	6766	Host-associated	Actinobacteria	Corynebacteriales	Nocardiaceae	Nocardia
2657245725	Streptomyces sp. LamerLS-31b	51	18.821	PUBLIC	8516683	7772	Unknown	Actinobacteria	Streptomycetales	Streptomycetaceae	Streptomyces
2622736584	Micromonospora haikouensis DSM 45626	41	18.8153	GEBA	7581395	6598	Aquatic	Actinobacteria	Micromonosporales	Micromonosporaceae	Micromonospora
2870721527	Saccharothrix ecbatanensis DSM 45486	39	18.8061	GEBA	9689237	8858	Terrestrial	Actinobacteria	Pseudonocardiales	Pseudonocardiaceae	Saccharothrix
2788500557	Kitasatospora sp. MMS16-BH015	46	18.7935	PUBLIC	8963858	7762	Terrestrial	Actinobacteria	Streptomycetales	Streptomycetaceae	Kitasatospora
2873033708	Streptomyces sp. CFMR 7	39	18.7473	PUBLIC	8307279	7220	Terrestrial	Actinobacteria	Streptomycetales	Streptomycetaceae	Streptomyces
2867009320	Streptomyces sp. SCSIO 03032	29	18.735	PUBLIC	6287975	5605	Aquatic	Actinobacteria	Streptomycetales	Streptomycetaceae	Streptomyces
2731957732	Nocardia salmonicida NBRC 100378	28	18.7235	PUBLIC	7496825	7048	Engineered	Actinobacteria	Corynebacteriales	Nocardiaceae	Nocardia
2596583671	Nocardia amikacinitolerans DSM 45535	31	18.7222	GEBA	7314536	6589	Host-associated	Actinobacteria	Corynebacteriales	Nocardiaceae	Nocardia
2517572155	Salinispora pacifica CNQ768	28	18.7155	PUBLIC	5480836	5100	Aquatic	Actinobacteria	Micromonosporales	Micromonosporaceae	Salinispora
2806310763	Nocardia nova ATCC 10905	33	18.7091	PUBLIC	7842881	7169	Host-associated	Actinobacteria	Corynebacteriales	Nocardiaceae	Nocardia
2731957749	Nocardia salmonicida NBRC 100376	31	18.6714	PUBLIC	7540166	7120	Aquatic	Actinobacteria	Corynebacteriales	Nocardiaceae	Nocardia
2675903050	Amycolatopsis xylanica CPCC 202699	44	18.647	GEBA	9406090	8591	Terrestrial	Actinobacteria	Pseudonocardiales	Pseudonocardiaceae	Amycolatopsis
2765236032	Streptomyces sp. NRRL WC-3742	45	18.6429	PUBLIC	8712763	7913	Terrestrial	Actinobacteria	Streptomycetales	Streptomycetaceae	Streptomyces
2731957731	Nocardia elegans NBRC 108235	36	18.6048	PUBLIC	7533139	7027	Host-associated	Actinobacteria	Corynebacteriales	Nocardiaceae	Nocardia
2596583621	Actinokineospora globicatena DSM 44256	33	18.5999	GEBA	7638937	6746	Terrestrial	Actinobacteria	Pseudonocardiales	Pseudonocardiaceae	Actinokineospora
2615840635	Streptomyces sp. YR375	44	18.5794	PUBLIC	9070480	7795	Host-associated	Actinobacteria	Streptomycetales	Streptomycetaceae	Streptomyces
2731957750	Nocardia yamanashiensis NBRC 100130	46	18.5566	PUBLIC	9093030	8507	Host-associated	Actinobacteria	Corynebacteriales	Nocardiaceae	Nocardia
2515154094	Salinispora tropica CNH898	32	18.548	PUBLIC	5532979	5219	Aquatic	Actinobacteria	Micromonosporales	Micromonosporaceae	Salinispora
2767802082	Streptomyces sp. NRRL S-31	51	18.5472	PUBLIC	8697190	7602	Terrestrial	Actinobacteria	Streptomycetales	Streptomycetaceae	Streptomyces
2868451029	Embleya hyalina NBRC 13850	46	18.5433	PUBLIC	12054215	10604	Terrestrial	Actinobacteria	Streptomycetales	Streptomycetaceae	Embleya
2770939491	Nocardia ignorata DSM 44496	27	18.5334	GEBA	7022989	6699	Unknown	Actinobacteria	Corynebacteriales	Nocardiaceae	Nocardia
2515154166	Streptomyces sp. SolWspMP-sol2th	38	18.5181	PUBLIC	7654598	6490	Host-associated	Actinobacteria	Streptomycetales	Streptomycetaceae	Streptomyces
2622736592	Micromonospora carbonacea DSM 43168	38	18.5181	GEBA	7941928	7041	Terrestrial	Actinobacteria	Micromonosporales	Micromonosporaceae	Micromonospora
2865217878	Streptomyces sp. MP131-18	37	18.5175	PUBLIC	7956642	7271	Aquatic	Actinobacteria	Streptomycetales	Streptomycetaceae	Streptomyces
2517572194	Salinispora pacifica DSM 45543	25	18.476	PUBLIC	5458289	5120	Aquatic	Actinobacteria	Micromonosporales	Micromonosporaceae	Salinispora
2767802111	Kitasatospora aureofaciens NRRL B-2657	53	18.4466	PUBLIC	9146651	8320	Terrestrial	Actinobacteria	Streptomycetales	Streptomycetaceae	Kitasatospora
2854982711	Amycolatopsis coloradensis DSM 44225	39	18.4399	PUBLIC	9049490	8597	Terrestrial	Actinobacteria	Pseudonocardiales	Pseudonocardiaceae	Amycolatopsis
2563366531	Salinispora pacifica CNY646	27	18.4309	PUBLIC	5210670	4873	Aquatic	Actinobacteria	Micromonosporales	Micromonosporaceae	Salinispora
2518285535	Streptomyces sp. CNB091	43	18.429	PUBLIC	8228950	7272	Host-associated	Actinobacteria	Streptomycetales	Streptomycetaceae	Streptomyces
2856722873	Streptosporangium nondiastaticum TBG75A20	50	18.4277	PUBLIC	8034861	7476	Terrestrial	Actinobacteria	Streptosporangiales	Streptosporangiaceae	Streptosporangium
2681812981	Nocardia jejuensis NBRC 103114	35	18.4178	PUBLIC	8652662	7740	Terrestrial	Actinobacteria	Corynebacteriales	Nocardiaceae	Nocardia
2627854286	Nocardia fluminea DSM 44489	30	18.4173	GEBA	8057701	7604	Aquatic	Actinobacteria	Corynebacteriales	Nocardiaceae	Nocardia
640069329	Saccharopolyspora erythraea NRRL 2338	37	18.4146	PUBLIC	8212805	7290	Terrestrial	Actinobacteria	Pseudonocardiales	Pseudonocardiaceae	Saccharopolyspora
2630968997	Saccharopolyspora erythraea DSM 40517	37	18.3763	GEBA	8230103	7414	Terrestrial	Actinobacteria	Pseudonocardiales	Pseudonocardiaceae	Saccharopolyspora
2502894011	Streptomyces clavuligerus ATCC 27064	39	18.3379	PUBLIC	8404469	7801	Terrestrial	Actinobacteria	Streptomycetales	Streptomycetaceae	Streptomyces
2865335196	Streptomyces sp. CB03234	39	18.3354	PUBLIC	7769088	7261	Unknown	Actinobacteria	Streptomycetales	Streptomycetaceae	Streptomyces
637000116	Frankia casuarinae CcI3	27	18.3295	PUBLIC	5433628	4621	Host-associated	Actinobacteria	Frankiales	Frankiaceae	Frankia
2860956929	Mycobacterium kansasii 10MK	23	18.324	PUBLIC	6421364	5908	Host-associated	Actinobacteria	Corynebacteriales	Mycobacteriaceae	Mycobacterium
2770939516	Nocardia mexicana DSM 44952	36	18.3129	GEBA	8981212	8258	Host-associated	Actinobacteria	Corynebacteriales	Nocardiaceae	Nocardia
2866986376	Nocardia mangyaensis Y48	25	18.2863	PUBLIC	7310115	6791	Terrestrial	Actinobacteria	Corynebacteriales	Nocardiaceae	Nocardia
2770939494	Nocardia caishijiensis DSM 44831	26	18.2831	GEBA	6310860	5768	Terrestrial	Actinobacteria	Corynebacteriales	Nocardiaceae	Nocardia
2751185902	Rhodococcus sp. MTM3W5.2	19	18.28	PUBLIC	5665081	5713	Terrestrial	Actinobacteria	Corynebacteriales	Nocardiaceae	Rhodococcus
2667527444	Lechevalieria xinjiangensis CGMCC 4.3525	38	18.2407	GEBA	8684108	8313	Terrestrial	Actinobacteria	Pseudonocardiales	Pseudonocardiaceae	Lechevalieria
2770939500	Nocardia neocaledoniensis DSM 44717	28	18.2314	GEBA	7323073	6847	Terrestrial	Actinobacteria	Corynebacteriales	Nocardiaceae	Nocardia
2515154179	Saccharomonospora sp. CNQ490	23	18.2196	PUBLIC	4941689	4590	Aquatic	Actinobacteria	Pseudonocardiales	Pseudonocardiaceae	Saccharomonospora
2524614639	Actinoalloteichus cyanogriseus DSM 43889	33	18.2147	PUBLIC	5968963	4992	Terrestrial	Actinobacteria	Pseudonocardiales	Pseudonocardiaceae	Actinoalloteichus
2863047402	Nocardia transvalensis DSM 43582	29	18.1906	GEBA	8398323	7934	Host-associated	Actinobacteria	Corynebacteriales	Nocardiaceae	Nocardia
2765236013	Streptomyces avellaneus NRRL B-3447	41	18.169	PUBLIC	7352551	6613	Terrestrial	Actinobacteria	Streptomycetales	Streptomycetaceae	Streptomyces
2596583674	Nocardia amikacinitolerans DSM 45539	31	18.1678	GEBA	7663905	6913	Host-associated	Actinobacteria	Corynebacteriales	Nocardiaceae	Nocardia
2870737383	Streptomyces costaricanus DSM 41827	34	18.1652	GEBA	8564214	7618	Terrestrial	Actinobacteria	Streptomycetales	Streptomycetaceae	Streptomyces
2767802052	Kitasatospora purpeofusca NRRL B-1817	44	18.136	PUBLIC	9323463	8058	Terrestrial	Actinobacteria	Streptomycetales	Streptomycetaceae	Kitasatospora
2791355435	Streptomyces oceani SCSIO 02100	25	18.1216	PUBLIC	6282317	5351	Aquatic	Actinobacteria	Streptomycetales	Streptomycetaceae	Streptomyces
2765236014	Streptomyces varsoviensis NRRL B-3589	41	18.103	PUBLIC	8572637	7318	Terrestrial	Actinobacteria	Streptomycetales	Streptomycetaceae	Streptomyces
2517572158	Salinispora pacifica CNT045	28	18.0966	PUBLIC	5771968	5399	Aquatic	Actinobacteria	Micromonosporales	Micromonosporaceae	Salinispora
2765236004	Streptomyces varsoviensis NRRL ISP-5346	37	18.0716	PUBLIC	8566603	7303	Terrestrial	Actinobacteria	Streptomycetales	Streptomycetaceae	Streptomyces
2767802068	Streptomyces sp. NRRL F-5053	55	18.0686	PUBLIC	8789701	7311	Unknown	Actinobacteria	Streptomycetales	Streptomycetaceae	Streptomyces
2551306170	Nocardia abscessus NBRC 100374	45	18.0594	PUBLIC	8410401	7974	Host-associated	Actinobacteria	Corynebacteriales	Nocardiaceae	Nocardia
2728369483	Umezawaea tangerina DSM 44720	41	18.0422	GEBA	10685010	9444	Terrestrial	Actinobacteria	Pseudonocardiales	Pseudonocardiaceae	Umezawaea
644736323	Actinosynnema mirum DSM 43827	28	18.0264	PUBLIC	8248144	7176	Host-associated	Actinobacteria	Pseudonocardiales	Pseudonocardiaceae	Actinosynnema
2597489911	Streptomyces sp. GBA 94-10	26	18.0236	PUBLIC	7224475	6272	Host-associated	Actinobacteria	Streptomycetales	Streptomycetaceae	Streptomyces
2773857985	Streptomyces olivaceus NRRL B-3009	55	18.0198	PUBLIC	8551463	7557	Terrestrial	Actinobacteria	Streptomycetales	Streptomycetaceae	Streptomyces
2563366550	Mycobacterium kansasii ATCC 12478	23	18.0141	PUBLIC	6577228	5917	Host-associated	Actinobacteria	Corynebacteriales	Mycobacteriaceae	Mycobacterium
2731957733	Nocardia harenae NBRC 108248	24	17.9918	PUBLIC	6142544	5671	Terrestrial	Actinobacteria	Corynebacteriales	Nocardiaceae	Nocardia
2630968772	Micromonospora carbonacea JXNU-1	25	17.9869	PUBLIC	7626891	6451	Terrestrial	Actinobacteria	Micromonosporales	Micromonosporaceae	Micromonospora
2528768220	Actinokineospora inagensis DSM 44258	36	17.9596	PUBLIC	7278759	6453	Host-associated	Actinobacteria	Pseudonocardiales	Pseudonocardiaceae	Actinokineospora
2856551076	Mycobacterium chimaera SJ42	23	17.9586	PUBLIC	5938632	5669	Host-associated	Actinobacteria	Corynebacteriales	Mycobacteriaceae	Mycobacterium
2731957758	Nocardia violaceofusca NBRC 14427	33	17.9199	PUBLIC	7502863	6919	Terrestrial	Actinobacteria	Corynebacteriales	Nocardiaceae	Nocardia
2818991476	Streptomyces capillispiralis DSM 41695	34	17.9137	GEBA	8432708	7222	Terrestrial	Actinobacteria	Streptomycetales	Streptomycetaceae	Streptomyces
2791354866	Streptomyces sp. CNZ288	33	17.9055	PUBLIC	8823484	7481	Aquatic	Actinobacteria	Streptomycetales	Streptomycetaceae	Streptomyces
2873129485	Streptomyces sp. S8	34	17.8798	PUBLIC	7601864	6657	Terrestrial	Actinobacteria	Streptomycetales	Streptomycetaceae	Streptomyces
2517572149	Micromonospora sp. CNB394	34	17.8602	PUBLIC	6344798	5836	Aquatic	Actinobacteria	Micromonosporales	Micromonosporaceae	Micromonospora
2724679244	Herbidospora cretacea NBRC 15474	31	17.8593	PUBLIC	8282092	7511	Terrestrial	Actinobacteria	Streptosporangiales	Streptosporangiaceae	Herbidospora
2873024896	Streptomyces albus ZpM	39	17.8556	PUBLIC	9784577	8811	Terrestrial	Actinobacteria	Streptomycetales	Streptomycetaceae	Streptomyces
2740892223	Nocardia arizonensis NBRC 108935	31	17.8325	PUBLIC	7191463	6660	Host-associated	Actinobacteria	Corynebacteriales	Nocardiaceae	Nocardia
2731957738	Nocardia gamkensis NBRC 108242	35	17.8289	PUBLIC	7701043	7190	Terrestrial	Actinobacteria	Corynebacteriales	Nocardiaceae	Nocardia
2802429346	Streptomyces aureocirculatus NRRL ISP-5401	47	17.8193	PUBLIC	9285900	8209	Unknown	Actinobacteria	Streptomycetales	Streptomycetaceae	Streptomyces
2772190672	Streptomyces griseofuscus NRRL B-5429	56	17.8192	PUBLIC	8910998	8183	Terrestrial	Actinobacteria	Streptomycetales	Streptomycetaceae	Streptomyces
2518645626	Salinispora pacifica CNY330	29	17.8037	PUBLIC	5498479	5176	Aquatic	Actinobacteria	Micromonosporales	Micromonosporaceae	Salinispora
2873196663	Streptomyces capitiformicae 1H-SSA4	48	17.7486	PUBLIC	10989391	10191	Host-associated	Actinobacteria	Streptomycetales	Streptomycetaceae	Streptomyces
2860691947	Streptomyces globosus soil	26	17.7464	PUBLIC	7535750	6784	Terrestrial	Actinobacteria	Streptomycetales	Streptomycetaceae	Streptomyces
2675903223	Kutzneria buriramensis DSM 45791	50	17.7386	GEBA	11968322	11064	Terrestrial	Actinobacteria	Pseudonocardiales	Pseudonocardiaceae	Kutzneria
2731957745	Nocardia shimofusensis NBRC 100134	22	17.7167	PUBLIC	6327648	5752	Terrestrial	Actinobacteria	Corynebacteriales	Nocardiaceae	Nocardia
2862194119	Streptomyces sp. Z022	31	17.7162	PUBLIC	8157885	7428	Terrestrial	Actinobacteria	Streptomycetales	Streptomycetaceae	Streptomyces
2616644847	Actinokineospora terrae DSM 44260	32	17.6985	GEBA	7588185	6697	Terrestrial	Actinobacteria	Pseudonocardiales	Pseudonocardiaceae	Actinokineospora
2767802020	Kitasatospora aureofaciens NRRL B-1286	62	17.6831	PUBLIC	9155807	8255	Terrestrial	Actinobacteria	Streptomycetales	Streptomycetaceae	Kitasatospora
2765235996	Streptomyces aureocirculatus NRRL ISP-5386	46	17.6746	PUBLIC	9291137	8229	Terrestrial	Actinobacteria	Streptomycetales	Streptomycetaceae	Streptomyces
2524614565	Streptomyces sp. TAA204	37	17.6572	PUBLIC	6582155	5580	Aquatic	Actinobacteria	Streptomycetales	Streptomycetaceae	Streptomyces
2636415978	Micromonospora inyonensis DSM 46123	29	17.6154	GEBA	6923970	6259	Terrestrial	Actinobacteria	Micromonosporales	Micromonosporaceae	Micromonospora
2731957721	Nocardia amikacinitolerans NBRC 108937	29	17.6151	PUBLIC	7636963	6923	Aquatic	Actinobacteria	Corynebacteriales	Nocardiaceae	Nocardia
2731957722	Nocardia africana NBRC 100379	27	17.6064	PUBLIC	7802195	7254	Host-associated	Actinobacteria	Corynebacteriales	Nocardiaceae	Nocardia
2671180616	Streptomyces sp. Wb2n-11	36	17.5806	PUBLIC	8228099	7720	Terrestrial	Actinobacteria	Streptomycetales	Streptomycetaceae	Streptomyces
2854959939	Amycolatopsis sp. WAC 04197	37	17.5244	PUBLIC	9228587	8646	Unknown	Actinobacteria	Pseudonocardiales	Pseudonocardiaceae	Amycolatopsis
2731957734	Nocardia ignorata NBRC 108230	27	17.5231	PUBLIC	7011769	6708	Unknown	Actinobacteria	Corynebacteriales	Nocardiaceae	Nocardia
2524614530	Salinispora tropica CNT261	27	17.5109	PUBLIC	5510329	5174	Aquatic	Actinobacteria	Micromonosporales	Micromonosporaceae	Salinispora
2545824682	Amycolatopsis decaplanina DSM 44594	33	17.5099	PUBLIC	8533276	7775	Terrestrial	Actinobacteria	Pseudonocardiales	Pseudonocardiaceae	Amycolatopsis
2547132424	Nocardia nova SH22a	30	17.4779	PUBLIC	8348532	7636	Host-associated	Actinobacteria	Corynebacteriales	Nocardiaceae	Nocardia
2724679240	Herbidospora sakaeratensis NBRC 102641	31	17.4727	PUBLIC	8594887	7731	Terrestrial	Actinobacteria	Streptosporangiales	Streptosporangiaceae	Herbidospora
2731957730	Nocardia caishijiensis NBRC 108228	26	17.448	PUBLIC	6294232	5759	Terrestrial	Actinobacteria	Corynebacteriales	Nocardiaceae	Nocardia
2596583539	Streptoalloteichus tenebrarius DSM 40477	34	17.4354	GEBA	7099767	6432	Terrestrial	Actinobacteria	Pseudonocardiales	Pseudonocardiaceae	Streptoalloteichus
2515154184	Salinispora pacifica CNT001	28	17.433	PUBLIC	5492313	5088	Host-associated	Actinobacteria	Micromonosporales	Micromonosporaceae	Salinispora
2880541820	Longispora fulva DSM 45356	28	17.4282	GEBA	7096270	6663	Host-associated	Actinobacteria	Micromonosporales	Micromonosporaceae	Longispora
2862168477	Mycobacterium salmoniphilum DE 4585	18	17.4134	PUBLIC	5072347	5022	Unknown	Actinobacteria	Corynebacteriales	Mycobacteriaceae	Mycobacteroides
2617271235	Sciscionella sp. SE31	43	17.4103	PUBLIC	7420035	7177	Aquatic	Actinobacteria	Pseudonocardiales	Pseudonocardiaceae	Sciscionella
2767802008	Streptomyces sp. NRRL S-98	35	17.4076	PUBLIC	8188203	7466	Terrestrial	Actinobacteria	Streptomycetales	Streptomycetaceae	Streptomyces
2648501782	Amycolatopsis sp. MJM2582	33	17.4076	PUBLIC	8932977	8373	Terrestrial	Actinobacteria	Pseudonocardiales	Pseudonocardiaceae	Amycolatopsis
2863298641	Streptomyces echinatus CECT 3313	47	17.3986	GEBA	9391279	8568	Terrestrial	Actinobacteria	Streptomycetales	Streptomycetaceae	Streptomyces
2731957746	Nocardia sienata NBRC 100364	39	17.3946	PUBLIC	6826509	6340	Host-associated	Actinobacteria	Corynebacteriales	Nocardiaceae	Nocardia
2524614807	Salinispora pacifica CNS237	22	17.3849	PUBLIC	5243134	4865	Aquatic	Actinobacteria	Micromonosporales	Micromonosporaceae	Salinispora
2687453533	Alloactinosynnema sp. L-07	32	17.369	PUBLIC	7405112	6963	Unknown	Actinobacteria	Pseudonocardiales	Pseudonocardiaceae	Alloactinosynnema
2551306168	Nocardia araoensis NBRC 100135	47	17.3647	PUBLIC	7722536	7332	Host-associated	Actinobacteria	Corynebacteriales	Nocardiaceae	Nocardia
2808606946	Streptomyces violaceusniger NRRL F-8817	82	17.3423	PUBLIC	10369018	9126	Unknown	Actinobacteria	Streptomycetales	Streptomycetaceae	Streptomyces
2863307210	Streptomyces zagrosensis CECT 8305	49	17.3403	GEBA	8746444	7639	Terrestrial	Actinobacteria	Streptomycetales	Streptomycetaceae	Streptomyces
647000328	Streptomyces sp. ACT-1 XylebKG-1	48	17.317	PUBLIC	8566464	7450	Host-associated	Actinobacteria	Streptomycetales	Streptomycetaceae	Streptomyces
2731957743	Nocardia salmonicida NBRC 13393	30	17.3007	PUBLIC	8250523	7883	Host-associated	Actinobacteria	Corynebacteriales	Nocardiaceae	Nocardia
2622736604	Micromonospora eburnea DSM 44814	20	17.2953	GEBA	7185375	6361	Terrestrial	Actinobacteria	Micromonosporales	Micromonosporaceae	Micromonospora
2867140257	Streptomyces sp. ADI98-12	26	17.2952	PUBLIC	7243116	6130	Host-associated	Actinobacteria	Streptomycetales	Streptomycetaceae	Streptomyces
2645728072	Streptomyces pactum ACT12	35	17.2915	PUBLIC	8454166	7250	Terrestrial	Actinobacteria	Streptomycetales	Streptomycetaceae	Streptomyces
2862516863	Streptomyces sp. AC1-42W	29	17.2853	PUBLIC	7648131	7042	Host-associated	Actinobacteria	Streptomycetales	Streptomycetaceae	Streptomyces
2808606598	Mycobacterium sp. 1100029.7	26	17.2819	PUBLIC	5659890	5348	Host-associated	Actinobacteria	Corynebacteriales	Mycobacteriaceae	Mycobacterium
2515154126	Salinispora pacifica CNT003	31	17.2721	PUBLIC	5469257	5106	Aquatic	Actinobacteria	Micromonosporales	Micromonosporaceae	Salinispora
2724679241	Herbidospora mongoliensis NBRC 105882	34	17.2705	PUBLIC	9071752	8260	Terrestrial	Actinobacteria	Streptosporangiales	Streptosporangiaceae	Herbidospora
2818991416	Saccharothrix saharensis DSM 45456	34	17.2646	GEBA	8924967	8099	Terrestrial	Actinobacteria	Pseudonocardiales	Pseudonocardiaceae	Saccharothrix
2551306177	Nocardia transvalensis NBRC 15921	34	17.262	PUBLIC	8383303	7944	Host-associated	Actinobacteria	Corynebacteriales	Nocardiaceae	Nocardia
2857011784	Mycobacterium kansasii 1MK	22	17.2429	PUBLIC	6421275	5926	Host-associated	Actinobacteria	Corynebacteriales	Mycobacteriaceae	Mycobacterium
2872793772	Streptomyces clavuligerus F613-1	35	17.1807	PUBLIC	7590758	6396	Unknown	Actinobacteria	Streptomycetales	Streptomycetaceae	Streptomyces
2767802043	Streptomyces sp. NRRL B-5680	40	17.1579	PUBLIC	7994019	7251	Unknown	Actinobacteria	Streptomycetales	Streptomycetaceae	Streptomyces
2775507225	Mycobacterium shigaense UN-152	17	17.1545	PUBLIC	5232660	4997	Host-associated	Actinobacteria	Corynebacteriales	Mycobacteriaceae	Mycobacterium
2596583522	Actinosynnema pretiosum DSM 44132	34	17.1472	GEBA	9353349	8057	Unknown	Actinobacteria	Pseudonocardiales	Pseudonocardiaceae	Actinosynnema
2808606522	Amycolatopsis sp. BJA-103	32	17.1335	PUBLIC	9488490	8634	Host-associated	Actinobacteria	Pseudonocardiales	Pseudonocardiaceae	Amycolatopsis
2863357390	Saccharothrix violaceirubra DSM 45084	31	17.132	GEBA	7354386	7026	Terrestrial	Actinobacteria	Pseudonocardiales	Pseudonocardiaceae	Saccharothrix
2767802047	Streptomyces sp. NRRL S-1868	62	17.0899	PUBLIC	8713362	7306	Engineered	Actinobacteria	Streptomycetales	Streptomycetaceae	Streptomyces
2515154182	Salinispora pacifica CNT796	23	17.0861	PUBLIC	5073739	4782	Aquatic	Actinobacteria	Micromonosporales	Micromonosporaceae	Salinispora
2791355422	Streptomyces luteocolor NBRC 13826	44	17.0841	PUBLIC	9298666	8342	Terrestrial	Actinobacteria	Streptomycetales	Streptomycetaceae	Streptomyces
2773857970	Actinoalloteichus cyanogriseus NRRL B-2194	38	17.0531	PUBLIC	5996245	5031	Host-associated	Actinobacteria	Pseudonocardiales	Pseudonocardiaceae	Actinoalloteichus
2731957739	Nocardia nova NBRC 15556	38	17.04	PUBLIC	7844847	7305	Unknown	Actinobacteria	Corynebacteriales	Nocardiaceae	Nocardia
2765236015	Streptomyces sp. XY413	40	17.0353	PUBLIC	8524008	7816	Terrestrial	Actinobacteria	Streptomycetales	Streptomycetaceae	Streptomyces
2816332579	Streptomyces rimosus rimosus NRRL WC-3882	35	17.0168	PUBLIC	8261756	7419	Terrestrial	Actinobacteria	Streptomycetales	Streptomycetaceae	Streptomyces
2872922060	Streptomyces leeuwenhoekii DSM 42122	35	17.0153	PUBLIC	8122491	7206	Terrestrial	Actinobacteria	Streptomycetales	Streptomycetaceae	Streptomyces
2772190611	Mycobacteroides sp. EPM10906	18	17.0135	PUBLIC	4649175	4592	Host-associated	Actinobacteria	Corynebacteriales	Mycobacteriaceae	Mycobacteroides
2540341184	Saccharothrix espanaensis DSM 44229	33	16.9919	PUBLIC	9360653	8495	Terrestrial	Actinobacteria	Pseudonocardiales	Pseudonocardiaceae	Saccharothrix
2554235020	Streptomyces sp. FXJ7.023	49	16.9908	PUBLIC	8215649	7312	Aquatic	Actinobacteria	Streptomycetales	Streptomycetaceae	Streptomyces
2814123237	Actinosynnema pretiosum X47	27	16.99	PUBLIC	8131572	7053	Terrestrial	Actinobacteria	Pseudonocardiales	Pseudonocardiaceae	Actinosynnema
2773858027	Mycobacterium intracellulare yongonense Asan 36912	20	16.9671	PUBLIC	5445538	5125	Host-associated	Actinobacteria	Corynebacteriales	Mycobacteriaceae	Mycobacterium
2860712976	Streptomyces sp. GSSD-12	31	16.9639	PUBLIC	8454852	7317	Terrestrial	Actinobacteria	Streptomycetales	Streptomycetaceae	Streptomyces
2772190781	Mycobacterium intracellulare yongonense Asan 36527	20	16.9555	PUBLIC	5435152	5083	Host-associated	Actinobacteria	Corynebacteriales	Mycobacteriaceae	Mycobacterium
2765235994	Streptomyces novaecaesareae NRRL B-1267	41	16.955	PUBLIC	7405958	6634	Terrestrial	Actinobacteria	Streptomycetales	Streptomycetaceae	Streptomyces
2856693151	Kitasatospora sp. MBT66	43	16.9498	PUBLIC	10382001	9304	Terrestrial	Actinobacteria	Streptomycetales	Streptomycetaceae	Kitasatospora
2554235367	Streptomyces collinus Tu 365	36	16.9488	PUBLIC	8377286	7203	Terrestrial	Actinobacteria	Streptomycetales	Streptomycetaceae	Streptomyces
2772190728	Amycolatopsis vancoresmycina NRRL B-24208	37	16.9457	PUBLIC	9825044	8968	Terrestrial	Actinobacteria	Pseudonocardiales	Pseudonocardiaceae	Amycolatopsis
2806310832	Nocardia cyriacigeorgica MDA3349	22	16.9297	PUBLIC	6462637	5862	Host-associated	Actinobacteria	Corynebacteriales	Nocardiaceae	Nocardia
2808606754	Nocardia otitidiscaviarum NCTC 1934	26	16.9258	PUBLIC	7536042	6976	Host-associated	Actinobacteria	Corynebacteriales	Nocardiaceae	Nocardia
2765236021	Streptomyces sp. MMG1064	37	16.9209	PUBLIC	8095082	7388	Terrestrial	Actinobacteria	Streptomycetales	Streptomycetaceae	Streptomyces
2862093276	Mycobacterium salmoniphilum DE 4587	18	16.9041	PUBLIC	4802997	4756	Unknown	Actinobacteria	Corynebacteriales	Mycobacteriaceae	Mycobacteroides
2863033670	Actinoalloteichus hymeniacidonis DSM 45092	21	16.9034	GEBA	6306207	5556	Host-associated	Actinobacteria	Pseudonocardiales	Pseudonocardiaceae	Actinoalloteichus
2806310765	Nocardia nova MDA3397	29	16.902	PUBLIC	8002875	7405	Host-associated	Actinobacteria	Corynebacteriales	Nocardiaceae	Nocardia
2513237107	Streptomyces sp. AmelKG-F2B	37	16.8961	PUBLIC	7784547	6677	Host-associated	Actinobacteria	Streptomycetales	Streptomycetaceae	Streptomyces
2873434522	Kibdelosporangium phytohabitans DSM 104448	51	16.8937	GEBA	11756374	11116	Host-associated	Actinobacteria	Pseudonocardiales	Pseudonocardiaceae	Kibdelosporangium
2698536635	Nocardia mexicana NBRC 108244	38	16.8837	PUBLIC	8950225	8333	Host-associated	Actinobacteria	Corynebacteriales	Nocardiaceae	Nocardia
2579778836	Streptomyces albulus NK660	38	16.8768	PUBLIC	9372401	8177	Terrestrial	Actinobacteria	Streptomycetales	Streptomycetaceae	Streptomyces
2868425537	Streptomyces sp. NL15-2K	81	16.8692	PUBLIC	12072023	11106	Terrestrial	Actinobacteria	Streptomycetales	Streptomycetaceae	Streptomyces
2862163693	Mycobacterium salmoniphilum DE 4586	18	16.8574	PUBLIC	4817070	4783	Unknown	Actinobacteria	Corynebacteriales	Mycobacteriaceae	Mycobacteroides
640427140	Salinispora tropica CNB-440	18	16.8542	PUBLIC	5183331	4664	Terrestrial	Actinobacteria	Micromonosporales	Micromonosporaceae	Salinispora
2740892215	Streptomyces sp. NBRC 110611	42	16.8516	PUBLIC	7895948	6971	Aquatic	Actinobacteria	Streptomycetales	Streptomycetaceae	Streptomyces
2634166899	Amycolatopsis tolypomycina DSM 44544	32	16.8472	GEBA	10363431	9589	Terrestrial	Actinobacteria	Pseudonocardiales	Pseudonocardiaceae	Amycolatopsis
2654587679	Kibdelosporangium phytohabitans KLBMP1111	51	16.8459	PUBLIC	11759770	10884	Host-associated	Actinobacteria	Pseudonocardiales	Pseudonocardiaceae	Kibdelosporangium
2519103109	Mycobacterium intracellulare ATCC 13950	20	16.8407	PUBLIC	5402402	5193	Host-associated	Actinobacteria	Corynebacteriales	Mycobacteriaceae	Mycobacterium
2531839247	Mycobacterium sp. H4Y	20	16.8372	PUBLIC	5443025	5070	Host-associated	Actinobacteria	Corynebacteriales	Mycobacteriaceae	Mycobacterium
2718217663	Saccharothrix carnea CGMCC 4.7097	38	16.8241	GEBA	8918169	8037	Engineered	Actinobacteria	Pseudonocardiales	Pseudonocardiaceae	Saccharothrix
2862393062	Streptomyces griseus NCTC 7807	25	16.8194	PUBLIC	6951521	5999	Unknown	Actinobacteria	Streptomycetales	Streptomycetaceae	Streptomyces
2615840661	Actinoalloteichus hymeniacidonis DSM 45092 Genome sequencing	21	16.7977	PUBLIC	6306386	5431	Host-associated	Actinobacteria	Pseudonocardiales	Pseudonocardiaceae	Actinoalloteichus
2751185868	Nocardia sp. NRRL S-836	44	16.7712	PUBLIC	9835048	9181	Terrestrial	Actinobacteria	Corynebacteriales	Nocardiaceae	Nocardia
2788500614	Micromonospora wenchangensis CCTCC AA 2012002	44	16.7698	PUBLIC	7513761	6619	Terrestrial	Actinobacteria	Micromonosporales	Micromonosporaceae	Micromonospora
2622736531	Micromonospora halophytica DSM 43171	27	16.7468	GEBA	6275885	5656	Aquatic	Actinobacteria	Micromonosporales	Micromonosporaceae	Micromonospora
2775507093	Streptomyces cellostaticus DSM 40189	60	16.7177	PUBLIC	9772887	8790	Terrestrial	Actinobacteria	Streptomycetales	Streptomycetaceae	Streptomyces
2856791249	Saccharothrix sp. CB00851	43	16.7167	PUBLIC	9304003	8666	Terrestrial	Actinobacteria	Pseudonocardiales	Pseudonocardiaceae	Saccharothrix
2863320540	Saccharothrix tamanrassetensis CECT 8640	34	16.7078	GEBA	8053586	7420	Terrestrial	Actinobacteria	Pseudonocardiales	Pseudonocardiaceae	Saccharothrix
2595698251	Kibdelosporangium aridum DSM 43828	50	16.7052	GEBA	12276125	11264	Terrestrial	Actinobacteria	Pseudonocardiales	Pseudonocardiaceae	Kibdelosporangium
2541047007	Mycobacterium intracellulare yongonense 05-1390	20	16.684	PUBLIC	5521023	5270	Host-associated	Actinobacteria	Corynebacteriales	Mycobacteriaceae	Mycobacterium
2856532494	Mycobacterium chimaera ZUERICH-1	23	16.6696	PUBLIC	6379602	6115	Host-associated	Actinobacteria	Corynebacteriales	Mycobacteriaceae	Mycobacterium
2872990154	Streptomyces albulus CK-15	37	16.6672	PUBLIC	9336218	8355	Terrestrial	Actinobacteria	Streptomycetales	Streptomycetaceae	Streptomyces
2515154100	Streptomyces sp. MspMP-M5	47	16.6583	PUBLIC	8596663	7740	Host-associated	Actinobacteria	Streptomycetales	Streptomycetaceae	Streptomyces
2856781440	Saccharothrix sp. ALI-22-I	42	16.6479	PUBLIC	10300059	9808	Terrestrial	Actinobacteria	Pseudonocardiales	Pseudonocardiaceae	Saccharothrix
2554235409	Actinoplanes sp. N902-109	24	16.6317	PUBLIC	9228054	8283	Unknown	Actinobacteria	Micromonosporales	Micromonosporaceae	Actinoplanes
2856574078	Mycobacterium chimaera FLAC0070	20	16.6315	PUBLIC	5751541	5475	Unknown	Actinobacteria	Corynebacteriales	Mycobacteriaceae	Mycobacterium
2873422137	Amycolatopsis lexingtonensis DSM 44653	37	16.631	GEBA	10737921	10070	Host-associated	Actinobacteria	Pseudonocardiales	Pseudonocardiaceae	Amycolatopsis
2551306172	Nocardia takedensis NBRC 100417	38	16.6255	PUBLIC	8033735	7383	Aquatic	Actinobacteria	Corynebacteriales	Nocardiaceae	Nocardia
2561511108	Salinispora tropica CNY681	22	16.6234	PUBLIC	4996884	4598	Aquatic	Actinobacteria	Micromonosporales	Micromonosporaceae	Salinispora
2870829307	Amycolatopsis umgeniensis DSM 45272	33	16.6145	GEBA	9225930	8543	Terrestrial	Actinobacteria	Pseudonocardiales	Pseudonocardiaceae	Amycolatopsis
2811995226	Rhodococcus wratislaviensis NCTC 13229	31	16.5985	PUBLIC	7777377	7156	Unknown	Actinobacteria	Corynebacteriales	Nocardiaceae	Rhodococcus
2639762784	Streptomyces sp. NBRC 110035 TP-A0873	38	16.5961	PUBLIC	7508934	6730	Aquatic	Actinobacteria	Streptomycetales	Streptomycetaceae	Streptomyces
2521172603	Nocardia sp. BMG111209	29	16.5868	PUBLIC	9143142	8197	Host-associated	Actinobacteria	Corynebacteriales	Nocardiaceae	Nocardia
2630968289	Amycolatopsis sulphurea DSM 46092	32	16.5823	GEBA	6856290	6360	Terrestrial	Actinobacteria	Pseudonocardiales	Pseudonocardiaceae	Amycolatopsis
2862799924	Streptomyces sp. WAC 01529	30	16.5563	PUBLIC	8270461	7377	Unknown	Actinobacteria	Streptomycetales	Streptomycetaceae	Streptomyces
2866151290	Streptomyces sp. V2	54	16.5551	PUBLIC	10249899	9250	Host-associated	Actinobacteria	Streptomycetales	Streptomycetaceae	Streptomyces
2718218054	Lentzea guizhouensis DHS C013	36	16.5494	PUBLIC	9997872	9847	Terrestrial	Actinobacteria	Pseudonocardiales	Pseudonocardiaceae	Lentzea
2627853636	Streptomyces sp. 150FB	36	16.5322	PUBLIC	9803944	8750	Host-associated	Actinobacteria	Streptomycetales	Streptomycetaceae	Streptomyces
2517572160	Salinispora pacifica CNT584	23	16.5306	PUBLIC	5217717	4912	Aquatic	Actinobacteria	Micromonosporales	Micromonosporaceae	Salinispora
2521172703	Mycobacterium intracellulare intracellulare MTCC 9506	20	16.5155	PUBLIC	5589007	5302	Host-associated	Actinobacteria	Corynebacteriales	Mycobacteriaceae	Mycobacterium
2622736534	Micromonospora marina DSM 45555	30	16.5135	GEBA	6060597	5550	Terrestrial	Actinobacteria	Micromonosporales	Micromonosporaceae	Micromonospora
2773857909	Actinopolyspora erythraea YIM 90600	25	16.5128	PUBLIC	5243930	4749	Terrestrial	Actinobacteria	Actinopolysporales	Actinopolysporaceae	Actinopolyspora
2554235102	Amycolatopsis orientalis DSM 40040	36	16.5108	PUBLIC	9062454	8285	Terrestrial	Actinobacteria	Pseudonocardiales	Pseudonocardiaceae	Amycolatopsis
2767802034	Streptomyces sp. XY58	38	16.5053	PUBLIC	8110409	7409	Terrestrial	Actinobacteria	Streptomycetales	Streptomycetaceae	Streptomyces
2602042089	Streptomyces noursei ATCC 11455 Genome sequencing	39	16.5024	PUBLIC	9815884	8796	Terrestrial	Actinobacteria	Streptomycetales	Streptomycetaceae	Streptomyces
2519899650	Streptomyces sp. AmelKG-D3	41	16.4861	PUBLIC	7969495	7045	Host-associated	Actinobacteria	Streptomycetales	Streptomycetaceae	Streptomyces
2518645550	Mycobacterium sp. MOTT36Y	20	16.4728	PUBLIC	5613626	5177	Host-associated	Actinobacteria	Corynebacteriales	Mycobacteriaceae	Mycobacterium
2873136143	Streptomyces reticuli TUE45	35	16.4508	PUBLIC	9336224	8344	Terrestrial	Actinobacteria	Streptomycetales	Streptomycetaceae	Streptomyces
2515154129	Salinispora pacifica CNS103	25	16.4375	PUBLIC	5584369	5243	Host-associated	Actinobacteria	Micromonosporales	Micromonosporaceae	Salinispora
2867646626	Streptomyces sp. WM6378	53	16.4315	PUBLIC	9486712	9127	Terrestrial	Actinobacteria	Streptomycetales	Streptomycetaceae	Streptomyces
2856538610	Mycobacterium chimaera PA-Patient	22	16.4288	PUBLIC	6247694	5965	Host-associated	Actinobacteria	Corynebacteriales	Mycobacteriaceae	Mycobacterium
2609460021	Streptomyces avermitilis MA-4680, NBRC 14893	49	16.4281	PUBLIC	10430651	9239	Terrestrial	Actinobacteria	Streptomycetales	Streptomycetaceae	Streptomyces
647533185	Micromonospora carbonacea var. africana	25	16.4233	PUBLIC	6819904	5692	Terrestrial	Actinobacteria	Micromonosporales	Micromonosporaceae	Micromonospora
2645727714	Frankia sp. R43	43	16.418	PUBLIC	10442526	8596	Host-associated	Actinobacteria	Frankiales	Frankiaceae	Frankia
2866501809	Rhodococcus sp. LHW51113	19	16.4126	PUBLIC	3709357	3482	Host-associated	Actinobacteria	Corynebacteriales	Nocardiaceae	Rhodococcus
2526164783	Streptomyces sp. CNS606	31	16.3893	PUBLIC	5932917	5240	Unknown	Actinobacteria	Streptomycetales	Streptomycetaceae	Streptomyces
2857089846	Streptomyces tirandamycinicus HNM0039	29	16.3853	PUBLIC	7289495	6367	Host-associated	Actinobacteria	Streptomycetales	Streptomycetaceae	Streptomyces
2751185734	Saccharothrix sp. NRRL B-16314	41	16.3826	PUBLIC	8863695	8019	Terrestrial	Actinobacteria	Pseudonocardiales	Pseudonocardiaceae	Saccharothrix
2862108073	Mycobacteroides franklinii D16R27	20	16.3766	PUBLIC	5115012	5156	Aquatic	Actinobacteria	Corynebacteriales	Mycobacteriaceae	Mycobacteroides
2639762959	Actinobacteria bacterium OK074	64	16.3649	PUBLIC	10668107	9270	Host-associated	Actinobacteria	unclassified	unclassified	unclassified
2767802007	Streptomyces sp. NRRL S-1022	46	16.3634	PUBLIC	8860476	8098	Terrestrial	Actinobacteria	Streptomycetales	Streptomycetaceae	Streptomyces
2806310766	Nocardia nova BAA2227	30	16.3613	PUBLIC	7956937	7364	Host-associated	Actinobacteria	Corynebacteriales	Nocardiaceae	Nocardia
2551306159	Nocardia brevicatena NBRC 12119	36	16.3527	PUBLIC	7005605	6904	Host-associated	Actinobacteria	Corynebacteriales	Nocardiaceae	Nocardia
2862374732	Streptomyces lavendulae lavendulae CCM 3239	31	16.3337	PUBLIC	8932792	8234	Terrestrial	Actinobacteria	Streptomycetales	Streptomycetaceae	Streptomyces
2737472030	Rhodococcus sp. OK270	19	16.3248	PUBLIC	5731757	5466	Host-associated	Actinobacteria	Corynebacteriales	Nocardiaceae	Rhodococcus
2695420942	Streptoalloteichus hindustanus DSM 44523	30	16.3188	GEBA	7279383	6608	Terrestrial	Actinobacteria	Pseudonocardiales	Pseudonocardiaceae	Streptoalloteichus
2802429314	Streptomyces ruber NRRL ISP-5378	41	16.3132	PUBLIC	9644249	8226	Unknown	Actinobacteria	Streptomycetales	Streptomycetaceae	Streptomyces
2738543011	Rhodococcus sp. OK611	19	16.3108	PUBLIC	5731169	5465	Host-associated	Actinobacteria	Corynebacteriales	Nocardiaceae	Rhodococcus
2863114774	Streptomyces sp. S2-02	31	16.31	PUBLIC	7724968	6967	Terrestrial	Actinobacteria	Streptomycetales	Streptomycetaceae	Streptomyces
2767802033	Streptomyces sp. XY593	38	16.2875	PUBLIC	8302541	7582	Terrestrial	Actinobacteria	Streptomycetales	Streptomycetaceae	Streptomyces
2806310762	Nocardia cyriacigeorgica MDA3732	25	16.2756	PUBLIC	6582499	6037	Host-associated	Actinobacteria	Corynebacteriales	Nocardiaceae	Nocardia
2731957748	Nocardia vermiculata NBRC 100427	28	16.2615	PUBLIC	6684459	6244	Host-associated	Actinobacteria	Corynebacteriales	Nocardiaceae	Nocardia
2515154163	Salinispora tropica CNS197	23	16.2592	PUBLIC	5236719	4882	Aquatic	Actinobacteria	Micromonosporales	Micromonosporaceae	Salinispora
2858266568	Amycolatopsis sp. WAC 01376	31	16.2467	PUBLIC	9071542	8556	Unknown	Actinobacteria	Pseudonocardiales	Pseudonocardiaceae	Amycolatopsis
2767802039	Streptomyces sp. H036	38	16.2435	PUBLIC	8596697	7883	Terrestrial	Actinobacteria	Streptomycetales	Streptomycetaceae	Streptomyces
2639762745	Streptomyces roseochromogenes oscitans DS 12.976	45	16.2331	PUBLIC	9782257	9157	Unknown	Actinobacteria	Streptomycetales	Streptomycetaceae	Streptomyces
2518645624	Salinispora tropica CNR699	26	16.2329	PUBLIC	5608799	5261	Aquatic	Actinobacteria	Micromonosporales	Micromonosporaceae	Salinispora
2862481585	Streptomyces sp. CB03238	39	16.2281	PUBLIC	8518432	7978	Terrestrial	Actinobacteria	Streptomycetales	Streptomycetaceae	Streptomyces
2770939563	Nocardia puris DSM 44599	29	16.2189	GEBA	7694151	7128	Host-associated	Actinobacteria	Corynebacteriales	Nocardiaceae	Nocardia
2547132038	Saccharopolyspora spinosa NRRL 18395	41	16.2107	PUBLIC	8527776	8358	Terrestrial	Actinobacteria	Pseudonocardiales	Pseudonocardiaceae	Saccharopolyspora
2619619034	Lentzea albida DSM 44437	35	16.2027	GEBA	9441135	8895	Terrestrial	Actinobacteria	Pseudonocardiales	Pseudonocardiaceae	Lentzea
2873159197	Streptomyces katrae S3/4	25	16.201	PUBLIC	8056450	7331	Terrestrial	Actinobacteria	Streptomycetales	Streptomycetaceae	Streptomyces
2518285536	Streptomyces sp. CNS615	36	16.1833	PUBLIC	7349627	6283	Unknown	Actinobacteria	Streptomycetales	Streptomycetaceae	Streptomyces
2772190761	Rhodococcus rhodnii NRRL B-16535	57	16.1709	PUBLIC	12395433	11498	Host-associated	Actinobacteria	Corynebacteriales	Nocardiaceae	Rhodococcus
2718218192	Rhodococcus sp. WMMA185 SCSIO 00026	15	16.1698	PUBLIC	4444448	4075	Host-associated	Actinobacteria	Corynebacteriales	Nocardiaceae	Rhodococcus
2772190767	Herbidospora cretacea NRRL B-16917	31	16.1631	PUBLIC	8158961	7502	Terrestrial	Actinobacteria	Streptosporangiales	Streptosporangiaceae	Herbidospora
2872800169	Streptomyces pactum KLBMP 5084	34	16.1594	PUBLIC	8180260	7480	Host-associated	Actinobacteria	Streptomycetales	Streptomycetaceae	Streptomyces
2767802136	Streptomyces puniciscabiei TW1S1	34	16.1544	PUBLIC	9698948	8739	Terrestrial	Actinobacteria	Streptomycetales	Streptomycetaceae	Streptomyces
2561511034	Salinispora pacifica CNT403	23	16.1505	PUBLIC	5394694	5065	Aquatic	Actinobacteria	Micromonosporales	Micromonosporaceae	Salinispora
2775507007	Nocardia sp. FDAARGOS_372 FDAARGOS_372	22	16.1488	PUBLIC	6464747	6125	Host-associated	Actinobacteria	Corynebacteriales	Nocardiaceae	Nocardia
2772190668	Amycolatopsis keratiniphila keratiniphila DSM 44409	37	16.145	PUBLIC	9088618	8578	Terrestrial	Actinobacteria	Pseudonocardiales	Pseudonocardiaceae	Amycolatopsis
2872807650	Streptomyces puniciscabiei TW1S1	34	16.1313	PUBLIC	9698948	8937	Terrestrial	Actinobacteria	Streptomycetales	Streptomycetaceae	Streptomyces
2540341193	Salinispora tropica CNT250	22	16.1182	PUBLIC	5170212	4799	Aquatic	Actinobacteria	Micromonosporales	Micromonosporaceae	Salinispora
2862690188	Streptomyces tsukubensis F601	48	16.1102	PUBLIC	8504127	7144	Terrestrial	Actinobacteria	Streptomycetales	Streptomycetaceae	Streptomyces
2675903023	Rhodococcus maanshanensis DSM 44675	20	16.1033	GEBA	5667919	5248	Terrestrial	Actinobacteria	Corynebacteriales	Nocardiaceae	Rhodococcus
2634166311	Lentzea waywayandensis DSM 44232	40	16.0966	GEBA	10153412	9443	Terrestrial	Actinobacteria	Pseudonocardiales	Pseudonocardiaceae	Lentzea
2862813158	Mycobacterium sp. D16R12	18	16.0953	PUBLIC	4807294	4736	Aquatic	Actinobacteria	Corynebacteriales	Mycobacteriaceae	Mycobacterium
2634166275	Amycolatopsis keratiniphila nogabecina DSM 44586	32	16.0934	GEBA	9472522	8932	Terrestrial	Actinobacteria	Pseudonocardiales	Pseudonocardiaceae	Amycolatopsis
2775507095	Streptomyces yokosukanensis DSM 40224	66	16.0839	PUBLIC	10084366	9133	Terrestrial	Actinobacteria	Streptomycetales	Streptomycetaceae	Streptomyces
2784132108	Micromonospora sp. Llam0	35	16.0791	PUBLIC	8899775	8041	Unknown	Actinobacteria	Micromonosporales	Micromonosporaceae	Micromonospora
2863199028	Streptomyces sp. S10-09	26	16.0784	PUBLIC	8068452	7328	Terrestrial	Actinobacteria	Streptomycetales	Streptomycetaceae	Streptomyces
2872891511	Streptomyces sp. Sge12	38	16.0713	PUBLIC	8110698	7405	Terrestrial	Actinobacteria	Streptomycetales	Streptomycetaceae	Streptomyces
2775507224	Mycobacterium marseillense FLAC0026	18	16.0648	PUBLIC	5285642	4910	Host-associated	Actinobacteria	Corynebacteriales	Mycobacteriaceae	Mycobacterium
2868020860	Amycolatopsis sp. CA-128772	39	16.0644	PUBLIC	10162752	9575	Host-associated	Actinobacteria	Pseudonocardiales	Pseudonocardiaceae	Amycolatopsis
2856544576	Mycobacterium chimaera MC045	23	16.0639	PUBLIC	6593403	6499	Aquatic	Actinobacteria	Corynebacteriales	Mycobacteriaceae	Mycobacterium
2856804385	Kibdelosporangium aridum A82846	56	16.0545	PUBLIC	12421052	11763	Unknown	Actinobacteria	Pseudonocardiales	Pseudonocardiaceae	Kibdelosporangium
2863055337	Sphaerisporangium rubeum DSM 44936	23	16.0482	GEBA	7504604	6515	Terrestrial	Actinobacteria	Streptosporangiales	Streptosporangiaceae	Sphaerisporangium
2663763270	Nocardia farcinica NCTC11134	22	16.0398	PUBLIC	6459780	6216	Host-associated	Actinobacteria	Corynebacteriales	Nocardiaceae	Nocardia
2585428000	Nocardia otitidiscaviarum IFM 11049	29	16.0279	PUBLIC	7895563	7487	Unknown	Actinobacteria	Corynebacteriales	Nocardiaceae	Nocardia
2773857922	Frankia sp. CcI49	45	16.0271	PUBLIC	9757215	7982	Host-associated	Actinobacteria	Frankiales	Frankiaceae	Frankia
2806310764	Nocardia nova MDA5529	31	16.0267	PUBLIC	7699083	7119	Host-associated	Actinobacteria	Corynebacteriales	Nocardiaceae	Nocardia
2855718454	Micromonospora sp. NBS 11/29	27	16.0244	PUBLIC	6473937	6256	Aquatic	Actinobacteria	Micromonosporales	Micromonosporaceae	Micromonospora
2526164526	Streptomyces sp. LaPpAH-201	28	16.0023	PUBLIC	7010448	6127	Host-associated	Actinobacteria	Streptomycetales	Streptomycetaceae	Streptomyces
2866498084	Rhodococcus sp. LHW50502	21	16.0002	PUBLIC	3967637	3724	Host-associated	Actinobacteria	Corynebacteriales	Nocardiaceae	Rhodococcus
2873056698	Streptomyces sp. CNQ-509	28	15.9936	PUBLIC	8039333	7098	Aquatic	Actinobacteria	Streptomycetales	Streptomycetaceae	Streptomyces
2868126598	Saccharothrix sp. NRRL B-16348	47	15.9872	PUBLIC	10896489	10133	Unknown	Actinobacteria	Pseudonocardiales	Pseudonocardiaceae	Saccharothrix
2863185108	Streptomyces sp. S10-07	30	15.9829	PUBLIC	7948123	7223	Terrestrial	Actinobacteria	Streptomycetales	Streptomycetaceae	Streptomyces
2648501836	Streptomyces acidiscabies NCPPB 4445	59	15.9786	PUBLIC	9953304	9025	Host-associated	Actinobacteria	Streptomycetales	Streptomycetaceae	Streptomyces
2515154178	Salinispora pacifica CNR114	26	15.9677	PUBLIC	5866896	5521	Aquatic	Actinobacteria	Micromonosporales	Micromonosporaceae	Salinispora
2724679242	Herbidospora yilanensis NBRC 106371	31	15.9571	PUBLIC	7853648	7263	Terrestrial	Actinobacteria	Streptosporangiales	Streptosporangiaceae	Herbidospora
2739368075	Mycobacterium kansasii 1010001495	26	15.951	PUBLIC	6353700	5772	Aquatic	Actinobacteria	Corynebacteriales	Mycobacteriaceae	Mycobacterium
2512564041	Mycobacterium paraintracellulare MOTT-64	19	15.9483	PUBLIC	5501090	5297	Host-associated	Actinobacteria	Corynebacteriales	Mycobacteriaceae	Mycobacterium
2841691647	Nocardia farcinica W6977	22	15.9463	PUBLIC	6429634	6273	Host-associated	Actinobacteria	Corynebacteriales	Nocardiaceae	Nocardia
2517572212	Salinispora tropica CNB536	29	15.9408	PUBLIC	5552560	5287	Aquatic	Actinobacteria	Micromonosporales	Micromonosporaceae	Salinispora
2767802124	Streptomyces sp. NRRL S-241	45	15.9397	PUBLIC	8739644	8037	Terrestrial	Actinobacteria	Streptomycetales	Streptomycetaceae	Streptomyces
2863177392	Streptomyces sp. S10-02	32	15.93	PUBLIC	8635728	7715	Terrestrial	Actinobacteria	Streptomycetales	Streptomycetaceae	Streptomyces
2870638204	Allocatelliglobosispora scoriae DSM 45362	37	15.9159	GEBA	9149827	8151	Terrestrial	Actinobacteria	Micromonosporales	Micromonosporaceae	Allocatelliglobosispora
2865825894	Streptomyces sp. PTY087I2	39	15.9041	PUBLIC	8164109	7288	Host-associated	Actinobacteria	Streptomycetales	Streptomycetaceae	Streptomyces
2867673025	Streptomyces sp. MMG1121	53	15.8992	PUBLIC	9453902	8931	Terrestrial	Actinobacteria	Streptomycetales	Streptomycetaceae	Streptomyces
2865968507	Streptomyces sp. WZ.A104	44	15.8766	PUBLIC	8116078	7562	Aquatic	Actinobacteria	Streptomycetales	Streptomycetaceae	Streptomyces
2865272216	Streptomyces monashensis MUSC 1	63	15.8743	PUBLIC	10254857	9613	Terrestrial	Actinobacteria	Streptomycetales	Streptomycetaceae	Streptomyces
2547132143	Streptomyces acidiscabies 84-104	48	15.8591	PUBLIC	11005945	9985	Terrestrial	Actinobacteria	Streptomycetales	Streptomycetaceae	Streptomyces
2537562147	Amycolatopsis azurea DSM 43854	42	15.8582	PUBLIC	9223451	8603	Terrestrial	Actinobacteria	Pseudonocardiales	Pseudonocardiaceae	Amycolatopsis
2873005499	Streptomyces sp. Tue6075	32	15.8569	PUBLIC	7931832	7045	Unknown	Actinobacteria	Streptomycetales	Streptomycetaceae	Streptomyces
2724679243	Herbidospora daliensis NBRC 106372	28	15.8553	PUBLIC	8523669	7845	Terrestrial	Actinobacteria	Streptosporangiales	Streptosporangiaceae	Herbidospora
2765236005	Streptomyces lavenduligriseus NRRL ISP-5487	46	15.8542	PUBLIC	8672197	7898	Unknown	Actinobacteria	Streptomycetales	Streptomycetaceae	Streptomyces
2856864784	Amycolatopsis albispora WP1	27	15.8465	PUBLIC	9121443	8672	Aquatic	Actinobacteria	Pseudonocardiales	Pseudonocardiaceae	Amycolatopsis
2551306183	Nocardia veterana NBRC 100344	30	15.8444	PUBLIC	6785212	6252	Host-associated	Actinobacteria	Corynebacteriales	Nocardiaceae	Nocardia
2860720294	Streptomyces griseoviridis F1-27	33	15.844	PUBLIC	8963414	7917	Unknown	Actinobacteria	Streptomycetales	Streptomycetaceae	Streptomyces
2574179785	Streptacidiphilus albus JL83	37	15.8405	PUBLIC	9915093	8794	Terrestrial	Actinobacteria	Streptomycetales	Streptomycetaceae	Streptacidiphilus
2862133720	Mycobacteroides franklinii 1559	19	15.8379	PUBLIC	5023635	4953	Host-associated	Actinobacteria	Corynebacteriales	Mycobacteriaceae	Mycobacteroides
2775507127	Streptomyces sp. NRRL S-623	40	15.8308	PUBLIC	7706928	6820	Terrestrial	Actinobacteria	Streptomycetales	Streptomycetaceae	Streptomyces
2856626968	Sphaerisporangium album CCTCC AA 208026	37	15.8206	PUBLIC	9305065	8309	Terrestrial	Actinobacteria	Streptosporangiales	Streptosporangiaceae	Sphaerisporangium
637000115	Frankia alni ACN14a	27	15.8139	PUBLIC	7497934	6795	Host-associated	Actinobacteria	Frankiales	Frankiaceae	Frankia
2767802135	Kitasatospora aureofaciens DM-1	27	15.8059	PUBLIC	7076402	6347	Terrestrial	Actinobacteria	Streptomycetales	Streptomycetaceae	Kitasatospora
2675903047	Streptomyces sp. CG 926	41	15.7982	PUBLIC	8513506	7660	Aquatic	Actinobacteria	Streptomycetales	Streptomycetaceae	Streptomyces
2524614568	Kitasatospora sp. SolWspMP-SS2h	32	15.7692	PUBLIC	7576202	6691	Host-associated	Actinobacteria	Streptomycetales	Streptomycetaceae	Kitasatospora
2862088070	Mycobacteroides salmoniphilum CCUG 62472	18	15.7531	PUBLIC	5176285	5205	Aquatic	Actinobacteria	Corynebacteriales	Mycobacteriaceae	Mycobacteroides
2856709351	Kitasatospora sp. CB02891	27	15.7525	PUBLIC	8076080	7330	Terrestrial	Actinobacteria	Streptomycetales	Streptomycetaceae	Kitasatospora
2731957752	Nocardia xishanensis NBRC 101358	27	15.7439	PUBLIC	7690446	7145	Terrestrial	Actinobacteria	Corynebacteriales	Nocardiaceae	Nocardia
2634166339	Amycolatopsis lurida DSM 43134	36	15.7286	GEBA	9047228	8499	Terrestrial	Actinobacteria	Pseudonocardiales	Pseudonocardiaceae	Amycolatopsis
2643221578	Streptomyces sp. Root63	36	15.7071	PUBLIC	9213798	8181	Host-associated	Actinobacteria	Streptomycetales	Streptomycetaceae	Streptomyces
2506783011	Frankia symbiont of Datisca glomerata Dg1	20	15.6886	PUBLIC	5323186	4254	Host-associated	Actinobacteria	Frankiales	Frankiaceae	Frankia
2634166199	Saccharopolyspora spinosa DSM 44228	37	15.6732	GEBA	9020646	8148	Terrestrial	Actinobacteria	Pseudonocardiales	Pseudonocardiaceae	Saccharopolyspora
2517572184	Streptomyces sp. CNY228	31	15.6689	PUBLIC	6959154	6082	Unknown	Actinobacteria	Streptomycetales	Streptomycetaceae	Streptomyces
2561511109	Salinispora tropica CNY678	21	15.6642	PUBLIC	5107079	4735	Aquatic	Actinobacteria	Micromonosporales	Micromonosporaceae	Salinispora
2767802019	Streptomyces sp. NRRL S-920	43	15.6568	PUBLIC	8223895	7442	Terrestrial	Actinobacteria	Streptomycetales	Streptomycetaceae	Streptomyces
2862128559	Mycobacteroides franklinii D16Q19	20	15.6543	PUBLIC	5110168	5160	Engineered	Actinobacteria	Corynebacteriales	Mycobacteriaceae	Mycobacteroides
2515075013	Amycolatopsis nigrescens CSC17Ta-90, DSM 44992	37	15.6514	PUBLIC	9111009	8660	Engineered	Actinobacteria	Pseudonocardiales	Pseudonocardiaceae	Amycolatopsis
2851850490	Mycobacteroides salmoniphilum DSM 43276	17	15.6508	PUBLIC	4776697	4741	Host-associated	Actinobacteria	Corynebacteriales	Mycobacteriaceae	Mycobacteroides
2518645610	Streptomyces sulphureus DSM 40104	27	15.6454	PUBLIC	7106935	6253	Aquatic	Actinobacteria	Streptomycetales	Streptomycetaceae	Streptomyces
2806310665	Mycobacterium mantenii E2660	38	15.6437	PUBLIC	5758714	5393	Host-associated	Actinobacteria	Corynebacteriales	Mycobacteriaceae	Mycobacterium
2516143114	Streptomyces sp. PsTaAH-124	42	15.6323	PUBLIC	8808859	7683	Host-associated	Actinobacteria	Streptomycetales	Streptomycetaceae	Streptomyces
2568526126	Mycobacterium intracellulare MIN_052511_1280	20	15.6074	PUBLIC	6331706	6297	Host-associated	Actinobacteria	Corynebacteriales	Mycobacteriaceae	Mycobacterium
2862762174	Streptomyces sp. CB00316	34	15.6065	PUBLIC	7414887	6847	Unknown	Actinobacteria	Streptomycetales	Streptomycetaceae	Streptomyces
2865876641	Crossiella equi NRRL B-24104	69	15.597	PUBLIC	9085242	8845	Host-associated	Actinobacteria	Pseudonocardiales	Pseudonocardiaceae	Crossiella
2563366512	Rhodococcus sp. UNC363MFTsu5.1	26	15.5967	PUBLIC	5667877	5340	Host-associated	Actinobacteria	Corynebacteriales	Nocardiaceae	Rhodococcus
2524614581	Streptomyces sp. DpondAA-B6	29	15.5949	PUBLIC	7295516	6362	Host-associated	Actinobacteria	Streptomycetales	Streptomycetaceae	Streptomyces
2824480100	Actinopolyspora biskrensis CECT 8576	22	15.5933	GEBA	4949786	4553	Terrestrial	Actinobacteria	Actinopolysporales	Actinopolysporaceae	Actinopolyspora
2615840680	Actinoalloteichus sp. GBA129-24 Genome sequencing	26	15.5928	PUBLIC	7275385	6271	Host-associated	Actinobacteria	Pseudonocardiales	Pseudonocardiaceae	Actinoalloteichus
2867241304	Streptomyces sp. AC1-42T	27	15.5898	PUBLIC	7273138	6780	Host-associated	Actinobacteria	Streptomycetales	Streptomycetaceae	Streptomyces
2795386108	Streptomyces sp. BK141	34	15.5877	PUBLIC	8607830	7579	Host-associated	Actinobacteria	Streptomycetales	Streptomycetaceae	Streptomyces
2744054874	Amycolatopsis sp. M39	38	15.5766	PUBLIC	9908403	9423	Host-associated	Actinobacteria	Pseudonocardiales	Pseudonocardiaceae	Amycolatopsis
2872898917	Streptomyces sp. 3211	40	15.5609	PUBLIC	8991292	8382	Terrestrial	Actinobacteria	Streptomycetales	Streptomycetaceae	Streptomyces
2681813555	Nocardia farcinica DSM 43257	26	15.5575	GEBA	6406891	6173	Host-associated	Actinobacteria	Corynebacteriales	Nocardiaceae	Nocardia
2524614559	Streptomyces sp. CNT318	32	15.5443	PUBLIC	7284201	6320	Unknown	Actinobacteria	Streptomycetales	Streptomycetaceae	Streptomyces
2511231172	Nocardia cyriacigeorgica GUH-2	20	15.5397	PUBLIC	6194645	5545	Host-associated	Actinobacteria	Corynebacteriales	Nocardiaceae	Nocardia
2551306192	Nocardia vinacea NBRC 16497	61	15.5346	PUBLIC	10155283	9518	Terrestrial	Actinobacteria	Corynebacteriales	Nocardiaceae	Nocardia
2873289101	Streptomyces anulatus ATCC 11523	33	15.5275	PUBLIC	8847108	7853	Terrestrial	Actinobacteria	Streptomycetales	Streptomycetaceae	Streptomyces
2808606530	Nocardia sp. 852002-51101_SCH5132738	34	15.5221	PUBLIC	7640314	7203	Host-associated	Actinobacteria	Corynebacteriales	Nocardiaceae	Nocardia
2747842505	Streptomyces sp. CNZ306	33	15.5193	PUBLIC	8549577	7331	Aquatic	Actinobacteria	Streptomycetales	Streptomycetaceae	Streptomyces
2875391855	Streptomyces cavourensis 1AS2a	31	15.5174	PUBLIC	7600475	6621	Terrestrial	Actinobacteria	Streptomycetales	Streptomycetaceae	Streptomyces
2721755526	Mycobacterium chimaera AH16	21	15.5151	PUBLIC	6330036	6037	Host-associated	Actinobacteria	Corynebacteriales	Mycobacteriaceae	Mycobacterium
2731957575	Actinomadura macra NBRC 14102	36	15.5012	PUBLIC	9040939	8196	Terrestrial	Actinobacteria	Streptosporangiales	Thermomonosporaceae	Actinomadura
2541047045	Mycobacterium canettii CIPT 140070008	15	15.4927	PUBLIC	4420197	4046	Host-associated	Actinobacteria	Corynebacteriales	Mycobacteriaceae	Mycobacterium
2545555864	Mycobacterium genavense ATCC 51234	18	15.4778	PUBLIC	4936071	5437	Host-associated	Actinobacteria	Corynebacteriales	Mycobacteriaceae	Mycobacterium
2616644941	Streptomyces atratus OK807	36	15.4771	PUBLIC	8510691	7740	Host-associated	Actinobacteria	Streptomycetales	Streptomycetaceae	Streptomyces
2526164708	Mycobacterium tuberculosis H37Rv	15	15.4469	PUBLIC	4411708	4161	Host-associated	Actinobacteria	Corynebacteriales	Mycobacteriaceae	Mycobacterium
2875437912	Streptomyces atratus SCSIO_ZH16	26	15.4336	PUBLIC	9641288	8781	Aquatic	Actinobacteria	Streptomycetales	Streptomycetaceae	Streptomyces
2648501726	Amycolatopsis lurida NRRL 2430	36	15.4286	PUBLIC	8987656	8482	Terrestrial	Actinobacteria	Pseudonocardiales	Pseudonocardiaceae	Amycolatopsis
2863098179	Streptomyces sp. CNZ298	33	15.4263	PUBLIC	7846240	7065	Aquatic	Actinobacteria	Streptomycetales	Streptomycetaceae	Streptomyces
641522641	Mycobacteroides abscessus abscessus ATCC 19977	19	15.4066	PUBLIC	5090491	4991	Host-associated	Actinobacteria	Corynebacteriales	Mycobacteriaceae	Mycobacteroides
2867057555	Streptomyces sp. CMB-StM0423	28	15.3929	PUBLIC	8029398	6985	Terrestrial	Actinobacteria	Streptomycetales	Streptomycetaceae	Streptomyces
2684623155	Mycobacterium simiae MO323	21	15.3927	PUBLIC	5938797	5656	Host-associated	Actinobacteria	Corynebacteriales	Mycobacteriaceae	Mycobacterium
2818991473	Streptomyces cavourensis DSM 41795	31	15.389	GEBA	7670394	6589	Terrestrial	Actinobacteria	Streptomycetales	Streptomycetaceae	Streptomyces
2634166327	Amycolatopsis regifaucium DSM 45072	32	15.3848	GEBA	8287612	7765	Terrestrial	Actinobacteria	Pseudonocardiales	Pseudonocardiaceae	Amycolatopsis
2558860112	Pseudonocardia acaciae DSM 45401	31	7.39992	PUBLIC	9931328	9566	Host-associated	Actinobacteria	Pseudonocardiales	Pseudonocardiaceae	Pseudonocardia
2863271063	Streptomyces olivoverticillatus CECT 3266	24	15.3684	GEBA	5549028	5107	Terrestrial	Actinobacteria	Streptomycetales	Streptomycetaceae	Streptomyces
2744054546	Amycolatopsis regifaucium GY080	31	15.3662	PUBLIC	8273016	7736	Terrestrial	Actinobacteria	Pseudonocardiales	Pseudonocardiaceae	Amycolatopsis
2615840662	Actinoalloteichus sp. ADI127-17 Genome sequencing	28	15.361	PUBLIC	7120854	6064	Host-associated	Actinobacteria	Pseudonocardiales	Pseudonocardiaceae	Actinoalloteichus
650716060	Mycobacterium canettii CIPT 140010059	15	15.3604	PUBLIC	4482059	3909	Host-associated	Actinobacteria	Corynebacteriales	Mycobacteriaceae	Mycobacterium
2875566846	Mycobacterium tuberculosis Beijing-like/36918	15	15.3537	PUBLIC	4441591	4264	Host-associated	Actinobacteria	Corynebacteriales	Mycobacteriaceae	Mycobacterium
2808606612	Mycobacterium sp. 852014-50255_SCH5639931	18	15.3394	PUBLIC	5378942	5084	Host-associated	Actinobacteria	Corynebacteriales	Mycobacteriaceae	Mycobacterium
2808606607	Mycobacterium sp. 852014-52450_SCH5900713	22	15.3381	PUBLIC	5415107	5152	Host-associated	Actinobacteria	Corynebacteriales	Mycobacteriaceae	Mycobacterium
2865262419	Streptomyces sp. MUSC 14	57	15.3354	PUBLIC	10274825	9796	Terrestrial	Actinobacteria	Streptomycetales	Streptomycetaceae	Streptomyces
2518645622	Streptomyces sp. LaPpAH-199	32	15.3307	PUBLIC	8044205	6972	Host-associated	Actinobacteria	Streptomycetales	Streptomycetaceae	Streptomyces
2865841310	Streptomyces subrutilus 10-1-1	29	15.3206	PUBLIC	8093975	7494	Terrestrial	Actinobacteria	Streptomycetales	Streptomycetaceae	Streptomyces
2875398477	Streptomyces sp. SM18	25	15.3023	PUBLIC	7703166	6890	Host-associated	Actinobacteria	Streptomycetales	Streptomycetaceae	Streptomyces
2541047047	Mycobacterium canettii CIPT 140060008	15	15.2842	PUBLIC	4432426	4040	Host-associated	Actinobacteria	Corynebacteriales	Mycobacteriaceae	Mycobacterium
2518645584	Streptomyces sp. AmelKG-A3	28	15.269	PUBLIC	7135111	6254	Host-associated	Actinobacteria	Streptomycetales	Streptomycetaceae	Streptomyces
2772190706	Verrucosispora maris NRRL B-24793	20	15.2552	PUBLIC	6673947	6014	Aquatic	Actinobacteria	Micromonosporales	Micromonosporaceae	Verrucosispora
2808606791	Mycobacterium colombiense IS-2214	24	15.2522	PUBLIC	5534853	5292	Host-associated	Actinobacteria	Corynebacteriales	Mycobacteriaceae	Mycobacterium
2855698653	Micromonospora sp. LHW51205	24	15.2461	PUBLIC	6677882	6208	Host-associated	Actinobacteria	Micromonosporales	Micromonosporaceae	Micromonospora
2767802092	Streptomyces californicus NRRL 2423	33	15.2413	PUBLIC	7888591	6850	Terrestrial	Actinobacteria	Streptomycetales	Streptomycetaceae	Streptomyces
2865423940	Mycobacterium riyadhense DSM 45176	33	15.2352	PUBLIC	6269850	5906	Host-associated	Actinobacteria	Corynebacteriales	Mycobacteriaceae	Mycobacterium
2513237290	Rhodococcus imtechensis RKJ300	43	15.234	PUBLIC	8231340	7733	Terrestrial	Actinobacteria	Corynebacteriales	Nocardiaceae	Rhodococcus
2630968971	Streptomyces sp. MNU77	34	15.232	PUBLIC	8927210	7794	Unknown	Actinobacteria	Streptomycetales	Streptomycetaceae	Streptomyces
2667527450	Streptomyces yunnanensis CGMCC 4.3555	45	15.2318	GEBA	9356146	8522	Terrestrial	Actinobacteria	Streptomycetales	Streptomycetaceae	Streptomyces
2509887025	Frankia sp. QA3	30	15.2301	PUBLIC	7590853	6546	Host-associated	Actinobacteria	Frankiales	Frankiaceae	Frankia
2872603604	Mycobacterium avium hominissuis TH135	16	15.2277	PUBLIC	5145928	4839	Host-associated	Actinobacteria	Corynebacteriales	Mycobacteriaceae	Mycobacterium
2526164712	Salinispora tropica CNS416	21	15.2265	PUBLIC	5181609	4863	Aquatic	Actinobacteria	Micromonosporales	Micromonosporaceae	Salinispora
2772190753	Streptomyces chattanoogensis NRRL ISP-5002	50	15.2246	PUBLIC	9084166	8211	Terrestrial	Actinobacteria	Streptomycetales	Streptomycetaceae	Streptomyces
2687453313	Mycobacterium avium paratuberculosis E1	17	15.2208	PUBLIC	4781002	4628	Host-associated	Actinobacteria	Corynebacteriales	Mycobacteriaceae	Mycobacterium
2868380985	Mycobacterium attenuatum MK136	30	15.2119	PUBLIC	6344986	5934	Host-associated	Actinobacteria	Corynebacteriales	Mycobacteriaceae	Mycobacterium
2551306180	Nocardia concava NBRC 100430	48	15.2041	PUBLIC	8933351	8590	Host-associated	Actinobacteria	Corynebacteriales	Nocardiaceae	Nocardia
2806310767	Nocardia nova MDA0897	28	15.1955	PUBLIC	7058291	6656	Host-associated	Actinobacteria	Corynebacteriales	Nocardiaceae	Nocardia
2872877287	Streptomyces violaceoruber S21	33	15.1953	PUBLIC	7916045	6974	Aquatic	Actinobacteria	Streptomycetales	Streptomycetaceae	Streptomyces
2687453611	Mycobacterium avium paratuberculosis M. ap E93	17	15.1946	PUBLIC	4786065	4629	Host-associated	Actinobacteria	Corynebacteriales	Mycobacteriaceae	Mycobacterium
2540341192	Salinispora tropica CNY012	24	15.1904	PUBLIC	5369729	5112	Aquatic	Actinobacteria	Micromonosporales	Micromonosporaceae	Salinispora
2561511175	Amycolatopsis keratiniphila HCCB10007	28	15.1824	PUBLIC	8982090	8224	Unknown	Actinobacteria	Pseudonocardiales	Pseudonocardiaceae	Amycolatopsis
2855663919	Micromonospora sp. NBRC 110037	22	15.1702	PUBLIC	6795311	6286	Unknown	Actinobacteria	Micromonosporales	Micromonosporaceae	Micromonospora
2866887896	Streptomyces sp. WAC05374	42	15.1609	PUBLIC	7797617	7175	Unknown	Actinobacteria	Streptomycetales	Streptomycetaceae	Streptomyces
2511231086	Kitasatospora setae KM-6054, NBRC 14216	41	15.1591	PUBLIC	8783278	7669	Terrestrial	Actinobacteria	Streptomycetales	Streptomycetaceae	Kitasatospora
2718217652	Streptomyces zhaozhouensis CGMCC 4.7095	34	15.1589	GEBA	6532426	5637	Host-associated	Actinobacteria	Streptomycetales	Streptomycetaceae	Streptomyces
2540341073	Mycobacterium canettii CIPT 140070010	15	15.1534	PUBLIC	4525948	4003	Host-associated	Actinobacteria	Corynebacteriales	Mycobacteriaceae	Mycobacterium
2863016770	Rhodococcus percolatus DSM 44240	29	15.1494	GEBA	7822575	7419	Engineered	Actinobacteria	Corynebacteriales	Nocardiaceae	Rhodococcus
2767802090	Streptomyces sp. NRRL S-4	46	15.149	PUBLIC	7330416	6481	Unknown	Actinobacteria	Streptomycetales	Streptomycetaceae	Streptomyces
2802428829	Streptomyces sp. CNZ289	35	15.1487	PUBLIC	8827942	7566	Aquatic	Actinobacteria	Streptomycetales	Streptomycetaceae	Streptomyces
2606217189	Streptomyces sp. 2AW	32	15.1432	PUBLIC	9449583	8331	Terrestrial	Actinobacteria	Streptomycetales	Streptomycetaceae	Streptomyces
2795386134	Streptomyces sp. BK387	39	15.1404	PUBLIC	9829183	8753	Host-associated	Actinobacteria	Streptomycetales	Streptomycetaceae	Streptomyces
2854973814	Amycolatopsis thailandensis JCM 16380	50	15.137	PUBLIC	9348263	8896	Terrestrial	Actinobacteria	Pseudonocardiales	Pseudonocardiaceae	Amycolatopsis
2765235914	Rhodococcus sp. 05-2256-B1	23	15.1318	PUBLIC	5762477	5548	Host-associated	Actinobacteria	Corynebacteriales	Nocardiaceae	Rhodococcus
2765235890	Rhodococcus sp. 06-470-2	24	15.1315	PUBLIC	5900644	5699	Host-associated	Actinobacteria	Corynebacteriales	Nocardiaceae	Rhodococcus
2731957751	Nocardia uniformis NBRC 13702	33	15.1286	PUBLIC	8763428	8174	Terrestrial	Actinobacteria	Corynebacteriales	Nocardiaceae	Nocardia
2772190605	Mycobacterium sherrisii BC1_M4	21	15.1093	PUBLIC	5666463	5464	Host-associated	Actinobacteria	Corynebacteriales	Mycobacteriaceae	Mycobacterium
2856522720	Streptomyces chartreusis WZS021	40	15.1049	PUBLIC	10404130	9773	Host-associated	Actinobacteria	Streptomycetales	Streptomycetaceae	Streptomyces
2551306154	Nocardia higoensis NBRC 100133	30	15.1034	PUBLIC	6980705	6421	Host-associated	Actinobacteria	Corynebacteriales	Nocardiaceae	Nocardia
2687453534	Mycobacteroides chelonae CCUG 47445	18	15.0858	PUBLIC	5029817	4960	Host-associated	Actinobacteria	Corynebacteriales	Mycobacteriaceae	Mycobacteroides
2765235895	Rhodococcus sp. 05-2221-1B	27	15.0852	PUBLIC	6372928	6162	Host-associated	Actinobacteria	Corynebacteriales	Nocardiaceae	Rhodococcus
2857061820	Mycobacteroides chelonae DSM 43804	18	15.0844	PUBLIC	5030282	5017	Host-associated	Actinobacteria	Corynebacteriales	Mycobacteriaceae	Mycobacteroides
2875602454	Mycobacterium avium paratuberculosis MAPK_CN7/15	17	15.0578	PUBLIC	4837149	4725	Host-associated	Actinobacteria	Corynebacteriales	Mycobacteriaceae	Mycobacterium
2862731443	Streptomyces sp. SM11	55	15.0499	PUBLIC	8000960	7698	Host-associated	Actinobacteria	Streptomycetales	Streptomycetaceae	Streptomyces
2515154197	Streptomyces scabrisporus DSM 41855	50	15.0454	PUBLIC	11392659	10154	Terrestrial	Actinobacteria	Streptomycetales	Streptomycetaceae	Streptomyces
2854935325	Amycolatopsis keratiniphila nogabecina FH 1893	31	15.0454	PUBLIC	9399778	8970	Terrestrial	Actinobacteria	Pseudonocardiales	Pseudonocardiaceae	Amycolatopsis
2529293190	Mycobacteroides abscessus bolletii BD	20	15.0439	PUBLIC	5048007	4973	Host-associated	Actinobacteria	Corynebacteriales	Mycobacteriaceae	Mycobacteroides
2866182077	Streptomyces sp. DH-12	21	15.0421	PUBLIC	7604612	6758	Terrestrial	Actinobacteria	Streptomycetales	Streptomycetaceae	Streptomyces
2860629750	Mycobacteroides abscessus bolletii BD	18	15.0412	PUBLIC	5080450	5079	Host-associated	Actinobacteria	Corynebacteriales	Mycobacteriaceae	Mycobacteroides
2868041214	Amycolatopsis sp. GLM-1	31	15.0346	PUBLIC	10230128	9670	Host-associated	Actinobacteria	Pseudonocardiales	Pseudonocardiaceae	Amycolatopsis
2558860984	Streptomyces sp. CNB632	41	15.0345	PUBLIC	7534754	6648	Aquatic	Actinobacteria	Streptomycetales	Streptomycetaceae	Streptomyces
2862173500	Mycobacteroides salmoniphilum CCUG 60885	17	15.0341	PUBLIC	5076073	5089	Aquatic	Actinobacteria	Corynebacteriales	Mycobacteriaceae	Mycobacteroides
2515154202	Salinispora pacifica CNT084	31	15.0325	PUBLIC	5471270	5290	Host-associated	Actinobacteria	Micromonosporales	Micromonosporaceae	Salinispora
2854944296	Amycolatopsis sp. WAC 01416	27	15.0269	PUBLIC	8881790	8382	Unknown	Actinobacteria	Pseudonocardiales	Pseudonocardiaceae	Amycolatopsis
2657245701	Streptomyces sp. DvalAA-43	48	15.0186	PUBLIC	9324761	8249	Unknown	Actinobacteria	Streptomycetales	Streptomycetaceae	Streptomyces
2862102985	Mycobacteroides salmoniphilum CCUG 60883	17	15.0128	PUBLIC	5076038	5087	Aquatic	Actinobacteria	Corynebacteriales	Mycobacteriaceae	Mycobacteroides
2862879399	Mycobacterium sp. D16Q13	17	15.0089	PUBLIC	4903433	4924	Aquatic	Actinobacteria	Corynebacteriales	Mycobacteriaceae	Mycobacterium
2767802045	Streptomyces sp. NRRL F-2664	34	15.0013	PUBLIC	7821681	7239	Unknown	Actinobacteria	Streptomycetales	Streptomycetaceae	Streptomyces
2857435884	Streptomyces aureorectus DSM 41692	35	14.9944	GEBA	7983969	6938	Terrestrial	Actinobacteria	Streptomycetales	Streptomycetaceae	Streptomyces
2808606787	Mycobacterium colombiense NS-7390	26	14.9816	PUBLIC	5598511	5343	Host-associated	Actinobacteria	Corynebacteriales	Mycobacteriaceae	Mycobacterium
2738543034	Rhodococcus sp. OK269	25	14.9803	PUBLIC	6084756	5758	Host-associated	Actinobacteria	Corynebacteriales	Nocardiaceae	Rhodococcus
2862436920	Streptomyces sp. CS065A	30	14.978	PUBLIC	7190709	6431	Unknown	Actinobacteria	Streptomycetales	Streptomycetaceae	Streptomyces
2568526481	Mycobacterium intracellulare MIN_061107_1834	20	14.9779	PUBLIC	5728455	5630	Host-associated	Actinobacteria	Corynebacteriales	Mycobacteriaceae	Mycobacterium
2517093007	Frankia elaeagni BMG5.12	38	14.9775	PUBLIC	7589313	6342	Terrestrial	Actinobacteria	Frankiales	Frankiaceae	Frankia
2854926949	Amycolatopsis sp. WAC 04169	29	14.971	PUBLIC	8939359	8375	Unknown	Actinobacteria	Pseudonocardiales	Pseudonocardiaceae	Amycolatopsis
2541047046	Mycobacterium canettii CIPT 140070017	15	14.9514	PUBLIC	4524466	4071	Host-associated	Actinobacteria	Corynebacteriales	Mycobacteriaceae	Mycobacterium
2873180057	Streptomyces alboflavus MDJK44	31	14.9376	PUBLIC	9967549	9420	Host-associated	Actinobacteria	Streptomycetales	Streptomycetaceae	Streptomyces
2651869959	Mycobacterium chimaera MCIMRL4	30	14.9343	PUBLIC	6020776	5406	Host-associated	Actinobacteria	Corynebacteriales	Mycobacteriaceae	Mycobacterium
2808606678	Mycobacterium mantenii E152	35	14.9339	PUBLIC	5796448	5476	Host-associated	Actinobacteria	Corynebacteriales	Mycobacteriaceae	Mycobacterium
2857103517	Streptomyces sp. NEAU-S7GS2	34	14.9324	PUBLIC	9687439	8653	Terrestrial	Actinobacteria	Streptomycetales	Streptomycetaceae	Streptomyces
2802428831	Streptomyces sp. CNZ287	33	14.9291	PUBLIC	7913784	6958	Aquatic	Actinobacteria	Streptomycetales	Streptomycetaceae	Streptomyces
2675903021	Rhodococcus kyotonensis JCM 23211	25	14.9243	GEBA	6311006	5956	Terrestrial	Actinobacteria	Corynebacteriales	Nocardiaceae	Rhodococcus
2765235910	Rhodococcus sp. 06-1059B-a	26	14.9171	PUBLIC	5668534	5391	Host-associated	Actinobacteria	Corynebacteriales	Nocardiaceae	Rhodococcus
2839195618	Williamsia marianensis BULT 1.1	18	14.9148	PUBLIC	5233905	4918	Terrestrial	Actinobacteria	Corynebacteriales	Nocardiaceae	Williamsia
2844862658	Sphaerisporangium krabiense DSM 45790	30	14.9136	GEBA	8529851	7588	Terrestrial	Actinobacteria	Streptosporangiales	Streptosporangiaceae	Sphaerisporangium
2626541554	Frankia sp AvcI.1	38	14.9128	PUBLIC	7741902	6530	Host-associated	Actinobacteria	Frankiales	Frankiaceae	Frankia
2767802113	Streptomyces celluloflavus NRRL B-2493	44	14.9113	PUBLIC	8650238	7498	Terrestrial	Actinobacteria	Streptomycetales	Streptomycetaceae	Streptomyces
2767802040	Streptomyces californicus NRRL B-2988	34	14.9033	PUBLIC	7774952	6833	Terrestrial	Actinobacteria	Streptomycetales	Streptomycetaceae	Streptomyces
2868386920	Mycobacterium attenuatum MK191	30	14.8927	PUBLIC	6356576	5991	Host-associated	Actinobacteria	Corynebacteriales	Mycobacteriaceae	Mycobacterium
2862938823	Mycobacterium rhizamassiliense AB57	18	14.8921	PUBLIC	6015470	5776	Host-associated	Actinobacteria	Corynebacteriales	Mycobacteriaceae	Mycobacterium
2795386105	Streptomyces sp. BK340	50	14.8852	PUBLIC	10322851	9280	Host-associated	Actinobacteria	Streptomycetales	Streptomycetaceae	Streptomyces
2802429209	Mycobacterium ahvazicum AFP003	20	14.883	PUBLIC	6120821	5821	Host-associated	Actinobacteria	Corynebacteriales	Mycobacteriaceae	Mycobacterium
2765236006	Streptomyces sclerotialus NRRL ISP-5269	37	14.8783	PUBLIC	8209497	7252	Terrestrial	Actinobacteria	Streptomycetales	Streptomycetaceae	Streptomyces
2551306155	Nocardia niigatensis NBRC 100131	28	14.878	PUBLIC	8224214	7794	Host-associated	Actinobacteria	Corynebacteriales	Nocardiaceae	Nocardia
2515154149	Streptomyces sp. ATexAB-D23	42	14.8763	PUBLIC	7948485	7025	Engineered	Actinobacteria	Streptomycetales	Streptomycetaceae	Streptomyces
2561511090	Streptomyces sp. URHA0041	40	14.8714	PUBLIC	8015544	7157	Terrestrial	Actinobacteria	Streptomycetales	Streptomycetaceae	Streptomyces
2551306127	Streptomyces sp. AA1529	28	14.8713	PUBLIC	7285393	6345	Aquatic	Actinobacteria	Streptomycetales	Streptomycetaceae	Streptomyces
2852152698	Streptomyces fulvorobeus DSM 41455	26	14.8703	GEBA	6646162	6040	Terrestrial	Actinobacteria	Streptomycetales	Streptomycetaceae	Streptomyces
2551306166	Nocardia tenerifensis NBRC 101015	70	14.8678	PUBLIC	9731570	9419	Host-associated	Actinobacteria	Corynebacteriales	Nocardiaceae	Nocardia
2862098033	Mycobacteroides salmoniphilum CCUG 60884	20	14.8661	PUBLIC	4963292	4951	Aquatic	Actinobacteria	Corynebacteriales	Mycobacteriaceae	Mycobacteroides
2687453743	Frankia sp. Cc1.17	40	14.8599	PUBLIC	8361025	6392	Host-associated	Actinobacteria	Frankiales	Frankiaceae	Frankia
2515154143	Sciscionella marina DSM 45152	35	14.8584	PUBLIC	8536451	8212	Aquatic	Actinobacteria	Pseudonocardiales	Pseudonocardiaceae	Sciscionella
2585427649	Amycolatopsis japonica MG417-CF17, DSM 44213	29	14.8572	PUBLIC	9053857	8489	Terrestrial	Actinobacteria	Pseudonocardiales	Pseudonocardiaceae	Amycolatopsis
2718217934	Mycobacterium avium paratuberculosis MAP/TANUVAS/TN/India/2008	16	14.842	PUBLIC	4829781	4610	Host-associated	Actinobacteria	Corynebacteriales	Mycobacteriaceae	Mycobacterium
2866231997	Streptomyces sp. L2	30	14.8412	PUBLIC	8073926	7223	Host-associated	Actinobacteria	Streptomycetales	Streptomycetaceae	Streptomyces
2844350163	Rhodococcus sp. ABRD24	17	14.8395	PUBLIC	5098030	4752	Aquatic	Actinobacteria	Corynebacteriales	Nocardiaceae	Rhodococcus
2866171335	Streptomyces sp. L-9-10	51	14.836	PUBLIC	8852466	7841	Host-associated	Actinobacteria	Streptomycetales	Streptomycetaceae	Streptomyces
2517572211	Salinispora tropica CNB476	20	14.8146	PUBLIC	5239804	4911	Aquatic	Actinobacteria	Micromonosporales	Micromonosporaceae	Salinispora
2513237100	Streptomyces sp. OspMP-M45	26	14.8017	PUBLIC	7407922	6549	Host-associated	Actinobacteria	Streptomycetales	Streptomycetaceae	Streptomyces
2863283106	Streptomyces griseostramineus CECT 3273	49	14.7998	GEBA	8665061	7940	Terrestrial	Actinobacteria	Streptomycetales	Streptomycetaceae	Streptomyces
2765235913	Rhodococcus sp. 05-2256-B2	23	14.7995	PUBLIC	5764716	5554	Host-associated	Actinobacteria	Corynebacteriales	Nocardiaceae	Rhodococcus
2775507133	Streptomyces longwoodensis DSM 41677	38	14.7871	PUBLIC	8340358	7398	Terrestrial	Actinobacteria	Streptomycetales	Streptomycetaceae	Streptomyces
2540341222	Actinomadura oligospora ATCC 43269	27	14.785	PUBLIC	9355686	8366	Terrestrial	Actinobacteria	Streptosporangiales	Thermomonosporaceae	Actinomadura
2767802022	Streptomyces brasiliensis NRRL B-1626	34	14.7786	PUBLIC	7775884	6836	Host-associated	Actinobacteria	Streptomycetales	Streptomycetaceae	Streptomyces
2808606781	Mycobacterium colombiense 1164983.0	26	14.778	PUBLIC	5698005	5436	Host-associated	Actinobacteria	Corynebacteriales	Mycobacteriaceae	Mycobacterium
2561511180	Streptomyces hygroscopicus jinggangensis TL01	39	14.7719	PUBLIC	10077952	8964	Terrestrial	Actinobacteria	Streptomycetales	Streptomycetaceae	Streptomyces
2554235391	Streptomyces fulvissimus DSM 40593	34	14.7697	PUBLIC	7905758	7016	Unknown	Actinobacteria	Streptomycetales	Streptomycetaceae	Streptomyces
2565956796	Mycobacteroides chelonae 1518	20	14.7691	PUBLIC	5394060	5770	Unknown	Actinobacteria	Corynebacteriales	Mycobacteriaceae	Mycobacteroides
2863224577	Micromonospora echinospora DSM 43036	22	14.7597	GEBA	7125866	6580	Terrestrial	Actinobacteria	Micromonosporales	Micromonosporaceae	Micromonospora
2531839540	Streptomyces auratus AGR0001	51	14.7515	PUBLIC	7845758	6797	Terrestrial	Actinobacteria	Streptomycetales	Streptomycetaceae	Streptomyces
2551306173	Nocardia cerradoensis NBRC 101014	51	14.7434	PUBLIC	7602329	7295	Terrestrial	Actinobacteria	Corynebacteriales	Nocardiaceae	Nocardia
2873225630	Streptomyces sp. Mg1	31	14.7416	PUBLIC	8716193	7989	Terrestrial	Actinobacteria	Streptomycetales	Streptomycetaceae	Streptomyces
2814123243	Streptomyces agglomeratus 5-1-3	37	14.7392	PUBLIC	9595404	8949	Terrestrial	Actinobacteria	Streptomycetales	Streptomycetaceae	Streptomyces
2751185739	Saccharothrix sp. ST-888	49	14.7271	PUBLIC	7557988	6742	Terrestrial	Actinobacteria	Pseudonocardiales	Pseudonocardiaceae	Saccharothrix
2856586077	Rhodococcus opacus 1CP	27	14.7195	PUBLIC	8637535	8249	Unknown	Actinobacteria	Corynebacteriales	Nocardiaceae	Rhodococcus
2767802079	Streptomyces scopuliridis RB72 NRRL B-24574	45	14.714	PUBLIC	8223433	7181	Terrestrial	Actinobacteria	Streptomycetales	Streptomycetaceae	Streptomyces
2588254012	Mycobacterium tuberculosis TKK-01-0059	19	14.7068	PUBLIC	5672864	5358	Host-associated	Actinobacteria	Corynebacteriales	Mycobacteriaceae	Mycobacterium
2862297340	Streptomyces sp. CB01201 CB01201	39	14.705	PUBLIC	8758226	8086	Terrestrial	Actinobacteria	Streptomycetales	Streptomycetaceae	Streptomyces
2872951019	Streptomyces lydicus A02	36	14.6996	PUBLIC	9307519	8603	Terrestrial	Actinobacteria	Streptomycetales	Streptomycetaceae	Streptomyces
2675903655	Nocardia puris NBRC 108233	40	14.6704	PUBLIC	7669926	7227	Host-associated	Actinobacteria	Corynebacteriales	Nocardiaceae	Nocardia
2585427945	Streptomyces sp. NTK 937	25	14.6587	PUBLIC	7444861	6234	Aquatic	Actinobacteria	Streptomycetales	Streptomycetaceae	Streptomyces
2767802077	Streptomyces catenulae NRRL B-2342	30	14.6529	PUBLIC	7040335	6132	Unknown	Actinobacteria	Streptomycetales	Streptomycetaceae	Streptomyces
2773857988	Streptomyces vinaceus NRRL ISP-5257	33	14.6465	PUBLIC	8050879	7151	Unknown	Actinobacteria	Streptomycetales	Streptomycetaceae	Streptomyces
2681812988	Nocardia fusca NBRC 14340	34	14.6456	PUBLIC	8032178	7370	Unknown	Actinobacteria	Corynebacteriales	Nocardiaceae	Nocardia
2524614583	Marinactinospora thermotolerans DSM 45154	21	14.6427	PUBLIC	5663707	5039	Aquatic	Actinobacteria	Streptosporangiales	Nocardiopsaceae	Marinactinospora
2873970930	Rathayibacter toxicus FH100	9	14.6226	PUBLIC	2362225	2380	Host-associated	Actinobacteria	Micrococcales	Microbacteriaceae	Rathayibacter
2808606783	Mycobacterium colombiense E2464	29	14.621	PUBLIC	5784930	5537	Host-associated	Actinobacteria	Corynebacteriales	Mycobacteriaceae	Mycobacterium
2808606734	Mycobacterium colombiense E1334	34	14.6167	PUBLIC	5517086	5241	Host-associated	Actinobacteria	Corynebacteriales	Mycobacteriaceae	Mycobacterium
2806310803	Nocardia nova MDA3139	28	14.6166	PUBLIC	7477957	7128	Host-associated	Actinobacteria	Corynebacteriales	Nocardiaceae	Nocardia
2862650393	Streptomyces platensis DSM 40041	37	14.6038	PUBLIC	8400476	7549	Terrestrial	Actinobacteria	Streptomycetales	Streptomycetaceae	Streptomyces
2576861409	Frankia sp. Allo2	31	14.5993	PUBLIC	5352113	4847	Host-associated	Actinobacteria	Frankiales	Frankiaceae	Frankia
2517572167	Streptomyces sp. CNT372	30	14.5955	PUBLIC	6456450	5674	Aquatic	Actinobacteria	Streptomycetales	Streptomycetaceae	Streptomyces
2862305427	Streptomyces sp. CB02959 CB02959	42	14.5942	PUBLIC	10358718	9566	Terrestrial	Actinobacteria	Streptomycetales	Streptomycetaceae	Streptomyces
2767802091	Streptomyces californicus NRRL B-2098	34	14.592	PUBLIC	7773362	6843	Terrestrial	Actinobacteria	Streptomycetales	Streptomycetaceae	Streptomyces
2862407089	Streptomyces fragilis NBRC 12862	25	14.5875	PUBLIC	6847990	6045	Terrestrial	Actinobacteria	Streptomycetales	Streptomycetaceae	Streptomyces
646564564	Rhodococcus opacus B4	27	14.5814	PUBLIC	8834939	8259	Terrestrial	Actinobacteria	Corynebacteriales	Nocardiaceae	Rhodococcus
2551306156	Nocardia asiatica NBRC 100129	60	14.5737	PUBLIC	8461316	8233	Host-associated	Actinobacteria	Corynebacteriales	Nocardiaceae	Nocardia
2863332268	Streptosporangium saharense CECT 8840	27	14.5722	GEBA	8496112	8208	Terrestrial	Actinobacteria	Streptosporangiales	Streptosporangiaceae	Streptosporangium
2515154102	Streptomyces sp. ScaeMP-e10	34	14.5685	PUBLIC	8075580	7178	Aquatic	Actinobacteria	Streptomycetales	Streptomycetaceae	Streptomyces
2866360957	Sphaerisporangium sp. LHW63015	34	14.5526	PUBLIC	9809379	9397	Host-associated	Actinobacteria	Streptosporangiales	Streptosporangiaceae	Sphaerisporangium
2772190769	Nocardia rhamnosiphila NRRL B-24637	40	14.5482	PUBLIC	7647008	6995	Engineered	Actinobacteria	Corynebacteriales	Nocardiaceae	Nocardia
2816332348	Streptomyces avermitilis DSM 46492	47	14.5426	PUBLIC	8900533	7942	Terrestrial	Actinobacteria	Streptomycetales	Streptomycetaceae	Streptomyces
2687453205	Mycobacterium sp. QIA-37	17	14.5332	PUBLIC	4855372	4758	Host-associated	Actinobacteria	Corynebacteriales	Mycobacteriaceae	Mycobacterium
2875562037	Mycobacterium avium paratuberculosis Telford	16	14.5236	PUBLIC	4907428	4808	Host-associated	Actinobacteria	Corynebacteriales	Mycobacteriaceae	Mycobacterium
2772190716	Nocardia rhamnosiphila NRRL B-24637-P167	42	14.507	PUBLIC	7646796	6997	Engineered	Actinobacteria	Corynebacteriales	Nocardiaceae	Nocardia
2681813501	Nocardia sp. LAM0056	19	14.5002	PUBLIC	6248667	5818	Terrestrial	Actinobacteria	Corynebacteriales	Nocardiaceae	Nocardia
2767802041	Streptomyces californicus NRRL B-2895	34	14.4959	PUBLIC	8167730	7217	Terrestrial	Actinobacteria	Streptomycetales	Streptomycetaceae	Streptomyces
637000198	Nocardia farcinica IFM 10152	20	14.4907	PUBLIC	6292344	6011	Host-associated	Actinobacteria	Corynebacteriales	Nocardiaceae	Nocardia
2863276171	Streptomyces calvus CECT 3271	34	14.4876	GEBA	7943287	6934	Terrestrial	Actinobacteria	Streptomycetales	Streptomycetaceae	Streptomyces
2654587880	Streptomyces pini PL19	32	14.4874	GEBA	6338888	5775	Host-associated	Actinobacteria	Streptomycetales	Streptomycetaceae	Streptomyces
2867022365	Rhodococcus sp. S2-17	27	14.4847	PUBLIC	8014224	7813	Terrestrial	Actinobacteria	Corynebacteriales	Nocardiaceae	Rhodococcus
2767802044	Streptomyces sp. NRRL F-4335	35	14.4843	PUBLIC	8380977	7760	Unknown	Actinobacteria	Streptomycetales	Streptomycetaceae	Streptomyces
2867596878	Streptomyces sp. NBRC 110465	32	14.4787	PUBLIC	7625844	6825	Host-associated	Actinobacteria	Streptomycetales	Streptomycetaceae	Streptomyces
2562617111	Mycobacterium colombiense CECT 3035	19	14.4783	PUBLIC	5579559	5246	Host-associated	Actinobacteria	Corynebacteriales	Mycobacteriaceae	Mycobacterium
2802429656	Streptomyces qinglanensis SCSIO M10379	23	14.4773	PUBLIC	6604897	5564	Aquatic	Actinobacteria	Streptomycetales	Streptomycetaceae	Streptomyces
2778260942	Saccharothrix variisporea DSM 43911	29	14.4655	GEBA	9408895	8495	Terrestrial	Actinobacteria	Pseudonocardiales	Pseudonocardiaceae	Saccharothrix
2711768095	Rhodococcus fascians LMG 3602	20	14.4622	PUBLIC	5364048	5217	Host-associated	Actinobacteria	Corynebacteriales	Nocardiaceae	Rhodococcus
2856073060	Nocardia seriolae CK-14008	28	14.4587	PUBLIC	8370754	8165	Host-associated	Actinobacteria	Corynebacteriales	Nocardiaceae	Nocardia
2866994952	Streptomyces hundungensis BH38	35	14.4568	PUBLIC	8393044	7630	Terrestrial	Actinobacteria	Streptomycetales	Streptomycetaceae	Streptomyces
2862413135	Streptomyces rishiriensis NBRC 13407	40	14.4561	PUBLIC	9179716	8214	Terrestrial	Actinobacteria	Streptomycetales	Streptomycetaceae	Streptomyces
2866188836	Amycolatopsis sp. CA-126428	52	14.4557	PUBLIC	10492049	9921	Host-associated	Actinobacteria	Pseudonocardiales	Pseudonocardiaceae	Amycolatopsis
2861178129	Nonomuraea soli DSM 45533	36	14.4549	GEBA	10086809	9463	Terrestrial	Actinobacteria	Streptosporangiales	Streptosporangiaceae	Nonomuraea
2627854291	Pseudonocardia alni DSM 44104	13	8.11764	GEBA	5994807	5637	Host-associated	Actinobacteria	Pseudonocardiales	Pseudonocardiaceae	Pseudonocardia
2684623036	Frankia sp. CgIM4	32	14.4394	PUBLIC	5199090	4213	Host-associated	Actinobacteria	Frankiales	Frankiaceae	Frankia
2863340477	Actinophytocola algeriensis CECT 8960	31	14.4359	GEBA	9733683	9255	Terrestrial	Actinobacteria	Pseudonocardiales	Pseudonocardiaceae	Actinophytocola
2675903199	Micromonospora sp. II	26	14.4294	PUBLIC	6946466	6111	Aquatic	Actinobacteria	Micromonosporales	Micromonosporaceae	Micromonospora
637000173	Mycobacterium tuberculosis H37Rv	14	14.4243	PUBLIC	4411532	4062	Host-associated	Actinobacteria	Corynebacteriales	Mycobacteriaceae	Mycobacterium
2524614673	Streptomyces sp. PgraA7	38	14.4202	PUBLIC	8317680	7516	Host-associated	Actinobacteria	Streptomycetales	Streptomycetaceae	Streptomyces
2862817895	Mycobacterium montefiorense BS	20	14.4098	PUBLIC	5744567	5576	Host-associated	Actinobacteria	Corynebacteriales	Mycobacteriaceae	Mycobacterium
2518645617	Streptomyces sp. AmelKG-E11A	38	14.4088	PUBLIC	8386301	7206	Host-associated	Actinobacteria	Streptomycetales	Streptomycetaceae	Streptomyces
2744054841	Streptomyces albulus B-3066	37	14.4046	PUBLIC	7530195	6832	Unknown	Actinobacteria	Streptomycetales	Streptomycetaceae	Streptomyces
2808606557	Mycobacterium sp. E2733	21	14.4041	PUBLIC	5684018	5344	Host-associated	Actinobacteria	Corynebacteriales	Mycobacteriaceae	Mycobacterium
2773857967	Streptomyces halstedii NRRL ISP-5068	26	14.4034	PUBLIC	7725200	6829	Terrestrial	Actinobacteria	Streptomycetales	Streptomycetaceae	Streptomyces
2814123099	Nocardia seriolae UTF1	27	14.4028	PUBLIC	8121733	7753	Host-associated	Actinobacteria	Corynebacteriales	Nocardiaceae	Nocardia
2563367077	Nocardia aobensis NBRC 100429	41	14.3916	PUBLIC	7547225	7077	Host-associated	Actinobacteria	Corynebacteriales	Nocardiaceae	Nocardia
2847995701	Rhodococcus sp. P1Y	19	14.3839	PUBLIC	5868661	5590	Terrestrial	Actinobacteria	Corynebacteriales	Nocardiaceae	Rhodococcus
2865318740	Streptomyces sp. CB02009	37	14.3829	PUBLIC	9201655	8333	Unknown	Actinobacteria	Streptomycetales	Streptomycetaceae	Streptomyces
2740891881	Streptomyces sp. CNZ279	35	14.3747	PUBLIC	7971722	7277	Aquatic	Actinobacteria	Streptomycetales	Streptomycetaceae	Streptomyces
2773857933	Frankia sp. BMG5.30	23	14.3659	PUBLIC	5818019	5034	Host-associated	Actinobacteria	Frankiales	Frankiaceae	Frankia
2711768093	Rhodococcus fascians LMG 3616	24	14.3622	PUBLIC	5758323	5582	Host-associated	Actinobacteria	Corynebacteriales	Nocardiaceae	Rhodococcus
2856635278	Planomonospora sphaerica JCM 9374	36	14.3593	PUBLIC	8132638	7409	Terrestrial	Actinobacteria	Streptosporangiales	Streptosporangiaceae	Planomonospora
2870820038	Actinophytocola algeriensis DSM 46746	31	14.3546	GEBA	9750021	9268	Terrestrial	Actinobacteria	Pseudonocardiales	Pseudonocardiaceae	Actinophytocola
2545824776	Streptomyces aurantiacus JA 4570	54	14.3365	PUBLIC	8762126	7750	Terrestrial	Actinobacteria	Streptomycetales	Streptomycetaceae	Streptomyces
2565956793	Mycobacterium kansasii 732	19	14.3345	PUBLIC	6456912	7350	Host-associated	Actinobacteria	Corynebacteriales	Mycobacteriaceae	Mycobacterium
2740892216	Streptomyces sp. NBRC 110028	44	14.3285	PUBLIC	8909794	7854	Terrestrial	Actinobacteria	Streptomycetales	Streptomycetaceae	Streptomyces
2731957754	Nocardia grenadensis NBRC 108939	30	14.3199	PUBLIC	6514945	6109	Terrestrial	Actinobacteria	Corynebacteriales	Nocardiaceae	Nocardia
2513237115	Streptomyces sp. SceaMP-e96	42	14.3136	PUBLIC	9563454	8419	Host-associated	Actinobacteria	Streptomycetales	Streptomycetaceae	Streptomyces
2862894829	Mycobacterium sp. D16R18	21	14.3129	PUBLIC	4991856	5018	Aquatic	Actinobacteria	Corynebacteriales	Mycobacteriaceae	Mycobacterium
2868075656	Streptomyces lydicus ATCC 31975	34	14.3082	PUBLIC	9244118	8281	Terrestrial	Actinobacteria	Streptomycetales	Streptomycetaceae	Streptomyces
2775507090	Streptomyces bungoensis DSM 41781	46	14.3051	PUBLIC	8356507	7498	Terrestrial	Actinobacteria	Streptomycetales	Streptomycetaceae	Streptomyces
2623620524	Micromonospora yangpuensis DSM 45577	24	14.2966	GEBA	6524299	5960	Host-associated	Actinobacteria	Micromonosporales	Micromonosporaceae	Micromonospora
2596583530	Williamsia deligens DSM 44902	15	14.2796	GEBA	4410574	4124	Host-associated	Actinobacteria	Corynebacteriales	Nocardiaceae	Williamsia
2765235924	Rhodococcus sp. 06-221-2	23	14.2788	PUBLIC	5677008	5381	Host-associated	Actinobacteria	Corynebacteriales	Nocardiaceae	Rhodococcus
2510917009	Mycobacteroides abscessus bolletii Timone LB	18	14.2788	PUBLIC	4981127	4969	Host-associated	Actinobacteria	Corynebacteriales	Mycobacteriaceae	Mycobacteroides
2541047081	Streptomyces albidoflavus J1074	23	14.2756	PUBLIC	6841649	5919	Terrestrial	Actinobacteria	Streptomycetales	Streptomycetaceae	Streptomyces
2515154205	Streptomyces sp. CNH099	42	14.2737	PUBLIC	8138922	7172	Aquatic	Actinobacteria	Streptomycetales	Streptomycetaceae	Streptomyces
2862123791	Mycobacteroides salmoniphilum SC	17	14.2711	PUBLIC	4766268	4767	Host-associated	Actinobacteria	Corynebacteriales	Mycobacteriaceae	Mycobacteroides
2808606556	Mycobacterium sp. 852002-30065_SCH5024008	23	14.2666	PUBLIC	5233471	4996	Host-associated	Actinobacteria	Corynebacteriales	Mycobacteriaceae	Mycobacterium
2775507104	Streptomyces durhamensis NRRL B-3309	44	14.23	PUBLIC	9258362	8571	Terrestrial	Actinobacteria	Streptomycetales	Streptomycetaceae	Streptomyces
2868420613	Mycobacterium sp. MFM001	21	14.2296	PUBLIC	5006351	4923	Host-associated	Actinobacteria	Corynebacteriales	Mycobacteriaceae	Mycobacterium
2872823978	Streptomyces sp. SAT1	28	14.2277	PUBLIC	7472530	6549	Host-associated	Actinobacteria	Streptomycetales	Streptomycetaceae	Streptomyces
2867762031	Streptomyces sp. CB00455	28	14.2173	PUBLIC	7561943	6936	Unknown	Actinobacteria	Streptomycetales	Streptomycetaceae	Streptomyces
2585427992	Mycobacterium kansasii SMC1	31	14.2147	PUBLIC	6572554	6207	Host-associated	Actinobacteria	Corynebacteriales	Mycobacteriaceae	Mycobacterium
2765235932	Rhodococcus sp. 14-2483-1-2	19	14.1939	PUBLIC	5862728	5564	Host-associated	Actinobacteria	Corynebacteriales	Nocardiaceae	Rhodococcus
2513237109	Streptomyces sp. Ncost-T6T-1	34	14.1924	PUBLIC	8099030	7195	Host-associated	Actinobacteria	Streptomycetales	Streptomycetaceae	Streptomyces
2561511188	Streptomyces davaonensis JCM 4913	35	14.1869	PUBLIC	9555950	8697	Terrestrial	Actinobacteria	Streptomycetales	Streptomycetaceae	Streptomyces
2515154177	Salinispora pacifica CNT029	20	14.1854	PUBLIC	5236748	4847	Aquatic	Actinobacteria	Micromonosporales	Micromonosporaceae	Salinispora
2657245704	Streptomyces sp. ScaeMP-6W	27	14.1805	PUBLIC	7163425	6361	Host-associated	Actinobacteria	Streptomycetales	Streptomycetaceae	Streptomyces
2765235919	Rhodococcus sp. 05-339-2	23	14.1794	PUBLIC	5729495	5527	Host-associated	Actinobacteria	Corynebacteriales	Nocardiaceae	Rhodococcus
2675903142	Sinosporangium album CPCC 201354	32	14.1754	GEBA	7057140	6347	Terrestrial	Actinobacteria	Streptosporangiales	Streptosporangiaceae	Sinosporangium
2609460256	Rhodococcus fascians A22b	25	14.1693	PUBLIC	5905165	5618	Host-associated	Actinobacteria	Corynebacteriales	Nocardiaceae	Rhodococcus
2767802067	Streptomyces sp. NRRL S-350	42	14.1676	PUBLIC	8744438	7976	Terrestrial	Actinobacteria	Streptomycetales	Streptomycetaceae	Streptomyces
2675903055	Streptomyces qinglanensis CGMCC 4.6825	29	14.1648	GEBA	7175483	6263	Terrestrial	Actinobacteria	Streptomycetales	Streptomycetaceae	Streptomyces
2773857897	Nocardiopsis gilva YIM 90087	21	14.1602	PUBLIC	6142152	5564	Terrestrial	Actinobacteria	Streptosporangiales	Nocardiopsaceae	Nocardiopsis
2565956783	Mycobacterium avium 2285 (S)	18	14.1598	PUBLIC	5517312	5944	Host-associated	Actinobacteria	Corynebacteriales	Mycobacteriaceae	Mycobacterium
2667527448	Streptomyces paucisporeus CGMCC 4.2025	37	14.1579	GEBA	8164374	7142	Terrestrial	Actinobacteria	Streptomycetales	Streptomycetaceae	Streptomyces
2576861822	Frankia sp. CeD	33	14.1449	PUBLIC	5004595	4466	Host-associated	Actinobacteria	Frankiales	Frankiaceae	Frankia
2574179848	Streptomyces sp. PCS3-D2	27	14.1363	PUBLIC	7479793	6382	Terrestrial	Actinobacteria	Streptomycetales	Streptomycetaceae	Streptomyces
2765235980	Streptomyces rubrolavendulae MJM4426	27	14.1311	PUBLIC	6543262	5541	Terrestrial	Actinobacteria	Streptomycetales	Streptomycetaceae	Streptomyces
2808606561	Mycobacterium sp. ACS4054	24	14.1308	PUBLIC	5148384	4881	Host-associated	Actinobacteria	Corynebacteriales	Mycobacteriaceae	Mycobacterium
2867134129	Streptomyces sp. ADI96-02	29	14.1269	PUBLIC	6989279	6127	Host-associated	Actinobacteria	Streptomycetales	Streptomycetaceae	Streptomyces
2706794553	Streptomyces sp. NBRC 110030	32	14.1229	PUBLIC	8123268	7242	Unknown	Actinobacteria	Streptomycetales	Streptomycetaceae	Streptomyces
2602041572	Streptomyces niveus NCIMB 11891	33	14.1177	PUBLIC	8726876	7918	Terrestrial	Actinobacteria	Streptomycetales	Streptomycetaceae	Streptomyces
2765235926	Rhodococcus sp. 06-156-4C	25	14.1169	PUBLIC	6291571	5966	Host-associated	Actinobacteria	Corynebacteriales	Nocardiaceae	Rhodococcus
2643221491	Rhodococcus maanshanensis 259MFSha1.1	20	14.1077	PUBLIC	5578058	5228	Host-associated	Actinobacteria	Corynebacteriales	Nocardiaceae	Rhodococcus
2773857969	Streptomyces achromogenes achromogenes NRRL B-2120	35	14.0995	PUBLIC	8071552	7320	Terrestrial	Actinobacteria	Streptomycetales	Streptomycetaceae	Streptomyces
2517434013	Amycolatopsis balhimycina FH 1894	29	14.0946	PUBLIC	10858503	9919	Terrestrial	Actinobacteria	Pseudonocardiales	Pseudonocardiaceae	Amycolatopsis
2862451198	Streptomyces sp. CB01580	28	14.0835	PUBLIC	8492042	7550	Unknown	Actinobacteria	Streptomycetales	Streptomycetaceae	Streptomyces
2765235909	Rhodococcus sp. 06-235-1A	24	14.0777	PUBLIC	6091656	5910	Host-associated	Actinobacteria	Corynebacteriales	Nocardiaceae	Rhodococcus
2744054851	Mycobacterium persicum 1010001469	24	14.0738	PUBLIC	6257969	5851	Terrestrial	Actinobacteria	Corynebacteriales	Mycobacteriaceae	Mycobacterium
2765235927	Rhodococcus sp. 06-156-4a	25	14.0687	PUBLIC	6291286	5959	Host-associated	Actinobacteria	Corynebacteriales	Nocardiaceae	Rhodococcus
2858322649	Amycolatopsis sp. WAC 01375	31	14.066	PUBLIC	9165803	8679	Unknown	Actinobacteria	Pseudonocardiales	Pseudonocardiaceae	Amycolatopsis
2576861218	Mycobacterium tuberculosis TKK-01-0051	21	14.0562	PUBLIC	6039470	5668	Host-associated	Actinobacteria	Corynebacteriales	Mycobacteriaceae	Mycobacterium
2858902515	Micromonospora sp. MW-13	38	14.0493	PUBLIC	7086037	6451	Host-associated	Actinobacteria	Micromonosporales	Micromonosporaceae	Micromonospora
2657245709	Streptomyces sp. SolWspMP-5a-2	60	14.0476	PUBLIC	8956613	8003	Unknown	Actinobacteria	Streptomycetales	Streptomycetaceae	Streptomyces
2524614578	Streptomyces sp. Amel2xB2	36	14.0472	PUBLIC	7011625	5964	Host-associated	Actinobacteria	Streptomycetales	Streptomycetaceae	Streptomyces
2862683184	Streptomyces tateyamensis ATCC 21389	35	14.0471	PUBLIC	7455770	7003	Unknown	Actinobacteria	Streptomycetales	Streptomycetaceae	Streptomyces
2643221631	Kitasatospora sp. Root107	34	14.0316	PUBLIC	8168043	7546	Host-associated	Actinobacteria	Streptomycetales	Streptomycetaceae	Kitasatospora
2711768094	Rhodococcus fascians LMG 3605	21	14.0303	PUBLIC	5443363	5213	Host-associated	Actinobacteria	Corynebacteriales	Nocardiaceae	Rhodococcus
2728369378	Nocardia seriolae EM150506	28	14.0268	PUBLIC	8304518	7887	Host-associated	Actinobacteria	Corynebacteriales	Nocardiaceae	Nocardia
2765235921	Rhodococcus sp. 06-156-3	26	14.0199	PUBLIC	6292290	5961	Host-associated	Actinobacteria	Corynebacteriales	Nocardiaceae	Rhodococcus
2862113230	Mycobacteroides salmoniphilum D16Q15	17	14.014	PUBLIC	4934017	5004	Aquatic	Actinobacteria	Corynebacteriales	Mycobacteriaceae	Mycobacteroides
2643221955	Rhodococcus sp. Leaf247	15	14.011	PUBLIC	4533613	4289	Host-associated	Actinobacteria	Corynebacteriales	Nocardiaceae	Rhodococcus
2765235929	Rhodococcus sp. 06-156-3b	25	14.0058	PUBLIC	6304688	5976	Host-associated	Actinobacteria	Corynebacteriales	Nocardiaceae	Rhodococcus
2861773553	Streptosporangiaceae bacterium YIM 75507	36	13.9933	PUBLIC	8989662	8313	Terrestrial	Actinobacteria	Streptosporangiales	Streptosporangiaceae	unclassified
2767802021	Streptomyces alboviridis NRRL B-1579	37	13.9906	PUBLIC	8504844	7765	Unknown	Actinobacteria	Streptomycetales	Streptomycetaceae	Streptomyces
2873273773	Streptomyces sp. P3	35	13.9876	PUBLIC	9851971	8814	Terrestrial	Actinobacteria	Streptomycetales	Streptomycetaceae	Streptomyces
2518285526	Streptomyces viridosporus T7A, ATCC 39115	33	13.9794	PUBLIC	8292505	7648	Terrestrial	Actinobacteria	Streptomycetales	Streptomycetaceae	Streptomyces
2657245710	Streptomyces sp. ScaeMP-e83	33	13.9749	PUBLIC	7833966	7075	Unknown	Actinobacteria	Streptomycetales	Streptomycetaceae	Streptomyces
2791355431	Streptomyces mutomycini NRRL B-65393	54	13.9703	PUBLIC	7014088	6274	Terrestrial	Actinobacteria	Streptomycetales	Streptomycetaceae	Streptomyces
2684622684	Rhodococcus fascians A21d2	22	13.9664	PUBLIC	5981544	5718	Host-associated	Actinobacteria	Corynebacteriales	Nocardiaceae	Rhodococcus
2619619033	Lentzea violacea DSM 44796	31	13.9657	GEBA	8671075	8380	Terrestrial	Actinobacteria	Pseudonocardiales	Pseudonocardiaceae	Lentzea
2643221948	Rhodococcus sp. Leaf7	15	13.9656	PUBLIC	4536885	4287	Host-associated	Actinobacteria	Corynebacteriales	Nocardiaceae	Rhodococcus
2862899848	Mycobacterium sp. 96-892	17	13.932	PUBLIC	4931340	4966	Host-associated	Actinobacteria	Corynebacteriales	Mycobacteriaceae	Mycobacterium
2872838228	Streptomyces sp. TN58	27	13.9271	PUBLIC	7585034	6997	Terrestrial	Actinobacteria	Streptomycetales	Streptomycetaceae	Streptomyces
2728369151	Micromonospora rifamycinica AM105	45	13.9237	PUBLIC	6841846	6073	Terrestrial	Actinobacteria	Micromonosporales	Micromonosporaceae	Micromonospora
2784132148	Streptomyces sp. SAI-083	29	13.9161	PUBLIC	8627943	7753	Host-associated	Actinobacteria	Streptomycetales	Streptomycetaceae	Streptomyces
2857398645	Nocardiopsis mwathae DSM 46659	17	13.9112	GEBA	5936987	5379	Aquatic	Actinobacteria	Streptosporangiales	Nocardiopsaceae	Nocardiopsis
2872786620	Streptomyces niveus SCSIO 3406	30	13.9048	PUBLIC	7990492	7151	Aquatic	Actinobacteria	Streptomycetales	Streptomycetaceae	Streptomyces
2563367078	Nocardia jiangxiensis NBRC 101359	36	13.8966	PUBLIC	10444469	9694	Host-associated	Actinobacteria	Corynebacteriales	Nocardiaceae	Nocardia
2863192332	Streptomyces sp. S10-08	25	13.8938	PUBLIC	7263535	6695	Terrestrial	Actinobacteria	Streptomycetales	Streptomycetaceae	Streptomyces
2744054924	Mycobacterium mungi BM22813	18	13.8858	PUBLIC	4333808	4185	Host-associated	Actinobacteria	Corynebacteriales	Mycobacteriaceae	Mycobacterium
2867592373	Streptomyces sp. TP-A0874	18	13.881	PUBLIC	5097807	4504	Terrestrial	Actinobacteria	Streptomycetales	Streptomycetaceae	Streptomyces
2862553101	Streptomyces sp. QL37	36	13.8739	PUBLIC	8783195	8004	Terrestrial	Actinobacteria	Streptomycetales	Streptomycetaceae	Streptomyces
2856923825	Micromonospora sp. B006	21	13.8729	PUBLIC	7040153	6430	Aquatic	Actinobacteria	Micromonosporales	Micromonosporaceae	Micromonospora
2519103058	Saccharomonospora azurea SZMC 14600	22	13.87	PUBLIC	4973727	4604	Unknown	Actinobacteria	Pseudonocardiales	Pseudonocardiaceae	Saccharomonospora
2765235931	Rhodococcus sp. 14-2686-1-2	26	13.8653	PUBLIC	6196250	5953	Host-associated	Actinobacteria	Corynebacteriales	Nocardiaceae	Rhodococcus
2648501356	Streptomyces malaysiense MUSC 136	37	13.8547	PUBLIC	7517601	6822	Terrestrial	Actinobacteria	Streptomycetales	Streptomycetaceae	Streptomyces
2862178590	Streptomyces sp. SDr-06	40	13.8439	PUBLIC	8583590	8020	Host-associated	Actinobacteria	Streptomycetales	Streptomycetaceae	Streptomyces
2751185757	Rathayibacter tritici NCPPB 1953	11	13.8408	PUBLIC	3354681	3187	Host-associated	Actinobacteria	Micrococcales	Microbacteriaceae	Rathayibacter
2867369537	Streptomyces sp. Z26	21	13.8254	PUBLIC	6501581	5750	Host-associated	Actinobacteria	Streptomycetales	Streptomycetaceae	Streptomyces
2765235938	Rhodococcus sp. 14-2470-1a	22	13.8229	PUBLIC	6061955	5758	Host-associated	Actinobacteria	Corynebacteriales	Nocardiaceae	Rhodococcus
2767802094	Streptomyces katrae NRRL B-16271	34	13.8195	PUBLIC	8561964	7846	Host-associated	Actinobacteria	Streptomycetales	Streptomycetaceae	Streptomyces
2765235979	Streptomyces wadayamensis A23	36	13.8183	PUBLIC	7032796	6649	Host-associated	Actinobacteria	Streptomycetales	Streptomycetaceae	Streptomyces
2781125622	Streptomyces sp. HB202	29	13.8133	PUBLIC	8099206	7333	Host-associated	Actinobacteria	Streptomycetales	Streptomycetaceae	Streptomyces
2856912112	Amycolatopsis sp. WAC 04182	32	13.7907	PUBLIC	8946913	8685	Unknown	Actinobacteria	Pseudonocardiales	Pseudonocardiaceae	Amycolatopsis
2868392912	Mycobacterium attenuatum MK41	30	13.7883	PUBLIC	6527895	6205	Host-associated	Actinobacteria	Corynebacteriales	Mycobacteriaceae	Mycobacterium
2713897050	Rhodococcus fascians A3b	26	13.7855	PUBLIC	6032816	5886	Host-associated	Actinobacteria	Corynebacteriales	Nocardiaceae	Rhodococcus
2856994451	Rhodococcus ruber SD3	18	13.7843	PUBLIC	5366612	5009	Terrestrial	Actinobacteria	Corynebacteriales	Nocardiaceae	Rhodococcus
648028042	Micromonospora aurantiaca ATCC 27029	19	13.7843	PUBLIC	7025559	6360	Terrestrial	Actinobacteria	Micromonosporales	Micromonosporaceae	Micromonospora
2840649603	Rathayibacter iranicus NCCPB 2253	13	13.7826	PUBLIC	3436894	3442	Host-associated	Actinobacteria	Micrococcales	Microbacteriaceae	Rathayibacter
2765236062	Streptomyces albus O-9.5	27	13.7738	PUBLIC	6779356	5944	Unknown	Actinobacteria	Streptomycetales	Streptomycetaceae	Streptomyces
2767802066	Streptomyces sp. NRRL F-5917	41	13.7711	PUBLIC	7993169	6971	Unknown	Actinobacteria	Streptomycetales	Streptomycetaceae	Streptomyces
2862458749	Streptomyces sp. ERV7	34	13.767	PUBLIC	7105287	6626	Unknown	Actinobacteria	Streptomycetales	Streptomycetaceae	Streptomyces
2576861435	Rhodococcus opacus PD630	28	13.766	PUBLIC	9169032	9005	Terrestrial	Actinobacteria	Corynebacteriales	Nocardiaceae	Rhodococcus
2565956792	Mycobacterium intracellulare 1956	17	13.765	PUBLIC	5489059	6049	Host-associated	Actinobacteria	Corynebacteriales	Mycobacteriaceae	Mycobacterium
2781125608	Williamsia muralis DSM 44343	17	13.763	GEBA	5401534	5062	Engineered	Actinobacteria	Corynebacteriales	Nocardiaceae	Williamsia
2775507096	Streptomyces corchorusii DSM 40340	45	13.7586	PUBLIC	10271021	9229	Terrestrial	Actinobacteria	Streptomycetales	Streptomycetaceae	Streptomyces
2657245700	Streptomyces sp. DI166	50	13.7512	PUBLIC	8871383	8108	Unknown	Actinobacteria	Streptomycetales	Streptomycetaceae	Streptomyces
2865192396	Mycobacterium florentinum DSM 44852	20	13.7436	PUBLIC	6178353	5973	Host-associated	Actinobacteria	Corynebacteriales	Mycobacteriaceae	Mycobacterium
2857204284	Amycolatopsis balhimycina DSM 5908	44	13.7426	PUBLIC	10797861	10104	Terrestrial	Actinobacteria	Pseudonocardiales	Pseudonocardiaceae	Amycolatopsis
2615840541	Streptomyces sp. CF386	39	13.7406	PUBLIC	10622898	9434	Host-associated	Actinobacteria	Streptomycetales	Streptomycetaceae	Streptomyces
2862153703	Mycobacteroides franklinii CCUG 63696	17	13.7319	PUBLIC	4997587	4993	Engineered	Actinobacteria	Corynebacteriales	Mycobacteriaceae	Mycobacteroides
2862138674	Mycobacteroides franklinii CCUG 63695	17	13.7295	PUBLIC	4998469	5005	Engineered	Actinobacteria	Corynebacteriales	Mycobacteriaceae	Mycobacteroides
2862143680	Mycobacteroides franklinii CCUG 64054	17	13.7294	PUBLIC	4998395	4995	Aquatic	Actinobacteria	Corynebacteriales	Mycobacteriaceae	Mycobacteroides
2862158697	Mycobacteroides franklinii CCUG 64056	17	13.7294	PUBLIC	4998395	4995	Aquatic	Actinobacteria	Corynebacteriales	Mycobacteriaceae	Mycobacteroides
2862917077	Mycobacterium numidiamassiliense AB215	16	13.7276	PUBLIC	6248949	5985	Host-associated	Actinobacteria	Corynebacteriales	Mycobacteriaceae	Mycobacterium
2867747147	Kitasatospora sp. CB01950	34	13.7265	PUBLIC	7648636	6960	Unknown	Actinobacteria	Streptomycetales	Streptomycetaceae	Kitasatospora
2728369162	Micromonospora rosaria DSM 803	43	13.7178	PUBLIC	7379383	6595	Terrestrial	Actinobacteria	Micromonosporales	Micromonosporaceae	Micromonospora
648028006	Amycolatopsis mediterranei U32	32	13.7099	PUBLIC	10236715	9292	Terrestrial	Actinobacteria	Pseudonocardiales	Pseudonocardiaceae	Amycolatopsis
2808606553	Mycobacterium sp. 1081908.1	19	13.708	PUBLIC	5592273	5443	Host-associated	Actinobacteria	Corynebacteriales	Mycobacteriaceae	Mycobacterium
2860667798	Streptomyces bacillaris ATCC 15855	32	13.7042	PUBLIC	7888441	7007	Terrestrial	Actinobacteria	Streptomycetales	Streptomycetaceae	Streptomyces
2765235928	Rhodococcus sp. 06-1474-1B	18	13.7031	PUBLIC	5336073	5085	Host-associated	Actinobacteria	Corynebacteriales	Nocardiaceae	Rhodococcus
2690315752	Mycobacterium europaeum CSUR P1344	19	13.6998	PUBLIC	6152523	5889	Host-associated	Actinobacteria	Corynebacteriales	Mycobacteriaceae	Mycobacterium
2634166370	Tsukamurella pulmonis DSM 44142	16	13.6977	GEBA	4783064	4676	Host-associated	Actinobacteria	Corynebacteriales	Tsukamurellaceae	Tsukamurella
2772190604	Mycobacterium intermedium HMC2_M5	26	13.6977	PUBLIC	6815951	6149	Host-associated	Actinobacteria	Corynebacteriales	Mycobacteriaceae	Mycobacterium
2554235376	Amycolatopsis mediterranei RB	32	13.6963	PUBLIC	10246864	9288	Terrestrial	Actinobacteria	Pseudonocardiales	Pseudonocardiaceae	Amycolatopsis
2517093034	Amycolatopsis mediterranei S699	32	13.6962	PUBLIC	10246920	9286	Terrestrial	Actinobacteria	Pseudonocardiales	Pseudonocardiaceae	Amycolatopsis
2643221601	Kitasatospora sp. Root187	28	13.6928	PUBLIC	7493239	6881	Host-associated	Actinobacteria	Streptomycetales	Streptomycetaceae	Kitasatospora
2511231181	Amycolatopsis mediterranei S699, ATCC 13685	32	13.6895	PUBLIC	10236779	9639	Terrestrial	Actinobacteria	Pseudonocardiales	Pseudonocardiaceae	Amycolatopsis
2765235986	Streptomyces sp. NRRL F-2580	37	13.6881	PUBLIC	8426855	7890	Unknown	Actinobacteria	Streptomycetales	Streptomycetaceae	Streptomyces
2772190762	Streptomyces rubellomurinus indigoferus ATCC 31304	82	13.6851	PUBLIC	7271332	6674	Terrestrial	Actinobacteria	Streptomycetales	Streptomycetaceae	Streptomyces
2767802030	Streptomyces sp. NRRL S-515	34	13.6831	PUBLIC	8671445	7931	Unknown	Actinobacteria	Streptomycetales	Streptomycetaceae	Streptomyces
2862148676	Mycobacteroides franklinii CCUG 63697	17	13.683	PUBLIC	5008405	5026	Engineered	Actinobacteria	Corynebacteriales	Mycobacteriaceae	Mycobacteroides
2596583533	Lentzea californiensis DSM 43393	30	13.6797	GEBA	8998498	8630	Terrestrial	Actinobacteria	Pseudonocardiales	Pseudonocardiaceae	Lentzea
2767802056	Streptomyces sp. NRRL S-575	34	13.6795	PUBLIC	8674071	7942	Unknown	Actinobacteria	Streptomycetales	Streptomycetaceae	Streptomyces
2862321024	Streptomyces sp. E2N166	29	13.6782	PUBLIC	7907728	7276	Terrestrial	Actinobacteria	Streptomycetales	Streptomycetaceae	Streptomyces
2681812806	Rhodococcus opacus ATCC 51882	32	13.675	PUBLIC	9868876	9288	Terrestrial	Actinobacteria	Corynebacteriales	Nocardiaceae	Rhodococcus
2808606594	Mycobacterium kubicae ACS1160	19	13.6743	PUBLIC	5616194	5297	Host-associated	Actinobacteria	Corynebacteriales	Mycobacteriaceae	Mycobacterium
2873077840	Streptomyces ambofaciens DSM 40697	27	13.673	PUBLIC	8137876	7306	Terrestrial	Actinobacteria	Streptomycetales	Streptomycetaceae	Streptomyces
2634166399	Streptomyces europaeiscabiei NCPPB 4064	39	13.6728	PUBLIC	8608111	7613	Host-associated	Actinobacteria	Streptomycetales	Streptomycetaceae	Streptomyces
2765235930	Rhodococcus sp. 06-156-3C	25	13.6711	PUBLIC	6351768	6060	Host-associated	Actinobacteria	Corynebacteriales	Nocardiaceae	Rhodococcus
2731957723	Nocardia acidivorans NBRC 108247	31	13.6687	PUBLIC	7564474	7232	Terrestrial	Actinobacteria	Corynebacteriales	Nocardiaceae	Nocardia
2873019354	Streptomyces xiamenensis MCCC 1A01550	21	13.6671	PUBLIC	5961402	5541	Terrestrial	Actinobacteria	Streptomycetales	Streptomycetaceae	Streptomyces
2775507135	Streptomyces sp. NRRL F-5635	32	13.6667	PUBLIC	7847480	7026	Unknown	Actinobacteria	Streptomycetales	Streptomycetaceae	Streptomyces
2576861579	Frankia sp. BMGG5.23	31	13.6643	PUBLIC	5265958	4787	Host-associated	Actinobacteria	Frankiales	Frankiaceae	Frankia
2527291629	Frankia sp. BMG5.23	31	13.6605	PUBLIC	5267418	4816	Host-associated	Actinobacteria	Frankiales	Frankiaceae	Frankia
2862657943	Streptomyces phaeoluteigriseus DSM 41896	35	13.6528	PUBLIC	8643493	8474	Terrestrial	Actinobacteria	Streptomycetales	Streptomycetaceae	Streptomyces
649633069	Micromonospora sp. L5	19	13.6506	PUBLIC	6962533	6326	Host-associated	Actinobacteria	Micromonosporales	Micromonosporaceae	Micromonospora
2767802050	Streptomyces sp. LUP30	42	13.6485	PUBLIC	9175601	8208	Host-associated	Actinobacteria	Streptomycetales	Streptomycetaceae	Streptomyces
2818991463	Streptomyces argenteolus 3259	34	13.6477	PUBLIC	7948711	6982	Host-associated	Actinobacteria	Streptomycetales	Streptomycetaceae	Streptomyces
2642422517	Amycolatopsis australiensis DSM 44671	26	13.6426	GEBA	9312140	8769	Terrestrial	Actinobacteria	Pseudonocardiales	Pseudonocardiaceae	Amycolatopsis
2518645556	Nocardiopsis alba ATCC BAA-2165	21	13.6305	PUBLIC	5848211	5577	Host-associated	Actinobacteria	Streptosporangiales	Nocardiopsaceae	Nocardiopsis
2772190669	Streptomyces pyridomyceticus NRRL ISP-5024	25	13.6288	PUBLIC	6295056	5628	Terrestrial	Actinobacteria	Streptomycetales	Streptomycetaceae	Streptomyces
2795386135	Streptomyces sp. BK438	24	13.6285	PUBLIC	7757059	6959	Host-associated	Actinobacteria	Streptomycetales	Streptomycetaceae	Streptomyces
2619619252	Mycobacterium triplex DSM 44626	20	13.6265	PUBLIC	6379625	6056	Host-associated	Actinobacteria	Corynebacteriales	Mycobacteriaceae	Mycobacterium
2863206357	Actinomadura rupiterrae DSM 45251	33	13.6158	GEBA	10242436	9339	Terrestrial	Actinobacteria	Streptosporangiales	Thermomonosporaceae	Actinomadura
2867125089	Streptomyces sp. ADI95-17	31	13.6117	PUBLIC	10032992	9039	Host-associated	Actinobacteria	Streptomycetales	Streptomycetaceae	Streptomyces
2523231041	Gordonia namibiensis NBRC 108229	19	13.6105	PUBLIC	4941607	4497	Terrestrial	Actinobacteria	Corynebacteriales	Gordoniaceae	Gordonia
2775507091	Streptomyces caeruleatus NRRL B-24802	43	13.6104	PUBLIC	10258662	9141	Terrestrial	Actinobacteria	Streptomycetales	Streptomycetaceae	Streptomyces
2873071447	Streptomyces albidoflavus SM254	22	13.6075	PUBLIC	7170504	6392	Aquatic	Actinobacteria	Streptomycetales	Streptomycetaceae	Streptomyces
2862753875	Streptomyces sp. WAC 05977	30	13.6039	PUBLIC	8731824	8298	Unknown	Actinobacteria	Streptomycetales	Streptomycetaceae	Streptomyces
2551306162	Nocardia thailandica NBRC 100428	31	13.6027	PUBLIC	6821826	6712	Host-associated	Actinobacteria	Corynebacteriales	Nocardiaceae	Nocardia
2731957747	Nocardia pseudovaccinii NBRC 100343	59	13.6	PUBLIC	9922202	9461	Terrestrial	Actinobacteria	Corynebacteriales	Nocardiaceae	Nocardia
2765235933	Rhodococcus sp. 14-2483-1-1	20	13.5958	PUBLIC	5772379	5487	Host-associated	Actinobacteria	Corynebacteriales	Nocardiaceae	Rhodococcus
2862889715	Mycobacterium sp. D16Q16	16	13.593	PUBLIC	5017083	5113	Engineered	Actinobacteria	Corynebacteriales	Mycobacteriaceae	Mycobacterium
2619619027	Actinopolyspora mzabensis DSM 45460	21	13.5909	GEBA	5004253	4512	Terrestrial	Actinobacteria	Actinopolysporales	Actinopolysporaceae	Actinopolyspora
2835265895	Tsukamurella pulmonis NCTC 13230	16	13.5875	PUBLIC	4773464	4747	Unknown	Actinobacteria	Corynebacteriales	Tsukamurellaceae	Tsukamurella
2808606531	Nocardia sp. 852002-20019_SCH5090214	33	13.5848	PUBLIC	8125155	7669	Host-associated	Actinobacteria	Corynebacteriales	Nocardiaceae	Nocardia
2765235884	Rhodococcus sp. 05-2254-1	22	13.5813	PUBLIC	5922590	5701	Host-associated	Actinobacteria	Corynebacteriales	Nocardiaceae	Rhodococcus
2706794586	Rhodococcus sp. 4J2A2	23	13.5762	PUBLIC	6439118	6102	Host-associated	Actinobacteria	Corynebacteriales	Nocardiaceae	Rhodococcus
2765235999	Streptomyces sp. EN27	36	13.5761	PUBLIC	7531452	6868	Host-associated	Actinobacteria	Streptomycetales	Streptomycetaceae	Streptomyces
2576861650	Saccharopolyspora erythraea D	45	13.5746	PUBLIC	7969918	7052	Engineered	Actinobacteria	Pseudonocardiales	Pseudonocardiaceae	Saccharopolyspora
2684623067	Rhodococcus sp. PBTS2	18	13.5706	PUBLIC	5316948	5072	Host-associated	Actinobacteria	Corynebacteriales	Nocardiaceae	Rhodococcus
2765235898	Rhodococcus sp. 15-649-1-2	25	13.5641	PUBLIC	5777521	5473	Host-associated	Actinobacteria	Corynebacteriales	Nocardiaceae	Rhodococcus
2675903139	Streptomyces harbinensis CGMCC 4.7047	21	13.5576	GEBA	5802684	5313	Host-associated	Actinobacteria	Streptomycetales	Streptomycetaceae	Streptomyces
2772190929	Rhodococcus globerulus WS3306	21	13.5556	PUBLIC	6771078	6369	Unknown	Actinobacteria	Corynebacteriales	Nocardiaceae	Rhodococcus
2875580478	Mycobacterium avium hominissuis 101115	16	13.5533	PUBLIC	5393712	5252	Host-associated	Actinobacteria	Corynebacteriales	Mycobacteriaceae	Mycobacterium
2808606609	Mycobacterium scrofulaceum E3039	26	13.5507	PUBLIC	5505246	5297	Host-associated	Actinobacteria	Corynebacteriales	Mycobacteriaceae	Mycobacterium
2765235900	Rhodococcus sp. 02-925g	25	13.5496	PUBLIC	5743283	5441	Host-associated	Actinobacteria	Corynebacteriales	Nocardiaceae	Rhodococcus
2724678979	Streptomyces vitaminophilus ATCC 31673	24	13.5473	PUBLIC	6549812	5610	Terrestrial	Actinobacteria	Streptomycetales	Streptomycetaceae	Streptomyces
2765235891	Rhodococcus sp. 15-1189-1-1a	26	13.5424	PUBLIC	6229911	5985	Host-associated	Actinobacteria	Corynebacteriales	Nocardiaceae	Rhodococcus
2863061853	Saccharopolyspora gloriosae DSM 45582	23	13.532	GEBA	6825909	6095	Host-associated	Actinobacteria	Pseudonocardiales	Pseudonocardiaceae	Saccharopolyspora
2675903692	Amycolatopsis rubida DSM 44637	33	13.5309	GEBA	9873592	9386	Terrestrial	Actinobacteria	Pseudonocardiales	Pseudonocardiaceae	Amycolatopsis
2806310663	Mycobacterium sp. 852002-40037_SCH5390672	21	13.5304	PUBLIC	5365579	5125	Host-associated	Actinobacteria	Corynebacteriales	Mycobacteriaceae	Mycobacterium
2856716682	Streptacidiphilus sp. DSM 106435	19	13.5302	PUBLIC	7090212	6190	Host-associated	Actinobacteria	Streptomycetales	Streptomycetaceae	Streptacidiphilus
2738541308	Rhodococcus sp. OK551	25	13.5297	PUBLIC	7020677	6673	Host-associated	Actinobacteria	Corynebacteriales	Nocardiaceae	Rhodococcus
2671180038	Pseudonocardia ammonioxydans CGMCC 4.1877	15	6.18569	GEBA	7361511	7079	Aquatic	Actinobacteria	Pseudonocardiales	Pseudonocardiaceae	Pseudonocardia
2765235886	Rhodococcus sp. 06-462-5	30	13.5265	PUBLIC	5752580	5460	Host-associated	Actinobacteria	Corynebacteriales	Nocardiaceae	Rhodococcus
2731957718	Williamsia muralis NBRC 105860	17	13.5237	PUBLIC	5537293	5217	Engineered	Actinobacteria	Corynebacteriales	Nocardiaceae	Williamsia
2660238221	Mycobacterium sp. GA-0227b	20	13.5156	PUBLIC	5147186	4985	Host-associated	Actinobacteria	Corynebacteriales	Mycobacteriaceae	Mycobacterium
2862567261	Streptomyces corynorhini AC230	55	13.5045	PUBLIC	7735729	7010	Host-associated	Actinobacteria	Streptomycetales	Streptomycetaceae	Streptomyces
2873282588	Streptomyces sp. FR-008	22	13.5045	PUBLIC	7258031	6512	Engineered	Actinobacteria	Streptomycetales	Streptomycetaceae	Streptomyces
2724679769	Mycobacterium simiae MsiGto	23	13.5037	PUBLIC	6686819	6369	Host-associated	Actinobacteria	Corynebacteriales	Mycobacteriaceae	Mycobacterium
2516493031	Actinopolyspora mortivallis HS-1, DSM 44261	20	13.5011	PUBLIC	4233350	3981	Terrestrial	Actinobacteria	Actinopolysporales	Actinopolysporaceae	Actinopolyspora
2795386110	Streptomyces sp. BK561	42	13.4881	PUBLIC	10640901	9564	Host-associated	Actinobacteria	Streptomycetales	Streptomycetaceae	Streptomyces
2684622685	Rhodococcus fascians 04-516	20	13.4881	PUBLIC	5816431	5548	Host-associated	Actinobacteria	Corynebacteriales	Nocardiaceae	Rhodococcus
2731957742	Nocardia miyunensis NBRC 108239	43	13.4843	PUBLIC	10512560	9662	Terrestrial	Actinobacteria	Corynebacteriales	Nocardiaceae	Nocardia
2551306164	Streptomyces sp. AA0539	21	13.4809	PUBLIC	5768564	5241	Aquatic	Actinobacteria	Streptomycetales	Streptomycetaceae	Streptomyces
2765235897	Rhodococcus sp. 05-2254-4	22	13.4804	PUBLIC	5915891	5708	Host-associated	Actinobacteria	Corynebacteriales	Nocardiaceae	Rhodococcus
2857056716	Mycobacteroides chelonae gwanakae MOTT36W	17	13.472	PUBLIC	5106636	5103	Host-associated	Actinobacteria	Corynebacteriales	Mycobacteriaceae	Mycobacteroides
2634166373	Streptomyces misionensis DSM 40306	28	13.4666	GEBA	8473721	7720	Terrestrial	Actinobacteria	Streptomycetales	Streptomycetaceae	Streptomyces
2675903051	Yuhushiella deserti CGMCC 4.5579	23	13.4634	GEBA	5955155	5729	Terrestrial	Actinobacteria	Pseudonocardiales	Pseudonocardiaceae	Yuhushiella
2867325999	Streptomyces hoynatensis KCTC 29097	29	13.447	PUBLIC	7260715	6405	Aquatic	Actinobacteria	Streptomycetales	Streptomycetaceae	Streptomyces
2703718743	Mycobacteroides sp. H070	19	13.4434	PUBLIC	4536464	4464	Aquatic	Actinobacteria	Corynebacteriales	Mycobacteriaceae	Mycobacteroides
2814123250	Rhodococcus ruber P14	18	13.4425	PUBLIC	5522075	5110	Aquatic	Actinobacteria	Corynebacteriales	Nocardiaceae	Rhodococcus
2684623113	Mycobacterium sp. NRRL B-3805	19	13.4328	PUBLIC	5421338	5158	Terrestrial	Actinobacteria	Corynebacteriales	Mycobacteriaceae	Mycobacterium
2634166352	Frankia irregularis DSM 45899	38	13.4287	GEBA	9537992	7873	Host-associated	Actinobacteria	Frankiales	Frankiaceae	Frankia
2770939498	Nocardia globerula DSM 44596	22	13.4281	GEBA	6476392	6126	Unknown	Actinobacteria	Corynebacteriales	Nocardiaceae	Nocardia
2767802046	Streptomyces sp. NRRL F-2305	43	13.4264	PUBLIC	8562557	7693	Unknown	Actinobacteria	Streptomycetales	Streptomycetaceae	Streptomyces
2756170164	Williamsia marianensis DSM 44944	19	13.426	GEBA	5569331	5321	Aquatic	Actinobacteria	Corynebacteriales	Nocardiaceae	Williamsia
2765235936	Rhodococcus sp. 06-156-4	24	13.4223	PUBLIC	6407616	6079	Host-associated	Actinobacteria	Corynebacteriales	Nocardiaceae	Rhodococcus
2856858025	Micromonospora aurantiaca 110B(2018)	20	13.4212	PUBLIC	7255264	6758	Host-associated	Actinobacteria	Micromonosporales	Micromonosporaceae	Micromonospora
2841342099	Mycolicibacterium neoaurum HGMS2	19	13.4134	PUBLIC	5421383	5221	Terrestrial	Actinobacteria	Corynebacteriales	Mycobacteriaceae	Mycolicibacterium
2841679753	Nocardia sp. CFHS0054	24	13.4124	PUBLIC	7931441	7702	Terrestrial	Actinobacteria	Corynebacteriales	Nocardiaceae	Nocardia
2731957740	Nocardia jinanensis NBRC 108249	31	13.4101	PUBLIC	7974569	7293	Terrestrial	Actinobacteria	Corynebacteriales	Nocardiaceae	Nocardia
2862923063	Mycobacterium sp. D16R24	15	13.4096	PUBLIC	5212470	5395	Engineered	Actinobacteria	Corynebacteriales	Mycobacteriaceae	Mycobacterium
2667527691	Mycobacterium sp. IS-1556	23	13.4081	PUBLIC	5212503	5064	Host-associated	Actinobacteria	Corynebacteriales	Mycobacteriaceae	Mycobacterium
2808606533	Rhodococcus sp. 852002-51564_SCH6189132-a	17	13.3892	PUBLIC	4855079	4552	Host-associated	Actinobacteria	Corynebacteriales	Nocardiaceae	Rhodococcus
2808606595	Mycobacterium sp. 852002-10029_SCH5224772	34	13.3892	PUBLIC	5231468	4999	Host-associated	Actinobacteria	Corynebacteriales	Mycobacteriaceae	Mycobacterium
2765235901	Rhodococcus sp. 15-649-2-2	22	13.3891	PUBLIC	6022134	5807	Host-associated	Actinobacteria	Corynebacteriales	Nocardiaceae	Rhodococcus
2862933457	Mycobacterium sp. D17A2	16	13.3888	PUBLIC	5195636	5365	Engineered	Actinobacteria	Corynebacteriales	Mycobacteriaceae	Mycobacterium
2521172631	Rhodococcus sp. 114MFTsu3.1	20	13.3888	PUBLIC	5552643	5236	Host-associated	Actinobacteria	Corynebacteriales	Nocardiaceae	Rhodococcus
2576861029	Mycobacterium sp. MAC_080597_8934	18	13.3819	PUBLIC	5571449	5548	Host-associated	Actinobacteria	Corynebacteriales	Mycobacteriaceae	Mycobacterium
2671180946	Streptacidiphilus neutrinimicus NBRC 100921	40	13.381	PUBLIC	8418219	7926	Terrestrial	Actinobacteria	Streptomycetales	Streptomycetaceae	Streptacidiphilus
2515154170	Salinispora pacifica CNT854	20	13.3683	PUBLIC	5315422	5035	Aquatic	Actinobacteria	Micromonosporales	Micromonosporaceae	Salinispora
2731639259	Yuhushiella deserti DSM 45648	23	13.3682	GEBA	6002460	5787	Terrestrial	Actinobacteria	Pseudonocardiales	Pseudonocardiaceae	Yuhushiella
2687453416	Mycobacteroides immunogenum CCUG 47286	17	13.3664	PUBLIC	5573781	5571	Host-associated	Actinobacteria	Corynebacteriales	Mycobacteriaceae	Mycobacteroides
2808606548	Mycobacterium sp. E1214	23	13.3633	PUBLIC	5336092	5097	Host-associated	Actinobacteria	Corynebacteriales	Mycobacteriaceae	Mycobacterium
2541047017	Streptomyces sp. HPH0547	35	13.3589	PUBLIC	7820341	6709	Host-associated	Actinobacteria	Streptomycetales	Streptomycetaceae	Streptomyces
2857074237	Streptomyces sp. MK-45	35	13.3542	PUBLIC	10677137	9665	Terrestrial	Actinobacteria	Streptomycetales	Streptomycetaceae	Streptomyces
2870593509	Amycolatopsis jiangsuensis DSM 45859	22	13.3427	GEBA	8047834	7466	Host-associated	Actinobacteria	Pseudonocardiales	Pseudonocardiaceae	Amycolatopsis
2681812982	Nocardia vaccinii NBRC 15922	32	13.3426	PUBLIC	9216633	8582	Host-associated	Actinobacteria	Corynebacteriales	Nocardiaceae	Nocardia
2596583524	Williamsia serinedens DSM 45037	14	13.3423	GEBA	4636441	4384	Terrestrial	Actinobacteria	Corynebacteriales	Nocardiaceae	Williamsia
2808606608	Mycobacterium sp. E2989	26	13.3373	PUBLIC	5253508	5049	Host-associated	Actinobacteria	Corynebacteriales	Mycobacteriaceae	Mycobacterium
2765236041	Streptomyces albidoflavus NRRL B-1271	32	13.3369	PUBLIC	7073674	6170	Terrestrial	Actinobacteria	Streptomycetales	Streptomycetaceae	Streptomyces
2872884262	Streptomyces sp. fd1-xmd	29	13.332	PUBLIC	7929999	7248	Terrestrial	Actinobacteria	Streptomycetales	Streptomycetaceae	Streptomyces
2599185150	Saccharopolyspora flava DSM 44771	19	13.324	GEBA	6291299	5680	Terrestrial	Actinobacteria	Pseudonocardiales	Pseudonocardiaceae	Saccharopolyspora
2703718741	Mycobacteroides sp. H001	19	13.3224	PUBLIC	5445801	5441	Aquatic	Actinobacteria	Corynebacteriales	Mycobacteriaceae	Mycobacteroides
2724679741	Rhodococcus sp. 1163	24	13.3198	PUBLIC	4455175	4193	Terrestrial	Actinobacteria	Corynebacteriales	Nocardiaceae	Rhodococcus
2862928459	Mycobacterium sp. D16Q20	16	13.3067	PUBLIC	4852331	4997	Engineered	Actinobacteria	Corynebacteriales	Mycobacteriaceae	Mycobacterium
2623620609	Micromonospora coxensis DSM 45161	20	13.3004	GEBA	6769693	6087	Terrestrial	Actinobacteria	Micromonosporales	Micromonosporaceae	Micromonospora
2642422554	Rhodococcus jostii DSM 44719	26	13.2971	GEBA	9912981	9199	Host-associated	Actinobacteria	Corynebacteriales	Nocardiaceae	Rhodococcus
2811995285	Mycobacterium gordonae 1245695.6	24	13.2961	PUBLIC	6867889	6360	Host-associated	Actinobacteria	Corynebacteriales	Mycobacteriaceae	Mycobacterium
2721755527	Mycobacteroides immunogenum FLAC016	17	13.2947	PUBLIC	5604845	5605	Host-associated	Actinobacteria	Corynebacteriales	Mycobacteriaceae	Mycobacteroides
2698536456	Mycobacteroides sp. H054	21	13.2914	PUBLIC	5418017	5419	Aquatic	Actinobacteria	Corynebacteriales	Mycobacteriaceae	Mycobacteroides
2872973992	Streptomyces pluripotens MUSC 137	30	13.2887	PUBLIC	7586568	6854	Host-associated	Actinobacteria	Streptomycetales	Streptomycetaceae	Streptomyces
2808606567	Mycobacterium sp. ACS1612	25	13.2841	PUBLIC	6797682	6673	Host-associated	Actinobacteria	Corynebacteriales	Mycobacteriaceae	Mycobacterium
2862351378	Streptomyces lavendulae lavendulae NRRL B-2774	47	13.2822	PUBLIC	8466185	8142	Terrestrial	Actinobacteria	Streptomycetales	Streptomycetaceae	Streptomyces
2713897047	Rhodococcus fascians A78	24	13.2705	PUBLIC	5999501	5782	Host-associated	Actinobacteria	Corynebacteriales	Nocardiaceae	Rhodococcus
2700989114	Frankia coriariae BMG5.1	24	13.2702	PUBLIC	5789716	5333	Host-associated	Actinobacteria	Frankiales	Frankiaceae	Frankia
2875585731	Mycobacterium avium hominissuis H87	16	13.2676	PUBLIC	5626623	5378	Aquatic	Actinobacteria	Corynebacteriales	Mycobacteriaceae	Mycobacterium
2865833183	Streptomyces sparsogenes ATCC 25498	65	13.2672	PUBLIC	8907947	8126	Terrestrial	Actinobacteria	Streptomycetales	Streptomycetaceae	Streptomyces
2563367138	Rhodococcus wratislaviensis NBRC 100605	43	13.2594	PUBLIC	10403277	9528	Terrestrial	Actinobacteria	Corynebacteriales	Nocardiaceae	Rhodococcus
2505679051	Gordonia westfalica J30	22	13.2496	PUBLIC	5276268	4896	Engineered	Actinobacteria	Corynebacteriales	Gordoniaceae	Gordonia
2856748738	Lentzea terrae NEAU-LZS 42	35	13.2485	PUBLIC	10581732	10198	Terrestrial	Actinobacteria	Pseudonocardiales	Pseudonocardiaceae	Lentzea
2574179793	Kitasatospora azatica KCTC 9699	31	13.246	PUBLIC	8272299	7299	Terrestrial	Actinobacteria	Streptomycetales	Streptomycetaceae	Kitasatospora
2862711264	Streptomyces sp. SM14	52	13.2362	PUBLIC	6344127	5737	Host-associated	Actinobacteria	Streptomycetales	Streptomycetaceae	Streptomyces
2765236039	Streptomyces sp. NRRL F-2890	21	13.233	PUBLIC	5930669	5475	Unknown	Actinobacteria	Streptomycetales	Streptomycetaceae	Streptomyces
2784132177	Couchioplanes caeruleus DSM 43634	23	13.2321	GEBA	8428293	7724	Terrestrial	Actinobacteria	Micromonosporales	Micromonosporaceae	Couchioplanes
2517572190	Streptomyces sp. CNT302	27	13.2308	PUBLIC	7174271	6237	Unknown	Actinobacteria	Streptomycetales	Streptomycetaceae	Streptomyces
2514752031	Streptomyces sp. W007	47	13.2274	PUBLIC	9057348	7969	Aquatic	Actinobacteria	Streptomycetales	Streptomycetaceae	Streptomyces
2634166333	Amycolatopsis saalfeldensis DSM 44993	36	13.226	GEBA	9861953	9283	Engineered	Actinobacteria	Pseudonocardiales	Pseudonocardiaceae	Amycolatopsis
2873063797	Streptomyces ambofaciens ATCC 23877	27	13.2214	PUBLIC	8393598	7649	Terrestrial	Actinobacteria	Streptomycetales	Streptomycetaceae	Streptomyces
2765235887	Rhodococcus sp. 06-412-2C	23	13.2152	PUBLIC	6210641	5950	Host-associated	Actinobacteria	Corynebacteriales	Nocardiaceae	Rhodococcus
2775507126	Streptomyces xanthophaeus NRRL B-3004	36	13.2135	PUBLIC	8542413	7836	Terrestrial	Actinobacteria	Streptomycetales	Streptomycetaceae	Streptomyces
2808606589	Mycobacterium sp. 1465703.0	35	13.2093	PUBLIC	5889350	5686	Host-associated	Actinobacteria	Corynebacteriales	Mycobacteriaceae	Mycobacterium
2609460172	Rhodococcus opacus R7	32	13.2088	PUBLIC	10118052	9258	Terrestrial	Actinobacteria	Corynebacteriales	Nocardiaceae	Rhodococcus
2515154101	Streptomyces sp. Amel2xE9	36	13.2059	PUBLIC	8252435	7234	Host-associated	Actinobacteria	Streptomycetales	Streptomycetaceae	Streptomyces
2856741275	Microbispora triticiradicis NEAU-HRDPA2-9	40	13.205	PUBLIC	8096094	7462	Host-associated	Actinobacteria	Streptosporangiales	Streptosporangiaceae	Microbispora
2862443352	Streptomyces sp. TSRI0107	27	13.2026	PUBLIC	8740481	7845	Unknown	Actinobacteria	Streptomycetales	Streptomycetaceae	Streptomyces
2869041381	Micromonospora aurantiaca ATCC 27029	39	13.2024	PUBLIC	7535519	7063	Terrestrial	Actinobacteria	Micromonosporales	Micromonosporaceae	Micromonospora
2862247409	Streptomyces sp. A217	43	13.2007	PUBLIC	10239468	8804	Host-associated	Actinobacteria	Streptomycetales	Streptomycetaceae	Streptomyces
2795386122	Streptomyces sp. BK208	35	13.1994	PUBLIC	7718603	6873	Host-associated	Actinobacteria	Streptomycetales	Streptomycetaceae	Streptomyces
2765235894	Rhodococcus sp. 05-2254-2	21	13.1975	PUBLIC	5885877	5669	Host-associated	Actinobacteria	Corynebacteriales	Nocardiaceae	Rhodococcus
2875385392	Streptomyces koyangensis VK-A60T	20	13.1948	PUBLIC	7220839	6462	Terrestrial	Actinobacteria	Streptomycetales	Streptomycetaceae	Streptomyces
2765235896	Rhodococcus sp. 05-2254-5	20	13.1905	PUBLIC	5742546	5510	Host-associated	Actinobacteria	Corynebacteriales	Nocardiaceae	Rhodococcus
2770939509	Lentzea flaviverrucosa DSM 44664	31	13.1789	GEBA	9468454	9045	Terrestrial	Actinobacteria	Pseudonocardiales	Pseudonocardiaceae	Lentzea
2765235885	Rhodococcus sp. 05-2254-3	21	13.1773	PUBLIC	5883283	5670	Host-associated	Actinobacteria	Corynebacteriales	Nocardiaceae	Rhodococcus
2645727719	Mycobacterium haemophilum DSM 44634 ATCC 29548	10	13.1735	PUBLIC	4235765	4079	Host-associated	Actinobacteria	Corynebacteriales	Mycobacteriaceae	Mycobacterium
2862265295	Streptomyces sp. I6	24	13.1728	PUBLIC	7054598	6890	Terrestrial	Actinobacteria	Streptomycetales	Streptomycetaceae	Streptomyces
2522125136	Streptomyces sp. WMMB 714	25	13.1697	PUBLIC	6594919	5649	Unknown	Actinobacteria	Streptomycetales	Streptomycetaceae	Streptomyces
2524614730	Streptomyces sp. Amel2xC10	29	13.1648	PUBLIC	7976204	7257	Host-associated	Actinobacteria	Streptomycetales	Streptomycetaceae	Streptomyces
2663762721	Lentzea flaviverrucosa CGMCC 4.578	31	13.1598	GEBA	9473544	9040	Terrestrial	Actinobacteria	Pseudonocardiales	Pseudonocardiaceae	Lentzea
2814123366	Rhodococcus ruber NBRC 15591	20	13.1585	PUBLIC	5331223	4960	Unknown	Actinobacteria	Corynebacteriales	Nocardiaceae	Rhodococcus
2875405368	Streptomyces sp. SS52	29	13.1575	PUBLIC	8184045	7411	Host-associated	Actinobacteria	Streptomycetales	Streptomycetaceae	Streptomyces
2636415863	Streptomyces natalensis ATCC 27448	34	13.1559	PUBLIC	8651730	7940	Terrestrial	Actinobacteria	Streptomycetales	Streptomycetaceae	Streptomyces
2808606982	Streptomyces sp. SLBN-118	28	13.153	PUBLIC	7791042	7202	Host-associated	Actinobacteria	Streptomycetales	Streptomycetaceae	Streptomyces
2867703208	Streptomyces sp. CB02058	34	13.146	PUBLIC	8308206	7391	Unknown	Actinobacteria	Streptomycetales	Streptomycetaceae	Streptomyces
2675903153	Amycolatopsis pretoriensis DSM 44654	30	13.1429	GEBA	10299026	9886	Host-associated	Actinobacteria	Pseudonocardiales	Pseudonocardiaceae	Amycolatopsis
2744054849	Mycobacterium kansasii 1010001468	22	13.1428	PUBLIC	6141835	5794	Terrestrial	Actinobacteria	Corynebacteriales	Mycobacteriaceae	Mycobacterium
2675903061	Streptomyces aidingensis CGMCC 4.5739	25	13.1419	GEBA	6482745	5696	Aquatic	Actinobacteria	Streptomycetales	Streptomycetaceae	Streptomyces
2791355430	Streptomyces hyaluromycini NBRC 110483	42	13.1342	PUBLIC	11517960	10233	Host-associated	Actinobacteria	Streptomycetales	Streptomycetaceae	Streptomyces
2744054788	Rhodococcus kyotonensis KB10	17	13.1289	PUBLIC	5467744	5149	Host-associated	Actinobacteria	Corynebacteriales	Nocardiaceae	Rhodococcus
2526164782	Streptomyces sp. CNP082	37	13.1288	PUBLIC	8447812	7425	Unknown	Actinobacteria	Streptomycetales	Streptomycetaceae	Streptomyces
2675903015	Rhodococcus tukisamuensis JCM 11308	19	13.1246	GEBA	5489009	5068	Terrestrial	Actinobacteria	Corynebacteriales	Nocardiaceae	Rhodococcus
2765235899	Rhodococcus sp. 15-725-2-2b	22	13.1237	PUBLIC	6113876	5835	Host-associated	Actinobacteria	Corynebacteriales	Nocardiaceae	Rhodococcus
2767802072	Streptomyces sp. NRRL F-5123	44	13.1187	PUBLIC	8767254	7670	Unknown	Actinobacteria	Streptomycetales	Streptomycetaceae	Streptomyces
2519103184	Smaragdicoccus niigatensis DSM 44881	17	13.1122	PUBLIC	5320466	5200	Terrestrial	Actinobacteria	Corynebacteriales	Nocardiaceae	Smaragdicoccus
2561511190	Streptomyces sp. PAMC26508	28	13.1116	PUBLIC	7630245	7158	Host-associated	Actinobacteria	Streptomycetales	Streptomycetaceae	Streptomyces
2855683550	Micromonospora sp. RP3T	23	13.1113	PUBLIC	7134265	6426	Host-associated	Actinobacteria	Micromonosporales	Micromonosporaceae	Micromonospora
641228492	Frankia sp. EAN1pec	30	13.11	PUBLIC	8982042	7250	Host-associated	Actinobacteria	Frankiales	Frankiaceae	Frankia
2765235893	Rhodococcus sp. 15-1154-1	22	13.1088	PUBLIC	5983418	5683	Host-associated	Actinobacteria	Corynebacteriales	Nocardiaceae	Rhodococcus
2571042717	Gordonia alkanivorans CGMCC 6845	17	13.1022	PUBLIC	5024931	4535	Terrestrial	Actinobacteria	Corynebacteriales	Gordoniaceae	Gordonia
2713896767	Mycobacterium haemophilum UC3	13	13.0978	PUBLIC	4358976	4211	Host-associated	Actinobacteria	Corynebacteriales	Mycobacteriaceae	Mycobacterium
2808606611	Mycobacterium sp. 852013-51886_SCH5428379	15	13.0943	PUBLIC	4758126	4597	Host-associated	Actinobacteria	Corynebacteriales	Mycobacteriaceae	Mycobacterium
2515154089	Nocardiopsis sp. CNT312	24	13.0935	PUBLIC	4681465	4311	Unknown	Actinobacteria	Streptosporangiales	Nocardiopsaceae	Nocardiopsis
2791354901	Actinophytocola xanthii 11-183	42	13.0911	PUBLIC	8322202	7690	Host-associated	Actinobacteria	Pseudonocardiales	Pseudonocardiaceae	Actinophytocola
2619618881	Frankia sp. ACN1ag	29	13.0855	PUBLIC	7521104	6312	Host-associated	Actinobacteria	Frankiales	Frankiaceae	Frankia
2873094654	Streptomyces hygroscopicus limoneus KCTC 1717	35	13.0853	PUBLIC	10537932	9585	Terrestrial	Actinobacteria	Streptomycetales	Streptomycetaceae	Streptomyces
2558860985	Streptomyces sp. CNX435	35	13.0839	PUBLIC	8151430	7140	Unknown	Actinobacteria	Streptomycetales	Streptomycetaceae	Streptomyces
2873314349	Sphaerisporangium siamense DSM 45784	27	13.0793	GEBA	8512634	7841	Host-associated	Actinobacteria	Streptosporangiales	Streptosporangiaceae	Sphaerisporangium
2851877514	Streptomyces spongiicola HNM0071	27	13.0722	PUBLIC	7180417	6159	Host-associated	Actinobacteria	Streptomycetales	Streptomycetaceae	Streptomyces
2509276054	Saccharomonospora xinjiangensis XJ-54	13	13.0672	PUBLIC	4776006	4419	Terrestrial	Actinobacteria	Pseudonocardiales	Pseudonocardiaceae	Saccharomonospora
2671181031	Mycobacterium haemophilum UC1	13	13.0622	PUBLIC	4361225	4230	Host-associated	Actinobacteria	Corynebacteriales	Mycobacteriaceae	Mycobacterium
2873189478	Streptomyces sp. S063	28	13.0592	PUBLIC	7614683	7184	Aquatic	Actinobacteria	Streptomycetales	Streptomycetaceae	Streptomyces
2528311034	Salinispora pacifica CNY202	24	13.0587	PUBLIC	5183058	5016	Aquatic	Actinobacteria	Micromonosporales	Micromonosporaceae	Salinispora
2711768092	Rhodococcus fascians NBRC 12155 = LMG 3623	22	13.0545	PUBLIC	5774792	5513	Host-associated	Actinobacteria	Corynebacteriales	Nocardiaceae	Rhodococcus
2713897049	Rhodococcus fascians A73a	21	13.0464	PUBLIC	5931752	5594	Host-associated	Actinobacteria	Corynebacteriales	Nocardiaceae	Rhodococcus
2865955684	Amycolatopsis vastitatis H5	36	13.0346	PUBLIC	10670026	10224	Terrestrial	Actinobacteria	Pseudonocardiales	Pseudonocardiaceae	Amycolatopsis
2651869698	Rhodococcus fascians LMG 3625	23	13.0339	PUBLIC	5936761	5843	Host-associated	Actinobacteria	Corynebacteriales	Nocardiaceae	Rhodococcus
2724679742	Rhodococcus sp. 1168	24	13.0288	PUBLIC	5058181	4818	Terrestrial	Actinobacteria	Corynebacteriales	Nocardiaceae	Rhodococcus
2773857924	Frankia sp. CgIS1	30	13.026	PUBLIC	5256821	4835	Host-associated	Actinobacteria	Frankiales	Frankiaceae	Frankia
2808606802	Mycobacterium colombiense 852002-51834_SCH5396731	25	13.0236	PUBLIC	5531015	5260	Host-associated	Actinobacteria	Corynebacteriales	Mycobacteriaceae	Mycobacterium
2862523906	Streptomyces sp. CB02261	31	13.0234	PUBLIC	7705652	7046	Unknown	Actinobacteria	Streptomycetales	Streptomycetaceae	Streptomyces
2861438687	Thermocatellispora tengchongensis DSM 45615	39	13.0211	GEBA	11651000	10482	Terrestrial	Actinobacteria	Streptosporangiales	Streptosporangiaceae	Thermocatellispora
2808606582	Mycobacterium sp. E2699	22	13.0118	PUBLIC	5698355	5426	Host-associated	Actinobacteria	Corynebacteriales	Mycobacteriaceae	Mycobacterium
2869055295	Micromonospora sp. TSRI0369	22	13.0114	PUBLIC	6969462	6432	Unknown	Actinobacteria	Micromonosporales	Micromonosporaceae	Micromonospora
2824178761	Amycolatopsis bartoniae DSM 45807	28	13.0063	GEBA	7757008	7402	Terrestrial	Actinobacteria	Pseudonocardiales	Pseudonocardiaceae	Amycolatopsis
2740892265	Mycolicibacterium aurum NCTC 10437	18	12.9973	PUBLIC	6011831	5774	Terrestrial	Actinobacteria	Corynebacteriales	Mycobacteriaceae	Mycolicibacterium
2862634903	Streptomyces sp. ICC1 ICC1	37	12.9965	PUBLIC	9034319	8597	Terrestrial	Actinobacteria	Streptomycetales	Streptomycetaceae	Streptomyces
2862240327	Streptomyces sp. CB01373 CB01373	27	12.9869	PUBLIC	7876032	7081	Unknown	Actinobacteria	Streptomycetales	Streptomycetaceae	Streptomyces
2866612099	Amycolatopsis sp. 8-3EHSu	24	12.9792	PUBLIC	7543886	7216	Host-associated	Actinobacteria	Pseudonocardiales	Pseudonocardiaceae	Amycolatopsis
2630968771	Mycobacterium nebraskense AKUC2	22	12.9771	PUBLIC	6539988	6297	Unknown	Actinobacteria	Corynebacteriales	Mycobacteriaceae	Mycobacterium
2671180442	Mycobacterium haemophilum UC2	13	12.9732	PUBLIC	4362562	4230	Host-associated	Actinobacteria	Corynebacteriales	Mycobacteriaceae	Mycobacterium
2738543005	Rhodococcus sp. OK519	17	12.9706	PUBLIC	5278128	4965	Host-associated	Actinobacteria	Corynebacteriales	Nocardiaceae	Rhodococcus
2634166362	Rhodococcus koreensis DSM 44498	32	12.9694	GEBA	10311574	9531	Engineered	Actinobacteria	Corynebacteriales	Nocardiaceae	Rhodococcus
2867394672	Streptomyces cyaneus CGMCC 4.1671	36	12.9685	PUBLIC	9833661	8836	Unknown	Actinobacteria	Streptomycetales	Streptomycetaceae	Streptomyces
2799112228	Mycobacterium sp. BK558	18	12.9674	PUBLIC	6198679	6020	Host-associated	Actinobacteria	Corynebacteriales	Mycobacteriaceae	Mycobacterium
2687453237	Rhodococcus sp. PBTS1	13	12.9665	PUBLIC	4251687	4004	Host-associated	Actinobacteria	Corynebacteriales	Nocardiaceae	Rhodococcus
2713896766	Mycobacterium haemophilum UC4	13	12.9661	PUBLIC	4355366	4219	Host-associated	Actinobacteria	Corynebacteriales	Mycobacteriaceae	Mycobacterium
2718218087	Rhodococcus sp. 2G	16	12.9658	PUBLIC	5596514	5366	Terrestrial	Actinobacteria	Corynebacteriales	Nocardiaceae	Rhodococcus
2713897051	Rhodococcus fascians A25f	19	12.9636	PUBLIC	5871762	5630	Host-associated	Actinobacteria	Corynebacteriales	Nocardiaceae	Rhodococcus
2643221548	Streptomyces sp. Root55	31	12.9631	PUBLIC	8053412	7083	Host-associated	Actinobacteria	Streptomycetales	Streptomycetaceae	Streptomyces
2863091557	Micromonospora sp. CNZ286	18	12.9629	PUBLIC	7178285	6621	Aquatic	Actinobacteria	Micromonosporales	Micromonosporaceae	Micromonospora
2862118235	Mycobacteroides franklinii CV002	17	12.9611	PUBLIC	5431726	5555	Host-associated	Actinobacteria	Corynebacteriales	Mycobacteriaceae	Mycobacteroides
2703718742	Mycobacteroides sp. H072	20	12.9558	PUBLIC	5445867	5446	Aquatic	Actinobacteria	Corynebacteriales	Mycobacteriaceae	Mycobacteroides
2862884324	Mycobacterium sp. D16Q14	18	12.9453	PUBLIC	5165709	5390	Aquatic	Actinobacteria	Corynebacteriales	Mycobacteriaceae	Mycobacterium
2806310664	Mycobacterium sp. 852002-51163_SCH5372311	31	12.943	PUBLIC	5502273	5228	Host-associated	Actinobacteria	Corynebacteriales	Mycobacteriaceae	Mycobacterium
2617270834	Micromonospora narathiwatensis DSM 45248	17	12.9409	GEBA	6611957	5928	Terrestrial	Actinobacteria	Micromonosporales	Micromonosporaceae	Micromonospora
2811994917	Streptomyces sp. SLBN-134	24	12.9386	PUBLIC	7761064	6939	Host-associated	Actinobacteria	Streptomycetales	Streptomycetaceae	Streptomyces
2767802078	Streptomyces cyaneofuscatus NRRL B-2570	31	12.9337	PUBLIC	7871500	7118	Terrestrial	Actinobacteria	Streptomycetales	Streptomycetaceae	Streptomyces
2775507038	Rhodococcus sp. H-CA8f	20	12.9245	PUBLIC	6497607	6122	Aquatic	Actinobacteria	Corynebacteriales	Nocardiaceae	Rhodococcus
2858855554	Micromonospora sp. WMMB235	18	12.9119	PUBLIC	7031295	6464	Host-associated	Actinobacteria	Micromonosporales	Micromonosporaceae	Micromonospora
2873322191	Streptomyces caelestis DSM 40084	30	12.9106	GEBA	8936092	8331	Terrestrial	Actinobacteria	Streptomycetales	Streptomycetaceae	Streptomyces
2867455628	Mycobacteroides franklinii DSM 45524	17	12.9079	PUBLIC	5408993	5518	Host-associated	Actinobacteria	Corynebacteriales	Mycobacteriaceae	Mycobacteroides
2795386112	Streptomyces sp. BK038	25	12.9047	PUBLIC	8114702	7419	Host-associated	Actinobacteria	Streptomycetales	Streptomycetaceae	Streptomyces
2645727586	Rhodococcus sp. B7740	16	12.9033	PUBLIC	5341557	5087	Aquatic	Actinobacteria	Corynebacteriales	Nocardiaceae	Rhodococcus
2527291627	Frankia casuarinae Thr	32	12.8969	PUBLIC	5309833	4869	Host-associated	Actinobacteria	Frankiales	Frankiaceae	Frankia
2772190735	Streptomyces caelestis NRRL B-24567	47	12.8926	PUBLIC	8565404	7711	Terrestrial	Actinobacteria	Streptomycetales	Streptomycetaceae	Streptomyces
2775507227	Mycobacterium stephanolepidis NJB0901	15	12.8789	PUBLIC	4994485	5053	Host-associated	Actinobacteria	Corynebacteriales	Mycobacteriaceae	Mycobacteroides
2808606583	Mycobacterium sp. E183	30	12.8671	PUBLIC	5640365	5495	Host-associated	Actinobacteria	Corynebacteriales	Mycobacteriaceae	Mycobacterium
2765236000	Streptomyces sp. NRRL S-87	46	12.8578	PUBLIC	8114106	7060	Terrestrial	Actinobacteria	Streptomycetales	Streptomycetaceae	Streptomyces
2675903140	Nonomuraea solani CGMCC 4.7037	54	12.8567	GEBA	13236837	12211	Host-associated	Actinobacteria	Streptosporangiales	Streptosporangiaceae	Nonomuraea
2870812040	Actinomadura algeriensis DSM 46744	29	12.8421	GEBA	8612339	7997	Terrestrial	Actinobacteria	Streptosporangiales	Thermomonosporaceae	Actinomadura
2866505292	Rhodococcus agglutinans CCTCC AB2014297	18	12.8397	PUBLIC	5425108	5100	Terrestrial	Actinobacteria	Corynebacteriales	Nocardiaceae	Rhodococcus
2791355419	Streptomyces sp. SA15	52	12.8389	PUBLIC	10341198	9646	Unknown	Actinobacteria	Streptomycetales	Streptomycetaceae	Streptomyces
2875571111	Mycobacterium avium hominissuis 101034	15	12.8214	PUBLIC	5368111	5222	Host-associated	Actinobacteria	Corynebacteriales	Mycobacteriaceae	Mycobacterium
2870774733	Streptomyces luteogriseus DSM 40483	30	12.7963	GEBA	8709298	7899	Terrestrial	Actinobacteria	Streptomycetales	Streptomycetaceae	Streptomyces
2866394982	Verrucosispora sp. LHW63014	27	12.7924	PUBLIC	6714237	6544	Host-associated	Actinobacteria	Micromonosporales	Micromonosporaceae	Verrucosispora
2767802065	Streptomyces ochraceiscleroticus NRRL ISP-5594	38	12.7882	PUBLIC	8374975	7409	Terrestrial	Actinobacteria	Streptomycetales	Streptomycetaceae	Streptomyces
2765235908	Rhodococcus sp. RS1C4	24	12.786	PUBLIC	5908366	5635	Host-associated	Actinobacteria	Corynebacteriales	Nocardiaceae	Rhodococcus
2865671049	Streptomyces sp. CB03911	34	12.7811	PUBLIC	9598671	8482	Terrestrial	Actinobacteria	Streptomycetales	Streptomycetaceae	Streptomyces
2609459763	Streptomyces sp. CF124	41	12.7798	PUBLIC	9995208	8594	Host-associated	Actinobacteria	Streptomycetales	Streptomycetaceae	Streptomyces
2765235907	Rhodococcus sp. 06-621-2	22	12.7795	PUBLIC	6219915	5962	Host-associated	Actinobacteria	Corynebacteriales	Nocardiaceae	Rhodococcus
2706795029	Rathayibacter iranicus VKM Ac-1602	14	12.7785	GEBA	3380746	3325	Host-associated	Actinobacteria	Micrococcales	Microbacteriaceae	Rathayibacter
2862873970	Mycobacterium colombiense GF28	18	12.7766	PUBLIC	5473554	5428	Terrestrial	Actinobacteria	Corynebacteriales	Mycobacteriaceae	Mycobacterium
2863249894	Streptomyces albaduncus CECT 3226	32	12.7674	GEBA	7925849	7168	Terrestrial	Actinobacteria	Streptomycetales	Streptomycetaceae	Streptomyces
2862584111	Streptomyces sp. ICBB 8177	21	12.7674	PUBLIC	6326228	5789	Aquatic	Actinobacteria	Streptomycetales	Streptomycetaceae	Streptomyces
2866401527	Actinomadura sp. LHW52907	28	12.7636	PUBLIC	7711411	7122	Host-associated	Actinobacteria	Streptosporangiales	Thermomonosporaceae	Actinomadura
2519103181	Streptomyces sp. LaPpAH-185	39	12.7603	PUBLIC	9743327	8599	Aquatic	Actinobacteria	Streptomycetales	Streptomycetaceae	Streptomyces
2867146388	Rhodococcus yunnanensis NBRC 103083	27	12.7583	PUBLIC	6373933	6006	Terrestrial	Actinobacteria	Corynebacteriales	Nocardiaceae	Rhodococcus
2862775503	Streptomyces sp. IMTB 2501	49	12.7574	PUBLIC	9989486	9495	Terrestrial	Actinobacteria	Streptomycetales	Streptomycetaceae	Streptomyces
2806310661	Mycobacterium sp. 1164966.3	25	12.7564	PUBLIC	5602667	5256	Host-associated	Actinobacteria	Corynebacteriales	Mycobacteriaceae	Mycobacterium
2524023245	Streptomyces sp. CNH287	28	12.7524	PUBLIC	6788521	6228	Aquatic	Actinobacteria	Streptomycetales	Streptomycetaceae	Streptomyces
646564566	Segniliparus rotundus CDC 1076, DSM 44985	8	12.7487	PUBLIC	3157527	3126	Host-associated	Actinobacteria	Corynebacteriales	Segniliparaceae	Segniliparus
2675903210	Rhodococcus sp. CUA806 1kb	21	12.736	PUBLIC	5797761	6722	Aquatic	Actinobacteria	Corynebacteriales	Nocardiaceae	Rhodococcus
2706794658	Mycolicibacterium komaniense GPK 1020	17	12.7301	PUBLIC	5369396	5243	Host-associated	Actinobacteria	Corynebacteriales	Mycobacteriaceae	Mycolicibacterium
2863240559	Streptomyces ederensis CECT 3212	35	12.7285	GEBA	10664414	9334	Terrestrial	Actinobacteria	Streptomycetales	Streptomycetaceae	Streptomyces
2687453805	Streptomyces griseus BIG105	20	12.7275	PUBLIC	6863971	5936	Terrestrial	Actinobacteria	Streptomycetales	Streptomycetaceae	Streptomyces
2595698253	Lentzea albidocapillata DSM 44073	29	12.7263	GEBA	8639486	8247	Host-associated	Actinobacteria	Pseudonocardiales	Pseudonocardiaceae	Lentzea
2675903391	Mycobacteroides immunogenum H074	18	12.7221	PUBLIC	5722638	5846	Aquatic	Actinobacteria	Corynebacteriales	Mycobacteriaceae	Mycobacteroides
2775506708	Alloactinosynnema album DSM 45114	22	12.7155	GEBA	7288615	6656	Terrestrial	Actinobacteria	Pseudonocardiales	Pseudonocardiaceae	Alloactinosynnema
2703718699	Mycobacteroides immunogenum H008	17	12.7082	PUBLIC	5717777	5848	Aquatic	Actinobacteria	Corynebacteriales	Mycobacteriaceae	Mycobacteroides
2636415785	Mycobacteroides immunogenum SMUC14	21	12.7036	PUBLIC	5566719	5618	Host-associated	Actinobacteria	Corynebacteriales	Mycobacteriaceae	Mycobacteroides
2630968666	Streptomyces sp. MUSC 125	37	12.6984	PUBLIC	7656461	6950	Aquatic	Actinobacteria	Streptomycetales	Streptomycetaceae	Streptomyces
2857083903	Streptomyces seoulensis KCTC 9819	23	12.6946	PUBLIC	6426245	5942	Terrestrial	Actinobacteria	Streptomycetales	Streptomycetaceae	Streptomyces
2872935496	Streptomyces globisporus C-1027	31	12.6936	PUBLIC	7783599	7135	Terrestrial	Actinobacteria	Streptomycetales	Streptomycetaceae	Streptomyces
2775507124	Streptomyces monomycini NRRL B-24309	67	12.6927	PUBLIC	8906947	8035	Unknown	Actinobacteria	Streptomycetales	Streptomycetaceae	Streptomyces
2515154011	Longispora albida DSM 44784	25	12.6927	PUBLIC	6821241	6439	Terrestrial	Actinobacteria	Micromonosporales	Micromonosporaceae	Longispora
2706794556	Streptacidiphilus melanogenes NBRC 103184	35	12.6828	PUBLIC	8771919	8107	Terrestrial	Actinobacteria	Streptomycetales	Streptomycetaceae	Streptacidiphilus
2700989555	Tsukamurella pulmonis CCUG 35732	16	12.6827	PUBLIC	4721923	4651	Host-associated	Actinobacteria	Corynebacteriales	Tsukamurellaceae	Tsukamurella
2826287053	Rhodococcus rhodochrous NRRL B-1306	23	12.6792	PUBLIC	6777324	6523	Unknown	Actinobacteria	Corynebacteriales	Nocardiaceae	Rhodococcus
2767802012	Streptomyces graminis NRRL B-1570	41	12.6792	PUBLIC	7773170	6668	Host-associated	Actinobacteria	Streptomycetales	Streptomycetaceae	Streptomyces
2619619028	Actinopolyspora alba DSM 45004	26	12.6726	GEBA	5240643	4760	Terrestrial	Actinobacteria	Actinopolysporales	Actinopolysporaceae	Actinopolyspora
2728369129	Streptomyces sp. IMTB 1903	30	12.6692	PUBLIC	7846227	7154	Terrestrial	Actinobacteria	Streptomycetales	Streptomycetaceae	Streptomyces
2873250297	Streptomyces lunaelactis MM109	28	12.6592	PUBLIC	8570191	7999	Terrestrial	Actinobacteria	Streptomycetales	Streptomycetaceae	Streptomyces
2862626331	Streptomyces sp. ICC4 ICC4	35	12.6562	PUBLIC	9010404	8571	Terrestrial	Actinobacteria	Streptomycetales	Streptomycetaceae	Streptomyces
2765235937	Rhodococcus sp. 14-2470-1b	21	12.6562	PUBLIC	5896383	5597	Host-associated	Actinobacteria	Corynebacteriales	Nocardiaceae	Rhodococcus
2765235888	Rhodococcus sp. 06-1477-1A	22	12.6558	PUBLIC	6045554	5781	Host-associated	Actinobacteria	Corynebacteriales	Nocardiaceae	Rhodococcus
2808606579	Mycobacterium sp. E1747	31	12.6558	PUBLIC	5663825	5539	Host-associated	Actinobacteria	Corynebacteriales	Mycobacteriaceae	Mycobacterium
2772190708	Streptomyces atroolivaceus NRRL ISP-5137	37	12.6515	PUBLIC	8195928	7253	Terrestrial	Actinobacteria	Streptomycetales	Streptomycetaceae	Streptomyces
2619619011	Micromonospora aurantiaca DSM 45487	19	12.648	GEBA	7372718	6770	Terrestrial	Actinobacteria	Micromonosporales	Micromonosporaceae	Micromonospora
2775507081	Streptomyces seoulensis NRRL B-24310	26	12.6443	PUBLIC	6372886	5888	Terrestrial	Actinobacteria	Streptomycetales	Streptomycetaceae	Streptomyces
2523533505	Streptomyces sp. FxanaA7	44	12.6402	PUBLIC	10443568	9095	Host-associated	Actinobacteria	Streptomycetales	Streptomycetaceae	Streptomyces
2865520462	Mycobacterium arosiense ATCC BAA-1401 = DSM 45069	30	12.6363	PUBLIC	5980206	6092	Host-associated	Actinobacteria	Corynebacteriales	Mycobacteriaceae	Mycobacterium
2675903560	Actinomadura chibensis NBRC 106107	34	12.6346	PUBLIC	9404273	8525	Host-associated	Actinobacteria	Streptosporangiales	Thermomonosporaceae	Actinomadura
2772190680	Lentzea albidocapillata NRRL B-24057	29	12.6304	PUBLIC	8617213	8271	Host-associated	Actinobacteria	Pseudonocardiales	Pseudonocardiaceae	Lentzea
2765235906	Rhodococcus sp. WWJCD1	18	12.6295	PUBLIC	5856666	5562	Host-associated	Actinobacteria	Corynebacteriales	Nocardiaceae	Rhodococcus
2873459399	Amycolatopsis roodepoortensis DSM 46661	28	12.6256	GEBA	9113087	8875	Terrestrial	Actinobacteria	Pseudonocardiales	Pseudonocardiaceae	Amycolatopsis
2775506971	Amycolatopsis sp. AA4	32	12.6142	PUBLIC	9172799	8576	Terrestrial	Actinobacteria	Pseudonocardiales	Pseudonocardiaceae	Amycolatopsis
2667527441	Streptomyces yanglinensis CGMCC 4.2023	30	12.6113	GEBA	9592053	8181	Terrestrial	Actinobacteria	Streptomycetales	Streptomycetaceae	Streptomyces
2767802115	Streptomyces sp. NRRL F-5650	41	12.6042	PUBLIC	8311174	7527	Unknown	Actinobacteria	Streptomycetales	Streptomycetaceae	Streptomyces
2765235911	Rhodococcus sp. 05-2255-2A2	20	12.6013	PUBLIC	5692546	5521	Host-associated	Actinobacteria	Corynebacteriales	Nocardiaceae	Rhodococcus
2740892360	Streptomyces sp. F-1	38	12.5984	PUBLIC	8162446	7499	Terrestrial	Actinobacteria	Streptomycetales	Streptomycetaceae	Streptomyces
2865558272	Mycolicibacter minnesotensis DSM 45633	15	12.5976	PUBLIC	4187822	3977	Terrestrial	Actinobacteria	Corynebacteriales	Mycobacteriaceae	Mycolicibacter
2775507137	Streptomyces baarnensis NRRL B-2842	47	12.5971	PUBLIC	8126433	7317	Unknown	Actinobacteria	Streptomycetales	Streptomycetaceae	Streptomyces
2619619003	Frankia sp. CpI1-P	29	12.5949	PUBLIC	7619552	6472	Host-associated	Actinobacteria	Frankiales	Frankiaceae	Frankia
2506381019	Frankia sp. EUN1f	28	12.5917	PUBLIC	9322173	7833	Host-associated	Actinobacteria	Frankiales	Frankiaceae	Frankia
2795386113	Streptomyces sp. BK447	35	12.5903	PUBLIC	9385751	8192	Host-associated	Actinobacteria	Streptomycetales	Streptomycetaceae	Streptomyces
2862589901	Streptomyces sp. LHW50302	31	12.5879	PUBLIC	7687565	6936	Host-associated	Actinobacteria	Streptomycetales	Streptomycetaceae	Streptomyces
2847969972	Rhodococcus pyridinivorans YF3	16	12.5832	PUBLIC	6092335	5839	Engineered	Actinobacteria	Corynebacteriales	Nocardiaceae	Rhodococcus
2818991479	Saccharopolyspora dendranthemae DSM 46699	22	12.5702	GEBA	6410624	5863	Host-associated	Actinobacteria	Pseudonocardiales	Pseudonocardiaceae	Saccharopolyspora
2861736478	Nonomuraea endophytica DSM 45385	34	12.5673	GEBA	11471676	10883	Host-associated	Actinobacteria	Streptosporangiales	Streptosporangiaceae	Nonomuraea
2524023215	Streptomyces venezuelae Shinobu 719, ATCC 10712	31	12.5664	PUBLIC	8226158	7541	Terrestrial	Actinobacteria	Streptomycetales	Streptomycetaceae	Streptomyces
2802429323	Rhodococcus sp. AD45	20	12.5664	PUBLIC	7138453	6683	Engineered	Actinobacteria	Corynebacteriales	Nocardiaceae	Rhodococcus
2619619300	Rhodococcus aetherivorans IcdP1	17	12.5643	PUBLIC	5922748	5497	Terrestrial	Actinobacteria	Corynebacteriales	Nocardiaceae	Rhodococcus
2597489953	Rhodococcus aetherivorans BCP1	19	12.5632	PUBLIC	6231823	5789	Engineered	Actinobacteria	Corynebacteriales	Nocardiaceae	Rhodococcus
2765235917	Rhodococcus sp. 05-2255-3C	21	12.5553	PUBLIC	5715336	5561	Host-associated	Actinobacteria	Corynebacteriales	Nocardiaceae	Rhodococcus
2775506969	Gordonia sp. 1D	15	12.5536	PUBLIC	5151623	4728	Terrestrial	Actinobacteria	Corynebacteriales	Gordoniaceae	Gordonia
2739368074	Mycobacterium kansasii 1010001458	25	12.5505	PUBLIC	6023598	5795	Aquatic	Actinobacteria	Corynebacteriales	Mycobacteriaceae	Mycobacterium
2643221812	Williamsia sp. Leaf354	13	12.5503	PUBLIC	4566645	4257	Host-associated	Actinobacteria	Corynebacteriales	Nocardiaceae	Williamsia
2865327074	Streptomyces sp. CB02400	35	12.5487	PUBLIC	8931064	8121	Unknown	Actinobacteria	Streptomycetales	Streptomycetaceae	Streptomyces
2519899585	Rhodococcus opacus M213	43	12.5479	PUBLIC	9194165	8680	Terrestrial	Actinobacteria	Corynebacteriales	Nocardiaceae	Rhodococcus
2824244109	Corynebacterium bovis DSM 20582	9	12.5473	GEBA	2694851	2240	Engineered	Actinobacteria	Corynebacteriales	Corynebacteriaceae	Corynebacterium
2561511168	Rhodococcus erythropolis CCM2595	18	12.5456	PUBLIC	6371421	5898	Terrestrial	Actinobacteria	Corynebacteriales	Nocardiaceae	Rhodococcus
2808606560	Mycobacterium sp. E1319	25	12.5455	PUBLIC	5345349	5126	Host-associated	Actinobacteria	Corynebacteriales	Mycobacteriaceae	Mycobacterium
2765235915	Rhodococcus sp. 05-2255-3B1	21	12.5376	PUBLIC	5722703	5576	Host-associated	Actinobacteria	Corynebacteriales	Nocardiaceae	Rhodococcus
2856251884	Mycolicibacterium parafortuitum P7335	17	12.5327	PUBLIC	6175772	5920	Terrestrial	Actinobacteria	Corynebacteriales	Mycobacteriaceae	Mycolicibacterium
2784746763	Streptomyces ossamyceticus SAI-001	33	12.5272	PUBLIC	9783172	8414	Host-associated	Actinobacteria	Streptomycetales	Streptomycetaceae	Streptomyces
2765236037	Streptomyces sp. NRRL F-4474	30	12.518	PUBLIC	7868791	7209	Unknown	Actinobacteria	Streptomycetales	Streptomycetaceae	Streptomyces
2811995310	Streptomyces viridochromogenes NRRL 3413	38	12.5081	PUBLIC	10251186	9303	Terrestrial	Actinobacteria	Streptomycetales	Streptomycetaceae	Streptomyces
2627853788	Streptomyces yangpuensis fd2-tb	27	12.5074	PUBLIC	7646853	7025	Terrestrial	Actinobacteria	Streptomycetales	Streptomycetaceae	Streptomyces
2808606735	Mycobacterium kyorinense E861	28	12.5038	PUBLIC	4802590	4659	Host-associated	Actinobacteria	Corynebacteriales	Mycobacteriaceae	Mycobacterium
2758568729	Micromonospora pisi DSM 45175	25	12.5031	GEBA	8739867	7744	Host-associated	Actinobacteria	Micromonosporales	Micromonosporaceae	Micromonospora
2713896924	Nocardia speluncae NBRC 108251	26	12.4985	PUBLIC	7393841	6827	Terrestrial	Actinobacteria	Corynebacteriales	Nocardiaceae	Nocardia
2765235905	Rhodococcus sp. 06-418-5	21	12.4939	PUBLIC	6056089	5836	Host-associated	Actinobacteria	Corynebacteriales	Nocardiaceae	Rhodococcus
2865418304	Mycobacterium parmense DSM 44553	23	12.4911	PUBLIC	5891740	5635	Host-associated	Actinobacteria	Corynebacteriales	Mycobacteriaceae	Mycobacterium
2834008668	Streptomyces cinereoruber cinereoruber NRRL ISP-5012	24	12.4905	GEBA	7463914	6824	Terrestrial	Actinobacteria	Streptomycetales	Streptomycetaceae	Streptomyces
2606217150	Mycobacterium tuberculosis XTB13-223	17	12.4869	PUBLIC	5083913	4820	Host-associated	Actinobacteria	Corynebacteriales	Mycobacteriaceae	Mycobacterium
2529292502	Rhodococcus sp. JG-3	16	12.4792	PUBLIC	5286918	5067	Terrestrial	Actinobacteria	Corynebacteriales	Nocardiaceae	Rhodococcus
649633089	Rhodococcus equi 103S	16	12.4736	PUBLIC	5043170	4570	Host-associated	Actinobacteria	Corynebacteriales	Nocardiaceae	Rhodococcus
2811995326	Streptomyces anulatus NRRL B-2873	34	12.4662	PUBLIC	8377370	7727	Terrestrial	Actinobacteria	Streptomycetales	Streptomycetaceae	Streptomyces
2843837395	Propionibacterium acidifaciens FDAARGOS_576	10	12.4654	PUBLIC	3072768	2731	Host-associated	Actinobacteria	Propionibacteriales	Propionibacteriaceae	Propionibacterium
2865376297	Mycolicibacter hiberniae ATCC 49874	15	12.4624	PUBLIC	4342192	4125	Host-associated	Actinobacteria	Corynebacteriales	Mycobacteriaceae	Mycolicibacter
2866377570	Streptomyces philanthi LHW51701	33	12.4614	PUBLIC	7661915	6729	Host-associated	Actinobacteria	Streptomycetales	Streptomycetaceae	Streptomyces
2847975812	Rhodococcus erythropolis R138	19	12.4555	PUBLIC	6806506	6474	Terrestrial	Actinobacteria	Corynebacteriales	Nocardiaceae	Rhodococcus
2795386116	Streptomyces sp. BK674	38	12.4486	PUBLIC	8897885	8001	Host-associated	Actinobacteria	Streptomycetales	Streptomycetaceae	Streptomyces
2713897328	Rhodococcus sp. OK302	19	12.4444	PUBLIC	6790176	6480	Host-associated	Actinobacteria	Corynebacteriales	Nocardiaceae	Rhodococcus
2867152395	Rhodococcus marinonascens NBRC 14363	26	12.4425	PUBLIC	4924407	4965	Aquatic	Actinobacteria	Corynebacteriales	Nocardiaceae	Rhodococcus
2596583531	Williamsia maris DSM 44693	14	12.4368	GEBA	4931535	4637	Terrestrial	Actinobacteria	Corynebacteriales	Nocardiaceae	Williamsia
2690315893	Rhodococcus sp. RD6.2	18	12.4366	PUBLIC	5572456	5172	Aquatic	Actinobacteria	Corynebacteriales	Nocardiaceae	Rhodococcus
2775507130	Streptomyces sp. DSM 15324	45	12.4277	PUBLIC	9342992	8238	Terrestrial	Actinobacteria	Streptomycetales	Streptomycetaceae	Streptomyces
2772190773	Streptomyces globisporus globisporus NRRL B-2709	31	12.4256	PUBLIC	7444781	6745	Terrestrial	Actinobacteria	Streptomycetales	Streptomycetaceae	Streptomyces
2681813214	Mycobacteroides immunogenum H068	18	12.4223	PUBLIC	5648026	5720	Aquatic	Actinobacteria	Corynebacteriales	Mycobacteriaceae	Mycobacteroides
2630969012	Rhodococcus pyridinivorans DSM 44555	12	12.4218	GEBA	5262484	4923	Engineered	Actinobacteria	Corynebacteriales	Nocardiaceae	Rhodococcus
2718218326	Rhodococcus sp. WB1	18	12.4202	PUBLIC	6148559	5629	Terrestrial	Actinobacteria	Corynebacteriales	Nocardiaceae	Rhodococcus
2865412664	Mycobacterium paraense IEC33	16	12.4199	PUBLIC	5765665	5639	Host-associated	Actinobacteria	Corynebacteriales	Mycobacteriaceae	Mycobacterium
649633045	Frankia inefficax EuI1c	26	12.4193	PUBLIC	8815781	7262	Host-associated	Actinobacteria	Frankiales	Frankiaceae	Frankia
2684622521	Mycobacterium lentiflavum CSUR P1491	18	12.4184	PUBLIC	6817509	6432	Host-associated	Actinobacteria	Corynebacteriales	Mycobacteriaceae	Mycobacterium
2856983180	Rhodococcus ruber YYL	17	12.4133	PUBLIC	5919443	5712	Engineered	Actinobacteria	Corynebacteriales	Nocardiaceae	Rhodococcus
2700989556	Tsukamurella pulmonis DSM 44990	15	12.4097	PUBLIC	4582187	4522	Host-associated	Actinobacteria	Corynebacteriales	Tsukamurellaceae	Tsukamurella
2865395877	Mycobacterium paraense FI-07156	17	12.4073	PUBLIC	5805377	5670	Host-associated	Actinobacteria	Corynebacteriales	Mycobacteriaceae	Mycobacterium
2767802120	Streptomyces sp. NRRL S-237	31	12.4011	PUBLIC	8801248	8166	Terrestrial	Actinobacteria	Streptomycetales	Streptomycetaceae	Streptomyces
2856988893	Rhodococcus ruber YC-YT1	17	12.3965	PUBLIC	5907935	5557	Terrestrial	Actinobacteria	Corynebacteriales	Nocardiaceae	Rhodococcus
2865543863	Mycobacterium heidelbergense DSM 44471	16	12.3934	PUBLIC	4999105	4820	Host-associated	Actinobacteria	Corynebacteriales	Mycobacteriaceae	Mycobacterium
2515154097	Streptomyces sp. LaPpAH-165	27	12.392	PUBLIC	7564905	6779	Host-associated	Actinobacteria	Streptomycetales	Streptomycetaceae	Streptomyces
2711768098	Rhodococcus fascians 02-816c	20	12.3895	PUBLIC	6084136	5928	Host-associated	Actinobacteria	Corynebacteriales	Nocardiaceae	Rhodococcus
2645727610	Lentzea aerocolonigenes NBRC 13195	29	12.3862	PUBLIC	10698154	9986	Terrestrial	Actinobacteria	Pseudonocardiales	Pseudonocardiaceae	Lechevalieria
2791355429	Streptomyces barkulensis RC 1831	35	12.3831	PUBLIC	6539757	5962	Aquatic	Actinobacteria	Streptomycetales	Streptomycetaceae	Streptomyces
2865407219	Mycobacterium paraense IEC26	16	12.3766	PUBLIC	5619528	5444	Host-associated	Actinobacteria	Corynebacteriales	Mycobacteriaceae	Mycobacterium
2867768968	Streptomyces sp. CB02366	30	12.3747	PUBLIC	7369245	6607	Terrestrial	Actinobacteria	Streptomycetales	Streptomycetaceae	Streptomyces
2767802107	Streptomyces sp. EN23	34	12.3718	PUBLIC	7407692	6773	Host-associated	Actinobacteria	Streptomycetales	Streptomycetaceae	Streptomyces
2870579115	Streptomyces marinus DSM 41968	23	12.3695	GEBA	6461277	5639	Host-associated	Actinobacteria	Streptomycetales	Streptomycetaceae	Streptomyces
2690316010	Mycobacteroides immunogenum H060	18	12.3585	PUBLIC	5642914	5715	Aquatic	Actinobacteria	Corynebacteriales	Mycobacteriaceae	Mycobacteroides
2864899338	Mycobacteroides chelonae S00154	12	12.3556	PUBLIC	3952636	4150	Host-associated	Actinobacteria	Corynebacteriales	Mycobacteriaceae	Mycobacteroides
2517434008	Salinispora pacifica DSM 45549	15	12.3474	PUBLIC	5198196	5060	Aquatic	Actinobacteria	Micromonosporales	Micromonosporaceae	Salinispora
2663762755	Streptomyces radiopugnans CGMCC 4.3519	23	12.344	GEBA	6067124	5510	Terrestrial	Actinobacteria	Streptomycetales	Streptomycetaceae	Streptomyces
2576861491	Kitasatospora cheerisanensis KCTC 2395	34	12.3357	PUBLIC	8035179	7896	Terrestrial	Actinobacteria	Streptomycetales	Streptomycetaceae	Kitasatospora
2724678998	Mycobacterium avium hominissuis MAH-E-104-1	23	12.3351	PUBLIC	5159137	4939	Terrestrial	Actinobacteria	Corynebacteriales	Mycobacteriaceae	Mycobacterium
2518645618	Streptomyces sp. ScaeMP-e48	34	12.3298	PUBLIC	8325244	7455	Host-associated	Actinobacteria	Streptomycetales	Streptomycetaceae	Streptomyces
2834003814	Gordonia humi DSM 45298	13	12.3201	GEBA	5088437	4853	Host-associated	Actinobacteria	Corynebacteriales	Gordoniaceae	Gordonia
2693429870	Rhodococcus kroppenstedtii DSM 44908	13	12.3184	GEBA	4082826	3880	Terrestrial	Actinobacteria	Corynebacteriales	Nocardiaceae	Rhodococcus
2871775133	Mycolicibacterium acapulense CSURP1424	17	12.3155	PUBLIC	5286890	5247	Host-associated	Actinobacteria	Corynebacteriales	Mycobacteriaceae	Mycolicibacterium
2703718703	Mycobacteroides immunogenum HXV	17	12.3129	PUBLIC	5678507	5750	Aquatic	Actinobacteria	Corynebacteriales	Mycobacteriaceae	Mycobacteroides
2872830528	Streptomyces venezuelae NRRL B-65442	31	12.3118	PUBLIC	8380320	7699	Unknown	Actinobacteria	Streptomycetales	Streptomycetaceae	Streptomyces
2765235912	Rhodococcus sp. 05-2255-1e	23	12.3051	PUBLIC	5747732	5522	Host-associated	Actinobacteria	Corynebacteriales	Nocardiaceae	Rhodococcus
2523231038	Gordonia effusa NBRC 100432	18	12.3023	PUBLIC	4703019	4471	Host-associated	Actinobacteria	Corynebacteriales	Gordoniaceae	Gordonia
2519899643	Rhodococcus sp. 29MFTsu3.1	18	12.2977	PUBLIC	5577487	5332	Host-associated	Actinobacteria	Corynebacteriales	Nocardiaceae	Rhodococcus
2645728019	Streptomyces sp. KE1	29	12.2947	PUBLIC	6822859	6074	Host-associated	Actinobacteria	Streptomycetales	Streptomycetaceae	Streptomyces
2775507282	Williamsia sp. 1138	17	12.293	PUBLIC	6079870	5717	Terrestrial	Actinobacteria	Corynebacteriales	Nocardiaceae	Williamsia
[truncated: 3,923 more rows]

## Sheet: Genomes_with_No_BGC
IMG Genome ID (taxon ID)	Genome Name	TYPE	Genome Size (bp)	Total Gene Count	Scaffold Count * assembled	Curated Ecosystem (Host includes plants,algae)	Ecosystem (detailed)	NCBI Class	NCBI Order	NCBI Family	NCBI Genus
[truncated: 454 more rows]
