# Supplementary material for: Expanding the genomic encyclopedia of Actinobacteria with 824 isolate reference genomes
Source: Cell Genom. 2022 Nov 11;2(12):100213. doi: 10.1016/j.xgen.2022.100213 (PMC9903846; doi:10.1016/j.xgen.2022.100213)
Supplement: Table S6. List of gene cluster families (GCFs) computed from BGCs using BiG-SLiCE, related to Figures 3A, S6A, and S6B [file mmc7.xlsx]

## Sheet: Sheet1
Table S6. List of gene cluster families (GCFs) computed from BGCs using BiG-SLiCE. Related to Figures 3a and S6ab.
gcf_id	# BGC in GCF	name	IMG Genome ID	Genome Name	Genome Type	NCBI Class	NCBI Order	NCBI Family	NCBI Genus
249057	34	2861826901/Ga0339722_060.region001	2861826901	Collinsella sp. AF05-8-2	PUBLIC	Coriobacteriia	Coriobacteriales	Coriobacteriaceae	Collinsella
249057	34	645058853/NZ_ACEW01000566.region001	645058853	Streptomyces sp. C	PUBLIC	Actinobacteria	Streptomycetales	Streptomycetaceae	Streptomyces
249057	34	2834163408/Ga0347817_131.region001	2834163408	Auritidibacter sp. NML120779	PUBLIC	Actinobacteria	Micrococcales	Micrococcaceae	Auritidibacter
249057	34	2791355243/Ga0303191_148.region001	2791355243	Bifidobacterium hapali DSM 100202	PUBLIC	Actinobacteria	Bifidobacteriales	Bifidobacteriaceae	Bifidobacterium
249057	34	2868126598/Ga0436984_079.region001	2868126598	Saccharothrix sp. NRRL B-16348	PUBLIC	Actinobacteria	Pseudonocardiales	Pseudonocardiaceae	Saccharothrix
249057	34	2868126598/Ga0436984_011.region001	2868126598	Saccharothrix sp. NRRL B-16348	PUBLIC	Actinobacteria	Pseudonocardiales	Pseudonocardiaceae	Saccharothrix
249057	34	2839380543/Ga0338813_01.region001	2839380543	Eggerthella lenta TF05-26B-4	PUBLIC	Coriobacteriia	Eggerthellales	Eggerthellaceae	Eggerthella
249057	34	2772190668/Ga0165149_166.region001	2772190668	Amycolatopsis keratiniphila keratiniphila DSM 44409	PUBLIC	Actinobacteria	Pseudonocardiales	Pseudonocardiaceae	Amycolatopsis
249057	34	2616644847/Ga0064095_102.region003	2616644847	Actinokineospora terrae DSM 44260	GEBA	Actinobacteria	Pseudonocardiales	Pseudonocardiaceae	Actinokineospora
249057	34	2718218087/Ga0175860_11.region001	2718218087	Rhodococcus sp. 2G	PUBLIC	Actinobacteria	Corynebacteriales	Nocardiaceae	Rhodococcus
249057	34	2862731443/Ga0396087_266.region001	2862731443	Streptomyces sp. SM11	PUBLIC	Actinobacteria	Streptomycetales	Streptomycetaceae	Streptomyces
249057	34	2534682146/ACSB01000001.region001	2534682146	Rothia mucilaginosa M508	PUBLIC	Actinobacteria	Micrococcales	Micrococcaceae	Rothia
249057	34	2808606750/Ga0316801_1288.region001	2808606750	Mycobacterium mucogenicum 1199456.5	PUBLIC	Actinobacteria	Corynebacteriales	Mycobacteriaceae	Mycolicibacterium
249057	34	2865488657/Ga0437348_41.region001	2865488657	Actinomyces oris R11372	PUBLIC	Actinobacteria	Actinomycetales	Actinomycetaceae	Actinomyces
249057	34	2856791249/Ga0335826_27.region001	2856791249	Saccharothrix sp. CB00851	PUBLIC	Actinobacteria	Pseudonocardiales	Pseudonocardiaceae	Saccharothrix
249057	34	2675903223/Ga0104555_106.region005	2675903223	Kutzneria buriramensis DSM 45791	GEBA	Actinobacteria	Pseudonocardiales	Pseudonocardiaceae	Kutzneria
249057	34	2675903223/Ga0104555_122.region001	2675903223	Kutzneria buriramensis DSM 45791	GEBA	Actinobacteria	Pseudonocardiales	Pseudonocardiaceae	Kutzneria
249057	34	2731957723/Ga0128697_1014.region001	2731957723	Nocardia acidivorans NBRC 108247	PUBLIC	Actinobacteria	Corynebacteriales	Nocardiaceae	Nocardia
249057	34	649989930/NZ_ACWN01000105.region001	649989930	Eggerthella sp. 1_3_56FAA	PUBLIC	Coriobacteriia	Eggerthellales	Eggerthellaceae	Eggerthella
249057	34	2811995296/Ga0150350_175.region001	2811995296	Rothia dentocariosa 694_RDEN	PUBLIC	Actinobacteria	Micrococcales	Micrococcaceae	Rothia
249057	34	2811995186/Ga0308710_1410.region001	2811995186	Streptomyces niveus NRRL 2466	PUBLIC	Actinobacteria	Streptomycetales	Streptomycetaceae	Streptomyces
249057	34	2561511103/c00053_T361DRA...region001	2561511103	Salinispora arenicola CNY281	PUBLIC	Actinobacteria	Micromonosporales	Micromonosporaceae	Salinispora
249057	34	2873136143/Ga0438818_02.region001	2873136143	Streptomyces reticuli TUE45	PUBLIC	Actinobacteria	Streptomycetales	Streptomycetaceae	Streptomyces
249057	34	2788500455/Ga0303298_122.region001	2788500455	Olsenella sp. An285	PUBLIC	Coriobacteriia	Coriobacteriales	Atopobiaceae	Olsenella
249057	34	2866360957/Ga0437452_55.region001	2866360957	Sphaerisporangium sp. LHW63015	PUBLIC	Actinobacteria	Streptosporangiales	Streptosporangiaceae	Sphaerisporangium
249057	34	2870829307/Ga0415170_01.region025	2870829307	Amycolatopsis umgeniensis DSM 45272	GEBA	Actinobacteria	Pseudonocardiales	Pseudonocardiaceae	Amycolatopsis
249057	34	2818991472/Ga0264275_13.region003	2818991472	Kitasatospora viridis DSM 44826	GEBA	Actinobacteria	Streptomycetales	Streptomycetaceae	Kitasatospora
249057	34	2856730350/Ga0335972_51.region006	2856730350	Actinosynnema sp. ALI-1.44	PUBLIC	Actinobacteria	Pseudonocardiales	Pseudonocardiaceae	Actinosynnema
249057	34	2675903216/Ga0111593_157.region001	2675903216	Propionibacterium cyclohexanicum DSM 16859	GEBA	Actinobacteria	Propionibacteriales	Propionibacteriaceae	Propionibacterium
249057	34	2554235102/c00022_L324DRA...region002	2554235102	Amycolatopsis orientalis DSM 40040	PUBLIC	Actinobacteria	Pseudonocardiales	Pseudonocardiaceae	Amycolatopsis
249057	34	2554235102/c00022_L324DRA...region001	2554235102	Amycolatopsis orientalis DSM 40040	PUBLIC	Actinobacteria	Pseudonocardiales	Pseudonocardiaceae	Amycolatopsis
249057	34	2767802088/Ga0161544_10001.region003	2767802088	Streptomyces sp. NRRL WC-3753	PUBLIC	Actinobacteria	Streptomycetales	Streptomycetaceae	Streptomyces
249057	34	2554235027/c00324_D455DRA...region001	2554235027	Nocardiopsis halotolerans DSM 44410	PUBLIC	Actinobacteria	Streptosporangiales	Nocardiopsaceae	Nocardiopsis
249057	34	2862233620/Ga0365550_218.region001	2862233620	Streptomyces triticisoli NEAU-DSCPA1-4-4	PUBLIC	Actinobacteria	Streptomycetales	Streptomycetaceae	Streptomyces
249058	108	2537561795/AEJC01000070.region001	2537561795	Streptomyces ipomoeae 91-03	PUBLIC	Actinobacteria	Streptomycetales	Streptomycetaceae	Streptomyces
249058	108	2874832760/Ga0272228_01.region005	2874832760	Corynebacterium pseudotuberculosis CAPJ4	PUBLIC	Actinobacteria	Corynebacteriales	Corynebacteriaceae	Corynebacterium
249058	108	2751185749/Ga0163479_1019.region001	2751185749	Streptacidiphilus jeojiense NRRL B-24555	PUBLIC	Actinobacteria	Streptomycetales	Streptomycetaceae	Streptacidiphilus
249058	108	2859551338/Ga0398691_01.region005	2859551338	Corynebacterium pseudotuberculosis CAPNAT1	PUBLIC	Actinobacteria	Corynebacteriales	Corynebacteriaceae	Corynebacterium
249058	108	2775506971/Ga0263372_12.region022	2775506971	Amycolatopsis sp. AA4	PUBLIC	Actinobacteria	Pseudonocardiales	Pseudonocardiaceae	Amycolatopsis
249058	108	2865859272/Ga0437071_025.region001	2865859272	Streptomyces sp. CC53	PUBLIC	Actinobacteria	Streptomycetales	Streptomycetaceae	Streptomyces
249058	108	2511231075/NC_016799.region001	2511231075	Corynebacterium diphtheriae 31A	PUBLIC	Actinobacteria	Corynebacteriales	Corynebacteriaceae	Corynebacterium
249058	108	2872047240/Ga0397754_01.region001	2872047240	Corynebacterium diphtheriae BQ11	PUBLIC	Actinobacteria	Corynebacteriales	Corynebacteriaceae	Corynebacterium
249058	108	2872060370/Ga0199109_01.region005	2872060370	Corynebacterium diphtheriae FDAARGOS_197	PUBLIC	Actinobacteria	Corynebacteriales	Corynebacteriaceae	Corynebacterium
249058	108	2802429617/Ga0309481_1518.region001	2802429617	Streptomyces sp. NRRL B-24085	PUBLIC	Actinobacteria	Streptomycetales	Streptomycetaceae	Streptomyces
249058	108	2866144178/Ga0437437_115.region001	2866144178	Micromonospora ureilytica LB19	PUBLIC	Actinobacteria	Micromonosporales	Micromonosporaceae	Micromonospora
249058	108	2772190667/Ga0163344_1103.region001	2772190667	Streptomyces bikiniensis NRRL B-1049	PUBLIC	Actinobacteria	Streptomycetales	Streptomycetaceae	Streptomyces
249058	108	2862711264/Ga0396081_604.region001	2862711264	Streptomyces sp. SM14	PUBLIC	Actinobacteria	Streptomycetales	Streptomycetaceae	Streptomyces
249058	108	645058853/NZ_ACEW01000557.region001	645058853	Streptomyces sp. C	PUBLIC	Actinobacteria	Streptomycetales	Streptomycetaceae	Streptomyces
249058	108	2756170169/Ga0197475_11.region006	2756170169	Corynebacterium pseudotuberculosis DSM 20689	GEBA	Actinobacteria	Corynebacteriales	Corynebacteriaceae	Corynebacterium
249058	108	2511231115/NC_016785.region001	2511231115	Corynebacterium diphtheriae CDCE 8392	PUBLIC	Actinobacteria	Corynebacteriales	Corynebacteriaceae	Corynebacterium
249058	108	2639762959/Ga0082240_1135.region001	2639762959	Actinobacteria bacterium OK074	PUBLIC	Actinobacteria	unclassified	unclassified	unclassified
249058	108	2872069584/Ga0399801_01.region001	2872069584	Corynebacterium diphtheriae lausannense CHUV2995	PUBLIC	Actinobacteria	Corynebacteriales	Corynebacteriaceae	Corynebacterium
249058	108	2765236009/Ga0161558_1257.region001	2765236009	Kitasatospora aureofaciens NRRL B-2658	PUBLIC	Actinobacteria	Streptomycetales	Streptomycetaceae	Kitasatospora
249058	108	2865304215/Ga0437621_01.region002	2865304215	Corynebacterium sp. KL0182	PUBLIC	Actinobacteria	Corynebacteriales	Corynebacteriaceae	Corynebacterium
249058	108	2816332567/Ga0162414_1081.region001	2816332567	Streptomyces rimosus rimosus NRRL WC-3560	PUBLIC	Actinobacteria	Streptomycetales	Streptomycetaceae	Streptomyces
249058	108	2541047478/AUZO01000007.region001	2541047478	Corynebacterium diphtheriae Aberdeen	PUBLIC	Actinobacteria	Corynebacteriales	Corynebacteriaceae	Corynebacterium
249058	108	2874825049/Ga0400184_01.region001	2874825049	Corynebacterium diphtheriae lausannense CMCNS703	PUBLIC	Actinobacteria	Corynebacteriales	Corynebacteriaceae	Corynebacterium
249058	108	2816332575/Ga0163448_1121.region001	2816332575	Streptomyces rimosus rimosus NRRL WC-3904	PUBLIC	Actinobacteria	Streptomycetales	Streptomycetaceae	Streptomyces
249058	108	2588253763/CP008922.region005	2588253763	Corynebacterium pseudotuberculosis 48252	PUBLIC	Actinobacteria	Corynebacteriales	Corynebacteriaceae	Corynebacterium
249058	108	2791355415/Ga0308705_1112.region001	2791355415	Streptomyces lushanensis NRRL B-24994	PUBLIC	Actinobacteria	Streptomycetales	Streptomycetaceae	Streptomyces
249058	108	2548877013/c00310_UWGDRAF...region001	2548877013	Streptomyces sulphureus L180	PUBLIC	Actinobacteria	Streptomycetales	Streptomycetaceae	Streptomyces
249058	108	2718217737/Ga0175515_11.region004	2718217737	Corynebacterium pseudotuberculosis E55	PUBLIC	Actinobacteria	Corynebacteriales	Corynebacteriaceae	Corynebacterium
249058	108	2772190660/Ga0162381_1047.region001	2772190660	Streptomyces bikiniensis NRRL ISP-5580	PUBLIC	Actinobacteria	Streptomycetales	Streptomycetaceae	Streptomyces
249058	108	2634166628/Ga0074703_12.region002	2634166628	Actinopolyspora saharensis DSM 45459	GEBA	Actinobacteria	Actinopolysporales	Actinopolysporaceae	Actinopolyspora
249058	108	2511231111/NC_016789.region001	2511231111	Corynebacterium diphtheriae PW8	PUBLIC	Actinobacteria	Corynebacteriales	Corynebacteriaceae	Corynebacterium
249058	108	2706794555/Ga0123943_1004.region001	2706794555	Streptacidiphilus carbonis NBRC 100919	PUBLIC	Actinobacteria	Streptomycetales	Streptomycetaceae	Streptacidiphilus
249058	108	2576861491/JNBY01000101.region001	2576861491	Kitasatospora cheerisanensis KCTC 2395	PUBLIC	Actinobacteria	Streptomycetales	Streptomycetaceae	Kitasatospora
249058	108	2588253762/CP008923.region006	2588253762	Corynebacterium pseudotuberculosis CS_10	PUBLIC	Actinobacteria	Corynebacteriales	Corynebacteriaceae	Corynebacterium
249058	108	2767802111/Ga0163486_1027.region001	2767802111	Kitasatospora aureofaciens NRRL B-2657	PUBLIC	Actinobacteria	Streptomycetales	Streptomycetaceae	Kitasatospora
249058	108	2684622614/Ga0126003_1114.region001	2684622614	Streptomyces kanasensis ZX01	PUBLIC	Actinobacteria	Streptomycetales	Streptomycetaceae	Streptomyces
249058	108	2862033302/Ga0199013_01.region002	2862033302	Corynebacterium ulcerans PO100/5	PUBLIC	Actinobacteria	Corynebacteriales	Corynebacteriaceae	Corynebacterium
249058	108	2767802081/Ga0162471_1048.region001	2767802081	Streptomyces sp. NRRL WC-3773	PUBLIC	Actinobacteria	Streptomycetales	Streptomycetaceae	Streptomyces
249058	108	2639762940/Ga0077796_110.region001	2639762940	Corynebacterium diphtheriae bv. gravis ISS 4746	PUBLIC	Actinobacteria	Corynebacteriales	Corynebacteriaceae	Corynebacterium
249058	108	2751185868/Ga0161532_1093.region001	2751185868	Nocardia sp. NRRL S-836	PUBLIC	Actinobacteria	Corynebacteriales	Nocardiaceae	Nocardia
249058	108	2756170281/Ga0215654_114.region002	2756170281	Actinomycetospora cinnamomea DSM 45771	GEBA	Actinobacteria	Pseudonocardiales	Pseudonocardiaceae	Actinomycetospora
249058	108	2862359521/Ga0163550_073.region001	2862359521	Streptomyces albus albus NRRL F-4971	PUBLIC	Actinobacteria	Streptomycetales	Streptomycetaceae	Streptomyces
249058	108	2511231088/NC_016783.region001	2511231088	Corynebacterium diphtheriae INCA 402	PUBLIC	Actinobacteria	Corynebacteriales	Corynebacteriaceae	Corynebacterium
249058	108	2866762431/Ga0437529_276.region001	2866762431	Nonomuraea deserti KC310	PUBLIC	Actinobacteria	Streptosporangiales	Streptosporangiaceae	Nonomuraea
249058	108	2816332584/Ga0163383_1037.region001	2816332584	Streptomyces rimosus rimosus NRRL ISP-5260	PUBLIC	Actinobacteria	Streptomycetales	Streptomycetaceae	Streptomyces
249058	108	2511231107/NC_016790.region001	2511231107	Corynebacterium diphtheriae VA01	PUBLIC	Actinobacteria	Corynebacteriales	Corynebacteriaceae	Corynebacterium
249058	108	2867484473/Ga0437212_01.region001	2867484473	Corynebacterium sp. KL0957	PUBLIC	Actinobacteria	Corynebacteriales	Corynebacteriaceae	Corynebacterium
249058	108	2619619268/Ga0057460_1250.region001	2619619268	Streptomyces scabiei NCPPB 4086	PUBLIC	Actinobacteria	Streptomycetales	Streptomycetaceae	Streptomyces
249058	108	2874830548/Ga0272269_01.region005	2874830548	Corynebacterium pseudotuberculosis OVI2C	PUBLIC	Actinobacteria	Corynebacteriales	Corynebacteriaceae	Corynebacterium
249058	108	2548876921/c00007_UUYDRAF...region001	2548876921	Corynebacterium diphtheriae bv. mitis NC03529	PUBLIC	Actinobacteria	Corynebacteriales	Corynebacteriaceae	Corynebacterium
249058	108	2548876921/c00005_UUYDRAF...region001	2548876921	Corynebacterium diphtheriae bv. mitis NC03529	PUBLIC	Actinobacteria	Corynebacteriales	Corynebacteriaceae	Corynebacterium
249058	108	2837591487/Ga0337205_74.region001	2837591487	Blastococcus saxobsidens DSM 44509	PUBLIC	Actinobacteria	Geodermatophilales	Geodermatophilaceae	Blastococcus
249058	108	2808606640/Ga0316873_101.region001	2808606640	Corynebacterium coyleae UMB0989	PUBLIC	Actinobacteria	Corynebacteriales	Corynebacteriaceae	Corynebacterium
249058	108	2791355405/Ga0308952_1515.region001	2791355405	Streptomyces africanus NRRL B-24243	PUBLIC	Actinobacteria	Streptomycetales	Streptomycetaceae	Streptomyces
249058	108	2654587784/Ga0100782_1008.region001	2654587784	Frigoribacterium sp. RIT-PI-h	PUBLIC	Actinobacteria	Micrococcales	Microbacteriaceae	Frigoribacterium
249058	108	2862567261/Ga0343830_070.region001	2862567261	Streptomyces corynorhini AC230	PUBLIC	Actinobacteria	Streptomycetales	Streptomycetaceae	Streptomyces
249058	108	2816332581/Ga0163353_1065.region001	2816332581	Streptomyces rimosus rimosus NRRL B-16073	PUBLIC	Actinobacteria	Streptomycetales	Streptomycetaceae	Streptomyces
249058	108	2660238345/Ga0111734_11.region001	2660238345	Corynebacterium diphtheriae NCTC11397	PUBLIC	Actinobacteria	Corynebacteriales	Corynebacteriaceae	Corynebacterium
249058	108	2600255151/Ga0035833_1184.region001	2600255151	Corynebacterium otitidis ATCC 51513	PUBLIC	Actinobacteria	Corynebacteriales	Corynebacteriaceae	Corynebacterium
249058	108	2600255151/Ga0035833_1185.region001	2600255151	Corynebacterium otitidis ATCC 51513	PUBLIC	Actinobacteria	Corynebacteriales	Corynebacteriaceae	Corynebacterium
249058	108	2588253761/CP008924.region005	2588253761	Corynebacterium pseudotuberculosis Ft_2193/67	PUBLIC	Actinobacteria	Corynebacteriales	Corynebacteriaceae	Corynebacterium
249058	108	648231702/CP001809.region002	648231702	Corynebacterium pseudotuberculosis sv. Ovis 1002	PUBLIC	Actinobacteria	Corynebacteriales	Corynebacteriaceae	Corynebacterium
249058	108	2574179761/c00004_BS83DRA...region019	2574179761	Streptacidiphilus rugosus AM-16	PUBLIC	Actinobacteria	Streptomycetales	Streptomycetaceae	Streptacidiphilus
249058	108	2511231091/NC_016802.region001	2511231091	Corynebacterium diphtheriae HC02	PUBLIC	Actinobacteria	Corynebacteriales	Corynebacteriaceae	Corynebacterium
249058	108	2731957857/Ga0128873_1091.region001	2731957857	Curtobacterium luteum NS184	PUBLIC	Actinobacteria	Micrococcales	Microbacteriaceae	Curtobacterium
249058	108	2718217883/Ga0175339_11.region004	2718217883	Corynebacterium pseudotuberculosis MEX29	PUBLIC	Actinobacteria	Corynebacteriales	Corynebacteriaceae	Corynebacterium
249058	108	2574179785/c00001_BS75DRA...region021	2574179785	Streptacidiphilus albus JL83	PUBLIC	Actinobacteria	Streptomycetales	Streptomycetaceae	Streptacidiphilus
249058	108	2511231083/NC_016786.region002	2511231083	Corynebacterium diphtheriae HC01	PUBLIC	Actinobacteria	Corynebacteriales	Corynebacteriaceae	Corynebacterium
249058	108	2531839540/AJGV01000180.region001	2531839540	Streptomyces auratus AGR0001	PUBLIC	Actinobacteria	Streptomycetales	Streptomycetaceae	Streptomyces
249058	108	2811995186/Ga0308710_1396.region001	2811995186	Streptomyces niveus NRRL 2466	PUBLIC	Actinobacteria	Streptomycetales	Streptomycetaceae	Streptomyces
249058	108	2811995186/Ga0308710_1261.region001	2811995186	Streptomyces niveus NRRL 2466	PUBLIC	Actinobacteria	Streptomycetales	Streptomycetaceae	Streptomyces
249058	108	2816332576/Ga0163444_1038.region001	2816332576	Streptomyces rimosus rimosus NRRL WC-3877	PUBLIC	Actinobacteria	Streptomycetales	Streptomycetaceae	Streptomyces
249058	108	2824480100/Ga0372422_04.region002	2824480100	Actinopolyspora biskrensis CECT 8576	GEBA	Actinobacteria	Actinopolysporales	Actinopolysporaceae	Actinopolyspora
249058	108	2639763148/Ga0082241_1379.region001	2639763148	Actinobacteria bacterium OV450	PUBLIC	Actinobacteria	unclassified	unclassified	unclassified
249058	108	2816332579/Ga0163446_1036.region001	2816332579	Streptomyces rimosus rimosus NRRL WC-3882	PUBLIC	Actinobacteria	Streptomycetales	Streptomycetaceae	Streptomyces
249058	108	2857776322/Ga0365502_01.region008	2857776322	Embleya scabrispora NF3	PUBLIC	Actinobacteria	Streptomycetales	Streptomycetaceae	Embleya
249058	108	2619619027/Ga0064098_109.region001	2619619027	Actinopolyspora mzabensis DSM 45460	GEBA	Actinobacteria	Actinopolysporales	Actinopolysporaceae	Actinopolyspora
249058	108	2623620536/Ga0078127_11.region001	2623620536	Corynebacterium otitidis DSM 8821 Genome sequencing	PUBLIC	Actinobacteria	Corynebacteriales	Corynebacteriaceae	Corynebacterium
249058	108	2857219447/Ga0337238_224.region002	2857219447	Amycolatopsis circi DSM 45561	PUBLIC	Actinobacteria	Pseudonocardiales	Pseudonocardiaceae	Amycolatopsis
249058	108	2767802117/Ga0163528_1034.region001	2767802117	Streptomyces sp. NRRL F-5727	PUBLIC	Actinobacteria	Streptomycetales	Streptomycetaceae	Streptomyces
249058	108	2531839679/AJVH01000008.region001	2531839679	Corynebacterium diphtheriae bv. intermedius NCTC 5011	PUBLIC	Actinobacteria	Corynebacteriales	Corynebacteriaceae	Corynebacterium
249058	108	650716029/NC_015673.region002	650716029	Corynebacterium resistens DSM 45100	PUBLIC	Actinobacteria	Corynebacteriales	Corynebacteriaceae	Corynebacterium
249058	108	2511231059/NC_016787.region001	2511231059	Corynebacterium diphtheriae HC03	PUBLIC	Actinobacteria	Corynebacteriales	Corynebacteriaceae	Corynebacterium
249058	108	2868451029/Ga0437307_36.region001	2868451029	Embleya hyalina NBRC 13850	PUBLIC	Actinobacteria	Streptomycetales	Streptomycetaceae	Embleya
249058	108	2718217843/Ga0176006_11.region001	2718217843	Corynebacterium diphtheriae sv. Mitis B-D-16-78	PUBLIC	Actinobacteria	Corynebacteriales	Corynebacteriaceae	Corynebacterium
249058	108	2718218466/Ga0175192_11.region002	2718218466	Corynebacterium pseudotuberculosis Cp13	PUBLIC	Actinobacteria	Corynebacteriales	Corynebacteriaceae	Corynebacterium
249058	108	2791355250/Ga0302476_11.region004	2791355250	Corynebacterium sp. 2184	PUBLIC	Actinobacteria	Corynebacteriales	Corynebacteriaceae	Corynebacterium
249058	108	2862075925/Ga0348020_08.region001	2862075925	Corynebacterium lactis S064	PUBLIC	Actinobacteria	Corynebacteriales	Corynebacteriaceae	Corynebacterium
249058	108	2619619028/Ga0064097_108.region001	2619619028	Actinopolyspora alba DSM 45004	GEBA	Actinobacteria	Actinopolysporales	Actinopolysporaceae	Actinopolyspora
249058	108	2867487146/Ga0437213_06.region001	2867487146	Corynebacterium ulcerans KL1196	PUBLIC	Actinobacteria	Corynebacteriales	Corynebacteriaceae	Corynebacterium
249058	108	2872045035/Ga0198532_01.region005	2872045035	Corynebacterium pseudotuberculosis ATCC 19410	PUBLIC	Actinobacteria	Corynebacteriales	Corynebacteriaceae	Corynebacterium
249058	108	2724679784/Ga0170464_117.region001	2724679784	Haloechinothrix alba DSM 45207	GEBA	Actinobacteria	Pseudonocardiales	Pseudonocardiaceae	Haloechinothrix
249058	108	2844401253/Ga0399593_01.region004	2844401253	Corynebacterium pseudotuberculosis Cap1R	PUBLIC	Actinobacteria	Corynebacteriales	Corynebacteriaceae	Corynebacterium
249058	108	2511231099/NC_016800.region001	2511231099	Corynebacterium diphtheriae BH8	PUBLIC	Actinobacteria	Corynebacteriales	Corynebacteriaceae	Corynebacterium
249058	108	2515154197/c00040_A3ICDRA...region001	2515154197	Streptomyces scabrisporus DSM 41855	PUBLIC	Actinobacteria	Streptomycetales	Streptomycetaceae	Streptomyces
249058	108	2767802016/Ga0161535_1086.region001	2767802016	Streptomyces sp. NRRL F-6491	PUBLIC	Actinobacteria	Streptomycetales	Streptomycetaceae	Streptomyces
249058	108	2872058163/Ga0399798_01.region005	2872058163	Corynebacterium pseudotuberculosis Cap4W	PUBLIC	Actinobacteria	Corynebacteriales	Corynebacteriaceae	Corynebacterium
249058	108	2851555451/Ga0399226_01.region005	2851555451	Corynebacterium pseudotuberculosis Cap8W	PUBLIC	Actinobacteria	Corynebacteriales	Corynebacteriaceae	Corynebacterium
249058	108	2516493031/c00001_ActmoDR...region017	2516493031	Actinopolyspora mortivallis HS-1, DSM 44261	PUBLIC	Actinobacteria	Actinopolysporales	Actinopolysporaceae	Actinopolyspora
249058	108	2512564058/CP003385.region002	2512564058	Corynebacterium pseudotuberculosis sv. Ovis P54B96	PUBLIC	Actinobacteria	Corynebacteriales	Corynebacteriaceae	Corynebacterium
249058	108	2765235993/Ga0163345_1038.region001	2765235993	Streptomyces sp. NRRL B-11253	PUBLIC	Actinobacteria	Streptomycetales	Streptomycetaceae	Streptomyces
249058	108	2511231084/NC_016788.region001	2511231084	Corynebacterium diphtheriae HC04	PUBLIC	Actinobacteria	Corynebacteriales	Corynebacteriaceae	Corynebacterium
249058	108	637000082/NC_002935.region001	637000082	Corynebacterium diphtheriae bv. Gravis	PUBLIC	Actinobacteria	Corynebacteriales	Corynebacteriaceae	Corynebacterium
249058	108	2767802113/Ga0163482_1015.region002	2767802113	Streptomyces celluloflavus NRRL B-2493	PUBLIC	Actinobacteria	Streptomycetales	Streptomycetaceae	Streptomyces
249058	108	2636415915/Ga0078622_1026.region001	2636415915	Frigoribacterium sp. MEB024	PUBLIC	Actinobacteria	Micrococcales	Microbacteriaceae	Frigoribacterium
249058	108	2866637582/Ga0437512_36.region001	2866637582	Rubrobacter taiwanensis Yellowstone	PUBLIC	Rubrobacteria	Rubrobacterales	Rubrobacteraceae	Rubrobacter
249058	108	2619619031/Ga0064096_101.region002	2619619031	Actinopolyspora xinjiangensis DSM 46732	GEBA	Actinobacteria	Actinopolysporales	Actinopolysporaceae	Actinopolyspora
249058	108	2874822841/Ga0272036_01.region005	2874822841	Corynebacterium pseudotuberculosis CAP3W	PUBLIC	Actinobacteria	Corynebacteriales	Corynebacteriaceae	Corynebacterium
249059	11	2866008994/Ga0437412_34.region001	2866008994	Cryobacterium sp. Y57	PUBLIC	Actinobacteria	Micrococcales	Microbacteriaceae	Cryobacterium
249059	11	2523533505/c00063_F611DRA...region001	2523533505	Streptomyces sp. FxanaA7	PUBLIC	Actinobacteria	Streptomycetales	Streptomycetaceae	Streptomyces
249059	11	2765236015/Ga0161525_1190.region001	2765236015	Streptomyces sp. XY413	PUBLIC	Actinobacteria	Streptomycetales	Streptomycetaceae	Streptomyces
249059	11	2524614564/c00072_H300DRA...region001	2524614564	Streptomyces sp. TAA040	PUBLIC	Actinobacteria	Streptomycetales	Streptomycetaceae	Streptomyces
249059	11	2846664459/Ga0399492_01.region005	2846664459	Brevibacterium aurantiacum SMQ-1417	PUBLIC	Actinobacteria	Micrococcales	Brevibacteriaceae	Brevibacterium
249059	11	2600255383/Ga0063699_1044.region001	2600255383	Brevibacterium sp. Mu101	PUBLIC	Actinobacteria	Micrococcales	Brevibacteriaceae	Brevibacterium
249059	11	2636416111/Ga0097774_1104.region001	2636416111	Cryobacterium roopkundense RuG17	PUBLIC	Actinobacteria	Micrococcales	Microbacteriaceae	Cryobacterium
249059	11	2596583524/c00005_LX12DRA...region003	2596583524	Williamsia serinedens DSM 45037	GEBA	Actinobacteria	Corynebacteriales	Nocardiaceae	Williamsia
249059	11	2600255378/Ga0063694_1038.region001	2600255378	Brevibacterium linens ATCC 9172	PUBLIC	Actinobacteria	Micrococcales	Brevibacteriaceae	Brevibacterium
249059	11	2824480100/Ga0372422_06.region001	2824480100	Actinopolyspora biskrensis CECT 8576	GEBA	Actinobacteria	Actinopolysporales	Actinopolysporaceae	Actinopolyspora
249059	11	2832382567/Ga0337676_07.region001	2832382567	Mycetocola lacteus JCM 11654	PUBLIC	Actinobacteria	Micrococcales	Microbacteriaceae	Mycetocola
249060	113	2537561795/AEJC01000334.region001	2537561795	Streptomyces ipomoeae 91-03	PUBLIC	Actinobacteria	Streptomycetales	Streptomycetaceae	Streptomyces
249060	113	2765236000/Ga0162443_1070.region001	2765236000	Streptomyces sp. NRRL S-87	PUBLIC	Actinobacteria	Streptomycetales	Streptomycetaceae	Streptomyces
249060	113	2814123403/Ga0316842_1083.region001	2814123403	Mycobacterium fortuitum NS-7455	PUBLIC	Actinobacteria	Corynebacteriales	Mycobacteriaceae	Mycolicibacterium
249060	113	2814123237/Ga0263540_11.region003	2814123237	Actinosynnema pretiosum X47	PUBLIC	Actinobacteria	Pseudonocardiales	Pseudonocardiaceae	Actinosynnema
249060	113	2852728668/Ga0415187_01.region004	2852728668	Hamadaea flava DSM 100517	GEBA	Actinobacteria	Micromonosporales	Micromonosporaceae	Hamadaea
249060	113	2814123401/Ga0316813_1163.region001	2814123401	Mycobacterium fortuitum 852002-53395_SCH5661144-a	PUBLIC	Actinobacteria	Corynebacteriales	Mycobacteriaceae	Mycolicibacterium
249060	113	2806310682/Ga0316838_1082.region002	2806310682	Mycobacterium vulneris ACS5020	PUBLIC	Actinobacteria	Corynebacteriales	Mycobacteriaceae	Mycobacterium
249060	113	2814123372/Ga0316809_1075.region001	2814123372	Mycobacterium fortuitum 852014-51789_SCH5646012	PUBLIC	Actinobacteria	Corynebacteriales	Mycobacteriaceae	Mycolicibacterium
249060	113	2814123402/Ga0316847_1014.region001	2814123402	Mycobacterium fortuitum GA-0871	PUBLIC	Actinobacteria	Corynebacteriales	Mycobacteriaceae	Mycolicibacterium
249060	113	2765236009/Ga0161558_1135.region001	2765236009	Kitasatospora aureofaciens NRRL B-2658	PUBLIC	Actinobacteria	Streptomycetales	Streptomycetaceae	Kitasatospora
249060	113	2731957746/Ga0128721_1057.region001	2731957746	Nocardia sienata NBRC 100364	PUBLIC	Actinobacteria	Corynebacteriales	Nocardiaceae	Nocardia
249060	113	2808606659/Ga0316702_129.region003	2808606659	Mycobacterium peregrinum ACS819	PUBLIC	Actinobacteria	Corynebacteriales	Mycobacteriaceae	Mycolicibacterium
249060	113	2645727807/Ga0100555_10008.region002	2645727807	Nocardia pseudobrasiliensis IFM 0761	PUBLIC	Actinobacteria	Corynebacteriales	Nocardiaceae	Nocardia
249060	113	2814123370/Ga0316722_1036.region001	2814123370	Mycobacterium fortuitum E1141	PUBLIC	Actinobacteria	Corynebacteriales	Mycobacteriaceae	Mycolicibacterium
249060	113	2816332575/Ga0163448_1015.region001	2816332575	Streptomyces rimosus rimosus NRRL WC-3904	PUBLIC	Actinobacteria	Streptomycetales	Streptomycetaceae	Streptomyces
249060	113	2657245700/Ga0115233_1016.region002	2657245700	Streptomyces sp. DI166	PUBLIC	Actinobacteria	Streptomycetales	Streptomycetaceae	Streptomyces
249060	113	2867125089/Ga0437606_01.region002	2867125089	Streptomyces sp. ADI95-17	PUBLIC	Actinobacteria	Streptomycetales	Streptomycetaceae	Streptomyces
249060	113	2862473017/Ga0342446_051.region001	2862473017	Streptomyces sp. GKU 895	PUBLIC	Actinobacteria	Streptomycetales	Streptomycetaceae	Streptomyces
249060	113	2856275449/Ga0347052_04.region010	2856275449	Mycolicibacterium boenickei CIP107829	PUBLIC	Actinobacteria	Corynebacteriales	Mycobacteriaceae	Mycolicibacterium
249060	113	2865715225/Ga0437383_01.region001	2865715225	Nocardia suismassiliense S-137	PUBLIC	Actinobacteria	Corynebacteriales	Nocardiaceae	Nocardia
249060	113	2619619228/Ga0055350_101.region001	2619619228	Streptomyces toyocaensis NRRL 15009	PUBLIC	Actinobacteria	Streptomycetales	Streptomycetaceae	Streptomyces
249060	113	2814123389/Ga0316708_1125.region001	2814123389	Mycobacterium fortuitum 852002-51695_SCH5383401	PUBLIC	Actinobacteria	Corynebacteriales	Mycobacteriaceae	Mycolicibacterium
249060	113	2767802081/Ga0162471_1004.region001	2767802081	Streptomyces sp. NRRL WC-3773	PUBLIC	Actinobacteria	Streptomycetales	Streptomycetaceae	Streptomyces
249060	113	2765236004/Ga0163427_1014.region001	2765236004	Streptomyces varsoviensis NRRL ISP-5346	PUBLIC	Actinobacteria	Streptomycetales	Streptomycetaceae	Streptomyces
249060	113	2865743993/Ga0437391_50.region001	2865743993	Mycobacterium boenickei CCUG 47580	PUBLIC	Actinobacteria	Corynebacteriales	Mycobacteriaceae	Mycolicibacterium
249060	113	2767802048/Ga0163517_1022.region001	2767802048	Streptomyces sp. NRRL S-1448	PUBLIC	Actinobacteria	Streptomycetales	Streptomycetaceae	Streptomyces
249060	113	2773857897/Ga0225931_11.region016	2773857897	Nocardiopsis gilva YIM 90087	PUBLIC	Actinobacteria	Streptosporangiales	Nocardiopsaceae	Nocardiopsis
249060	113	2814123369/Ga0316723_1124.region001	2814123369	Mycobacterium fortuitum E190	PUBLIC	Actinobacteria	Corynebacteriales	Mycobacteriaceae	Mycolicibacterium
249060	113	2816332584/Ga0163383_1026.region002	2816332584	Streptomyces rimosus rimosus NRRL ISP-5260	PUBLIC	Actinobacteria	Streptomycetales	Streptomycetaceae	Streptomyces
249060	113	2772190716/Ga0163413_109.region003	2772190716	Nocardia rhamnosiphila NRRL B-24637-P167	PUBLIC	Actinobacteria	Corynebacteriales	Nocardiaceae	Nocardia
249060	113	2814123381/Ga0316779_1042.region001	2814123381	Mycobacterium fortuitum 1165541.1	PUBLIC	Actinobacteria	Corynebacteriales	Mycobacteriaceae	Mycolicibacterium
249060	113	2865885487/Ga0437077_216.region001	2865885487	Allokutzneria sp. NRRL B-24872	PUBLIC	Actinobacteria	Pseudonocardiales	Pseudonocardiaceae	Allokutzneria
249060	113	2870846369/Ga0415178_01.region005	2870846369	Plantactinospora soyae DSM 46832	GEBA	Actinobacteria	Micromonosporales	Micromonosporaceae	Plantactinospora
249060	113	2636415805/Ga0077732_1072.region001	2636415805	Mycolicibacterium llatzerense CLUC14	PUBLIC	Actinobacteria	Corynebacteriales	Mycobacteriaceae	Mycolicibacterium
249060	113	2866110789/Ga0437432_134.region001	2866110789	Nonomuraea sp. KC333	PUBLIC	Actinobacteria	Streptosporangiales	Streptosporangiaceae	Nonomuraea
249060	113	2596583621/c00001_LV79DRA...region007	2596583621	Actinokineospora globicatena DSM 44256	GEBA	Actinobacteria	Pseudonocardiales	Pseudonocardiaceae	Actinokineospora
249060	113	2808606576/Ga0316730_1086.region001	2808606576	Mycobacterium sp. E802	PUBLIC	Actinobacteria	Corynebacteriales	Mycobacteriaceae	Mycobacterium
249060	113	2772190603/Ga0166447_1073.region001	2772190603	Mycolicibacterium porcinum HMC_M12	PUBLIC	Actinobacteria	Corynebacteriales	Mycobacteriaceae	Mycolicibacterium
249060	113	2775507222/Ga0124348_17.region004	2775507222	Mycolicibacterium peregrinum CSUR P2098	PUBLIC	Actinobacteria	Corynebacteriales	Mycobacteriaceae	Mycolicibacterium
249060	113	2864899338/Ga0436320_03.region001	2864899338	Mycobacteroides chelonae S00154	PUBLIC	Actinobacteria	Corynebacteriales	Mycobacteriaceae	Mycobacteroides
249060	113	2816332581/Ga0163353_1024.region002	2816332581	Streptomyces rimosus rimosus NRRL B-16073	PUBLIC	Actinobacteria	Streptomycetales	Streptomycetaceae	Streptomyces
249060	113	2772190769/Ga0163480_1009.region003	2772190769	Nocardia rhamnosiphila NRRL B-24637	PUBLIC	Actinobacteria	Corynebacteriales	Nocardiaceae	Nocardia
249060	113	2866772972/Ga0437530_452.region001	2866772972	Nonomuraea diastatica KC712	PUBLIC	Actinobacteria	Streptosporangiales	Streptosporangiaceae	Nonomuraea
249060	113	2531839181/AGBF01000240.region001	2531839181	Streptomyces zinciresistens K42	PUBLIC	Actinobacteria	Streptomycetales	Streptomycetaceae	Streptomyces
249060	113	2808606779/Ga0316839_1049.region001	2808606779	Mycobacterium vulneris ICS2043	PUBLIC	Actinobacteria	Corynebacteriales	Mycobacteriaceae	Mycobacterium
249060	113	2619619212/Ga0055292_12.region004	2619619212	Mycolicibacterium vulneris DSM 45247	PUBLIC	Actinobacteria	Corynebacteriales	Mycobacteriaceae	Mycobacterium
249060	113	2814123377/Ga0316758_1030.region001	2814123377	Mycobacterium fortuitum E2378	PUBLIC	Actinobacteria	Corynebacteriales	Mycobacteriaceae	Mycolicibacterium
249060	113	2744054957/Ga0133818_1158.region001	2744054957	Nonomuraea sp. SBT364	PUBLIC	Actinobacteria	Streptosporangiales	Streptosporangiaceae	Nonomuraea
249060	113	2856791249/Ga0335826_23.region003	2856791249	Saccharothrix sp. CB00851	PUBLIC	Actinobacteria	Pseudonocardiales	Pseudonocardiaceae	Saccharothrix
249060	113	2667527863/Ga0117748_101.region001	2667527863	Tsukamurella sunchonensis JCM 13375	PUBLIC	Actinobacteria	Corynebacteriales	Tsukamurellaceae	Tsukamurella
249060	113	2869227690/Ga0351979_13.region001	2869227690	Mycolicibacterium fortuitum acetamidolyticum	PUBLIC	Actinobacteria	Corynebacteriales	Mycobacteriaceae	Mycolicibacterium
249060	113	2648501232/Ga0100919_11.region005	2648501232	Mycolicibacterium fortuitum CT6	PUBLIC	Actinobacteria	Corynebacteriales	Mycobacteriaceae	Mycolicibacterium
249060	113	2731957505/Ga0180963_118.region002	2731957505	Actinokineospora auranticolor DSM 44650	GEBA	Actinobacteria	Pseudonocardiales	Pseudonocardiaceae	Actinokineospora
249060	113	2806310660/Ga0317738_1169.region002	2806310660	Mycobacterium sp. SP-6446	PUBLIC	Actinobacteria	Corynebacteriales	Mycobacteriaceae	Mycobacterium
249060	113	2671180020/Ga0079895_103.region001	2671180020	Streptomyces glauciniger CGMCC 4.1858	GEBA	Actinobacteria	Streptomycetales	Streptomycetaceae	Streptomyces
249060	113	2675903223/Ga0104555_119.region001	2675903223	Kutzneria buriramensis DSM 45791	GEBA	Actinobacteria	Pseudonocardiales	Pseudonocardiaceae	Kutzneria
249060	113	2856873457/Ga0366616_056.region001	2856873457	Actinomadura sp. NEAU-Ht49	PUBLIC	Actinobacteria	Streptosporangiales	Thermomonosporaceae	Actinomadura
249060	113	2856873457/Ga0366616_268.region001	2856873457	Actinomadura sp. NEAU-Ht49	PUBLIC	Actinobacteria	Streptosporangiales	Thermomonosporaceae	Actinomadura
249060	113	2765236014/Ga0163503_1020.region001	2765236014	Streptomyces varsoviensis NRRL B-3589	PUBLIC	Actinobacteria	Streptomycetales	Streptomycetaceae	Streptomyces
249060	113	2811995186/Ga0308710_1519.region001	2811995186	Streptomyces niveus NRRL 2466	PUBLIC	Actinobacteria	Streptomycetales	Streptomycetaceae	Streptomyces
249060	113	2863206357/Ga0436938_13.region002	2863206357	Actinomadura rupiterrae DSM 45251	GEBA	Actinobacteria	Streptosporangiales	Thermomonosporaceae	Actinomadura
249060	113	2675903619/Ga0117749_1001.region002	2675903619	Tsukamurella sunchonensis JCM 15929	PUBLIC	Actinobacteria	Corynebacteriales	Tsukamurellaceae	Tsukamurella
249060	113	2816332576/Ga0163444_1026.region002	2816332576	Streptomyces rimosus rimosus NRRL WC-3877	PUBLIC	Actinobacteria	Streptomycetales	Streptomycetaceae	Streptomyces
249060	113	2814123387/Ga0316760_1036.region001	2814123387	Mycobacterium fortuitum E3337	PUBLIC	Actinobacteria	Corynebacteriales	Mycobacteriaceae	Mycolicibacterium
249060	113	2808606746/Ga0316831_128.region001	2808606746	Mycobacterium vulneris ACS3670	PUBLIC	Actinobacteria	Corynebacteriales	Mycobacteriaceae	Mycobacterium
249060	113	2816332579/Ga0163446_1022.region002	2816332579	Streptomyces rimosus rimosus NRRL WC-3882	PUBLIC	Actinobacteria	Streptomycetales	Streptomycetaceae	Streptomyces
249060	113	2515154169/c00006_B085DRA...region001	2515154169	Streptomyces sp. BoleA5	PUBLIC	Actinobacteria	Streptomycetales	Streptomycetaceae	Streptomyces
249060	113	2519103184/c00006_F600DRA...region002	2519103184	Smaragdicoccus niigatensis DSM 44881	PUBLIC	Actinobacteria	Corynebacteriales	Nocardiaceae	Smaragdicoccus
249060	113	2514752031/NZ_AGSW01000127.region001	2514752031	Streptomyces sp. W007	PUBLIC	Actinobacteria	Streptomycetales	Streptomycetaceae	Streptomyces
249060	113	2866717675/Ga0437523_325.region001	2866717675	Actinomadura sp. KC345	PUBLIC	Actinobacteria	Streptosporangiales	Thermomonosporaceae	Actinomadura
249060	113	2868116264/Ga0436971_479.region001	2868116264	Actinomadura fibrosa ERS3016534	PUBLIC	Actinobacteria	Streptosporangiales	Thermomonosporaceae	Actinomadura
249060	113	2865662781/Ga0437055_24.region005	2865662781	Streptomyces sp. CB02923	PUBLIC	Actinobacteria	Streptomycetales	Streptomycetaceae	Streptomyces
249060	113	2814123373/Ga0316805_1017.region001	2814123373	Mycobacterium fortuitum E1336	PUBLIC	Actinobacteria	Corynebacteriales	Mycobacteriaceae	Mycolicibacterium
249060	113	651285011/NZ_CM001165.region008	651285011	Streptomyces sp. Tu6071	PUBLIC	Actinobacteria	Streptomycetales	Streptomycetaceae	Streptomyces
249060	113	2857219447/Ga0337238_267.region001	2857219447	Amycolatopsis circi DSM 45561	PUBLIC	Actinobacteria	Pseudonocardiales	Pseudonocardiaceae	Amycolatopsis
249060	113	2775506909/Ga0263374_11.region011	2775506909	Tsukamurella tyrosinosolvens MH1	PUBLIC	Actinobacteria	Corynebacteriales	Tsukamurellaceae	Tsukamurella
249060	113	2866513116/Ga0437482_13.region002	2866513116	Gordonia sp. RS15-1S	PUBLIC	Actinobacteria	Corynebacteriales	Gordoniaceae	Gordonia
249060	113	2802429607/Ga0309165_15.region001	2802429607	Mycolicibacterium porcinum CSURP1564	PUBLIC	Actinobacteria	Corynebacteriales	Mycobacteriaceae	Mycolicibacterium
249060	113	2808606619/Ga0316810_129.region002	2808606619	Mycobacterium peregrinum 852002-51209_SCH5440388	PUBLIC	Actinobacteria	Corynebacteriales	Mycobacteriaceae	Mycolicibacterium
249060	113	2654587880/Ga0075229_110.region001	2654587880	Streptomyces pini PL19	GEBA	Actinobacteria	Streptomycetales	Streptomycetaceae	Streptomyces
249060	113	2814123394/Ga0316804_1106.region001	2814123394	Mycobacterium fortuitum E3377	PUBLIC	Actinobacteria	Corynebacteriales	Mycobacteriaceae	Mycolicibacterium
249060	113	2690315792/Ga0124169_13.region001	2690315792	Mycolicibacterium neworleansense ATCC 49404	PUBLIC	Actinobacteria	Corynebacteriales	Mycobacteriaceae	Mycolicibacterium
249060	113	2856781440/Ga0338226_33.region001	2856781440	Saccharothrix sp. ALI-22-I	PUBLIC	Actinobacteria	Pseudonocardiales	Pseudonocardiaceae	Saccharothrix
249060	113	2861178129/Ga0415313_07.region003	2861178129	Nonomuraea soli DSM 45533	GEBA	Actinobacteria	Streptosporangiales	Streptosporangiaceae	Nonomuraea
249060	113	2814123382/Ga0316778_123.region001	2814123382	Mycobacterium fortuitum 1089381.4	PUBLIC	Actinobacteria	Corynebacteriales	Mycobacteriaceae	Mycolicibacterium
249060	113	2808606585/Ga0317737_1099.region002	2808606585	Mycobacterium sp. NS-7484	PUBLIC	Actinobacteria	Corynebacteriales	Mycobacteriaceae	Mycobacterium
249060	113	2856234135/Ga0351713_04.region008	2856234135	Mycolicibacterium fortuitum NCTC 1542	PUBLIC	Actinobacteria	Corynebacteriales	Mycobacteriaceae	Mycolicibacterium
249060	113	2816332593/Ga0163571_1039.region001	2816332593	Streptomyces rimosus rimosus NRRL WC-3929	PUBLIC	Actinobacteria	Streptomycetales	Streptomycetaceae	Streptomyces
249060	113	2596583538/c00001_LV75DRA...region002	2596583538	Actinokineospora diospyrosa DSM 44255	GEBA	Actinobacteria	Pseudonocardiales	Pseudonocardiaceae	Actinokineospora
249060	113	2833868136/Ga0350566_175.region001	2833868136	Nakamurella silvestris DSM 102309	PUBLIC	Actinobacteria	Nakamurellales	Nakamurellaceae	Nakamurella
249060	113	2523231044/BAHC01000137.region001	2523231044	Gordonia rhizosphera NBRC 16068	PUBLIC	Actinobacteria	Corynebacteriales	Gordoniaceae	Gordonia
249060	113	2687453805/Ga0136169_101.region003	2687453805	Streptomyces griseus BIG105	PUBLIC	Actinobacteria	Streptomycetales	Streptomycetaceae	Streptomyces
249060	113	2724679777/Ga0170398_126.region001	2724679777	Actinoplanes regularis DSM 43151	GEBA	Actinobacteria	Micromonosporales	Micromonosporaceae	Actinoplanes
249060	113	2814123378/Ga0316785_1099.region001	2814123378	Mycobacterium fortuitum 1242461.0	PUBLIC	Actinobacteria	Corynebacteriales	Mycobacteriaceae	Mycolicibacterium
249060	113	2596583522/c00008_LV78DRA...region001	2596583522	Actinosynnema pretiosum DSM 44132	GEBA	Actinobacteria	Pseudonocardiales	Pseudonocardiaceae	Actinosynnema
249060	113	2808606789/Ga0316840_1043.region001	2808606789	Mycobacterium vulneris ACS4093	PUBLIC	Actinobacteria	Corynebacteriales	Mycobacteriaceae	Mycobacterium
249060	113	2808606772/Ga0316698_1059.region002	2808606772	Mycobacterium conceptionense ACS1953	PUBLIC	Actinobacteria	Corynebacteriales	Mycobacteriaceae	Mycolicibacterium
249060	113	2811995330/Ga0163463_1043.region001	2811995330	Streptomyces violaceoruber NRRL S-981	PUBLIC	Actinobacteria	Streptomycetales	Streptomycetaceae	Streptomyces
249060	113	2775507124/Ga0162390_1132.region001	2775507124	Streptomyces monomycini NRRL B-24309	PUBLIC	Actinobacteria	Streptomycetales	Streptomycetaceae	Streptomyces
249060	113	2873173677/Ga0438872_01.region008	2873173677	Streptomyces sp. CLI2509	PUBLIC	Actinobacteria	Streptomycetales	Streptomycetaceae	Streptomyces
249060	113	2519103015/c00002_F785DRA...region002	2519103015	Streptomyces sp. SirexAA-H	PUBLIC	Actinobacteria	Streptomycetales	Streptomycetaceae	Streptomyces
249060	113	2799112218/Ga0310464_104.region001	2799112218	Motilibacter rhizosphaerae DSM 45622	GEBA	Actinobacteria	Frankiales	Motilibacteraceae	Motilibacter
249060	113	2808606733/Ga0316752_121.region001	2808606733	Mycobacterium conceptionense ACS2998	PUBLIC	Actinobacteria	Corynebacteriales	Mycobacteriaceae	Mycolicibacterium
249060	113	2827618455/Ga0374022_01.region010	2827618455	Nonomuraea dietziae DSM 44320	GEBA	Actinobacteria	Streptosporangiales	Streptosporangiaceae	Nonomuraea
249060	113	2863349733/Ga0436957_01.region024	2863349733	Kitasatospora gansuensis DSM 44786	GEBA	Actinobacteria	Streptomycetales	Streptomycetaceae	Kitasatospora
249060	113	2867663276/Ga0436980_080.region001	2867663276	Streptomyces sp. MMG1533	PUBLIC	Actinobacteria	Streptomycetales	Streptomycetaceae	Streptomyces
249060	113	2648501282/Ga0081049_10258.region001	2648501282	Streptomyces humi MUSC119	PUBLIC	Actinobacteria	Streptomycetales	Streptomycetaceae	Streptomyces
249060	113	2765235993/Ga0163345_1049.region001	2765235993	Streptomyces sp. NRRL B-11253	PUBLIC	Actinobacteria	Streptomycetales	Streptomycetaceae	Streptomyces
249060	113	2808606628/Ga0316820_1118.region003	2808606628	Mycobacterium peregrinum 852002-10433_SCH5171157	PUBLIC	Actinobacteria	Corynebacteriales	Mycobacteriaceae	Mycolicibacterium
249060	113	2700989554/Ga0117750_112.region003	2700989554	Tsukamurella tyrosinosolvens JCM 15482	PUBLIC	Actinobacteria	Corynebacteriales	Tsukamurellaceae	Tsukamurella
249060	113	2866841126/Ga0437538_399.region001	2866841126	Actinomadura darangshiensis DSM 45941	PUBLIC	Actinobacteria	Streptosporangiales	Thermomonosporaceae	Actinomadura
249060	113	2814123376/Ga0316759_1104.region001	2814123376	Mycobacterium fortuitum E2981	PUBLIC	Actinobacteria	Corynebacteriales	Mycobacteriaceae	Mycolicibacterium
249060	113	2865262419/Ga0437336_117.region001	2865262419	Streptomyces sp. MUSC 14	PUBLIC	Actinobacteria	Streptomycetales	Streptomycetaceae	Streptomyces
249061	42	646564571/NC_013947.region010	646564571	Stackebrandtia nassauensis LLR-40K-21, DSM 44728	PUBLIC	Actinobacteria	Glycomycetales	Glycomycetaceae	Stackebrandtia
249061	42	2596583539/c00039_LX15DRA...region001	2596583539	Streptoalloteichus tenebrarius DSM 40477	GEBA	Actinobacteria	Pseudonocardiales	Pseudonocardiaceae	Streptoalloteichus
249061	42	2645727838/Ga0078267_11.region005	2645727838	Corynebacterium ulcerans 210931	PUBLIC	Actinobacteria	Corynebacteriales	Corynebacteriaceae	Corynebacterium
249061	42	2767802101/Ga0166032_1076.region001	2767802101	Streptomyces regalis NRRL 3151	PUBLIC	Actinobacteria	Streptomycetales	Streptomycetaceae	Streptomyces
249061	42	2554235157/c00030_L943DRA...region001	2554235157	Amycolatopsis orientalis DSM 46075	PUBLIC	Actinobacteria	Pseudonocardiales	Pseudonocardiaceae	Amycolatopsis
249061	42	2767802032/Ga0162423_1036.region001	2767802032	Streptomyces sp. NRRL S-646	PUBLIC	Actinobacteria	Streptomycetales	Streptomycetaceae	Streptomyces
249061	42	2773857954/Ga0150740_106.region001	2773857954	Alloscardovia omnicolens 476_GVAG	PUBLIC	Actinobacteria	Bifidobacteriales	Bifidobacteriaceae	Alloscardovia
249061	42	2657245704/Ga0115237_1054.region001	2657245704	Streptomyces sp. ScaeMP-6W	PUBLIC	Actinobacteria	Streptomycetales	Streptomycetaceae	Streptomyces
249061	42	2867403509/Ga0437187_33.region001	2867403509	Actinobaculum sp. 352	PUBLIC	Actinobacteria	Actinomycetales	Actinomycetaceae	Actinobaculum
249061	42	2857644636/Ga0417140_01.region002	2857644636	Microbacterium sp. B8U3A	PUBLIC	Actinobacteria	Micrococcales	Microbacteriaceae	Microbacterium
249061	42	2863177392/Ga0436934_04.region003	2863177392	Streptomyces sp. S10-02	PUBLIC	Actinobacteria	Streptomycetales	Streptomycetaceae	Streptomyces
249061	42	2767802081/Ga0162471_1146.region001	2767802081	Streptomyces sp. NRRL WC-3773	PUBLIC	Actinobacteria	Streptomycetales	Streptomycetaceae	Streptomyces
249061	42	2523533599/c00007_G464DRA...region001	2523533599	Alloscardovia omnicolens DSM 21503	PUBLIC	Actinobacteria	Bifidobacteriales	Bifidobacteriaceae	Alloscardovia
249061	42	2600255373/Ga0063696_127.region001	2600255373	Brevibacterium sp. 239c	PUBLIC	Actinobacteria	Micrococcales	Brevibacteriaceae	Brevibacterium
249061	42	2791355425/Ga0308955_1204.region001	2791355425	Streptomyces thermovulgaris NRRL B-12375	PUBLIC	Actinobacteria	Streptomycetales	Streptomycetaceae	Streptomyces
249061	42	2773857948/Ga0150497_111.region001	2773857948	Alloscardovia omnicolens 1173_BLON	PUBLIC	Actinobacteria	Bifidobacteriales	Bifidobacteriaceae	Alloscardovia
249061	42	2513237120/c00016_YWWDRAF...region001	2513237120	Glycomyces tenuis DSM 44171	PUBLIC	Actinobacteria	Glycomycetales	Glycomycetaceae	Glycomyces
249061	42	2872914712/Ga0438816_01.region016	2872914712	Streptomyces cattleya NRRL 8057	PUBLIC	Actinobacteria	Streptomycetales	Streptomycetaceae	Streptomyces
249061	42	2617271191/Ga0055390_1126.region001	2617271191	Corynebacterium jeddahense JCB	PUBLIC	Actinobacteria	Corynebacteriales	Corynebacteriaceae	Corynebacterium
249061	42	2867481428/Ga0437211_43.region001	2867481428	Propioniciclava sinopodophylli KCTC 33808	PUBLIC	Actinobacteria	Propionibacteriales	Propionibacteriaceae	Brevilactibacter
249061	42	2548876818/c00018_O3QDRAF...region001	2548876818	Streptomyces somaliensis DSM 40738	PUBLIC	Actinobacteria	Streptomycetales	Streptomycetaceae	Streptomyces
249061	42	2822736549/Ga0129009_04.region001	2822736549	Alloscardovia omnicolens CMW7705A	PUBLIC	Actinobacteria	Bifidobacteriales	Bifidobacteriaceae	Alloscardovia
249061	42	2868020860/Ga0437100_059.region001	2868020860	Amycolatopsis sp. CA-128772	PUBLIC	Actinobacteria	Pseudonocardiales	Pseudonocardiaceae	Amycolatopsis
249061	42	647533234/NZ_GG770539.region007	647533234	Streptomyces sp. SPB74	PUBLIC	Actinobacteria	Streptomycetales	Streptomycetaceae	Streptomyces
249061	42	2765236062/Ga0206414_136.region001	2765236062	Streptomyces albus O-9.5	PUBLIC	Actinobacteria	Streptomycetales	Streptomycetaceae	Streptomyces
249061	42	2816332113/Ga0264350_11.region005	2816332113	Stackebrandtia endophytica DSM 45928	GEBA	Actinobacteria	Glycomycetales	Glycomycetaceae	Stackebrandtia
249061	42	2765236012/Ga0163502_116.region003	2765236012	Streptomyces roseoverticillatus NRRL B-3500	PUBLIC	Actinobacteria	Streptomycetales	Streptomycetaceae	Streptomyces
249061	42	2541047096/AWSI01000009.region001	2541047096	Alloscardovia omnicolens F0580	PUBLIC	Actinobacteria	Bifidobacteriales	Bifidobacteriaceae	Alloscardovia
249061	42	2775507137/Ga0163401_1279.region001	2775507137	Streptomyces baarnensis NRRL B-2842	PUBLIC	Actinobacteria	Streptomycetales	Streptomycetaceae	Streptomyces
249061	42	2823241805/Ga0316875_02.region001	2823241805	Corynebacterium aurimucosum UMB0043	PUBLIC	Actinobacteria	Corynebacteriales	Corynebacteriaceae	Corynebacterium
249061	42	2866360957/Ga0437452_31.region001	2866360957	Sphaerisporangium sp. LHW63015	PUBLIC	Actinobacteria	Streptosporangiales	Streptosporangiaceae	Sphaerisporangium
249061	42	2767802124/Ga0163456_1021.region001	2767802124	Streptomyces sp. NRRL S-241	PUBLIC	Actinobacteria	Streptomycetales	Streptomycetaceae	Streptomyces
249061	42	2775507125/Ga0162394_1013.region001	2775507125	Streptomyces erythrochromogenes NRRL B-2112	PUBLIC	Actinobacteria	Streptomycetales	Streptomycetaceae	Streptomyces
249061	42	2866435396/Ga0437465_447.region001	2866435396	Streptomyces huasconensis HST28	PUBLIC	Actinobacteria	Streptomycetales	Streptomycetaceae	Streptomyces
249061	42	2811994879/Ga0314661_11.region023	2811994879	Streptomyces sp. SLBN-192	PUBLIC	Actinobacteria	Streptomycetales	Streptomycetaceae	Streptomyces
249061	42	2541047081/CP004370.region012	2541047081	Streptomyces albidoflavus J1074	PUBLIC	Actinobacteria	Streptomycetales	Streptomycetaceae	Streptomyces
249061	42	2861534081/Ga0415310_23.region001	2861534081	Streptomyces paradoxus DSM 43350	GEBA	Actinobacteria	Streptomycetales	Streptomycetaceae	Streptomyces
249061	42	2597489915/c00001_Ga00570...region001	2597489915	Bifidobacterium mongoliense DSM 21395	PUBLIC	Actinobacteria	Bifidobacteriales	Bifidobacteriaceae	Bifidobacterium
249061	42	2511231200/CP003219.region015	2511231200	Streptomyces cattleya DSM 46488	PUBLIC	Actinobacteria	Streptomycetales	Streptomycetaceae	Streptomyces
249061	42	2731957572/Ga0128523_1016.region001	2731957572	Actinomadura formosensis NBRC 14204	PUBLIC	Actinobacteria	Streptosporangiales	Thermomonosporaceae	Actinomadura
249061	42	2872898917/Ga0438869_01.region005	2872898917	Streptomyces sp. 3211	PUBLIC	Actinobacteria	Streptomycetales	Streptomycetaceae	Streptomyces
249061	42	2634166899/Ga0074768_14.region023	2634166899	Amycolatopsis tolypomycina DSM 44544	GEBA	Actinobacteria	Pseudonocardiales	Pseudonocardiaceae	Amycolatopsis
249062	11	2515154202/c00134_B171DRA...region001	2515154202	Salinispora pacifica CNT084	PUBLIC	Actinobacteria	Micromonosporales	Micromonosporaceae	Salinispora
249062	11	2795385473/Ga0310471_125.region001	2795385473	Actinorugispora endophytica DSM 46770	GEBA	Actinobacteria	Streptosporangiales	Nocardiopsaceae	Actinorugispora
249062	11	2554235157/c00025_L943DRA...region001	2554235157	Amycolatopsis orientalis DSM 46075	PUBLIC	Actinobacteria	Pseudonocardiales	Pseudonocardiaceae	Amycolatopsis
249062	11	2775507095/Ga0127035_1047.region001	2775507095	Streptomyces yokosukanensis DSM 40224	PUBLIC	Actinobacteria	Streptomycetales	Streptomycetaceae	Streptomyces
249062	11	2767802081/Ga0162471_1165.region001	2767802081	Streptomyces sp. NRRL WC-3773	PUBLIC	Actinobacteria	Streptomycetales	Streptomycetaceae	Streptomyces
249062	11	2767802081/Ga0162471_1097.region001	2767802081	Streptomyces sp. NRRL WC-3773	PUBLIC	Actinobacteria	Streptomycetales	Streptomycetaceae	Streptomyces
249062	11	2863371048/Ga0436960_08.region002	2863371048	Streptosporangium album DSM 43023	GEBA	Actinobacteria	Streptosporangiales	Streptosporangiaceae	Streptosporangium
249062	11	2866640805/Ga0437513_458.region001	2866640805	Actinomadura bangladeshensis DSM 45347	PUBLIC	Actinobacteria	Streptosporangiales	Thermomonosporaceae	Actinomadura
249062	11	643886002/NZ_ACHJ01000148.region001	643886002	Corynebacterium lipophiloflavum DSM 44291	PUBLIC	Actinobacteria	Corynebacteriales	Corynebacteriaceae	Corynebacterium
249062	11	2857776322/Ga0365502_05.region003	2857776322	Embleya scabrispora NF3	PUBLIC	Actinobacteria	Streptomycetales	Streptomycetaceae	Embleya
249062	11	2518645624/c00117_C589DRA...region001	2518645624	Salinispora tropica CNR699	PUBLIC	Actinobacteria	Micromonosporales	Micromonosporaceae	Salinispora
249063	70	2834914592/Ga0337795_01.region002	2834914592	Acidipropionibacterium virtanenii JS278	PUBLIC	Actinobacteria	Propionibacteriales	Propionibacteriaceae	Acidipropionibacterium
249063	70	2814123413/Ga0146295_183.region001	2814123413	Corynebacterium striatum 542_CAUR	PUBLIC	Actinobacteria	Corynebacteriales	Corynebacteriaceae	Corynebacterium
249063	70	2811995210/Ga0316941_101.region002	2811995210	Actinomyces oris UMB0183	PUBLIC	Actinobacteria	Actinomycetales	Actinomycetaceae	Actinomyces
249063	70	2781126045/Ga0197524_11.region007	2781126045	Plantibacter flavus DSM 14012	GEBA	Actinobacteria	Micrococcales	Microbacteriaceae	Plantibacter
249063	70	2867279638/Ga0437162_01.region001	2867279638	Promicromonosporaceae bacterium CFH 30434	PUBLIC	Actinobacteria	Micrococcales	Promicromonosporaceae	Antribacter
249063	70	2867279638/Ga0437162_17.region001	2867279638	Promicromonosporaceae bacterium CFH 30434	PUBLIC	Actinobacteria	Micrococcales	Promicromonosporaceae	Antribacter
249063	70	2851877514/Ga0335610_01.region010	2851877514	Streptomyces spongiicola HNM0071	PUBLIC	Actinobacteria	Streptomycetales	Streptomycetaceae	Streptomyces
249063	70	2731957597/Ga0128549_1032.region001	2731957597	Nocardiopsis dassonvillei albirubida NBRC 13392	PUBLIC	Actinobacteria	Streptosporangiales	Nocardiopsaceae	Nocardiopsis
249063	70	2785510721/Ga0304813_101.region001	2785510721	Leucobacter luti BIGb0106	PUBLIC	Actinobacteria	Micrococcales	Microbacteriaceae	Leucobacter
249063	70	2871319485/Ga0336218_06.region001	2871319485	Rathayibacter tritici ICMP 2628	PUBLIC	Actinobacteria	Micrococcales	Microbacteriaceae	Rathayibacter
249063	70	2765236020/Ga0166816_1245.region001	2765236020	Streptomyces sp. NRRL F-5122	PUBLIC	Actinobacteria	Streptomycetales	Streptomycetaceae	Streptomyces
249063	70	2593339203/c00001_CCMMD20...region018	2593339203	Streptomyces sp. CCM_MD2014	PUBLIC	Actinobacteria	Streptomycetales	Streptomycetaceae	Streptomyces
249063	70	643348516/NC_011593.region003	643348516	Bifidobacterium longum infantis ATCC 15697	PUBLIC	Actinobacteria	Bifidobacteriales	Bifidobacteriaceae	Bifidobacterium
249063	70	2821108489/Ga0348325_03.region001	2821108489	Curtobacterium pusillum WPL5_2	PUBLIC	Actinobacteria	Micrococcales	Microbacteriaceae	Curtobacterium
249063	70	2865292417/Ga0437340_31.region001	2865292417	Actinomyces oris S64C	PUBLIC	Actinobacteria	Actinomycetales	Actinomycetaceae	Actinomyces
249063	70	2814123422/Ga0150575_1095.region001	2814123422	Corynebacterium striatum 963_CAUR	PUBLIC	Actinobacteria	Corynebacteriales	Corynebacteriaceae	Corynebacterium
249063	70	2751185757/Ga0172993_11.region008	2751185757	Rathayibacter tritici NCPPB 1953	PUBLIC	Actinobacteria	Micrococcales	Microbacteriaceae	Rathayibacter
249063	70	2684622527/Ga0124104_101.region001	2684622527	Corynebacterium striatum BM4687	PUBLIC	Actinobacteria	Corynebacteriales	Corynebacteriaceae	Corynebacterium
249063	70	2844608859/Ga0104595_01.region003	2844608859	Arthrobacter psychrochitiniphilus DSM 23143	GEBA	Actinobacteria	Micrococcales	Micrococcaceae	Arthrobacter
249063	70	2765236004/Ga0163427_1052.region001	2765236004	Streptomyces varsoviensis NRRL ISP-5346	PUBLIC	Actinobacteria	Streptomycetales	Streptomycetaceae	Streptomyces
249063	70	2869088689/Ga0337171_02.region001	2869088689	Cutibacterium humerusii T33958	PUBLIC	Actinobacteria	Propionibacteriales	Propionibacteriaceae	Cutibacterium
249063	70	2862413135/Ga0335689_01.region001	2862413135	Streptomyces rishiriensis NBRC 13407	PUBLIC	Actinobacteria	Streptomycetales	Streptomycetaceae	Streptomyces
249063	70	2795386116/Ga0307689_104.region002	2795386116	Streptomyces sp. BK674	PUBLIC	Actinobacteria	Streptomycetales	Streptomycetaceae	Streptomyces
249063	70	2808606550/Ga0316800_1128.region001	2808606550	Mycobacterium sp. 1554424.7	PUBLIC	Actinobacteria	Corynebacteriales	Mycobacteriaceae	Mycobacterium
249063	70	2708742471/Ga0139020_102.region002	2708742471	Plantibacter flavus VKM Ac-2504	GEBA	Actinobacteria	Micrococcales	Microbacteriaceae	Plantibacter
249063	70	2639762661/Ga0079753_11.region001	2639762661	Leifsonia sp. 21MFCrub1.1	PUBLIC	Actinobacteria	Micrococcales	Microbacteriaceae	Leifsonia
249063	70	2551306672/c00019_C892DRA...region001	2551306672	Nocardiopsis baichengensis YIM 90130	PUBLIC	Actinobacteria	Streptosporangiales	Nocardiopsaceae	Nocardiopsis
249063	70	2811995002/Ga0198648_12.region001	2811995002	Corynebacterium striatum KC-Na-01	PUBLIC	Actinobacteria	Corynebacteriales	Corynebacteriaceae	Corynebacterium
249063	70	2512047052/NZ_AFUR01000001.region001	2512047052	Actinomyces sp. F0384	PUBLIC	Actinobacteria	Actinomycetales	Actinomycetaceae	Actinomyces
249063	70	2857398645/Ga0415213_01.region017	2857398645	Nocardiopsis mwathae DSM 46659	GEBA	Actinobacteria	Streptosporangiales	Nocardiopsaceae	Nocardiopsis
249063	70	2708742470/Ga0139017_13.region002	2708742470	Agreia elymi VKM Ac-1783	GEBA	Actinobacteria	Micrococcales	Microbacteriaceae	Agreia
249063	70	2708742472/Ga0139021_11.region002	2708742472	Plantibacter sp. VKM Ac-1784	GEBA	Actinobacteria	Micrococcales	Microbacteriaceae	Plantibacter
249063	70	2772190741/Ga0163376_1013.region001	2772190741	Dactylosporangium aurantiacum NRRL B-8018	PUBLIC	Actinobacteria	Micromonosporales	Micromonosporaceae	Dactylosporangium
249063	70	2862224959/Ga0365535_026.region001	2862224959	Streptomyces populi A249	PUBLIC	Actinobacteria	Streptomycetales	Streptomycetaceae	Streptomyces
249063	70	2867170651/Ga0437131_31.region002	2867170651	Curtobacterium sp. MCPF17_047	PUBLIC	Actinobacteria	Micrococcales	Microbacteriaceae	Curtobacterium
249063	70	2846098012/Ga0336223_17.region001	2846098012	Rathayibacter iranicus DSM 7484	PUBLIC	Actinobacteria	Micrococcales	Microbacteriaceae	Rathayibacter
249063	70	2627854274/Ga0069327_11.region003	2627854274	Bifidobacterium kashiwanohense PV20-2	PUBLIC	Actinobacteria	Bifidobacteriales	Bifidobacteriaceae	Bifidobacterium
249063	70	2503754041/c00145_UCD399_...region001	2503754041	Bifidobacterium longum suis UCD399	PUBLIC	Actinobacteria	Bifidobacteriales	Bifidobacteriaceae	Bifidobacterium
249063	70	2765236014/Ga0163503_1081.region001	2765236014	Streptomyces varsoviensis NRRL B-3589	PUBLIC	Actinobacteria	Streptomycetales	Streptomycetaceae	Streptomyces
249063	70	2862739142/Ga0396088_124.region001	2862739142	Streptomyces sp. SM10	PUBLIC	Actinobacteria	Streptomycetales	Streptomycetaceae	Streptomyces
249063	70	2865185670/Ga0437322_03.region001	2865185670	Corynebacterium lowii NML 130206	PUBLIC	Actinobacteria	Corynebacteriales	Corynebacteriaceae	Corynebacterium
249063	70	2767802120/Ga0163458_1028.region001	2767802120	Streptomyces sp. NRRL S-237	PUBLIC	Actinobacteria	Streptomycetales	Streptomycetaceae	Streptomyces
249063	70	2531839621/AFAM01000017.region001	2531839621	Cutibacterium humerusii P08	PUBLIC	Actinobacteria	Propionibacteriales	Propionibacteriaceae	Cutibacterium
249063	70	2541046990/ASEP01000006.region001	2541046990	Nocardioides sp. CF8	PUBLIC	Actinobacteria	Propionibacteriales	Nocardioidaceae	Nocardioides
249063	70	2788500610/Ga0302532_12.region001	2788500610	Actinomyces sp. oral taxon 897 F0631	PUBLIC	Actinobacteria	Actinomycetales	Actinomycetaceae	Actinomyces
249063	70	2814123412/Ga0146225_1058.region001	2814123412	Corynebacterium striatum 797_CAUR	PUBLIC	Actinobacteria	Corynebacteriales	Corynebacteriaceae	Corynebacterium
249063	70	2867184510/Ga0437135_33.region002	2867184510	Curtobacterium sp. MCPF17_001	PUBLIC	Actinobacteria	Micrococcales	Microbacteriaceae	Curtobacterium
249063	70	2821608217/Ga0372474_01.region003	2821608217	Curtobacterium flaccumfaciens WW7	PUBLIC	Actinobacteria	Micrococcales	Microbacteriaceae	Curtobacterium
249063	70	2814123423/Ga0150576_1036.region001	2814123423	Corynebacterium striatum 962_CAUR	PUBLIC	Actinobacteria	Corynebacteriales	Corynebacteriaceae	Corynebacterium
249063	70	2811994997/Ga0194104_11.region001	2811994997	Parascardovia denticolens JCM 12538	PUBLIC	Actinobacteria	Bifidobacteriales	Bifidobacteriaceae	Parascardovia
249063	70	2503754040/c00179_UCD398_...region001	2503754040	Bifidobacterium longum suis UCD398	PUBLIC	Actinobacteria	Bifidobacteriales	Bifidobacteriaceae	Bifidobacterium
249063	70	2811995069/Ga0263790_11.region001	2811995069	Corynebacterium striatum 216	PUBLIC	Actinobacteria	Corynebacteriales	Corynebacteriaceae	Corynebacterium
249063	70	2865471781/Ga0437342_05.region001	2865471781	Actinomyces oris P6N	PUBLIC	Actinobacteria	Actinomycetales	Actinomycetaceae	Actinomyces
249063	70	2608642100/Ga0059092_123.region001	2608642100	Actinomyces ruminicola KPR-7B	PUBLIC	Actinobacteria	Actinomycetales	Actinomycetaceae	Actinomyces
249063	70	2690315995/Ga0112849_1018.region001	2690315995	Streptomyces turgidiscabies T45	PUBLIC	Actinobacteria	Streptomycetales	Streptomycetaceae	Streptomyces
249063	70	2545824564/c00001_K415DRA...region002	2545824564	Cellulomonas sp. KRMCY2	PUBLIC	Actinobacteria	Micrococcales	Cellulomonadaceae	Cellulomonas
249063	70	2639762526/Ga0079761_117.region001	2639762526	Leifsonia sp. CL147	PUBLIC	Actinobacteria	Micrococcales	Microbacteriaceae	Leifsonia
249063	70	2690315770/Ga0124796_13.region002	2690315770	Corynebacterium oculi NML 130210	PUBLIC	Actinobacteria	Corynebacteriales	Corynebacteriaceae	Corynebacterium
249063	70	2866268577/Ga0437118_37.region001	2866268577	Arthrobacter psychrochitiniphilus GP3	PUBLIC	Actinobacteria	Micrococcales	Micrococcaceae	Arthrobacter
249063	70	2856748738/Ga0365554_42.region001	2856748738	Lentzea terrae NEAU-LZS 42	PUBLIC	Actinobacteria	Pseudonocardiales	Pseudonocardiaceae	Lentzea
249063	70	2531839422/ADZU01000019.region001	2531839422	Cutibacterium humerusii HL044PA1	PUBLIC	Actinobacteria	Propionibacteriales	Propionibacteriaceae	Cutibacterium
249063	70	2811995199/Ga0317298_11.region001	2811995199	Corynebacterium striatum NCTC 9755	PUBLIC	Actinobacteria	Corynebacteriales	Corynebacteriaceae	Corynebacterium
249063	70	2811995065/Ga0263279_11.region001	2811995065	Corynebacterium striatum 215	PUBLIC	Actinobacteria	Corynebacteriales	Corynebacteriaceae	Corynebacterium
249063	70	2868648879/Ga0336224_45.region001	2868648879	Rathayibacter iranicus TRS5	PUBLIC	Actinobacteria	Micrococcales	Microbacteriaceae	Rathayibacter
249063	70	2868341554/Ga0437280_03.region001	2868341554	Cryobacterium sp. Sr39	PUBLIC	Actinobacteria	Micrococcales	Microbacteriaceae	Cryobacterium
249063	70	2718217930/Ga0174983_12.region001	2718217930	Propionibacterium sp. oral taxon 193 F0672	PUBLIC	Actinobacteria	Propionibacteriales	Propionibacteriaceae	Propionibacterium
249063	70	2870806736/Ga0415212_01.region015	2870806736	Nocardiopsis terrae DSM 45157	GEBA	Actinobacteria	Streptosporangiales	Nocardiopsaceae	Nocardiopsis
249063	70	2855286858/Ga0337310_03.region001	2855286858	Nocardioides allogilvus KCTC 49020	PUBLIC	Actinobacteria	Propionibacteriales	Nocardioidaceae	Nocardioides
249063	70	2767802023/Ga0162451_1031.region001	2767802023	Streptomyces sp. NRRL S-1824	PUBLIC	Actinobacteria	Streptomycetales	Streptomycetaceae	Streptomyces
249063	70	647533193/NZ_GG770320.region001	647533193	Parascardovia denticolens F0305	PUBLIC	Actinobacteria	Bifidobacteriales	Bifidobacteriaceae	Parascardovia
249064	82	2630968572/Ga0045900_13.region026	2630968572	Streptomyces flavogriseus IAF 45 CD, ATCC 33331	PUBLIC	Actinobacteria	Streptomycetales	Streptomycetaceae	Streptomyces
249064	82	2765236019/Ga0166812_1058.region001	2765236019	Streptomyces sp. NRRL F-4489	PUBLIC	Actinobacteria	Streptomycetales	Streptomycetaceae	Streptomyces
249064	82	2765235983/Ga0162415_1129.region001	2765235983	Streptomyces sp. NRRL S-378	PUBLIC	Actinobacteria	Streptomycetales	Streptomycetaceae	Streptomyces
249064	82	2619619003/Ga0074206_1014.region002	2619619003	Frankia sp. CpI1-P	PUBLIC	Actinobacteria	Frankiales	Frankiaceae	Frankia
249064	82	2863231158/Ga0436941_44.region001	2863231158	Streptomyces spectabilis CECT 3146	GEBA	Actinobacteria	Streptomycetales	Streptomycetaceae	Streptomyces
249064	82	2863231158/Ga0436941_86.region001	2863231158	Streptomyces spectabilis CECT 3146	GEBA	Actinobacteria	Streptomycetales	Streptomycetaceae	Streptomyces
249064	82	2765236028/Ga0163539_1058.region001	2765236028	Streptomyces sp. NRRL F-6131	PUBLIC	Actinobacteria	Streptomycetales	Streptomycetaceae	Streptomyces
249064	82	2767802090/Ga0161548_1035.region001	2767802090	Streptomyces sp. NRRL S-4	PUBLIC	Actinobacteria	Streptomycetales	Streptomycetaceae	Streptomyces
249064	82	2765236009/Ga0161558_1054.region001	2765236009	Kitasatospora aureofaciens NRRL B-2658	PUBLIC	Actinobacteria	Streptomycetales	Streptomycetaceae	Kitasatospora
249064	82	2765236030/Ga0163360_114.region001	2765236030	Streptomyces fulvoviridis NRRL ISP-5210	PUBLIC	Actinobacteria	Streptomycetales	Streptomycetaceae	Streptomyces
249064	82	2791355431/Ga0308703_1029.region001	2791355431	Streptomyces mutomycini NRRL B-65393	PUBLIC	Actinobacteria	Streptomycetales	Streptomycetaceae	Streptomyces
249064	82	2772190708/Ga0163359_1016.region001	2772190708	Streptomyces atroolivaceus NRRL ISP-5137	PUBLIC	Actinobacteria	Streptomycetales	Streptomycetaceae	Streptomyces
249064	82	2816332567/Ga0162414_1112.region001	2816332567	Streptomyces rimosus rimosus NRRL WC-3560	PUBLIC	Actinobacteria	Streptomycetales	Streptomycetaceae	Streptomyces
249064	82	2868126598/Ga0436984_147.region001	2868126598	Saccharothrix sp. NRRL B-16348	PUBLIC	Actinobacteria	Pseudonocardiales	Pseudonocardiaceae	Saccharothrix
249064	82	2775507095/Ga0127035_1003.region001	2775507095	Streptomyces yokosukanensis DSM 40224	PUBLIC	Actinobacteria	Streptomycetales	Streptomycetaceae	Streptomyces
249064	82	2791355415/Ga0308705_1409.region001	2791355415	Streptomyces lushanensis NRRL B-24994	PUBLIC	Actinobacteria	Streptomycetales	Streptomycetaceae	Streptomyces
249064	82	2767802080/Ga0162472_1182.region001	2767802080	Streptomyces sp. NRRL B-1347	PUBLIC	Actinobacteria	Streptomycetales	Streptomycetaceae	Streptomyces
249064	82	2767802080/Ga0162472_1118.region001	2767802080	Streptomyces sp. NRRL B-1347	PUBLIC	Actinobacteria	Streptomycetales	Streptomycetaceae	Streptomyces
249064	82	2767802080/Ga0162472_1189.region001	2767802080	Streptomyces sp. NRRL B-1347	PUBLIC	Actinobacteria	Streptomycetales	Streptomycetaceae	Streptomyces
249064	82	2767802080/Ga0162472_1205.region001	2767802080	Streptomyces sp. NRRL B-1347	PUBLIC	Actinobacteria	Streptomycetales	Streptomycetaceae	Streptomyces
249064	82	2671180027/Ga0105839_109.region001	2671180027	Streptomyces microflavus CG 893	PUBLIC	Actinobacteria	Streptomycetales	Streptomycetaceae	Streptomyces
249064	82	2511231086/NC_016109.region041	2511231086	Kitasatospora setae KM-6054, NBRC 14216	PUBLIC	Actinobacteria	Streptomycetales	Streptomycetaceae	Kitasatospora
249064	82	2511231086/NC_016109.region001	2511231086	Kitasatospora setae KM-6054, NBRC 14216	PUBLIC	Actinobacteria	Streptomycetales	Streptomycetaceae	Kitasatospora
249064	82	2856912112/Ga0396306_76.region002	2856912112	Amycolatopsis sp. WAC 04182	PUBLIC	Actinobacteria	Pseudonocardiales	Pseudonocardiaceae	Amycolatopsis
249064	82	2513237109/c00012_YW5DRAF...region001	2513237109	Streptomyces sp. Ncost-T6T-1	PUBLIC	Actinobacteria	Streptomycetales	Streptomycetaceae	Streptomyces
249064	82	2515154100/c00046_B073DRA...region001	2515154100	Streptomyces sp. MspMP-M5	PUBLIC	Actinobacteria	Streptomycetales	Streptomycetaceae	Streptomyces
249064	82	2515154100/c00099_B073DRA...region001	2515154100	Streptomyces sp. MspMP-M5	PUBLIC	Actinobacteria	Streptomycetales	Streptomycetaceae	Streptomyces
249064	82	2773857897/Ga0225931_11.region015	2773857897	Nocardiopsis gilva YIM 90087	PUBLIC	Actinobacteria	Streptosporangiales	Nocardiopsaceae	Nocardiopsis
249064	82	2576861650/AVCN01000321.region001	2576861650	Saccharopolyspora erythraea D	PUBLIC	Actinobacteria	Pseudonocardiales	Pseudonocardiaceae	Saccharopolyspora
249064	82	2554235470/c00199_D450DRA...region002	2554235470	Nocardiopsis halophila DSM 44494	PUBLIC	Actinobacteria	Streptosporangiales	Nocardiopsaceae	Nocardiopsis
249064	82	2524614581/c00008_K379DRA...region003	2524614581	Streptomyces sp. DpondAA-B6	PUBLIC	Actinobacteria	Streptomycetales	Streptomycetaceae	Streptomyces
249064	82	2687453738/contig_9.region001	2687453738	Frankia sp. EUN1h	PUBLIC	Actinobacteria	Frankiales	Frankiaceae	Frankia
249064	82	2844244140/Ga0337237_050.region001	2844244140	Amycolatopsis ruanii 49.3e	PUBLIC	Actinobacteria	Pseudonocardiales	Pseudonocardiaceae	Amycolatopsis
249064	82	2791355425/Ga0308955_1015.region001	2791355425	Streptomyces thermovulgaris NRRL B-12375	PUBLIC	Actinobacteria	Streptomycetales	Streptomycetaceae	Streptomyces
249064	82	2816332348/Ga0132769_1054.region001	2816332348	Streptomyces avermitilis DSM 46492	PUBLIC	Actinobacteria	Streptomycetales	Streptomycetaceae	Streptomyces
249064	82	2866347563/Ga0437450_054.region001	2866347563	Allorhizocola rhizosphaerae CPCC 204380	PUBLIC	Actinobacteria	Micromonosporales	Micromonosporaceae	Allorhizocola
249064	82	2811995169/Ga0308922_1218.region001	2811995169	Streptomyces vinaceus NRRL B-1733	PUBLIC	Actinobacteria	Streptomycetales	Streptomycetaceae	Streptomyces
249064	82	2856081226/Ga0338959_309.region001	2856081226	Nocardia seriolae HSY-NS02	PUBLIC	Actinobacteria	Corynebacteriales	Nocardiaceae	Nocardia
249064	82	2619618881/Ga0074159_106.region002	2619618881	Frankia sp. ACN1ag	PUBLIC	Actinobacteria	Frankiales	Frankiaceae	Frankia
249064	82	2767802074/Ga0163548_1026.region001	2767802074	Streptomyces sp. NRRL F-5193	PUBLIC	Actinobacteria	Streptomycetales	Streptomycetaceae	Streptomyces
249064	82	2862567261/Ga0343830_397.region001	2862567261	Streptomyces corynorhini AC230	PUBLIC	Actinobacteria	Streptomycetales	Streptomycetaceae	Streptomyces
249064	82	2687453743/contig_174.region001	2687453743	Frankia sp. Cc1.17	PUBLIC	Actinobacteria	Frankiales	Frankiaceae	Frankia
249064	82	2545824682/AOHO01000069.region002	2545824682	Amycolatopsis decaplanina DSM 44594	PUBLIC	Actinobacteria	Pseudonocardiales	Pseudonocardiaceae	Amycolatopsis
249064	82	2816332581/Ga0163353_1083.region001	2816332581	Streptomyces rimosus rimosus NRRL B-16073	PUBLIC	Actinobacteria	Streptomycetales	Streptomycetaceae	Streptomyces
249064	82	2744054873/Ga0133189_1028.region001	2744054873	Streptomyces sp. FXJ1.172	PUBLIC	Actinobacteria	Streptomycetales	Streptomycetaceae	Streptomyces
249064	82	2551306166/c00269_NoneDRA...region001	2551306166	Nocardia tenerifensis NBRC 101015	PUBLIC	Actinobacteria	Corynebacteriales	Nocardiaceae	Nocardia
249064	82	2509887025/FraQA3DRAFT_FQA.region023	2509887025	Frankia sp. QA3	PUBLIC	Actinobacteria	Frankiales	Frankiaceae	Frankia
249064	82	2772190774/Ga0163397_1074.region001	2772190774	Microbispora rosea nonnitritogenes NRRL B-2631	PUBLIC	Actinobacteria	Streptosporangiales	Streptosporangiaceae	Microbispora
249064	82	2627854128/Ga0069239_1053.region001	2627854128	Streptomonospora alba YIM 90003	PUBLIC	Actinobacteria	Streptosporangiales	Nocardiopsaceae	Streptomonospora
249064	82	2687453737/contig_226.region001	2687453737	Frankia sp. BMG5.36	PUBLIC	Actinobacteria	Frankiales	Frankiaceae	Frankia
249064	82	2515154095/c00018_B046DRA...region001	2515154095	Streptomyces sp. LamerLS-316	PUBLIC	Actinobacteria	Streptomycetales	Streptomycetaceae	Streptomyces
249064	82	2634166484/Ga0077416_1625.region001	2634166484	Streptomyces odonnellii NRRL B-24891	PUBLIC	Actinobacteria	Streptomycetales	Streptomycetaceae	Streptomyces
249064	82	2634166484/Ga0077416_1164.region001	2634166484	Streptomyces odonnellii NRRL B-24891	PUBLIC	Actinobacteria	Streptomycetales	Streptomycetaceae	Streptomyces
249064	82	2634166484/Ga0077416_1393.region001	2634166484	Streptomyces odonnellii NRRL B-24891	PUBLIC	Actinobacteria	Streptomycetales	Streptomycetaceae	Streptomyces
249064	82	2700989114/Ga0077834_1045.region001	2700989114	Frankia coriariae BMG5.1	PUBLIC	Actinobacteria	Frankiales	Frankiaceae	Frankia
249064	82	2773857933/Ga0248419_153.region001	2773857933	Frankia sp. BMG5.30	PUBLIC	Actinobacteria	Frankiales	Frankiaceae	Frankia
249064	82	2852635781/Ga0401617_53.region001	2852635781	Streptomyces sp. AK010	PUBLIC	Actinobacteria	Streptomycetales	Streptomycetaceae	Streptomyces
249064	82	2862739142/Ga0396088_103.region001	2862739142	Streptomyces sp. SM10	PUBLIC	Actinobacteria	Streptomycetales	Streptomycetaceae	Streptomyces
249064	82	2862553101/Ga0343681_01.region018	2862553101	Streptomyces sp. QL37	PUBLIC	Actinobacteria	Streptomycetales	Streptomycetaceae	Streptomyces
249064	82	2862207470/Ga0365528_033.region001	2862207470	Streptomyces griseocarneus 132	PUBLIC	Actinobacteria	Streptomycetales	Streptomycetaceae	Streptomyces
249064	82	2839801896/Ga0336955_138.region001	2839801896	Microbispora sp. GKU 823	PUBLIC	Actinobacteria	Streptosporangiales	Streptosporangiaceae	Microbispora
249064	82	2858322649/Ga0396300_30.region001	2858322649	Amycolatopsis sp. WAC 01375	PUBLIC	Actinobacteria	Pseudonocardiales	Pseudonocardiaceae	Amycolatopsis
249064	82	2862344548/Ga0163483_077.region001	2862344548	Streptomyces griseus griseus NRRL B-2621	PUBLIC	Actinobacteria	Streptomycetales	Streptomycetaceae	Streptomyces
249064	82	2721755846/Ga0070137_11.region006	2721755846	Streptomyces sp. OK228	PUBLIC	Actinobacteria	Streptomycetales	Streptomycetaceae	Streptomyces
249064	82	2773857982/Ga0162375_113.region001	2773857982	Streptomyces olivaceus NRRL B-1125	PUBLIC	Actinobacteria	Streptomycetales	Streptomycetaceae	Streptomyces
249064	82	2609460021/Ga0062120_145.region001	2609460021	Streptomyces avermitilis MA-4680, NBRC 14893	PUBLIC	Actinobacteria	Streptomycetales	Streptomycetaceae	Streptomyces
249064	82	2856781440/Ga0338226_62.region001	2856781440	Saccharothrix sp. ALI-22-I	PUBLIC	Actinobacteria	Pseudonocardiales	Pseudonocardiaceae	Saccharothrix
249064	82	2537561976/AOHP01000131.region001	2537561976	Streptomyces gancidicus BKS 13-15	PUBLIC	Actinobacteria	Streptomycetales	Streptomycetaceae	Streptomyces
249064	82	2873459399/Ga0415177_04.region005	2873459399	Amycolatopsis roodepoortensis DSM 46661	GEBA	Actinobacteria	Pseudonocardiales	Pseudonocardiaceae	Amycolatopsis
249064	82	2630968289/Ga0074782_12.region013	2630968289	Amycolatopsis sulphurea DSM 46092	GEBA	Actinobacteria	Pseudonocardiales	Pseudonocardiaceae	Amycolatopsis
249064	82	2845838682/Ga0417310_01.region001	2845838682	Streptomonospora sp. M2	PUBLIC	Actinobacteria	Streptosporangiales	Nocardiopsaceae	Streptomonospora
249064	82	2537561865/AORZ01000192.region001	2537561865	Streptomyces mobaraensis NBRC 13819	PUBLIC	Actinobacteria	Streptomycetales	Streptomycetaceae	Streptomyces
249064	82	2700989322/Ga0109287_100243.region001	2700989322	Mycobacterium tuberculosis 401416	PUBLIC	Actinobacteria	Corynebacteriales	Mycobacteriaceae	Mycobacterium
249064	82	2561511190/CP003990.region017	2561511190	Streptomyces sp. PAMC26508	PUBLIC	Actinobacteria	Streptomycetales	Streptomycetaceae	Streptomyces
249064	82	2775507102/Ga0132301_1016.region002	2775507102	Streptomyces azureus ATCC 14921	PUBLIC	Actinobacteria	Streptomycetales	Streptomycetaceae	Streptomyces
249064	82	2865876641/Ga0437076_476.region001	2865876641	Crossiella equi NRRL B-24104	PUBLIC	Actinobacteria	Pseudonocardiales	Pseudonocardiaceae	Crossiella
249064	82	2554235102/c00052_L324DRA...region003	2554235102	Amycolatopsis orientalis DSM 40040	PUBLIC	Actinobacteria	Pseudonocardiales	Pseudonocardiaceae	Amycolatopsis
249064	82	2515154205/c00039_B121DRA...region001	2515154205	Streptomyces sp. CNH099	PUBLIC	Actinobacteria	Streptomycetales	Streptomycetaceae	Streptomyces
249064	82	2767802094/Ga0163403_1050.region001	2767802094	Streptomyces katrae NRRL B-16271	PUBLIC	Actinobacteria	Streptomycetales	Streptomycetaceae	Streptomyces
249064	82	2872898917/Ga0438869_02.region003	2872898917	Streptomyces sp. 3211	PUBLIC	Actinobacteria	Streptomycetales	Streptomycetaceae	Streptomyces
249064	82	2675903132/Ga0104468_144.region001	2675903132	Lentzea jiangxiensis CGMCC 4.6609	GEBA	Actinobacteria	Pseudonocardiales	Pseudonocardiaceae	Lentzea
249064	82	2675903132/Ga0104468_155.region001	2675903132	Lentzea jiangxiensis CGMCC 4.6609	GEBA	Actinobacteria	Pseudonocardiales	Pseudonocardiaceae	Lentzea
249065	31	2517093007/c00013_B207DRA...region001	2517093007	Frankia elaeagni BMG5.12	PUBLIC	Actinobacteria	Frankiales	Frankiaceae	Frankia
249065	31	2757320863/Ga0226484_11.region002	2757320863	Gordonibacter sp. Marseille-P2775	PUBLIC	Coriobacteriia	Eggerthellales	Eggerthellaceae	Gordonibacter
249065	31	2524614536/c00030_K323DRA...region001	2524614536	Glaciibacter superstes DSM 21135	PUBLIC	Actinobacteria	Micrococcales	Microbacteriaceae	Glaciibacter
249065	31	2515154143/c00038_A37UDRA...region001	2515154143	Sciscionella marina DSM 45152	PUBLIC	Actinobacteria	Pseudonocardiales	Pseudonocardiaceae	Sciscionella
249065	31	651053061/CP002593.region007	651053061	Pseudonocardia dioxanivorans CB1190	PUBLIC	Actinobacteria	Pseudonocardiales	Pseudonocardiaceae	Pseudonocardia
249065	31	2839380543/Ga0338813_12.region001	2839380543	Eggerthella lenta TF05-26B-4	PUBLIC	Coriobacteriia	Eggerthellales	Eggerthellaceae	Eggerthella
249065	31	2837621453/Ga0339769_25.region001	2837621453	Olsenella sp. AM30-3LB	PUBLIC	Coriobacteriia	Coriobacteriales	Atopobiaceae	Olsenella
249065	31	651324028/NZ_AEXR01000016.region001	651324028	Eggerthella sp. HGA1	PUBLIC	Coriobacteriia	Eggerthellales	Eggerthellaceae	Eggerthella
249065	31	2687453738/contig_24.region001	2687453738	Frankia sp. EUN1h	PUBLIC	Actinobacteria	Frankiales	Frankiaceae	Frankia
249065	31	2791355006/Ga0308513_12.region001	2791355006	Eggerthella timonensis Marseille-P3135	PUBLIC	Coriobacteriia	Eggerthellales	Eggerthellaceae	Eggerthella
249065	31	2684623035/contig_24.region001	2684623035	Frankia sp. NRRL B-16219	PUBLIC	Actinobacteria	Frankiales	Frankiaceae	Frankia
249065	31	2687453743/contig_1.region001	2687453743	Frankia sp. Cc1.17	PUBLIC	Actinobacteria	Frankiales	Frankiaceae	Frankia
249065	31	2687453737/contig_59.region002	2687453737	Frankia sp. BMG5.36	PUBLIC	Actinobacteria	Frankiales	Frankiaceae	Frankia
249065	31	2508501039/FrCN3DRAFT_FCB.2.region003	2508501039	Frankia saprophytica CN3	PUBLIC	Actinobacteria	Frankiales	Frankiaceae	Frankia
249065	31	2619619289/Ga0068590_1034.region001	2619619289	Eggerthella lenta 1_1_60AFAA	PUBLIC	Coriobacteriia	Eggerthellales	Eggerthellaceae	Eggerthella
249065	31	2831391350/Ga0365539_06.region001	2831391350	Enteroscipio rubneri ResAG-96	PUBLIC	Coriobacteriia	Eggerthellales	Eggerthellaceae	Enteroscipio
249065	31	2563367077/c00161_NoneDRA...region001	2563367077	Nocardia aobensis NBRC 100429	PUBLIC	Actinobacteria	Corynebacteriales	Nocardiaceae	Nocardia
249065	31	649989930/NZ_ACWN01000070.region001	649989930	Eggerthella sp. 1_3_56FAA	PUBLIC	Coriobacteriia	Eggerthellales	Eggerthellaceae	Eggerthella
249065	31	2840377563/Ga0366608_29.region001	2840377563	Cryobacterium tepidiphilum NEAU-85	PUBLIC	Actinobacteria	Micrococcales	Microbacteriaceae	Cryobacterium
249065	31	2856905215/Ga0365520_431.region001	2856905215	Frankia canadensis ERS2037738	PUBLIC	Actinobacteria	Frankiales	Frankiaceae	Frankia
249065	31	2675902999/Ga0127514_1015.region002	2675902999	Frankia asymbiotica NRRL B-16386	PUBLIC	Actinobacteria	Frankiales	Frankiaceae	Frankia
249065	31	2824317532/Ga0372379_29.region001	2824317532	Actinoplanes campanulatus CECT 3287	GEBA	Actinobacteria	Micromonosporales	Micromonosporaceae	Actinoplanes
249065	31	2799112255/Ga0310562_115.region001	2799112255	Kribbella orskensis VKM Ac-2538	GEBA	Actinobacteria	Propionibacteriales	Nocardioidaceae	Kribbella
249065	31	2515154087/c00024_B056DRA...region001	2515154087	Frankia discariae BCU110501	PUBLIC	Actinobacteria	Frankiales	Frankiaceae	Frankia
249065	31	2773858033/Ga0198543_11.region002	2773858033	Eggerthella lenta C592	PUBLIC	Coriobacteriia	Eggerthellales	Eggerthellaceae	Eggerthella
249065	31	2868334692/Ga0437278_080.region001	2868334692	Cryobacterium sp. Hh4	PUBLIC	Actinobacteria	Micrococcales	Microbacteriaceae	Cryobacterium
249065	31	2868414173/Ga0437301_058.region001	2868414173	Pseudonocardia sp. N23	PUBLIC	Actinobacteria	Pseudonocardiales	Pseudonocardiaceae	Pseudonocardia
249065	31	2802429610/Ga0307772_1109.region001	2802429610	Pseudonocardia dioxanivorans BERK-1	PUBLIC	Actinobacteria	Pseudonocardiales	Pseudonocardiaceae	Pseudonocardia
249065	31	2634166352/Ga0074812_108.region001	2634166352	Frankia irregularis DSM 45899	GEBA	Actinobacteria	Frankiales	Frankiaceae	Frankia
249065	31	641228492/NC_009921.region006	641228492	Frankia sp. EAN1pec	PUBLIC	Actinobacteria	Frankiales	Frankiaceae	Frankia
249065	31	2799112254/Ga0310560_116.region001	2799112254	Kribbella mordoviensis VKM Ac-2500	GEBA	Actinobacteria	Propionibacteriales	Nocardioidaceae	Kribbella
249066	6	2597490256/c00012_Ga00575...region001	2597490256	Bifidobacterium catenulatum kashiwanohense JCM 15439, DSM 21854	PUBLIC	Actinobacteria	Bifidobacteriales	Bifidobacteriaceae	Bifidobacterium
249066	6	2861978395/Ga0344570_11.region001	2861978395	Microbacterium sp. YJYP303	PUBLIC	Actinobacteria	Micrococcales	Microbacteriaceae	Microbacterium
249066	6	2861975377/Ga0344569_13.region001	2861975377	Microbacterium sp. YZYP518	PUBLIC	Actinobacteria	Micrococcales	Microbacteriaceae	Microbacterium
249066	6	2839801896/Ga0336955_059.region001	2839801896	Microbispora sp. GKU 823	PUBLIC	Actinobacteria	Streptosporangiales	Streptosporangiaceae	Microbispora
249066	6	2524614580/c00022_K377DRA...region001	2524614580	Streptomyces sp. PsTaAH-137	PUBLIC	Actinobacteria	Streptomycetales	Streptomycetaceae	Streptomyces
249066	6	2528768220/c00027_H504DRA...region001	2528768220	Actinokineospora inagensis DSM 44258	PUBLIC	Actinobacteria	Pseudonocardiales	Pseudonocardiaceae	Actinokineospora
249067	7	2765236021/Ga0161528_1213.region001	2765236021	Streptomyces sp. MMG1064	PUBLIC	Actinobacteria	Streptomycetales	Streptomycetaceae	Streptomyces
249067	7	2863307210/Ga0436951_19.region001	2863307210	Streptomyces zagrosensis CECT 8305	GEBA	Actinobacteria	Streptomycetales	Streptomycetaceae	Streptomyces
249067	7	2767802034/Ga0161521_1012.region001	2767802034	Streptomyces sp. XY58	PUBLIC	Actinobacteria	Streptomycetales	Streptomycetaceae	Streptomyces
249067	7	2867768968/Ga0436994_29.region001	2867768968	Streptomyces sp. CB02366	PUBLIC	Actinobacteria	Streptomycetales	Streptomycetaceae	Streptomyces
249067	7	2700989322/Ga0109287_100192.region001	2700989322	Mycobacterium tuberculosis 401416	PUBLIC	Actinobacteria	Corynebacteriales	Mycobacteriaceae	Mycobacterium
249067	7	2866517451/Ga0437483_032.region001	2866517451	Streptomyces sp. WAC00469	PUBLIC	Actinobacteria	Streptomycetales	Streptomycetaceae	Streptomyces
249067	7	2619619031/Ga0064096_101.region004	2619619031	Actinopolyspora xinjiangensis DSM 46732	GEBA	Actinobacteria	Actinopolysporales	Actinopolysporaceae	Actinopolyspora
249068	2	2862224959/Ga0365535_050.region001	2862224959	Streptomyces populi A249	PUBLIC	Actinobacteria	Streptomycetales	Streptomycetaceae	Streptomyces
249068	2	2808606448/Ga0314643_11.region014	2808606448	Streptomyces sp. SLBN-109	PUBLIC	Actinobacteria	Streptomycetales	Streptomycetaceae	Streptomyces
249069	8	646311951/NC_013715.region001	646311951	Rothia mucilaginosa DY-18	PUBLIC	Actinobacteria	Micrococcales	Micrococcaceae	Rothia
249069	8	2825616118/Ga0316900_02.region002	2825616118	Rothia dentocariosa UMB0083	PUBLIC	Actinobacteria	Micrococcales	Micrococcaceae	Rothia
249069	8	2865633782/Ga0437037_07.region003	2865633782	Rothia sp. HMSC061D12	PUBLIC	Actinobacteria	Micrococcales	Micrococcaceae	Rothia
249069	8	2823339794/Ga0150842_01.region001	2823339794	Rothia mucilaginosa 207_RMUC	PUBLIC	Actinobacteria	Micrococcales	Micrococcaceae	Rothia
249069	8	2850258467/Ga0337172_35.region002	2850258467	Rothia dentocariosa OG2-2	PUBLIC	Actinobacteria	Micrococcales	Micrococcaceae	Rothia
249069	8	2834805264/Ga0337006_07.region001	2834805264	Rothia dentocariosa OG2-1	PUBLIC	Actinobacteria	Micrococcales	Micrococcaceae	Rothia
249069	8	2823350582/Ga0150869_16.region001	2823350582	Rothia mucilaginosa 138_RMUC	PUBLIC	Actinobacteria	Micrococcales	Micrococcaceae	Rothia
249069	8	2823332118/Ga0150793_058.region001	2823332118	Rothia mucilaginosa 329_RMUC	PUBLIC	Actinobacteria	Micrococcales	Micrococcaceae	Rothia
249070	6	2866601643/Ga0437503_06.region001	2866601643	Nocardioides iriomotensis NBRC 105384	PUBLIC	Actinobacteria	Propionibacteriales	Nocardioidaceae	Nocardioides
249070	6	2861998357/Ga0338225_04.region001	2861998357	Microbacterium sp. CSI-V	PUBLIC	Actinobacteria	Micrococcales	Microbacteriaceae	Microbacterium
249070	6	2731639183/Ga0181017_101.region001	2731639183	Compostimonas suwonensis DSM 25625	GEBA	Actinobacteria	Micrococcales	Microbacteriaceae	Compostimonas
249070	6	2671180261/Ga0112798_104.region002	2671180261	Demequina salsinemoris NBRC 105323	PUBLIC	Actinobacteria	Micrococcales	Demequinaceae	Demequina
249070	6	2627854274/Ga0069327_11.region002	2627854274	Bifidobacterium kashiwanohense PV20-2	PUBLIC	Actinobacteria	Bifidobacteriales	Bifidobacteriaceae	Bifidobacterium
249070	6	2791354798/Ga0268619_113.region001	2791354798	Arthrobacter sp. MYb227	PUBLIC	Actinobacteria	Micrococcales	Micrococcaceae	Arthrobacter
249071	27	2558860422/AXMF01000003.region002	2558860422	Propionibacterium sp. KPL2005	PUBLIC	Actinobacteria	Propionibacteriales	Propionibacteriaceae	Propionibacterium
249071	27	2872861354/Ga0438864_01.region017	2872861354	Streptomyces gilvosporeus F607	PUBLIC	Actinobacteria	Streptomycetales	Streptomycetaceae	Streptomyces
249071	27	2602041614/Ga0038686_1234.region001	2602041614	Cutibacterium avidum TM16	PUBLIC	Actinobacteria	Propionibacteriales	Propionibacteriaceae	Cutibacterium
249071	27	2645728100/Ga0098755_14.region001	2645728100	Microbacterium sp. GCS4	PUBLIC	Actinobacteria	Micrococcales	Microbacteriaceae	Microbacterium
249071	27	2636415863/Ga0069181_109.region001	2636415863	Streptomyces natalensis ATCC 27448	PUBLIC	Actinobacteria	Streptomycetales	Streptomycetaceae	Streptomyces
249071	27	2866276103/Ga0437120_024.region001	2866276103	Arthrobacter livingstonensis LI2	PUBLIC	Actinobacteria	Micrococcales	Micrococcaceae	Arthrobacter
249071	27	2558860402/AXMJ01000003.region002	2558860402	Propionibacterium sp. KPL1852	PUBLIC	Actinobacteria	Propionibacteriales	Propionibacteriaceae	Propionibacterium
249071	27	2561511136/c00038_T421DRA...region001	2561511136	Kocuria sp. CNJ787	PUBLIC	Actinobacteria	Micrococcales	Micrococcaceae	Kocuria
249071	27	2513237389/NZ_AGBA01000013.region002	2513237389	Cutibacterium avidum VPI 0179	PUBLIC	Actinobacteria	Propionibacteriales	Propionibacteriaceae	Cutibacterium
249071	27	2558860418/AXMH01000001.region002	2558860418	Propionibacterium sp. KPL2000	PUBLIC	Actinobacteria	Propionibacteriales	Propionibacteriaceae	Propionibacterium
249071	27	2541047016/ATFM01000005.region003	2541047016	Propionibacterium sp. HGH0353	PUBLIC	Actinobacteria	Propionibacteriales	Propionibacteriaceae	Propionibacterium
249071	27	2721755800/Ga0175999_15.region001	2721755800	Kocuria flava HO-9041	PUBLIC	Actinobacteria	Micrococcales	Micrococcaceae	Kocuria
249071	27	2663762751/Ga0079910_115.region001	2663762751	Glycomyces harbinensis CGMCC 4.3516	GEBA	Actinobacteria	Glycomycetales	Glycomycetaceae	Glycomyces
249071	27	2873048452/Ga0438838_01.region019	2873048452	Streptomyces incarnatus NRRL8089	PUBLIC	Actinobacteria	Streptomycetales	Streptomycetaceae	Streptomyces
249071	27	2846051981/Ga0347175_01.region004	2846051981	Kocuria flava S43	PUBLIC	Actinobacteria	Micrococcales	Micrococcaceae	Kocuria
249071	27	2675903212/Ga0130013_103.region001	2675903212	Serinicoccus sp. CUA874 1kb	PUBLIC	Actinobacteria	Micrococcales	Intrasporangiaceae	Serinicoccus
249071	27	2511231114/NC_015859.region004	2511231114	Corynebacterium variabile DSM 44702	PUBLIC	Actinobacteria	Corynebacteriales	Corynebacteriaceae	Corynebacterium
249071	27	2744054797/Ga0133095_101.region001	2744054797	Cutibacterium avidum HL083PV1	PUBLIC	Actinobacteria	Propionibacteriales	Propionibacteriaceae	Cutibacterium
249071	27	2791355250/Ga0302476_11.region001	2791355250	Corynebacterium sp. 2184	PUBLIC	Actinobacteria	Corynebacteriales	Corynebacteriaceae	Corynebacterium
249071	27	2687453331/Ga0133507_11.region001	2687453331	Olsenella sp. F0089	PUBLIC	Coriobacteriia	Coriobacteriales	Atopobiaceae	Olsenella
249071	27	2684622509/Ga0126700_134.region001	2684622509	Corynebacterium variabile Mu292	PUBLIC	Actinobacteria	Corynebacteriales	Corynebacteriaceae	Corynebacterium
249071	27	2634166279/Ga0074735_11.region003	2634166279	Agrococcus jejuensis DSM 22002	GEBA	Actinobacteria	Micrococcales	Microbacteriaceae	Agrococcus
249071	27	2834816687/Ga0366618_259.region001	2834816687	Cellulomonas sp. NEAU-YY56	PUBLIC	Actinobacteria	Micrococcales	Cellulomonadaceae	Cellulomonas
249071	27	2744054798/Ga0133096_103.region001	2744054798	Cutibacterium avidum HL307PV1	PUBLIC	Actinobacteria	Propionibacteriales	Propionibacteriaceae	Cutibacterium
249071	27	2558860397/AXMN01000001.region001	2558860397	Propionibacterium sp. KPL1838	PUBLIC	Actinobacteria	Propionibacteriales	Propionibacteriaceae	Propionibacterium
249071	27	2556921096/c00005_O148DRA...region001	2556921096	Haematomicrobium sanguinis DSM 21259	PUBLIC	Actinobacteria	Micrococcales	Micrococcaceae	Haematomicrobium
249071	27	2865262419/Ga0437336_104.region003	2865262419	Streptomyces sp. MUSC 14	PUBLIC	Actinobacteria	Streptomycetales	Streptomycetaceae	Streptomyces
249072	10	2545824763/ATIA01000145.region001	2545824763	Leifsonia rubra CMS 76R	PUBLIC	Actinobacteria	Micrococcales	Microbacteriaceae	Leifsonia
249072	10	2868344836/Ga0437281_10.region001	2868344836	Cryobacterium sp. Sr36	PUBLIC	Actinobacteria	Micrococcales	Microbacteriaceae	Cryobacterium
249072	10	2867260348/Ga0437155_205.region001	2867260348	Streptomyces sp. S1	PUBLIC	Actinobacteria	Streptomycetales	Streptomycetaceae	Streptomyces
249072	10	2866004666/Ga0437411_033.region001	2866004666	Cryobacterium sp. Y62	PUBLIC	Actinobacteria	Micrococcales	Microbacteriaceae	Cryobacterium
249072	10	2852029117/Ga0336269_398.region001	2852029117	Marinateneraspora sediminis TPS16	PUBLIC	Actinobacteria	Streptosporangiales	Nocardiopsaceae	Marinitenerispora
249072	10	2867302475/Ga0437167_24.region001	2867302475	Micromonospora globbae WPS1-2	PUBLIC	Actinobacteria	Micromonosporales	Micromonosporaceae	Micromonospora
249072	10	2657245709/Ga0115242_1406.region001	2657245709	Streptomyces sp. SolWspMP-5a-2	PUBLIC	Actinobacteria	Streptomycetales	Streptomycetaceae	Streptomyces
249072	10	2835541450/Ga0336268_150.region001	2835541450	Marinateneraspora sediminis TPS81	PUBLIC	Actinobacteria	Streptosporangiales	Nocardiopsaceae	Marinitenerispora
249072	10	2843500985/Ga0347534_56.region001	2843500985	Kocuria sp. WN036	PUBLIC	Actinobacteria	Micrococcales	Micrococcaceae	Kocuria
249072	10	2675903218/Ga0104520_144.region001	2675903218	Actinoplanes philippinensis DSM 43019	GEBA	Actinobacteria	Micromonosporales	Micromonosporaceae	Actinoplanes
249073	24	2537561795/AEJC01000235.region001	2537561795	Streptomyces ipomoeae 91-03	PUBLIC	Actinobacteria	Streptomycetales	Streptomycetaceae	Streptomyces
249073	24	2857103517/Ga0337833_01.region010	2857103517	Streptomyces sp. NEAU-S7GS2	PUBLIC	Actinobacteria	Streptomycetales	Streptomycetaceae	Streptomyces
249073	24	2767802032/Ga0162423_1011.region003	2767802032	Streptomyces sp. NRRL S-646	PUBLIC	Actinobacteria	Streptomycetales	Streptomycetaceae	Streptomyces
249073	24	2868075656/Ga0437181_03.region005	2868075656	Streptomyces lydicus ATCC 31975	PUBLIC	Actinobacteria	Streptomycetales	Streptomycetaceae	Streptomyces
249073	24	2517572190/c00001_D329DRA...region008	2517572190	Streptomyces sp. CNT302	PUBLIC	Actinobacteria	Streptomycetales	Streptomycetaceae	Streptomyces
249073	24	2791355419/Ga0309118_1072.region001	2791355419	Streptomyces sp. SA15	PUBLIC	Actinobacteria	Streptomycetales	Streptomycetaceae	Streptomyces
249073	24	2863121742/Ga0436929_01.region015	2863121742	Streptomyces sp. S2-04	PUBLIC	Actinobacteria	Streptomycetales	Streptomycetaceae	Streptomyces
249073	24	2765236007/Ga0161554_1115.region001	2765236007	Streptomyces decoyicus NRRL 2666	PUBLIC	Actinobacteria	Streptomycetales	Streptomycetaceae	Streptomyces
249073	24	2873180057/Ga0438873_01.region023	2873180057	Streptomyces alboflavus MDJK44	PUBLIC	Actinobacteria	Streptomycetales	Streptomycetaceae	Streptomyces
249073	24	2515154102/c00001_B061DRA...region003	2515154102	Streptomyces sp. ScaeMP-e10	PUBLIC	Actinobacteria	Streptomycetales	Streptomycetaceae	Streptomyces
249073	24	2627853636/Ga0077378_11.region027	2627853636	Streptomyces sp. 150FB	PUBLIC	Actinobacteria	Streptomycetales	Streptomycetaceae	Streptomyces
249073	24	2775507097/Ga0127039_1039.region002	2775507097	Streptomyces olivochromogenes DSM 40451	PUBLIC	Actinobacteria	Streptomycetales	Streptomycetaceae	Streptomyces
249073	24	2531839540/AJGV01000155.region001	2531839540	Streptomyces auratus AGR0001	PUBLIC	Actinobacteria	Streptomycetales	Streptomycetaceae	Streptomyces
249073	24	2802429314/Ga0162400_1002.region002	2802429314	Streptomyces ruber NRRL ISP-5378	PUBLIC	Actinobacteria	Streptomycetales	Streptomycetaceae	Streptomyces
249073	24	2513237115/c00015_YWIDRAF...region002	2513237115	Streptomyces sp. SceaMP-e96	PUBLIC	Actinobacteria	Streptomycetales	Streptomycetaceae	Streptomyces
249073	24	2767802026/Ga0162453_1003.region001	2767802026	Streptomyces sp. NRRL S-1813	PUBLIC	Actinobacteria	Streptomycetales	Streptomycetaceae	Streptomyces
249073	24	2767802006/Ga0163563_1010.region001	2767802006	Streptomyces sp. NRRL S-337	PUBLIC	Actinobacteria	Streptomycetales	Streptomycetaceae	Streptomyces
249073	24	2518285536/c00001_D583DRA...region003	2518285536	Streptomyces sp. CNS615	PUBLIC	Actinobacteria	Streptomycetales	Streptomycetaceae	Streptomyces
249073	24	2775507078/Ga0162410_1056.region001	2775507078	Streptomyces sp. NRRL S-118	PUBLIC	Actinobacteria	Streptomycetales	Streptomycetaceae	Streptomyces
249073	24	2863132943/Ga0436930_02.region005	2863132943	Streptomyces sp. S2-05	PUBLIC	Actinobacteria	Streptomycetales	Streptomycetaceae	Streptomyces
249073	24	2515154103/c00016_B074DRA...region002	2515154103	Streptomyces sp. FxanaC1	PUBLIC	Actinobacteria	Streptomycetales	Streptomycetaceae	Streptomyces
249073	24	2857089846/Ga0337865_01.region021	2857089846	Streptomyces tirandamycinicus HNM0039	PUBLIC	Actinobacteria	Streptomycetales	Streptomycetaceae	Streptomyces
249073	24	2862256214/Ga0366552_434.region001	2862256214	Streptomyces sp. NEAU-D10	PUBLIC	Actinobacteria	Streptomycetales	Streptomycetaceae	Streptomyces
249073	24	2863144022/Ga0436931_02.region006	2863144022	Streptomyces sp. S2-08	PUBLIC	Actinobacteria	Streptomycetales	Streptomycetaceae	Streptomyces
249074	5	2865429847/Ga0437015_11.region001	2865429847	Mycobacterium saskatchewanense DSM 44616	PUBLIC	Actinobacteria	Corynebacteriales	Mycobacteriaceae	Mycobacterium
249074	5	2767802298/Ga0165816_1154.region001	2767802298	Mycobacterium sp. SWH-M3	PUBLIC	Actinobacteria	Corynebacteriales	Mycobacteriaceae	Mycobacterium
249074	5	2808606598/Ga0316798_184.region001	2808606598	Mycobacterium sp. 1100029.7	PUBLIC	Actinobacteria	Corynebacteriales	Mycobacteriaceae	Mycobacterium
249074	5	2808606548/Ga0316729_1016.region001	2808606548	Mycobacterium sp. E1214	PUBLIC	Actinobacteria	Corynebacteriales	Mycobacteriaceae	Mycobacterium
249074	5	2808606591/Ga0317718_1307.region001	2808606591	Mycobacterium sp. E2462	PUBLIC	Actinobacteria	Corynebacteriales	Mycobacteriaceae	Mycobacterium
249075	2	2862473017/Ga0342446_185.region001	2862473017	Streptomyces sp. GKU 895	PUBLIC	Actinobacteria	Streptomycetales	Streptomycetaceae	Streptomyces
249075	2	2832825964/Ga0347819_36.region001	2832825964	Auritidibacter sp. NML100628	PUBLIC	Actinobacteria	Micrococcales	Micrococcaceae	Auritidibacter
249076	5	645058853/NZ_ACEW01000611.region001	645058853	Streptomyces sp. C	PUBLIC	Actinobacteria	Streptomycetales	Streptomycetaceae	Streptomyces
249076	5	2871319485/Ga0336218_05.region001	2871319485	Rathayibacter tritici ICMP 2628	PUBLIC	Actinobacteria	Micrococcales	Microbacteriaceae	Rathayibacter
249076	5	2767802030/Ga0162424_1082.region001	2767802030	Streptomyces sp. NRRL S-515	PUBLIC	Actinobacteria	Streptomycetales	Streptomycetaceae	Streptomyces
249076	5	2744054958/Ga0133819_1005.region002	2744054958	Nocardiopsis sp. SBT366	PUBLIC	Actinobacteria	Streptosporangiales	Nocardiopsaceae	Nocardiopsis
249076	5	2767802056/Ga0163464_1100.region001	2767802056	Streptomyces sp. NRRL S-575	PUBLIC	Actinobacteria	Streptomycetales	Streptomycetaceae	Streptomyces
249077	1	2767802006/Ga0163563_1021.region001	2767802006	Streptomyces sp. NRRL S-337	PUBLIC	Actinobacteria	Streptomycetales	Streptomycetaceae	Streptomyces
249078	1	2775507108/Ga0125425_1115.region001	2775507108	Streptomyces specialis GW41-1564T	PUBLIC	Actinobacteria	Streptomycetales	Streptomycetaceae	Streptomyces
249079	1	2657245701/Ga0115234_1076.region001	2657245701	Streptomyces sp. DvalAA-43	PUBLIC	Actinobacteria	Streptomycetales	Streptomycetaceae	Streptomyces
249080	7	2848708460/Ga0337409_471.region001	2848708460	Desertihabitans aurantiacus CPCC 204711	PUBLIC	Actinobacteria	Propionibacteriales	Propionibacteriaceae	Desertihabitans
249080	7	2663762758/Ga0079908_130.region001	2663762758	Lechevalieria fradiae CGMCC 4.3506	GEBA	Actinobacteria	Pseudonocardiales	Pseudonocardiaceae	Lechevalieria
249080	7	651324023/NZ_AENJ01000031.region001	651324023	Corynebacterium bovis DSM 20582	PUBLIC	Actinobacteria	Corynebacteriales	Corynebacteriaceae	Corynebacterium
249080	7	2648501457/Ga0077193_1010.region001	2648501457	Corynebacterium argentoratense CNM 601/08	PUBLIC	Actinobacteria	Corynebacteriales	Corynebacteriaceae	Corynebacterium
249080	7	2731957742/Ga0128716_1052.region001	2731957742	Nocardia miyunensis NBRC 108239	PUBLIC	Actinobacteria	Corynebacteriales	Nocardiaceae	Nocardia
249080	7	2731957747/Ga0128722_1345.region001	2731957747	Nocardia pseudovaccinii NBRC 100343	PUBLIC	Actinobacteria	Corynebacteriales	Nocardiaceae	Nocardia
249080	7	639633044/NC_008726.region016	639633044	Mycolicibacterium vanbaalenii PYR-1	PUBLIC	Actinobacteria	Corynebacteriales	Mycobacteriaceae	Mycolicibacterium
249081	1	2565956542/c00004_O145DRA...region001	2565956542	Actinomyces israelii DSM 43320	PUBLIC	Actinobacteria	Actinomycetales	Actinomycetaceae	Actinomyces
249082	2	2866673921/Ga0437517_372.region001	2866673921	Kribbella albertanoniae JCM 30547	PUBLIC	Actinobacteria	Propionibacteriales	Nocardioidaceae	Kribbella
249082	2	2866832330/Ga0437537_069.region001	2866832330	Kribbella antibiotica JCM 13523	PUBLIC	Actinobacteria	Propionibacteriales	Nocardioidaceae	Kribbella
249083	4	2515154202/c00108_B171DRA...region001	2515154202	Salinispora pacifica CNT084	PUBLIC	Actinobacteria	Micromonosporales	Micromonosporaceae	Salinispora
249083	4	2517572158/c00015_C554DRA...region001	2517572158	Salinispora pacifica CNT045	PUBLIC	Actinobacteria	Micromonosporales	Micromonosporaceae	Salinispora
249083	4	2639763148/Ga0082241_1371.region001	2639763148	Actinobacteria bacterium OV450	PUBLIC	Actinobacteria	unclassified	unclassified	unclassified
249083	4	2772190671/Ga0161552_1048.region001	2772190671	Streptomyces resistomycificus NRRL 2290	PUBLIC	Actinobacteria	Streptomycetales	Streptomycetaceae	Streptomyces
249084	3	2791355415/Ga0308705_1026.region001	2791355415	Streptomyces lushanensis NRRL B-24994	PUBLIC	Actinobacteria	Streptomycetales	Streptomycetaceae	Streptomyces
249084	3	2863298641/Ga0436950_08.region001	2863298641	Streptomyces echinatus CECT 3313	GEBA	Actinobacteria	Streptomycetales	Streptomycetaceae	Streptomyces
249084	3	2767802047/Ga0163516_1054.region002	2767802047	Streptomyces sp. NRRL S-1868	PUBLIC	Actinobacteria	Streptomycetales	Streptomycetaceae	Streptomyces
249085	8	2681812892/Ga0104720_117.region001	2681812892	Microbispora rosea ATCC 12950	GEBA	Actinobacteria	Streptosporangiales	Streptosporangiaceae	Microbispora
249085	8	2856741275/Ga0365556_247.region001	2856741275	Microbispora triticiradicis NEAU-HRDPA2-9	PUBLIC	Actinobacteria	Streptosporangiales	Streptosporangiaceae	Microbispora
249085	8	2863380036/Ga0436961_05.region001	2863380036	Microbispora chromogenes DSM 43165	GEBA	Actinobacteria	Streptosporangiales	Streptosporangiaceae	Microbispora
249085	8	2863371048/Ga0436960_01.region005	2863371048	Streptosporangium album DSM 43023	GEBA	Actinobacteria	Streptosporangiales	Streptosporangiaceae	Streptosporangium
249085	8	2867146388/Ga0437609_04.region002	2867146388	Rhodococcus yunnanensis NBRC 103083	PUBLIC	Actinobacteria	Corynebacteriales	Nocardiaceae	Rhodococcus
249085	8	2582580973/AZQZ01000045.region002	2582580973	Clavibacter michiganensis LMG 26808	PUBLIC	Actinobacteria	Micrococcales	Microbacteriaceae	Clavibacter
249085	8	2839801896/Ga0336955_001.region001	2839801896	Microbispora sp. GKU 823	PUBLIC	Actinobacteria	Streptosporangiales	Streptosporangiaceae	Microbispora
249085	8	2671180292/Ga0123967_132.region001	2671180292	Microbispora sp. GMKU363 GMKU 363	PUBLIC	Actinobacteria	Streptosporangiales	Streptosporangiaceae	Microbispora
249086	4	2802429617/Ga0309481_1512.region001	2802429617	Streptomyces sp. NRRL B-24085	PUBLIC	Actinobacteria	Streptomycetales	Streptomycetaceae	Streptomyces
249086	4	2545824776/AOPZ01000413.region001	2545824776	Streptomyces aurantiacus JA 4570	PUBLIC	Actinobacteria	Streptomycetales	Streptomycetaceae	Streptomyces
249086	4	2866582549/Ga0437499_147.region002	2866582549	Streptomyces roseicoloratus TRM44457	PUBLIC	Actinobacteria	Streptomycetales	Streptomycetaceae	Streptomyces
249086	4	2867655754/Ga0436979_163.region001	2867655754	Streptomyces sp. WM4235	PUBLIC	Actinobacteria	Streptomycetales	Streptomycetaceae	Streptomyces
249087	1	2772190761/Ga0163405_1060.region001	2772190761	Rhodococcus rhodnii NRRL B-16535	PUBLIC	Actinobacteria	Corynebacteriales	Nocardiaceae	Rhodococcus
249088	1	2724679245/Ga0126462_104.region001	2724679245	Microtetraspora malaysiensis NBRC 100735	PUBLIC	Actinobacteria	Streptosporangiales	Streptosporangiaceae	Microtetraspora
249089	3	2671180041/Ga0079903_1030.region001	2671180041	Streptosporangium subroseum CGMCC 4.2132	GEBA	Actinobacteria	Streptosporangiales	Streptosporangiaceae	Streptosporangium
249089	3	2657245725/Ga0115258_1043.region001	2657245725	Streptomyces sp. LamerLS-31b	PUBLIC	Actinobacteria	Streptomycetales	Streptomycetaceae	Streptomyces
249089	3	2657245709/Ga0115242_1227.region001	2657245709	Streptomyces sp. SolWspMP-5a-2	PUBLIC	Actinobacteria	Streptomycetales	Streptomycetaceae	Streptomyces
249090	2	2861902888/Ga0339444_08.region001	2861902888	Rathayibacter sp. AY1D1	PUBLIC	Actinobacteria	Micrococcales	Microbacteriaceae	Rathayibacter
249090	2	2861846901/Ga0336205_021.region001	2861846901	Rathayibacter sp. AY2B7	PUBLIC	Actinobacteria	Micrococcales	Microbacteriaceae	Rathayibacter
249091	2	2860649622/Ga0399154_01.region013	2860649622	Streptomyces sp. CC0208	PUBLIC	Actinobacteria	Streptomycetales	Streptomycetaceae	Streptomyces
249091	2	648861017/NZ_CM000951.region015	648861017	Streptomyces sviceus ATCC 29083	PUBLIC	Actinobacteria	Streptomycetales	Streptomycetaceae	Streptomyces
249092	4	2861785719/Ga0347999_016.region001	2861785719	Pseudonocardiaceae bacterium YIM PH 21723	PUBLIC	Actinobacteria	Pseudonocardiales	Pseudonocardiaceae	unclassified
249092	4	2563366515/c00005_BR33DRA...region002	2563366515	Streptomyces sp. UNC401CLCol	PUBLIC	Actinobacteria	Streptomycetales	Streptomycetaceae	Streptomyces
249092	4	2585427558/c00001_JD76DRA...region012	2585427558	Micromonospora endolithica AA-459	GEBA	Actinobacteria	Micromonosporales	Micromonosporaceae	Micromonospora
249092	4	2811995169/Ga0308922_1042.region001	2811995169	Streptomyces vinaceus NRRL B-1733	PUBLIC	Actinobacteria	Streptomycetales	Streptomycetaceae	Streptomyces
249093	1	2519899649/c00001_G339DRA...region003	2519899649	Actinomadura atramentaria DSM 43919	PUBLIC	Actinobacteria	Streptosporangiales	Thermomonosporaceae	Actinomadura
249094	6	645058853/NZ_ACEW01000133.region001	645058853	Streptomyces sp. C	PUBLIC	Actinobacteria	Streptomycetales	Streptomycetaceae	Streptomyces
249094	6	2861794813/Ga0365655_14.region001	2861794813	Nocardiopsaceae bacterium YIM 96095	PUBLIC	Actinobacteria	Streptosporangiales	Nocardiopsaceae	unclassified
249094	6	2767802041/Ga0163494_107.region002	2767802041	Streptomyces californicus NRRL B-2895	PUBLIC	Actinobacteria	Streptomycetales	Streptomycetaceae	Streptomyces
249094	6	2597490081/c00194_Ga00401...region001	2597490081	Streptomyces sp. AW19M42	PUBLIC	Actinobacteria	Streptomycetales	Streptomycetaceae	Streptomyces
249094	6	2654587695/Ga0100764_1349.region001	2654587695	Corynebacterium ulcerans 03-8664	PUBLIC	Actinobacteria	Corynebacteriales	Corynebacteriaceae	Corynebacterium
249094	6	2654587765/Ga0081155_1130.region001	2654587765	Streptomyces roseus ATCC 31245	PUBLIC	Actinobacteria	Streptomycetales	Streptomycetaceae	Streptomyces
249095	1	2865712316/Ga0437382_01.region001	2865712316	Sanguibacter massiliensis Marseille-P3815	PUBLIC	Actinobacteria	Micrococcales	Sanguibacteraceae	Sanguibacter
249096	6	2574179744/c00003_BS72DRA...region003	2574179744	Streptomyces yeochonensis CN732	PUBLIC	Actinobacteria	Streptomycetales	Streptomycetaceae	Streptomyces
249096	6	2765236032/Ga0163441_1137.region001	2765236032	Streptomyces sp. NRRL WC-3742	PUBLIC	Actinobacteria	Streptomycetales	Streptomycetaceae	Streptomyces
249096	6	2820999004/Ga0310428_02.region004	2820999004	Streptomyces cinereoruber DSM 41512	GEBA	Actinobacteria	Streptomycetales	Streptomycetaceae	Streptomyces
249096	6	2775507091/Ga0125929_1049.region001	2775507091	Streptomyces caeruleatus NRRL B-24802	PUBLIC	Actinobacteria	Streptomycetales	Streptomycetaceae	Streptomyces
249096	6	2866167264/Ga0437095_27.region001	2866167264	Glycomyces xiaoerkulensis TRM 41368	PUBLIC	Actinobacteria	Glycomycetales	Glycomycetaceae	Glycomyces
249096	6	2834008668/Ga0394266_03.region005	2834008668	Streptomyces cinereoruber cinereoruber NRRL ISP-5012	GEBA	Actinobacteria	Streptomycetales	Streptomycetaceae	Streptomyces
249097	1	2868116264/Ga0436971_466.region001	2868116264	Actinomadura fibrosa ERS3016534	PUBLIC	Actinobacteria	Streptosporangiales	Thermomonosporaceae	Actinomadura
249098	4	2667527392/Ga0079906_112.region001	2667527392	Herbiconiux ginsengi CGMCC 4.3491	GEBA	Actinobacteria	Micrococcales	Microbacteriaceae	Herbiconiux
249098	4	2744054949/Ga0133809_1144.region001	2744054949	Pseudoclavibacter helvolus W3	PUBLIC	Actinobacteria	Micrococcales	Microbacteriaceae	Pseudoclavibacter
249098	4	2848438205/Ga0336203_02.region001	2848438205	Pseudoclavibacter sp. RFBB5	PUBLIC	Actinobacteria	Micrococcales	Microbacteriaceae	Pseudoclavibacter
249098	4	2842947366/Ga0337248_28.region001	2842947366	Pseudoclavibacter sp. AY1F1	PUBLIC	Actinobacteria	Micrococcales	Microbacteriaceae	Pseudoclavibacter
249099	3	2636415863/Ga0069181_141.region001	2636415863	Streptomyces natalensis ATCC 27448	PUBLIC	Actinobacteria	Streptomycetales	Streptomycetaceae	Streptomyces
249099	3	2513237168/c00050_BINF_Li...region001	2513237168	Bifidobacterium longum infantis SC142	PUBLIC	Actinobacteria	Bifidobacteriales	Bifidobacteriaceae	Bifidobacterium
249099	3	2862256214/Ga0366552_414.region001	2862256214	Streptomyces sp. NEAU-D10	PUBLIC	Actinobacteria	Streptomycetales	Streptomycetaceae	Streptomyces
249100	2	2600255379/Ga0063690_1028.region001	2600255379	Brevibacterium aurantiacum ATCC9175	PUBLIC	Actinobacteria	Micrococcales	Brevibacteriaceae	Brevibacterium
249100	2	2855079561/Ga0347059_67.region001	2855079561	Brevibacterium aurantiacum ATCC 9175	PUBLIC	Actinobacteria	Micrococcales	Brevibacteriaceae	Brevibacterium
249101	3	2681812892/Ga0104720_107.region002	2681812892	Microbispora rosea ATCC 12950	GEBA	Actinobacteria	Streptosporangiales	Streptosporangiaceae	Microbispora
249101	3	2863380036/Ga0436961_03.region002	2863380036	Microbispora chromogenes DSM 43165	GEBA	Actinobacteria	Streptosporangiales	Streptosporangiaceae	Microbispora
249101	3	2772190774/Ga0163397_1001.region003	2772190774	Microbispora rosea nonnitritogenes NRRL B-2631	PUBLIC	Actinobacteria	Streptosporangiales	Streptosporangiaceae	Microbispora
249102	1	2866606316/Ga0437504_01.region002	2866606316	Senegalimassilia faecalis KGMB04484	PUBLIC	Coriobacteriia	Coriobacteriales	Coriobacteriaceae	Senegalimassilia
249103	1	2866606316/Ga0437504_01.region001	2866606316	Senegalimassilia faecalis KGMB04484	PUBLIC	Coriobacteriia	Coriobacteriales	Coriobacteriaceae	Senegalimassilia
249104	1	2540341184/HE804045.region007	2540341184	Saccharothrix espanaensis DSM 44229	PUBLIC	Actinobacteria	Pseudonocardiales	Pseudonocardiaceae	Saccharothrix
249105	9	2843156836/Ga0399792_01.region005	2843156836	Brevibacterium linens ATCC 19391	PUBLIC	Actinobacteria	Micrococcales	Brevibacteriaceae	Brevibacterium
249105	9	2834163408/Ga0347817_042.region001	2834163408	Auritidibacter sp. NML120779	PUBLIC	Actinobacteria	Micrococcales	Micrococcaceae	Auritidibacter
249105	9	2615840661/Ga0071519_11.region005	2615840661	Actinoalloteichus hymeniacidonis DSM 45092 Genome sequencing	PUBLIC	Actinobacteria	Pseudonocardiales	Pseudonocardiaceae	Actinoalloteichus
249105	9	2863033670/Ga0436917_01.region017	2863033670	Actinoalloteichus hymeniacidonis DSM 45092	GEBA	Actinobacteria	Pseudonocardiales	Pseudonocardiaceae	Actinoalloteichus
249105	9	2865821010/Ga0437064_55.region001	2865821010	Brevibacterium sp. HMSC07C04	PUBLIC	Actinobacteria	Micrococcales	Brevibacteriaceae	Brevibacterium
249105	9	2602041911/Ga0035753_1101.region001	2602041911	Nesterenkonia massiliensis NP1	PUBLIC	Actinobacteria	Micrococcales	Micrococcaceae	Nesterenkonia
249105	9	2865466799/Ga0437027_16.region001	2865466799	Brevibacterium sp. HMSC063G07	PUBLIC	Actinobacteria	Micrococcales	Brevibacteriaceae	Brevibacterium
249105	9	2866826726/Ga0437536_01.region001	2866826726	Saccharopolyspora sp. 16K404	PUBLIC	Actinobacteria	Pseudonocardiales	Pseudonocardiaceae	Saccharopolyspora
249105	9	2744054970/Ga0133836_105.region001	2744054970	Brevibacterium ravenspurgense CCUG 53855	PUBLIC	Actinobacteria	Micrococcales	Brevibacteriaceae	Brevibacterium
249106	1	2869329445/Ga0367439_58.region001	2869329445	Arthrobacter silvisoli NEAU-SA1	PUBLIC	Actinobacteria	Micrococcales	Micrococcaceae	Arthrobacter
249107	7	637000085/NC_003080.region001	637000085	Corynebacterium jeikeium K411	PUBLIC	Actinobacteria	Corynebacteriales	Corynebacteriaceae	Corynebacterium
249107	7	2867167224/Ga0437130_28.region001	2867167224	Curtobacterium sp. MCPF17_052	PUBLIC	Actinobacteria	Micrococcales	Microbacteriaceae	Curtobacterium
249107	7	2867170651/Ga0437131_33.region001	2867170651	Curtobacterium sp. MCPF17_047	PUBLIC	Actinobacteria	Micrococcales	Microbacteriaceae	Curtobacterium
249107	7	2867184510/Ga0437135_01.region001	2867184510	Curtobacterium sp. MCPF17_001	PUBLIC	Actinobacteria	Micrococcales	Microbacteriaceae	Curtobacterium
249107	7	2821608217/Ga0372474_06.region001	2821608217	Curtobacterium flaccumfaciens WW7	PUBLIC	Actinobacteria	Micrococcales	Microbacteriaceae	Curtobacterium
249107	7	2867181162/Ga0437134_21.region001	2867181162	Curtobacterium sp. MCPF17_011	PUBLIC	Actinobacteria	Micrococcales	Microbacteriaceae	Curtobacterium
249107	7	2788500328/Ga0272155_11.region005	2788500328	Micropruina glycogenica 1	PUBLIC	Actinobacteria	Propionibacteriales	Nocardioidaceae	Micropruina
249108	1	2639763148/Ga0082241_1035.region001	2639763148	Actinobacteria bacterium OV450	PUBLIC	Actinobacteria	unclassified	unclassified	unclassified
249109	4	2865833183/Ga0437067_091.region001	2865833183	Streptomyces sparsogenes ATCC 25498	PUBLIC	Actinobacteria	Streptomycetales	Streptomycetaceae	Streptomyces
249109	4	2585427562/c00001_JD82DRA...region002	2585427562	Prauserella rugosa DSM 43194	GEBA	Actinobacteria	Pseudonocardiales	Pseudonocardiaceae	Prauserella
249109	4	2772190659/Ga0163552_109.region002	2772190659	Prauserella rugosa NRRL B-2295	PUBLIC	Actinobacteria	Pseudonocardiales	Pseudonocardiaceae	Prauserella
249109	4	2767802113/Ga0163482_1109.region001	2767802113	Streptomyces celluloflavus NRRL B-2493	PUBLIC	Actinobacteria	Streptomycetales	Streptomycetaceae	Streptomyces
249110	4	2861882146/Ga0338472_23.region001	2861882146	Rathayibacter sp. AY1C2	PUBLIC	Actinobacteria	Micrococcales	Microbacteriaceae	Rathayibacter
249110	4	2861878781/Ga0338471_12.region001	2861878781	Rathayibacter sp. AY1C6	PUBLIC	Actinobacteria	Micrococcales	Microbacteriaceae	Rathayibacter
249110	4	2866919088/Ga0437550_034.region001	2866919088	Microbacterium paludicola P1012	PUBLIC	Actinobacteria	Micrococcales	Microbacteriaceae	Microbacterium
249110	4	2871313644/Ga0338467_070.region001	2871313644	Rathayibacter sp. AY1E1	PUBLIC	Actinobacteria	Micrococcales	Microbacteriaceae	Rathayibacter
249111	15	2871300605/Ga0336215_01.region001	2871300605	Rathayibacter rathayi AY1D8	PUBLIC	Actinobacteria	Micrococcales	Microbacteriaceae	Rathayibacter
249111	15	2873967505/Ga0337250_089.region001	2873967505	Rathayibacter rathayi AY2A9	PUBLIC	Actinobacteria	Micrococcales	Microbacteriaceae	Rathayibacter
249111	15	2871307253/Ga0336214_81.region001	2871307253	Rathayibacter rathayi AY1E7	PUBLIC	Actinobacteria	Micrococcales	Microbacteriaceae	Rathayibacter
249111	15	2871297178/Ga0339443_027.region001	2871297178	Rathayibacter rathayi AY1D6	PUBLIC	Actinobacteria	Micrococcales	Microbacteriaceae	Rathayibacter
249111	15	2531839181/AGBF01000187.region001	2531839181	Streptomyces zinciresistens K42	PUBLIC	Actinobacteria	Streptomycetales	Streptomycetaceae	Streptomyces
249111	15	2836721454/Ga0398799_01.region001	2836721454	Xylanimicrobium sp. FW10M-9	PUBLIC	Actinobacteria	Micrococcales	Promicromonosporaceae	Xylanimicrobium
249111	15	2846108562/Ga0337251_018.region001	2846108562	Rathayibacter rathayi AY2A5	PUBLIC	Actinobacteria	Micrococcales	Microbacteriaceae	Rathayibacter
249111	15	2639762839/Ga0081153_1126.region001	2639762839	Cellulomonas sp. A375-1	PUBLIC	Actinobacteria	Micrococcales	Cellulomonadaceae	Cellulomonas
249111	15	2846098012/Ga0336223_10.region001	2846098012	Rathayibacter iranicus DSM 7484	PUBLIC	Actinobacteria	Micrococcales	Microbacteriaceae	Rathayibacter
249111	15	2838980199/Ga0336206_18.region001	2838980199	Rathayibacter rathayi AY2B6	PUBLIC	Actinobacteria	Micrococcales	Microbacteriaceae	Rathayibacter
249111	15	2850165588/Ga0338454_052.region001	2850165588	Rathayibacter rathayi AY1H7	PUBLIC	Actinobacteria	Micrococcales	Microbacteriaceae	Rathayibacter
249111	15	2706795029/Ga0139025_119.region001	2706795029	Rathayibacter iranicus VKM Ac-1602	GEBA	Actinobacteria	Micrococcales	Microbacteriaceae	Rathayibacter
249111	15	2531839264/AKKP01000125.region001	2531839264	Rhodococcus sp. JVH1	PUBLIC	Actinobacteria	Corynebacteriales	Nocardiaceae	Rhodococcus
249111	15	2834816687/Ga0366618_017.region001	2834816687	Cellulomonas sp. NEAU-YY56	PUBLIC	Actinobacteria	Micrococcales	Cellulomonadaceae	Cellulomonas
249111	15	2840649603/Ga0399589_01.region004	2840649603	Rathayibacter iranicus NCCPB 2253	PUBLIC	Actinobacteria	Micrococcales	Microbacteriaceae	Rathayibacter
249112	1	2623620557/Ga0070609_11.region012	2623620557	Micromonospora echinaurantiaca DSM 43904	GEBA	Actinobacteria	Micromonosporales	Micromonosporaceae	Micromonospora
249113	6	2862321024/Ga0368844_11.region001	2862321024	Streptomyces sp. E2N166	PUBLIC	Actinobacteria	Streptomycetales	Streptomycetaceae	Streptomyces
249113	6	2744054841/Ga0133142_1071.region001	2744054841	Streptomyces albulus B-3066	PUBLIC	Actinobacteria	Streptomycetales	Streptomycetaceae	Streptomyces
249113	6	2775507095/Ga0127035_1068.region001	2775507095	Streptomyces yokosukanensis DSM 40224	PUBLIC	Actinobacteria	Streptomycetales	Streptomycetaceae	Streptomyces
249113	6	2767802057/Ga0163461_1167.region001	2767802057	Streptomyces sp. NRRL S-813	PUBLIC	Actinobacteria	Streptomycetales	Streptomycetaceae	Streptomyces
249113	6	2599185272/c00071_Ga00560...region001	2599185272	Geodermatophilus uthaensis DSM 43162	GEBA	Actinobacteria	Geodermatophilales	Geodermatophilaceae	Geodermatophilus
249113	6	2775507220/Ga0132473_1193.region001	2775507220	Mycolicibacterium houstonense ATCC 49403	PUBLIC	Actinobacteria	Corynebacteriales	Mycobacteriaceae	Mycolicibacterium
249114	1	2554235027/c00049_D455DRA...region001	2554235027	Nocardiopsis halotolerans DSM 44410	PUBLIC	Actinobacteria	Streptosporangiales	Nocardiopsaceae	Nocardiopsis
249115	1	2835077007/Ga0365552_094.region001	2835077007	Glycomyces dulcitolivorans SJ-25	PUBLIC	Actinobacteria	Glycomycetales	Glycomycetaceae	Glycomyces
249116	1	2852728668/Ga0415187_01.region014	2852728668	Hamadaea flava DSM 100517	GEBA	Actinobacteria	Micromonosporales	Micromonosporaceae	Hamadaea
249117	4	2862429246/Ga0341585_153.region001	2862429246	Streptomyces sp. Ru71	PUBLIC	Actinobacteria	Streptomycetales	Streptomycetaceae	Streptomyces
249117	4	2767802080/Ga0162472_1230.region001	2767802080	Streptomyces sp. NRRL B-1347	PUBLIC	Actinobacteria	Streptomycetales	Streptomycetaceae	Streptomyces
249117	4	2528311045/c00095_I003DRA...region001	2528311045	Streptomyces sp. CNQ329	PUBLIC	Actinobacteria	Streptomycetales	Streptomycetaceae	Streptomyces
249117	4	2515154205/c00073_B121DRA...region001	2515154205	Streptomyces sp. CNH099	PUBLIC	Actinobacteria	Streptomycetales	Streptomycetaceae	Streptomyces
249118	15	2818991236/Ga0104582_11.region006	2818991236	Rudaeicoccus suwonensis DSM 19560	GEBA	Actinobacteria	Micrococcales	Dermacoccaceae	Rudaeicoccus
249118	15	2562617184/ACRE02000072.region001	2562617184	Actinomyces viscosus C505	PUBLIC	Actinobacteria	Actinomycetales	Actinomycetaceae	Actinomyces
249118	15	2671180301/Ga0123963_11.region009	2671180301	Nonomuraea sp. NBRC 110462	PUBLIC	Actinobacteria	Streptosporangiales	Streptosporangiaceae	Nonomuraea
249118	15	2870517152/Ga0374021_01.region008	2870517152	Nonomuraea roseoviolacea carminata DSM 44170	GEBA	Actinobacteria	Streptosporangiales	Streptosporangiaceae	Nonomuraea
249118	15	2772190741/Ga0163376_1042.region001	2772190741	Dactylosporangium aurantiacum NRRL B-8018	PUBLIC	Actinobacteria	Micromonosporales	Micromonosporaceae	Dactylosporangium
249118	15	2548876818/c00162_O3QDRAF...region001	2548876818	Streptomyces somaliensis DSM 40738	PUBLIC	Actinobacteria	Streptomycetales	Streptomycetaceae	Streptomyces
249118	15	2599185218/c00029_Ga00560...region001	2599185218	Nonomuraea pusilla DSM 43357	GEBA	Actinobacteria	Streptosporangiales	Streptosporangiaceae	Nonomuraea
249118	15	2868116264/Ga0436971_419.region001	2868116264	Actinomadura fibrosa ERS3016534	PUBLIC	Actinobacteria	Streptosporangiales	Thermomonosporaceae	Actinomadura
249118	15	2799112257/Ga0310566_128.region001	2799112257	Kribbella pushchinensis VKM Ac-2568	GEBA	Actinobacteria	Propionibacteriales	Nocardioidaceae	Kribbella
249118	15	2558860165/c00004_N538DRA...region001	2558860165	Nocardioides sp. URHA0032	PUBLIC	Actinobacteria	Propionibacteriales	Nocardioidaceae	Nocardioides
249118	15	2645727714/Ga0100710_101.region004	2645727714	Frankia sp. R43	PUBLIC	Actinobacteria	Frankiales	Frankiaceae	Frankia
249118	15	2866958356/Ga0437561_01.region007	2866958356	Pseudopropionibacterium massiliense Marseille-P6184	PUBLIC	Actinobacteria	Propionibacteriales	Propionibacteriaceae	Pseudopropionibacterium
249118	15	2724679247/Ga0126464_140.region001	2724679247	Microtetraspora glauca NBRC 14761	PUBLIC	Actinobacteria	Streptosporangiales	Streptosporangiaceae	Microtetraspora
249118	15	2554235367/CP006259.region035	2554235367	Streptomyces collinus Tu 365	PUBLIC	Actinobacteria	Streptomycetales	Streptomycetaceae	Streptomyces
249118	15	2554235367/CP006259.region002	2554235367	Streptomyces collinus Tu 365	PUBLIC	Actinobacteria	Streptomycetales	Streptomycetaceae	Streptomyces
249119	2	2767802029/Ga0163412_1037.region001	2767802029	Streptomyces sp. NRRL B-24484	PUBLIC	Actinobacteria	Streptomycetales	Streptomycetaceae	Streptomyces
249119	2	2634166362/Ga0074767_15.region002	2634166362	Rhodococcus koreensis DSM 44498	GEBA	Actinobacteria	Corynebacteriales	Nocardiaceae	Rhodococcus
249120	1	2600255373/Ga0063696_131.region001	2600255373	Brevibacterium sp. 239c	PUBLIC	Actinobacteria	Micrococcales	Brevibacteriaceae	Brevibacterium
249121	2	2863263905/Ga0436945_06.region001	2863263905	Streptomyces netropsis CECT 3265	GEBA	Actinobacteria	Streptomycetales	Streptomycetaceae	Streptomyces
249121	2	2775507092/Ga0127032_102.region003	2775507092	Streptomyces griseorubiginosus DSM 40125	PUBLIC	Actinobacteria	Streptomycetales	Streptomycetaceae	Streptomyces
249122	3	2551306156/c00291_NoneDRA...region001	2551306156	Nocardia asiatica NBRC 100129	PUBLIC	Actinobacteria	Corynebacteriales	Nocardiaceae	Nocardia
249122	3	2675903142/Ga0104460_144.region001	2675903142	Sinosporangium album CPCC 201354	GEBA	Actinobacteria	Streptosporangiales	Streptosporangiaceae	Sinosporangium
249122	3	2731957590/Ga0128542_1263.region001	2731957590	Nocardiopsis trehalosi NBRC 14201	PUBLIC	Actinobacteria	Streptosporangiales	Nocardiopsaceae	Nocardiopsis
249123	2	2767802082/Ga0163438_1170.region001	2767802082	Streptomyces sp. NRRL S-31	PUBLIC	Actinobacteria	Streptomycetales	Streptomycetaceae	Streptomyces
249123	2	2865662781/Ga0437055_11.region001	2865662781	Streptomyces sp. CB02923	PUBLIC	Actinobacteria	Streptomycetales	Streptomycetaceae	Streptomyces
249124	44	2537561795/AEJC01000470.region001	2537561795	Streptomyces ipomoeae 91-03	PUBLIC	Actinobacteria	Streptomycetales	Streptomycetaceae	Streptomyces
249124	44	2802429617/Ga0309481_1412.region001	2802429617	Streptomyces sp. NRRL B-24085	PUBLIC	Actinobacteria	Streptomycetales	Streptomycetaceae	Streptomyces
249124	44	2740892360/Ga0132479_126.region001	2740892360	Streptomyces sp. F-1	PUBLIC	Actinobacteria	Streptomycetales	Streptomycetaceae	Streptomyces
249124	44	2524614544/c00023_K306DRA...region001	2524614544	Streptomyces sp. KhCrAH-337	PUBLIC	Actinobacteria	Streptomycetales	Streptomycetaceae	Streptomyces
249124	44	2515154104/c00025_B069DRA...region001	2515154104	Streptomyces sp. KhCrAH-244	PUBLIC	Actinobacteria	Streptomycetales	Streptomycetaceae	Streptomyces
249124	44	2816332115/Ga0104556_11.region001	2816332115	Blastococcus saxobsidens DSM 44509	GEBA	Actinobacteria	Geodermatophilales	Geodermatophilaceae	Blastococcus
249124	44	2767802057/Ga0163461_1212.region001	2767802057	Streptomyces sp. NRRL S-813	PUBLIC	Actinobacteria	Streptomycetales	Streptomycetaceae	Streptomyces
249124	44	2551306180/c00174_NoneDRA...region001	2551306180	Nocardia concava NBRC 100430	PUBLIC	Actinobacteria	Corynebacteriales	Nocardiaceae	Nocardia
249124	44	2795386135/Ga0307687_116.region003	2795386135	Streptomyces sp. BK438	PUBLIC	Actinobacteria	Streptomycetales	Streptomycetaceae	Streptomyces
249124	44	2744054626/Ga0132911_1221.region001	2744054626	Rhodococcus sp. SC4	PUBLIC	Actinobacteria	Corynebacteriales	Nocardiaceae	Rhodococcus
249124	44	2862784999/Ga0341360_02.region002	2862784999	Streptomyces sp. M41	PUBLIC	Actinobacteria	Streptomycetales	Streptomycetaceae	Streptomyces
249124	44	2862784999/Ga0341360_03.region001	2862784999	Streptomyces sp. M41	PUBLIC	Actinobacteria	Streptomycetales	Streptomycetaceae	Streptomyces
249124	44	2663762722/Ga0079907_102.region002	2663762722	Streptomyces prasinopilosus CGMCC 4.3504	GEBA	Actinobacteria	Streptomycetales	Streptomycetaceae	Streptomyces
249124	44	2645728072/Ga0100190_108.region001	2645728072	Streptomyces pactum ACT12	PUBLIC	Actinobacteria	Streptomycetales	Streptomycetaceae	Streptomyces
249124	44	2642422554/Ga0074772_15.region001	2642422554	Rhodococcus jostii DSM 44719	GEBA	Actinobacteria	Corynebacteriales	Nocardiaceae	Rhodococcus
249124	44	2724679104/Ga0126071_1089.region001	2724679104	Streptomyces sp. CC71	PUBLIC	Actinobacteria	Streptomycetales	Streptomycetaceae	Streptomyces
249124	44	2818991320/Ga0197545_11.region002	2818991320	Klugiella xanthotipulae DSM 18031	GEBA	Actinobacteria	Micrococcales	Microbacteriaceae	Klugiella
249124	44	2837591487/Ga0337205_16.region001	2837591487	Blastococcus saxobsidens DSM 44509	PUBLIC	Actinobacteria	Geodermatophilales	Geodermatophilaceae	Blastococcus
249124	44	2818991273/Ga0197563_11.region016	2818991273	Kitasatospora atroaurantiaca DSM 41649	GEBA	Actinobacteria	Streptomycetales	Streptomycetaceae	Kitasatospora
249124	44	2515154098/c00033_B063DRA...region001	2515154098	Streptomyces sp. KhCrAH-340	PUBLIC	Actinobacteria	Streptomycetales	Streptomycetaceae	Streptomyces
249124	44	2523533581/c00003_H563DRA...region001	2523533581	Gryllotalpicola ginsengisoli DSM 22003	PUBLIC	Actinobacteria	Micrococcales	Microbacteriaceae	Gryllotalpicola
249124	44	2873085147/Ga0438843_01.region035	2873085147	Streptomyces sp. CdTB01	PUBLIC	Actinobacteria	Streptomycetales	Streptomycetaceae	Streptomyces
249124	44	2791354863/Contig_5.region001	2791354863	Blastococcus sp. TF02-8	PUBLIC	Actinobacteria	Geodermatophilales	Geodermatophilaceae	Blastococcus
249124	44	2684623226/Ga0125100_11.region005	2684623226	Arthrobacter sp. ERGS1:01	PUBLIC	Actinobacteria	Micrococcales	Micrococcaceae	Arthrobacter
249124	44	2767802050/Ga0166977_1001.region001	2767802050	Streptomyces sp. LUP30	PUBLIC	Actinobacteria	Streptomycetales	Streptomycetaceae	Streptomyces
249124	44	2634166373/Ga0074753_14.region010	2634166373	Streptomyces misionensis DSM 40306	GEBA	Actinobacteria	Streptomycetales	Streptomycetaceae	Streptomyces
249124	44	2634166429/Ga0082242_102.region001	2634166429	Actinobacteria bacterium OV320	PUBLIC	Actinobacteria	unclassified	unclassified	unclassified
249124	44	2744054982/Ga0133856_1116.region001	2744054982	Rhodococcus sp. LB1	PUBLIC	Actinobacteria	Corynebacteriales	Nocardiaceae	Rhodococcus
249124	44	2681812806/Ga0105833_12.region004	2681812806	Rhodococcus opacus ATCC 51882	PUBLIC	Actinobacteria	Corynebacteriales	Nocardiaceae	Rhodococcus
249124	44	2775507133/Ga0127040_162.region001	2775507133	Streptomyces longwoodensis DSM 41677	PUBLIC	Actinobacteria	Streptomycetales	Streptomycetaceae	Streptomyces
249124	44	2609460172/Ga0055090_12.region001	2609460172	Rhodococcus opacus R7	PUBLIC	Actinobacteria	Corynebacteriales	Nocardiaceae	Rhodococcus
249124	44	2609460172/Ga0055090_11.region001	2609460172	Rhodococcus opacus R7	PUBLIC	Actinobacteria	Corynebacteriales	Nocardiaceae	Rhodococcus
249124	44	2524614576/c00031_K388DRA...region001	2524614576	Streptomyces sp. KhCrAH-43	PUBLIC	Actinobacteria	Streptomycetales	Streptomycetaceae	Streptomyces
249124	44	2602041786/Ga0036050_1047.region001	2602041786	Streptomyces hokutonensis R1-NS-10	PUBLIC	Actinobacteria	Streptomycetales	Streptomycetaceae	Streptomyces
249124	44	2634166362/Ga0074767_15.region001	2634166362	Rhodococcus koreensis DSM 44498	GEBA	Actinobacteria	Corynebacteriales	Nocardiaceae	Rhodococcus
249124	44	2765235892/Ga0228378_126.region002	2765235892	Rhodococcus sp. 15-2388-1-1a	PUBLIC	Actinobacteria	Corynebacteriales	Nocardiaceae	Rhodococcus
249124	44	2862674093/Ga0336160_025.region001	2862674093	Streptomyces geranii A301	PUBLIC	Actinobacteria	Streptomycetales	Streptomycetaceae	Streptomyces
249124	44	2519103181/c00050_F609DRA...region001	2519103181	Streptomyces sp. LaPpAH-185	PUBLIC	Actinobacteria	Streptomycetales	Streptomycetaceae	Streptomyces
249124	44	2866571616/Ga0437497_01.region012	2866571616	Streptomyces sp. RFCAC02	PUBLIC	Actinobacteria	Streptomycetales	Streptomycetaceae	Streptomyces
249124	44	2765235981/Ga0162419_1071.region001	2765235981	Streptomyces sp. NRRL WC-3795	PUBLIC	Actinobacteria	Streptomycetales	Streptomycetaceae	Streptomyces
249124	44	2524614580/c00054_K377DRA...region001	2524614580	Streptomyces sp. PsTaAH-137	PUBLIC	Actinobacteria	Streptomycetales	Streptomycetaceae	Streptomyces
249124	44	2513237107/c00007_YW1DRAF...region002	2513237107	Streptomyces sp. AmelKG-F2B	PUBLIC	Actinobacteria	Streptomycetales	Streptomycetaceae	Streptomyces
249124	44	2857805111/Ga0435223_68.region001	2857805111	Blastococcus sp. TF02A_35	PUBLIC	Actinobacteria	Geodermatophilales	Geodermatophilaceae	Blastococcus
249124	44	2505679065/c00021_RhoJ38_...region001	2505679065	Rhodococcus rhodochrous J38	PUBLIC	Actinobacteria	Corynebacteriales	Nocardiaceae	Rhodococcus
249125	3	2731957744/Ga0128718_1010.region001	2731957744	Nocardia pseudobrasiliensis NBRC 108224	PUBLIC	Actinobacteria	Corynebacteriales	Nocardiaceae	Nocardia
249125	3	2770939519/Ga0244499_107.region001	2770939519	Nocardia pseudobrasiliensis DSM 44290	GEBA	Actinobacteria	Corynebacteriales	Nocardiaceae	Nocardia
249125	3	2827722778/Ga0374020_08.region001	2827722778	Kitasatospora paracochleata DSM 41656	GEBA	Actinobacteria	Streptomycetales	Streptomycetaceae	Kitasatospora
249126	1	2636416099/Ga0097842_1335.region001	2636416099	Tetrasphaera japonica T1-X7	PUBLIC	Actinobacteria	Micrococcales	Intrasporangiaceae	Tetrasphaera
249127	3	2616644833/Ga0061078_101.region001	2616644833	Bifidobacterium bohemicum R-53250	GEBA	Actinobacteria	Bifidobacteriales	Bifidobacteriaceae	Bifidobacterium
249127	3	2865982043/Ga0437092_028.region001	2865982043	Bifidobacterium aemilianum XV10	PUBLIC	Actinobacteria	Bifidobacteriales	Bifidobacteriaceae	Bifidobacterium
249127	3	2597490239/c00001_Ga00575...region001	2597490239	Bifidobacterium bohemicum DSM 22767	PUBLIC	Actinobacteria	Bifidobacteriales	Bifidobacteriaceae	Bifidobacterium
249128	1	643348516/NC_011593.region001	643348516	Bifidobacterium longum infantis ATCC 15697	PUBLIC	Actinobacteria	Bifidobacteriales	Bifidobacteriaceae	Bifidobacterium
249129	3	2857204284/Ga0396298_134.region001	2857204284	Amycolatopsis balhimycina DSM 5908	PUBLIC	Actinobacteria	Pseudonocardiales	Pseudonocardiaceae	Amycolatopsis
249129	3	2517434013/c00001_A3CEDRA...region021	2517434013	Amycolatopsis balhimycina FH 1894	PUBLIC	Actinobacteria	Pseudonocardiales	Pseudonocardiaceae	Amycolatopsis
249129	3	2870846369/Ga0415178_01.region008	2870846369	Plantactinospora soyae DSM 46832	GEBA	Actinobacteria	Micromonosporales	Micromonosporaceae	Plantactinospora
249130	2	2600255151/Ga0035833_1156.region001	2600255151	Corynebacterium otitidis ATCC 51513	PUBLIC	Actinobacteria	Corynebacteriales	Corynebacteriaceae	Corynebacterium
249130	2	2623620536/Ga0078127_11.region005	2623620536	Corynebacterium otitidis DSM 8821 Genome sequencing	PUBLIC	Actinobacteria	Corynebacteriales	Corynebacteriaceae	Corynebacterium
249131	2	2517287032/c00001_A3M3DRA...region007	2517287032	Arthrobacter sp. MA-N2	PUBLIC	Actinobacteria	Micrococcales	Micrococcaceae	Arthrobacter
249131	2	2523533583/c00004_H623DRA...region001	2523533583	Humibacter albus DSM 18994	PUBLIC	Actinobacteria	Micrococcales	Microbacteriaceae	Humibacter
249132	2	2866994952/Ga0437575_01.region028	2866994952	Streptomyces hundungensis BH38	PUBLIC	Actinobacteria	Streptomycetales	Streptomycetaceae	Streptomyces
249132	2	2862458749/Ga0342182_001.region004	2862458749	Streptomyces sp. ERV7	PUBLIC	Actinobacteria	Streptomycetales	Streptomycetaceae	Streptomyces
249133	1	2866171335/Ga0437096_005.region005	2866171335	Streptomyces sp. L-9-10	PUBLIC	Actinobacteria	Streptomycetales	Streptomycetaceae	Streptomyces
249134	26	2874052745/Ga0342655_02.region002	2874052745	Cutibacterium acnes T20816	PUBLIC	Actinobacteria	Propionibacteriales	Propionibacteriaceae	Cutibacterium
249134	26	2558860420/AXMD01000002.region001	2558860420	Propionibacterium sp. KPL2009	PUBLIC	Actinobacteria	Propionibacteriales	Propionibacteriaceae	Propionibacterium
249134	26	2512047068/NZ_AFUK01000001.region001	2512047068	Propionibacterium sp. CC003-HC2	PUBLIC	Actinobacteria	Propionibacteriales	Propionibacteriaceae	Propionibacterium
249134	26	2558860419/AXMG01000001.region001	2558860419	Propionibacterium sp. KPL2003	PUBLIC	Actinobacteria	Propionibacteriales	Propionibacteriaceae	Propionibacterium
249134	26	2841529330/Ga0335623_01.region003	2841529330	Cutibacterium acnes KCOM 1315	PUBLIC	Actinobacteria	Propionibacteriales	Propionibacteriaceae	Cutibacterium
249134	26	2558860403/AXMI01000002.region001	2558860403	Propionibacterium sp. KPL1854	PUBLIC	Actinobacteria	Propionibacteriales	Propionibacteriaceae	Propionibacterium
249134	26	2874045272/Ga0341511_01.region002	2874045272	Cutibacterium acnes T17039	PUBLIC	Actinobacteria	Propionibacteriales	Propionibacteriaceae	Cutibacterium
249134	26	2537561583/ADZE01000029.region001	2537561583	Cutibacterium acnes HL110PA1	PUBLIC	Actinobacteria	Propionibacteriales	Propionibacteriaceae	Cutibacterium
249134	26	2576861751/BAVP01000001.region001	2576861751	Cutibacterium acnes JCM 18920	PUBLIC	Actinobacteria	Propionibacteriales	Propionibacteriaceae	Cutibacterium
249134	26	651053059/CP002815.region001	651053059	Cutibacterium acnes 6609	PUBLIC	Actinobacteria	Propionibacteriales	Propionibacteriaceae	Cutibacterium
249134	26	2563366735/c00001_T519DRA...region002	2563366735	Propionibacterium sp. MB3007	PUBLIC	Actinobacteria	Propionibacteriales	Propionibacteriaceae	Propionibacterium
249134	26	651324091/NZ_AFIK01000081.region001	651324091	Propionibacterium sp. 409-HC1	PUBLIC	Actinobacteria	Propionibacteriales	Propionibacteriaceae	Propionibacterium
249134	26	2518285594/c00010_scaffol...region002	2518285594	Cutibacterium acnes ATCC 6919	PUBLIC	Actinobacteria	Propionibacteriales	Propionibacteriaceae	Cutibacterium
249134	26	2869101221/Ga0352088_03.region001	2869101221	Cutibacterium avidum 523_PAVI	PUBLIC	Actinobacteria	Propionibacteriales	Propionibacteriaceae	Cutibacterium
249134	26	2799113227/Ga0230680_10002.region002	2799113227	Mycobacteroides abscessus abscessus 647	PUBLIC	Actinobacteria	Corynebacteriales	Mycobacteriaceae	Mycobacteroides
249134	26	2874050233/Ga0341460_02.region002	2874050233	Cutibacterium acnes P15-089	PUBLIC	Actinobacteria	Propionibacteriales	Propionibacteriaceae	Cutibacterium
249134	26	2537561579/ADYY01000015.region001	2537561579	Cutibacterium acnes HL110PA2	PUBLIC	Actinobacteria	Propionibacteriales	Propionibacteriaceae	Cutibacterium
249134	26	2834841514/Ga0338917_01.region001	2834841514	Propionibacterium sp. OF05-25	PUBLIC	Actinobacteria	Propionibacteriales	Propionibacteriaceae	Propionibacterium
249134	26	2558860423/AXME01000001.region001	2558860423	Propionibacterium sp. KPL2008	PUBLIC	Actinobacteria	Propionibacteriales	Propionibacteriaceae	Propionibacterium
249134	26	2515154214/c00003_B148DRA...region001	2515154214	Cutibacterium acnes DSM 1897	PUBLIC	Actinobacteria	Propionibacteriales	Propionibacteriaceae	Cutibacterium
249134	26	2576861738/BAVN01000006.region001	2576861738	Cutibacterium acnes JCM 18916	PUBLIC	Actinobacteria	Propionibacteriales	Propionibacteriaceae	Cutibacterium
249134	26	2874032814/Ga0339046_03.region001	2874032814	Cutibacterium acnes 09-29	PUBLIC	Actinobacteria	Propionibacteriales	Propionibacteriaceae	Cutibacterium
249134	26	2513237388/NZ_ACUE01000007.region001	2513237388	Propionibacterium sp. 5_U_42AFAA	PUBLIC	Actinobacteria	Propionibacteriales	Propionibacteriaceae	Propionibacterium
249134	26	2576861741/BAVO01000003.region001	2576861741	Cutibacterium acnes JCM 18918	PUBLIC	Actinobacteria	Propionibacteriales	Propionibacteriaceae	Cutibacterium
249134	26	2660238308/Ga0111748_11.region001	2660238308	Cutibacterium acnes PA_12_1_L1	PUBLIC	Actinobacteria	Propionibacteriales	Propionibacteriaceae	Cutibacterium
249134	26	2561511167/CP003293.region002	2561511167	Cutibacterium acnes HL096PA1	PUBLIC	Actinobacteria	Propionibacteriales	Propionibacteriaceae	Cutibacterium
249135	1	2868020860/Ga0437100_065.region001	2868020860	Amycolatopsis sp. CA-128772	PUBLIC	Actinobacteria	Pseudonocardiales	Pseudonocardiaceae	Amycolatopsis
249136	2	2751185700/Ga0163474_101.region003	2751185700	Mycetocola saprophilus NRRL B-24119	PUBLIC	Actinobacteria	Micrococcales	Microbacteriaceae	Mycetocola
249136	2	2833759489/Ga0337675_10.region001	2833759489	Mycetocola tolaasinivorans IF 016277	PUBLIC	Actinobacteria	Micrococcales	Microbacteriaceae	Mycetocola
249137	13	2630968572/Ga0045900_13.region010	2630968572	Streptomyces flavogriseus IAF 45 CD, ATCC 33331	PUBLIC	Actinobacteria	Streptomycetales	Streptomycetaceae	Streptomyces
249137	13	2867703208/Ga0436986_09.region004	2867703208	Streptomyces sp. CB02058	PUBLIC	Actinobacteria	Streptomycetales	Streptomycetaceae	Streptomyces
249137	13	2767802090/Ga0161548_1160.region001	2767802090	Streptomyces sp. NRRL S-4	PUBLIC	Actinobacteria	Streptomycetales	Streptomycetaceae	Streptomyces
249137	13	2765236030/Ga0163360_103.region001	2765236030	Streptomyces fulvoviridis NRRL ISP-5210	PUBLIC	Actinobacteria	Streptomycetales	Streptomycetaceae	Streptomyces
249137	13	2791355431/Ga0308703_1145.region001	2791355431	Streptomyces mutomycini NRRL B-65393	PUBLIC	Actinobacteria	Streptomycetales	Streptomycetaceae	Streptomyces
249137	13	2772190708/Ga0163359_1021.region002	2772190708	Streptomyces atroolivaceus NRRL ISP-5137	PUBLIC	Actinobacteria	Streptomycetales	Streptomycetaceae	Streptomyces
249137	13	2671180027/Ga0105839_102.region001	2671180027	Streptomyces microflavus CG 893	PUBLIC	Actinobacteria	Streptomycetales	Streptomycetaceae	Streptomyces
249137	13	2515154095/c00001_B046DRA...region006	2515154095	Streptomyces sp. LamerLS-316	PUBLIC	Actinobacteria	Streptomycetales	Streptomycetaceae	Streptomyces
249137	13	2862739142/Ga0396088_081.region001	2862739142	Streptomyces sp. SM10	PUBLIC	Actinobacteria	Streptomycetales	Streptomycetaceae	Streptomyces
249137	13	2862553101/Ga0343681_01.region029	2862553101	Streptomyces sp. QL37	PUBLIC	Actinobacteria	Streptomycetales	Streptomycetaceae	Streptomyces
249137	13	2773857982/Ga0162375_102.region004	2773857982	Streptomyces olivaceus NRRL B-1125	PUBLIC	Actinobacteria	Streptomycetales	Streptomycetaceae	Streptomyces
249137	13	2818991463/Ga0365441_111.region002	2818991463	Streptomyces argenteolus 3259	PUBLIC	Actinobacteria	Streptomycetales	Streptomycetaceae	Streptomyces
249137	13	2561511190/CP003990.region006	2561511190	Streptomyces sp. PAMC26508	PUBLIC	Actinobacteria	Streptomycetales	Streptomycetaceae	Streptomyces
249138	1	2862545053/Ga0343679_008.region001	2862545053	Streptomyces sp. Ru72	PUBLIC	Actinobacteria	Streptomycetales	Streptomycetaceae	Streptomyces
249139	1	2867014926/Ga0437579_01.region001	2867014926	Actinobaculum sp. 313	PUBLIC	Actinobacteria	Actinomycetales	Actinomycetaceae	Actinobaculum
249140	1	2855295587/Ga0336737_03.region001	2855295587	Actinomyces mediterranea Marseille-P3257	PUBLIC	Actinobacteria	Actinomycetales	Actinomycetaceae	Actinomyces
249141	2	2867260348/Ga0437155_459.region002	2867260348	Streptomyces sp. S1	PUBLIC	Actinobacteria	Streptomycetales	Streptomycetaceae	Streptomyces
249141	2	2765236032/Ga0163441_1006.region001	2765236032	Streptomyces sp. NRRL WC-3742	PUBLIC	Actinobacteria	Streptomycetales	Streptomycetaceae	Streptomyces
249142	2	2684622553/Ga0123944_109.region001	2684622553	Streptacidiphilus jiangxiensis	PUBLIC	Actinobacteria	Streptomycetales	Streptomycetaceae	Streptacidiphilus
249142	2	2675903135/Ga0104467_109.region001	2675903135	Streptacidiphilus jiangxiensis CGMCC 4.1857	GEBA	Actinobacteria	Streptomycetales	Streptomycetaceae	Streptacidiphilus
249143	6	2767802065/Ga0162404_1021.region001	2767802065	Streptomyces ochraceiscleroticus NRRL ISP-5594	PUBLIC	Actinobacteria	Streptomycetales	Streptomycetaceae	Streptomyces
249143	6	2767802063/Ga0162408_102.region002	2767802063	Streptomyces violens NRRL ISP-5597	PUBLIC	Actinobacteria	Streptomycetales	Streptomycetaceae	Streptomyces
249143	6	2765236011/Ga0163506_1012.region001	2765236011	Streptomyces niger NRRL B-3857	PUBLIC	Actinobacteria	Streptomycetales	Streptomycetaceae	Streptomyces
249143	6	2862537573/Ga0343678_001.region002	2862537573	Streptomyces sp. Ru73	PUBLIC	Actinobacteria	Streptomycetales	Streptomycetaceae	Streptomyces
249143	6	2765235989/Ga0162457_1001.region004	2765235989	Streptomyces sp. NRRL F-5135	PUBLIC	Actinobacteria	Streptomycetales	Streptomycetaceae	Streptomyces
249143	6	2765236006/Ga0163425_1004.region003	2765236006	Streptomyces sclerotialus NRRL ISP-5269	PUBLIC	Actinobacteria	Streptomycetales	Streptomycetaceae	Streptomyces
249144	3	2862574272/Ga0343844_01.region006	2862574272	Streptomyces sp. AcE210	PUBLIC	Actinobacteria	Streptomycetales	Streptomycetaceae	Streptomyces
249144	3	2862272186/Ga0367185_01.region005	2862272186	Streptomyces sp. CB01635 CB01635	PUBLIC	Actinobacteria	Streptomycetales	Streptomycetaceae	Streptomyces
249144	3	2867463755/Ga0437208_17.region005	2867463755	Streptomyces sp. San01	PUBLIC	Actinobacteria	Streptomycetales	Streptomycetaceae	Streptomyces
249145	3	2515154131/c00004_B140DRA...region001	2515154131	Corynebacterium mastitidis DSM 44356	PUBLIC	Actinobacteria	Corynebacteriales	Corynebacteriaceae	Corynebacterium
249145	3	2865185670/Ga0437322_01.region001	2865185670	Corynebacterium lowii NML 130206	PUBLIC	Actinobacteria	Corynebacteriales	Corynebacteriaceae	Corynebacterium
249145	3	2690315770/Ga0124796_12.region001	2690315770	Corynebacterium oculi NML 130210	PUBLIC	Actinobacteria	Corynebacteriales	Corynebacteriaceae	Corynebacterium
249146	1	2839986021/Ga0347215_249.region001	2839986021	Cellulosimicrobium cellulans JZ5	PUBLIC	Actinobacteria	Micrococcales	Promicromonosporaceae	Cellulosimicrobium
249147	1	2528311045/c00050_I003DRA...region001	2528311045	Streptomyces sp. CNQ329	PUBLIC	Actinobacteria	Streptomycetales	Streptomycetaceae	Streptomyces
249148	3	2734482166/Ga0181002_11.region003	2734482166	Labedella gwakjiensis DSM 21548	GEBA	Actinobacteria	Micrococcales	Microbacteriaceae	Labedella
249148	3	2866564969/Ga0437494_16.region001	2866564969	Labedella phragmitis 11W25H-1	PUBLIC	Actinobacteria	Micrococcales	Microbacteriaceae	Labedella
249148	3	2866561495/Ga0437493_11.region001	2866561495	Labedella endophytica EGI 6500705	PUBLIC	Actinobacteria	Micrococcales	Microbacteriaceae	Labedella
249149	5	2778260951/Ga0236289_11.region014	2778260951	Nocardiopsis sp. Huas11	PUBLIC	Actinobacteria	Streptosporangiales	Nocardiopsaceae	Nocardiopsis
249149	5	2554235032/c00094_D452DRA...region001	2554235032	Nocardiopsis prasina DSM 43845	PUBLIC	Actinobacteria	Streptosporangiales	Nocardiopsaceae	Nocardiopsis
249149	5	2751185502/Ga0060225_110.region002	2751185502	Nocardiopsis sp. L17-MgMaSL7	PUBLIC	Actinobacteria	Streptosporangiales	Nocardiopsaceae	Nocardiopsis
249149	5	2554235030/c00011_D458DRA...region001	2554235030	Nocardiopsis ganjiahuensis DSM 45031	PUBLIC	Actinobacteria	Streptosporangiales	Nocardiopsaceae	Nocardiopsis
249149	5	2744054958/Ga0133819_1022.region001	2744054958	Nocardiopsis sp. SBT366	PUBLIC	Actinobacteria	Streptosporangiales	Nocardiopsaceae	Nocardiopsis
249150	2	2867275962/Ga0437160_19.region001	2867275962	Bifidobacterium goeldii 2034B	PUBLIC	Actinobacteria	Bifidobacteriales	Bifidobacteriaceae	Bifidobacterium
249150	2	2663763274/Ga0112080_101.region001	2663763274	Bifidobacterium saguini DSM 23967	PUBLIC	Actinobacteria	Bifidobacteriales	Bifidobacteriaceae	Bifidobacterium
249151	11	2522125135/c00001_H180DRA...region001	2522125135	Streptomyces sp. WMMB 322	PUBLIC	Actinobacteria	Streptomycetales	Streptomycetaceae	Streptomyces
249151	11	2862359521/Ga0163550_037.region001	2862359521	Streptomyces albus albus NRRL F-4971	PUBLIC	Actinobacteria	Streptomycetales	Streptomycetaceae	Streptomyces
249151	11	2524614565/c00001_H343DRA...region003	2524614565	Streptomyces sp. TAA204	PUBLIC	Actinobacteria	Streptomycetales	Streptomycetaceae	Streptomyces
249151	11	2522125136/c00008_H181DRA...region002	2522125136	Streptomyces sp. WMMB 714	PUBLIC	Actinobacteria	Streptomycetales	Streptomycetaceae	Streptomyces
249151	11	2870579115/Ga0105832_02.region006	2870579115	Streptomyces marinus DSM 41968	GEBA	Actinobacteria	Streptomycetales	Streptomycetaceae	Streptomyces
249151	11	2791355421/Ga0308539_138.region004	2791355421	Streptomyces abyssalis SCSIO 10390	PUBLIC	Actinobacteria	Streptomycetales	Streptomycetaceae	Streptomyces
249151	11	2561511090/c00003_N545DRA...region001	2561511090	Streptomyces sp. URHA0041	PUBLIC	Actinobacteria	Streptomycetales	Streptomycetaceae	Streptomyces
249151	11	2866160541/Ga0437094_444.region001	2866160541	Streptomyces sp. Ru87	PUBLIC	Actinobacteria	Streptomycetales	Streptomycetaceae	Streptomyces
249151	11	2791354867/Ga0193649_11.region016	2791354867	Streptomyces sp. CNZ301	PUBLIC	Actinobacteria	Streptomycetales	Streptomycetaceae	Streptomyces
249151	11	2524614850/c00011_I004DRA...region002	2524614850	Streptomyces sp. TAA486	PUBLIC	Actinobacteria	Streptomycetales	Streptomycetaceae	Streptomyces
249151	11	2524614578/c00004_K378DRA...region001	2524614578	Streptomyces sp. Amel2xB2	PUBLIC	Actinobacteria	Streptomycetales	Streptomycetaceae	Streptomyces
249152	9	2872907300/Ga0438862_01.region005	2872907300	Streptomyces lydicus GS93/23	PUBLIC	Actinobacteria	Streptomycetales	Streptomycetaceae	Streptomyces
249152	9	2872816588/Ga0438858_01.region009	2872816588	Streptomyces lydicus 103	PUBLIC	Actinobacteria	Streptomycetales	Streptomycetaceae	Streptomyces
249152	9	2574179794/c00005_BS73DRA...region006	2574179794	Streptacidiphilus oryzae TH49	PUBLIC	Actinobacteria	Streptomycetales	Streptomycetaceae	Streptacidiphilus
249152	9	2767802048/Ga0163517_1006.region001	2767802048	Streptomyces sp. NRRL S-1448	PUBLIC	Actinobacteria	Streptomycetales	Streptomycetaceae	Streptomyces
249152	9	2811995352/Ga0163390_1032.region001	2811995352	Streptomyces lydicus NRRL ISP-5461	PUBLIC	Actinobacteria	Streptomycetales	Streptomycetaceae	Streptomyces
249152	9	2867475112/Ga0437210_202.region001	2867475112	Streptomyces sp. TM32	PUBLIC	Actinobacteria	Streptomycetales	Streptomycetaceae	Streptomyces
249152	9	2875385392/Ga0335512_01.region006	2875385392	Streptomyces koyangensis VK-A60T	PUBLIC	Actinobacteria	Streptomycetales	Streptomycetaceae	Streptomyces
249152	9	2524614580/c00001_K377DRA...region002	2524614580	Streptomyces sp. PsTaAH-137	PUBLIC	Actinobacteria	Streptomycetales	Streptomycetaceae	Streptomyces
249152	9	2872853720/Ga0438863_01.region005	2872853720	Streptomyces sp. MOE7	PUBLIC	Actinobacteria	Streptomycetales	Streptomycetaceae	Streptomyces
249153	1	2795386107/Ga0307713_112.region001	2795386107	Streptomyces sp. BK335	PUBLIC	Actinobacteria	Streptomycetales	Streptomycetaceae	Streptomyces
249154	2	2772190708/Ga0163359_1002.region002	2772190708	Streptomyces atroolivaceus NRRL ISP-5137	PUBLIC	Actinobacteria	Streptomycetales	Streptomycetaceae	Streptomyces
249154	2	2675903142/Ga0104460_169.region001	2675903142	Sinosporangium album CPCC 201354	GEBA	Actinobacteria	Streptosporangiales	Streptosporangiaceae	Sinosporangium
249155	7	2802429447/Ga0303308_106.region001	2802429447	Gordonibacter urolithinfaciens An234A	PUBLIC	Coriobacteriia	Eggerthellales	Eggerthellaceae	Gordonibacter
249155	7	2775506860/Ga0258370_11.region003	2775506860	Gordonibacter urolithinfaciens DSM 27213T	PUBLIC	Coriobacteriia	Eggerthellales	Eggerthellaceae	Gordonibacter
249155	7	2866206833/Ga0437104_13.region001	2866206833	Eggerthella sinensis DSM 16107	PUBLIC	Coriobacteriia	Eggerthellales	Eggerthellaceae	Eggerthella
249155	7	2866345068/Ga0437449_32.region001	2866345068	Paraeggerthella hongkongensis DSM 16106	PUBLIC	Coriobacteriia	Eggerthellales	Eggerthellaceae	Paraeggerthella
249155	7	2866200955/Ga0437102_50.region001	2866200955	Paraeggerthella hongkongensis RC2/2 A	PUBLIC	Coriobacteriia	Eggerthellales	Eggerthellaceae	Paraeggerthella
249155	7	2866203500/Ga0437103_01.region001	2866203500	Gordonibacter sp. 28C	PUBLIC	Coriobacteriia	Eggerthellales	Eggerthellaceae	Gordonibacter
249155	7	650716034/NC_015738.region004	650716034	Eggerthella sp. YY7918	PUBLIC	Coriobacteriia	Eggerthellales	Eggerthellaceae	Eggerthella
249156	1	2687453533/Ga0133422_11.region001	2687453533	Alloactinosynnema sp. L-07	PUBLIC	Actinobacteria	Pseudonocardiales	Pseudonocardiaceae	Alloactinosynnema
249157	3	2773857951/Ga0150581_1057.region001	2773857951	Corynebacterium aurimucosum 945_CAUR	PUBLIC	Actinobacteria	Corynebacteriales	Corynebacteriaceae	Corynebacterium
249157	3	2687453511/Ga0123765_11.region006	2687453511	Corynebacterium simulans PES1	PUBLIC	Actinobacteria	Corynebacteriales	Corynebacteriaceae	Corynebacterium
249157	3	2823264431/Ga0316984_09.region001	2823264431	Corynebacterium aurimucosum UMB1300	PUBLIC	Actinobacteria	Corynebacteriales	Corynebacteriaceae	Corynebacterium
249158	3	2617271235/Ga0055942_1131.region001	2617271235	Sciscionella sp. SE31	PUBLIC	Actinobacteria	Pseudonocardiales	Pseudonocardiaceae	Sciscionella
249158	3	2522572195/c00001_H030DRA...region001	2522572195	Conexibacter woesei Iso977N	PUBLIC	Thermoleophilia	Solirubrobacterales	Conexibacteraceae	Conexibacter
249158	3	2833406015/Ga0347050_61.region001	2833406015	Mycetocola reblochoni REB411	PUBLIC	Actinobacteria	Micrococcales	Microbacteriaceae	Mycetocola
249159	2	2648501726/Ga0069749_11.region006	2648501726	Amycolatopsis lurida NRRL 2430	PUBLIC	Actinobacteria	Pseudonocardiales	Pseudonocardiaceae	Amycolatopsis
249159	2	2634166339/Ga0074756_14.region013	2634166339	Amycolatopsis lurida DSM 43134	GEBA	Actinobacteria	Pseudonocardiales	Pseudonocardiaceae	Amycolatopsis
249160	112	2554235020/c00009_H742DRA...region001	2554235020	Streptomyces sp. FXJ7.023	PUBLIC	Actinobacteria	Streptomycetales	Streptomycetaceae	Streptomyces
249160	112	2862215599/Ga0365529_094.region002	2862215599	Streptomyces shenzhenensis 193	PUBLIC	Actinobacteria	Streptomycetales	Streptomycetaceae	Streptomyces
249160	112	2862465376/Ga0342438_128.region001	2862465376	Streptomyces sp. MH60	PUBLIC	Actinobacteria	Streptomycetales	Streptomycetaceae	Streptomyces
249160	112	2872959623/Ga0438824_01.region022	2872959623	Streptomyces lividans TK24	PUBLIC	Actinobacteria	Streptomycetales	Streptomycetaceae	Streptomyces
249160	112	2865327074/Ga0436996_03.region002	2865327074	Streptomyces sp. CB02400	PUBLIC	Actinobacteria	Streptomycetales	Streptomycetaceae	Streptomyces
249160	112	2799112265/Ga0307664_101.region007	2799112265	Streptomyces sp. BK022	PUBLIC	Actinobacteria	Streptomycetales	Streptomycetaceae	Streptomyces
249160	112	2862321024/Ga0368844_49.region003	2862321024	Streptomyces sp. E2N166	PUBLIC	Actinobacteria	Streptomycetales	Streptomycetaceae	Streptomyces
249160	112	2857435884/Ga0104622_03.region007	2857435884	Streptomyces aureorectus DSM 41692	GEBA	Actinobacteria	Streptomycetales	Streptomycetaceae	Streptomyces
249160	112	2872769900/Ga0438844_01.region017	2872769900	Streptomyces sp. 4F	PUBLIC	Actinobacteria	Streptomycetales	Streptomycetaceae	Streptomyces
249160	112	2795386110/Ga0307712_118.region001	2795386110	Streptomyces sp. BK561	PUBLIC	Actinobacteria	Streptomycetales	Streptomycetaceae	Streptomyces
249160	112	2862399062/Ga0334690_071.region001	2862399062	Streptomyces kebangsaanensis SUK12	PUBLIC	Actinobacteria	Streptomycetales	Streptomycetaceae	Streptomyces
249160	112	2706794553/Ga0123941_107.region001	2706794553	Streptomyces sp. NBRC 110030	PUBLIC	Actinobacteria	Streptomycetales	Streptomycetaceae	Streptomyces
249160	112	2518285526/c00003_StrvirD...region003	2518285526	Streptomyces viridosporus T7A, ATCC 39115	PUBLIC	Actinobacteria	Streptomycetales	Streptomycetaceae	Streptomyces
249160	112	2775507090/Ga0125928_1052.region001	2775507090	Streptomyces bungoensis DSM 41781	PUBLIC	Actinobacteria	Streptomycetales	Streptomycetaceae	Streptomyces
249160	112	2565956830/c00032_NoneDRA...region001	2565956830	Streptomyces prunicolor NBRC 13075	PUBLIC	Actinobacteria	Streptomycetales	Streptomycetaceae	Streptomyces
249160	112	2563366515/c00003_BR33DRA...region001	2563366515	Streptomyces sp. UNC401CLCol	PUBLIC	Actinobacteria	Streptomycetales	Streptomycetaceae	Streptomyces
249160	112	2716884858/Ga0115513_11.region016	2716884858	Streptomyces sp. OK885	PUBLIC	Actinobacteria	Streptomycetales	Streptomycetaceae	Streptomyces
249160	112	2857083903/Ga0398547_01.region021	2857083903	Streptomyces seoulensis KCTC 9819	PUBLIC	Actinobacteria	Streptomycetales	Streptomycetaceae	Streptomyces
249160	112	2873144488/Ga0438850_01.region018	2873144488	Streptomyces parvulus 2297	PUBLIC	Actinobacteria	Streptomycetales	Streptomycetaceae	Streptomyces
249160	112	2795386122/Ga0307686_101.region002	2795386122	Streptomyces sp. BK208	PUBLIC	Actinobacteria	Streptomycetales	Streptomycetaceae	Streptomyces
249160	112	2751185703/Ga0163387_110.region001	2751185703	Actinospica acidiphila NRRL B-24431	PUBLIC	Actinobacteria	Catenulisporales	Actinospicaceae	Actinospica
249160	112	2808606402/Ga0311319_101.region003	2808606402	Streptomyces sp. T12	PUBLIC	Actinobacteria	Streptomycetales	Streptomycetaceae	Streptomyces
249160	112	2767802057/Ga0163461_1021.region001	2767802057	Streptomyces sp. NRRL S-813	PUBLIC	Actinobacteria	Streptomycetales	Streptomycetaceae	Streptomyces
249160	112	2593339203/c00001_CCMMD20...region002	2593339203	Streptomyces sp. CCM_MD2014	PUBLIC	Actinobacteria	Streptomycetales	Streptomycetaceae	Streptomyces
249160	112	2863249894/Ga0436943_05.region004	2863249894	Streptomyces albaduncus CECT 3226	GEBA	Actinobacteria	Streptomycetales	Streptomycetaceae	Streptomyces
249160	112	2767802108/Ga0162426_1014.region001	2767802108	Streptomyces violaceorubidus NRRL B-16381	PUBLIC	Actinobacteria	Streptomycetales	Streptomycetaceae	Streptomyces
249160	112	2802429330/Ga0127043_1010.region001	2802429330	Streptomyces griseoruber DSM 40281	PUBLIC	Actinobacteria	Streptomycetales	Streptomycetaceae	Streptomyces
249160	112	2740892208/Ga0132283_122.region002	2740892208	Streptomyces sp. JHA19	PUBLIC	Actinobacteria	Streptomycetales	Streptomycetaceae	Streptomyces
249160	112	2775507115/Ga0162458_1062.region001	2775507115	Streptomyces sp. NRRL F-6676	PUBLIC	Actinobacteria	Streptomycetales	Streptomycetaceae	Streptomyces
249160	112	2619619228/Ga0055350_102.region001	2619619228	Streptomyces toyocaensis NRRL 15009	PUBLIC	Actinobacteria	Streptomycetales	Streptomycetaceae	Streptomyces
249160	112	2873077840/Ga0438842_01.region022	2873077840	Streptomyces ambofaciens DSM 40697	PUBLIC	Actinobacteria	Streptomycetales	Streptomycetaceae	Streptomyces
249160	112	2767802110/Ga0163489_1025.region001	2767802110	Streptomyces cellulosae NRRL B-2687	PUBLIC	Actinobacteria	Streptomycetales	Streptomycetaceae	Streptomyces
249160	112	2862413135/Ga0335689_15.region001	2862413135	Streptomyces rishiriensis NBRC 13407	PUBLIC	Actinobacteria	Streptomycetales	Streptomycetaceae	Streptomyces
249160	112	2772190735/Ga0161514_1119.region002	2772190735	Streptomyces caelestis NRRL B-24567	PUBLIC	Actinobacteria	Streptomycetales	Streptomycetaceae	Streptomyces
249160	112	2862784999/Ga0341360_01.region014	2862784999	Streptomyces sp. M41	PUBLIC	Actinobacteria	Streptomycetales	Streptomycetaceae	Streptomyces
249160	112	2645728072/Ga0100190_105.region003	2645728072	Streptomyces pactum ACT12	PUBLIC	Actinobacteria	Streptomycetales	Streptomycetaceae	Streptomyces
249160	112	2619619268/Ga0057460_1149.region001	2619619268	Streptomyces scabiei NCPPB 4086	PUBLIC	Actinobacteria	Streptomycetales	Streptomycetaceae	Streptomyces
249160	112	2724679104/Ga0126071_1107.region002	2724679104	Streptomyces sp. CC71	PUBLIC	Actinobacteria	Streptomycetales	Streptomycetaceae	Streptomyces
249160	112	2765236034/Ga0166815_1041.region001	2765236034	Streptomyces sp. NRRL WC-3605	PUBLIC	Actinobacteria	Streptomycetales	Streptomycetaceae	Streptomyces
249160	112	2718217699/Ga0070139_11.region001	2718217699	Streptomyces sp. OV198	PUBLIC	Actinobacteria	Streptomycetales	Streptomycetaceae	Streptomyces
249160	112	2791355405/Ga0308952_1118.region001	2791355405	Streptomyces africanus NRRL B-24243	PUBLIC	Actinobacteria	Streptomycetales	Streptomycetaceae	Streptomyces
249160	112	2867252554/Ga0437154_79.region001	2867252554	Streptomyces sp. Tu 4128	PUBLIC	Actinobacteria	Streptomycetales	Streptomycetaceae	Streptomyces
249160	112	2811995169/Ga0308922_1025.region001	2811995169	Streptomyces vinaceus NRRL B-1733	PUBLIC	Actinobacteria	Streptomycetales	Streptomycetaceae	Streptomyces
249160	112	2863166289/Ga0436933_01.region002	2863166289	Streptomyces sp. S10-01	PUBLIC	Actinobacteria	Streptomycetales	Streptomycetaceae	Streptomyces
249160	112	2866412304/Ga0437461_325.region001	2866412304	Streptomyces sporangiiformans NEAU-SSA 1	PUBLIC	Actinobacteria	Streptomycetales	Streptomycetaceae	Streptomyces
249160	112	2597490034/c00001_Ga00377...region009	2597490034	Streptomyces lividans 1326	PUBLIC	Actinobacteria	Streptomycetales	Streptomycetaceae	Streptomyces
249160	112	2767802070/Ga0163543_1016.region001	2767802070	Streptomyces sp. NRRL S-1314	PUBLIC	Actinobacteria	Streptomycetales	Streptomycetaceae	Streptomyces
249160	112	2765235990/Ga0163346_1007.region001	2765235990	Streptomyces xylophagus NRRL B-12029	PUBLIC	Actinobacteria	Streptomycetales	Streptomycetaceae	Streptomyces
249160	112	2863121742/Ga0436929_01.region014	2863121742	Streptomyces sp. S2-04	PUBLIC	Actinobacteria	Streptomycetales	Streptomycetaceae	Streptomyces
249160	112	2857066838/Ga0397658_01.region002	2857066838	Streptomyces sp. WAC 01438	PUBLIC	Actinobacteria	Streptomycetales	Streptomycetaceae	Streptomyces
249160	112	2873273773/Ga0438884_01.region013	2873273773	Streptomyces sp. P3	PUBLIC	Actinobacteria	Streptomycetales	Streptomycetaceae	Streptomyces
249160	112	2852523033/Ga0397835_01.region002	2852523033	Streptomyces sp. KPB2	PUBLIC	Actinobacteria	Streptomycetales	Streptomycetaceae	Streptomyces
249160	112	2773857985/Ga0163499_1003.region001	2773857985	Streptomyces olivaceus NRRL B-3009	PUBLIC	Actinobacteria	Streptomycetales	Streptomycetaceae	Streptomyces
249160	112	2873063797/Ga0438840_01.region021	2873063797	Streptomyces ambofaciens ATCC 23877	PUBLIC	Actinobacteria	Streptomycetales	Streptomycetaceae	Streptomyces
249160	112	2767802071/Ga0163545_128.region001	2767802071	Streptomyces sp. NRRL F-5008	PUBLIC	Actinobacteria	Streptomycetales	Streptomycetaceae	Streptomyces
249160	112	2868108522/Ga0436970_04.region002	2868108522	Streptomyces rubrogriseus NBRC 15455	PUBLIC	Actinobacteria	Streptomycetales	Streptomycetaceae	Streptomyces
249160	112	2862247409/Ga0366339_29.region001	2862247409	Streptomyces sp. A217	PUBLIC	Actinobacteria	Streptomycetales	Streptomycetaceae	Streptomyces
249160	112	2765235982/Ga0162417_124.region001	2765235982	Streptomyces sp. NRRL WC-3626	PUBLIC	Actinobacteria	Streptomycetales	Streptomycetaceae	Streptomyces
249160	112	2616644814/Ga0007938_105.region002	2616644814	Streptomyces mirabilis OK461	PUBLIC	Actinobacteria	Streptomycetales	Streptomycetaceae	Streptomyces
249160	112	2851870198/Ga0337940_01.region021	2851870198	Streptomyces sp. ETH9427	PUBLIC	Actinobacteria	Streptomycetales	Streptomycetaceae	Streptomyces
249160	112	637000305/NC_003888.region005	637000305	Streptomyces coelicolor A3(2)	PUBLIC	Actinobacteria	Streptomycetales	Streptomycetaceae	Streptomyces
249160	112	2636415489/Ga0081126_1001.region001	2636415489	Streptomyces sp. HNS054	PUBLIC	Actinobacteria	Streptomycetales	Streptomycetaceae	Streptomyces
249160	112	2775507097/Ga0127039_1005.region001	2775507097	Streptomyces olivochromogenes DSM 40451	PUBLIC	Actinobacteria	Streptomycetales	Streptomycetaceae	Streptomyces
249160	112	2767802028/Ga0162456_1030.region001	2767802028	Streptomyces sp. NRRL F-6677	PUBLIC	Actinobacteria	Streptomycetales	Streptomycetaceae	Streptomyces
249160	112	2862240327/Ga0366047_10.region001	2862240327	Streptomyces sp. CB01373 CB01373	PUBLIC	Actinobacteria	Streptomycetales	Streptomycetaceae	Streptomyces
249160	112	2706794562/Ga0123962_105.region001	2706794562	Streptomyces sp. TP-A0875	PUBLIC	Actinobacteria	Streptomycetales	Streptomycetaceae	Streptomyces
249160	112	2862545053/Ga0343679_049.region001	2862545053	Streptomyces sp. Ru72	PUBLIC	Actinobacteria	Streptomycetales	Streptomycetaceae	Streptomyces
249160	112	2860705906/Ga0337729_01.region016	2860705906	Streptomyces nigra 452	PUBLIC	Actinobacteria	Streptomycetales	Streptomycetaceae	Streptomyces
249160	112	2775507081/Ga0162383_102.region002	2775507081	Streptomyces seoulensis NRRL B-24310	PUBLIC	Actinobacteria	Streptomycetales	Streptomycetaceae	Streptomyces
249160	112	651324106/NZ_AEYX01000027.region002	651324106	Streptomyces griseoaurantiacus M045	PUBLIC	Actinobacteria	Streptomycetales	Streptomycetaceae	Streptomyces
249160	112	2875405368/Ga0399346_01.region026	2875405368	Streptomyces sp. SS52	PUBLIC	Actinobacteria	Streptomycetales	Streptomycetaceae	Streptomyces
249160	112	2863155039/Ga0436932_05.region001	2863155039	Streptomyces sp. S2-09	PUBLIC	Actinobacteria	Streptomycetales	Streptomycetaceae	Streptomyces
249160	112	2795386113/Ga0307696_123.region002	2795386113	Streptomyces sp. BK447	PUBLIC	Actinobacteria	Streptomycetales	Streptomycetaceae	Streptomyces
249160	112	2867695843/Ga0436985_15.region003	2867695843	Streptomyces sp. CB02414	PUBLIC	Actinobacteria	Streptomycetales	Streptomycetaceae	Streptomyces
249160	112	2872922060/Ga0438817_01.region005	2872922060	Streptomyces leeuwenhoekii DSM 42122	PUBLIC	Actinobacteria	Streptomycetales	Streptomycetaceae	Streptomyces
249160	112	2784132148/Ga0222407_11.region028	2784132148	Streptomyces sp. SAI-083	PUBLIC	Actinobacteria	Streptomycetales	Streptomycetaceae	Streptomyces
249160	112	2721755846/Ga0070137_11.region030	2721755846	Streptomyces sp. OK228	PUBLIC	Actinobacteria	Streptomycetales	Streptomycetaceae	Streptomyces
249160	112	2767802046/Ga0163511_1006.region002	2767802046	Streptomyces sp. NRRL F-2305	PUBLIC	Actinobacteria	Streptomycetales	Streptomycetaceae	Streptomyces
249160	112	2657245709/Ga0115242_1425.region001	2657245709	Streptomyces sp. SolWspMP-5a-2	PUBLIC	Actinobacteria	Streptomycetales	Streptomycetaceae	Streptomyces
249160	112	2866151290/Ga0437438_010.region001	2866151290	Streptomyces sp. V2	PUBLIC	Actinobacteria	Streptomycetales	Streptomycetaceae	Streptomyces
249160	112	2808606448/Ga0314643_11.region028	2808606448	Streptomyces sp. SLBN-109	PUBLIC	Actinobacteria	Streptomycetales	Streptomycetaceae	Streptomyces
249160	112	2867603704/Ga0436969_008.region001	2867603704	Streptomyces sp. JHA26	PUBLIC	Actinobacteria	Streptomycetales	Streptomycetaceae	Streptomyces
249160	112	2767802069/Ga0163544_1019.region002	2767802069	Streptomyces sp. NRRL F-5065	PUBLIC	Actinobacteria	Streptomycetales	Streptomycetaceae	Streptomyces
249160	112	2811994800/Ga0272476_106.region001	2811994800	Streptomyces sp. SMS_SU21	PUBLIC	Actinobacteria	Streptomycetales	Streptomycetaceae	Streptomyces
249160	112	2537561976/AOHP01000067.region001	2537561976	Streptomyces gancidicus BKS 13-15	PUBLIC	Actinobacteria	Streptomycetales	Streptomycetaceae	Streptomyces
249160	112	2818991476/Ga0264340_11.region003	2818991476	Streptomyces capillispiralis DSM 41695	GEBA	Actinobacteria	Streptomycetales	Streptomycetaceae	Streptomyces
249160	112	2811994917/Ga0314649_11.region020	2811994917	Streptomyces sp. SLBN-134	PUBLIC	Actinobacteria	Streptomycetales	Streptomycetaceae	Streptomyces
249160	112	2873012545/Ga0438833_01.region032	2873012545	Streptomyces cyaneogriseus noncyanogenus NMWT 1	PUBLIC	Actinobacteria	Streptomycetales	Streptomycetaceae	Streptomyces
249160	112	2862507626/Ga0342759_147.region003	2862507626	Streptomyces sp. NWU339	PUBLIC	Actinobacteria	Streptomycetales	Streptomycetaceae	Streptomyces
249160	112	2808606935/Ga0163440_1051.region001	2808606935	Streptomyces violaceoruber NRRL S-12	PUBLIC	Actinobacteria	Streptomycetales	Streptomycetaceae	Streptomyces
249160	112	2765236040/Ga0162462_104.region001	2765236040	Streptomyces sp. NRRL F-2799	PUBLIC	Actinobacteria	Streptomycetales	Streptomycetaceae	Streptomyces
249160	112	2765235991/Ga0163342_1005.region001	2765235991	Streptomyces yerevanensis NRRL B-16943	PUBLIC	Actinobacteria	Streptomycetales	Streptomycetaceae	Streptomyces
249160	112	2648501836/Ga0081860_1006.region001	2648501836	Streptomyces acidiscabies NCPPB 4445	PUBLIC	Actinobacteria	Streptomycetales	Streptomycetaceae	Streptomyces
249160	112	2602041786/Ga0036050_1027.region001	2602041786	Streptomyces hokutonensis R1-NS-10	PUBLIC	Actinobacteria	Streptomycetales	Streptomycetaceae	Streptomyces
249160	112	2863132943/Ga0436930_02.region004	2863132943	Streptomyces sp. S2-05	PUBLIC	Actinobacteria	Streptomycetales	Streptomycetaceae	Streptomyces
249160	112	2811995330/Ga0163463_1007.region001	2811995330	Streptomyces violaceoruber NRRL S-981	PUBLIC	Actinobacteria	Streptomycetales	Streptomycetaceae	Streptomyces
249160	112	2862674093/Ga0336160_027.region003	2862674093	Streptomyces geranii A301	PUBLIC	Actinobacteria	Streptomycetales	Streptomycetaceae	Streptomyces
249160	112	2791355430/Ga0308439_122.region001	2791355430	Streptomyces hyaluromycini NBRC 110483	PUBLIC	Actinobacteria	Streptomycetales	Streptomycetaceae	Streptomyces
249160	112	2867584506/Ga0436966_12.region004	2867584506	Streptomyces sp. TP-A0356	PUBLIC	Actinobacteria	Streptomycetales	Streptomycetaceae	Streptomyces
249160	112	2872800169/Ga0438856_01.region032	2872800169	Streptomyces pactum KLBMP 5084	PUBLIC	Actinobacteria	Streptomycetales	Streptomycetaceae	Streptomyces
249160	112	2866908832/Ga0437548_30.region001	2866908832	Streptomyces sp. H23	PUBLIC	Actinobacteria	Streptomycetales	Streptomycetaceae	Streptomyces
249160	112	2524614730/c00001_K375DRA...region004	2524614730	Streptomyces sp. Amel2xC10	PUBLIC	Actinobacteria	Streptomycetales	Streptomycetaceae	Streptomyces
249160	112	2767802088/Ga0161544_11112.region002	2767802088	Streptomyces sp. NRRL WC-3753	PUBLIC	Actinobacteria	Streptomycetales	Streptomycetaceae	Streptomyces
249160	112	2775507135/Ga0162446_1009.region002	2775507135	Streptomyces sp. NRRL F-5635	PUBLIC	Actinobacteria	Streptomycetales	Streptomycetaceae	Streptomyces
249160	112	2767802109/Ga0162429_1028.region001	2767802109	Kitasatospora aureofaciens NRRL B-2183	PUBLIC	Actinobacteria	Streptomycetales	Streptomycetaceae	Kitasatospora
249160	112	2765235981/Ga0162419_1004.region001	2765235981	Streptomyces sp. NRRL WC-3795	PUBLIC	Actinobacteria	Streptomycetales	Streptomycetaceae	Streptomyces
249160	112	2863144022/Ga0436931_02.region007	2863144022	Streptomyces sp. S2-08	PUBLIC	Actinobacteria	Streptomycetales	Streptomycetaceae	Streptomyces
249160	112	2862596838/Ga0346740_01.region001	2862596838	Streptomyces sp. CB09001	PUBLIC	Actinobacteria	Streptomycetales	Streptomycetaceae	Streptomyces
249160	112	2667527442/Ga0079896_118.region001	2667527442	Streptomyces jietaisiensis CGMCC 4.1859	GEBA	Actinobacteria	Streptomycetales	Streptomycetaceae	Streptomyces
249160	112	2862233620/Ga0365550_141.region001	2862233620	Streptomyces triticisoli NEAU-DSCPA1-4-4	PUBLIC	Actinobacteria	Streptomycetales	Streptomycetaceae	Streptomyces
249160	112	2765236038/Ga0162468_1013.region002	2765236038	Streptomyces sp. NRRL S-37	PUBLIC	Actinobacteria	Streptomycetales	Streptomycetaceae	Streptomyces
249160	112	2515154150/c00003_B100DRA...region001	2515154150	Streptomyces sp. CNH189	PUBLIC	Actinobacteria	Streptomycetales	Streptomycetaceae	Streptomyces
249161	1	2861785719/Ga0347999_018.region001	2861785719	Pseudonocardiaceae bacterium YIM PH 21723	PUBLIC	Actinobacteria	Pseudonocardiales	Pseudonocardiaceae	unclassified
249162	2	2866877934/Ga0437543_111.region002	2866877934	Nonomuraea mesophila 6K102	PUBLIC	Actinobacteria	Streptosporangiales	Streptosporangiaceae	Nonomuraea
249162	2	2718217663/Ga0171604_109.region001	2718217663	Saccharothrix carnea CGMCC 4.7097	GEBA	Actinobacteria	Pseudonocardiales	Pseudonocardiaceae	Saccharothrix
249163	297	2795386124/Ga0307683_105.region002	2795386124	Streptomyces sp. BK042	PUBLIC	Actinobacteria	Streptomycetales	Streptomycetaceae	Streptomyces
249163	297	2795386109/Ga0307704_113.region002	2795386109	Streptomyces sp. BK329	PUBLIC	Actinobacteria	Streptomycetales	Streptomycetaceae	Streptomyces
249163	297	2872891511/Ga0438868_01.region022	2872891511	Streptomyces sp. Sge12	PUBLIC	Actinobacteria	Streptomycetales	Streptomycetaceae	Streptomyces
249163	297	2765236019/Ga0166812_1101.region002	2765236019	Streptomyces sp. NRRL F-4489	PUBLIC	Actinobacteria	Streptomycetales	Streptomycetaceae	Streptomyces
249163	297	2872786620/Ga0438854_01.region012	2872786620	Streptomyces niveus SCSIO 3406	PUBLIC	Actinobacteria	Streptomycetales	Streptomycetaceae	Streptomyces
249163	297	2872877287/Ga0438866_01.region025	2872877287	Streptomyces violaceoruber S21	PUBLIC	Actinobacteria	Streptomycetales	Streptomycetaceae	Streptomyces
249163	297	2767802033/Ga0161520_1209.region001	2767802033	Streptomyces sp. XY593	PUBLIC	Actinobacteria	Streptomycetales	Streptomycetaceae	Streptomyces
249163	297	2857103517/Ga0337833_01.region026	2857103517	Streptomyces sp. NEAU-S7GS2	PUBLIC	Actinobacteria	Streptomycetales	Streptomycetaceae	Streptomyces
249163	297	2872861354/Ga0438864_01.region020	2872861354	Streptomyces gilvosporeus F607	PUBLIC	Actinobacteria	Streptomycetales	Streptomycetaceae	Streptomyces
249163	297	2767802065/Ga0162404_1020.region002	2767802065	Streptomyces ochraceiscleroticus NRRL ISP-5594	PUBLIC	Actinobacteria	Streptomycetales	Streptomycetaceae	Streptomyces
249163	297	2767802114/Ga0163527_101.region002	2767802114	Actinosporangium sp. NRRL B-3428	PUBLIC	Actinobacteria	Streptomycetales	Streptomycetaceae	Streptomyces
249163	297	2767802032/Ga0162423_1010.region001	2767802032	Streptomyces sp. NRRL S-646	PUBLIC	Actinobacteria	Streptomycetales	Streptomycetaceae	Streptomyces
249163	297	2754412422/Ga0213531_101.region005	2754412422	Streptomyces sp. VMFN-G11Ma	PUBLIC	Actinobacteria	Streptomycetales	Streptomycetaceae	Streptomyces
249163	297	2767802063/Ga0162408_103.region001	2767802063	Streptomyces violens NRRL ISP-5597	PUBLIC	Actinobacteria	Streptomycetales	Streptomycetaceae	Streptomyces
249163	297	2765235983/Ga0162415_1015.region001	2765235983	Streptomyces sp. NRRL S-378	PUBLIC	Actinobacteria	Streptomycetales	Streptomycetaceae	Streptomyces
249163	297	2872769900/Ga0438844_01.region012	2872769900	Streptomyces sp. 4F	PUBLIC	Actinobacteria	Streptomycetales	Streptomycetaceae	Streptomyces
249163	297	2863231158/Ga0436941_06.region002	2863231158	Streptomyces spectabilis CECT 3146	GEBA	Actinobacteria	Streptomycetales	Streptomycetaceae	Streptomyces
249163	297	2795386110/Ga0307712_111.region003	2795386110	Streptomyces sp. BK561	PUBLIC	Actinobacteria	Streptomycetales	Streptomycetaceae	Streptomyces
249163	297	2862574272/Ga0343844_01.region011	2862574272	Streptomyces sp. AcE210	PUBLIC	Actinobacteria	Streptomycetales	Streptomycetaceae	Streptomyces
249163	297	2765236033/Ga0163443_1044.region001	2765236033	Streptomyces sp. NRRL WC-3744-P246	PUBLIC	Actinobacteria	Streptomycetales	Streptomycetaceae	Streptomyces
249163	297	2767802040/Ga0163498_102.region002	2767802040	Streptomyces californicus NRRL B-2988	PUBLIC	Actinobacteria	Streptomycetales	Streptomycetaceae	Streptomyces
249163	297	645058853/NZ_ACEW01000454.region001	645058853	Streptomyces sp. C	PUBLIC	Actinobacteria	Streptomycetales	Streptomycetaceae	Streptomyces
249163	297	2862762174/Ga0341078_02.region003	2862762174	Streptomyces sp. CB00316	PUBLIC	Actinobacteria	Streptomycetales	Streptomycetaceae	Streptomyces
249163	297	2802428825/Ga0307669_105.region003	2802428825	Streptomyces sp. BK215	PUBLIC	Actinobacteria	Streptomycetales	Streptomycetaceae	Streptomyces
249163	297	2872935496/Ga0438821_01.region022	2872935496	Streptomyces globisporus C-1027	PUBLIC	Actinobacteria	Streptomycetales	Streptomycetaceae	Streptomyces
249163	297	2873242023/Ga0438880_01.region024	2873242023	Streptomyces sp. DUT11	PUBLIC	Actinobacteria	Streptomycetales	Streptomycetaceae	Streptomyces
249163	297	2767802107/Ga0166452_1003.region002	2767802107	Streptomyces sp. EN23	PUBLIC	Actinobacteria	Streptomycetales	Streptomycetaceae	Streptomyces
249163	297	2862436920/Ga0341611_01.region010	2862436920	Streptomyces sp. CS065A	PUBLIC	Actinobacteria	Streptomycetales	Streptomycetaceae	Streptomyces
249163	297	2767802022/Ga0162379_101.region001	2767802022	Streptomyces brasiliensis NRRL B-1626	PUBLIC	Actinobacteria	Streptomycetales	Streptomycetaceae	Streptomyces
249163	297	2872907300/Ga0438862_01.region018	2872907300	Streptomyces lydicus GS93/23	PUBLIC	Actinobacteria	Streptomycetales	Streptomycetaceae	Streptomyces
249163	297	2630968971/Ga0077175_11.region022	2630968971	Streptomyces sp. MNU77	PUBLIC	Actinobacteria	Streptomycetales	Streptomycetaceae	Streptomyces
249163	297	2862611759/Ga0347141_091.region001	2862611759	Streptomyces showdoensis ATCC 15227	PUBLIC	Actinobacteria	Streptomycetales	Streptomycetaceae	Streptomyces
249163	297	2636415863/Ga0069181_145.region001	2636415863	Streptomyces natalensis ATCC 27448	PUBLIC	Actinobacteria	Streptomycetales	Streptomycetaceae	Streptomyces
249163	297	2775507090/Ga0125928_1002.region001	2775507090	Streptomyces bungoensis DSM 41781	PUBLIC	Actinobacteria	Streptomycetales	Streptomycetaceae	Streptomyces
249163	297	2565956830/c00103_NoneDRA...region001	2565956830	Streptomyces prunicolor NBRC 13075	PUBLIC	Actinobacteria	Streptomycetales	Streptomycetaceae	Streptomyces
249163	297	2716884858/Ga0115513_11.region007	2716884858	Streptomyces sp. OK885	PUBLIC	Actinobacteria	Streptomycetales	Streptomycetaceae	Streptomyces
249163	297	2523533505/c00009_F611DRA...region003	2523533505	Streptomyces sp. FxanaA7	PUBLIC	Actinobacteria	Streptomycetales	Streptomycetaceae	Streptomyces
249163	297	2767802041/Ga0163494_108.region001	2767802041	Streptomyces californicus NRRL B-2895	PUBLIC	Actinobacteria	Streptomycetales	Streptomycetaceae	Streptomyces
249163	297	2767802102/Ga0166034_1199.region001	2767802102	Streptomyces sp. NRRL S-1521	PUBLIC	Actinobacteria	Streptomycetales	Streptomycetaceae	Streptomyces
249163	297	2524614673/c00005_B084DRA...region003	2524614673	Streptomyces sp. PgraA7	PUBLIC	Actinobacteria	Streptomycetales	Streptomycetaceae	Streptomyces
249163	297	2767802077/Ga0162431_103.region002	2767802077	Streptomyces catenulae NRRL B-2342	PUBLIC	Actinobacteria	Streptomycetales	Streptomycetaceae	Streptomyces
249163	297	2582581314/c00022_EW58DRA...region001	2582581314	Streptomyces mirabilis YR139	PUBLIC	Actinobacteria	Streptomycetales	Streptomycetaceae	Streptomyces
249163	297	2765236015/Ga0161525_1183.region001	2765236015	Streptomyces sp. XY413	PUBLIC	Actinobacteria	Streptomycetales	Streptomycetaceae	Streptomyces
249163	297	2751185703/Ga0163387_105.region003	2751185703	Actinospica acidiphila NRRL B-24431	PUBLIC	Actinobacteria	Catenulisporales	Actinospicaceae	Actinospica
249163	297	2765236021/Ga0161528_1124.region001	2765236021	Streptomyces sp. MMG1064	PUBLIC	Actinobacteria	Streptomycetales	Streptomycetaceae	Streptomyces
249163	297	2765236031/Ga0163362_1004.region004	2765236031	Streptomyces sp. NRRL WC-3744-JC	PUBLIC	Actinobacteria	Streptomycetales	Streptomycetaceae	Streptomyces
249163	297	2772190753/Ga0161545_1112.region002	2772190753	Streptomyces chattanoogensis NRRL ISP-5002	PUBLIC	Actinobacteria	Streptomycetales	Streptomycetaceae	Streptomyces
249163	297	2868075656/Ga0437181_03.region012	2868075656	Streptomyces lydicus ATCC 31975	PUBLIC	Actinobacteria	Streptomycetales	Streptomycetaceae	Streptomyces
249163	297	2872816588/Ga0438858_01.region022	2872816588	Streptomyces lydicus 103	PUBLIC	Actinobacteria	Streptomycetales	Streptomycetaceae	Streptomyces
249163	297	2767802008/Ga0163566_1013.region002	2767802008	Streptomyces sp. NRRL S-98	PUBLIC	Actinobacteria	Streptomycetales	Streptomycetaceae	Streptomyces
249163	297	2657245700/Ga0115233_1140.region001	2657245700	Streptomyces sp. DI166	PUBLIC	Actinobacteria	Streptomycetales	Streptomycetaceae	Streptomyces
249163	297	2775507095/Ga0127035_1024.region003	2775507095	Streptomyces yokosukanensis DSM 40224	PUBLIC	Actinobacteria	Streptomycetales	Streptomycetaceae	Streptomyces
249163	297	2866171335/Ga0437096_050.region001	2866171335	Streptomyces sp. L-9-10	PUBLIC	Actinobacteria	Streptomycetales	Streptomycetaceae	Streptomyces
249163	297	2862626331/Ga0349487_01.region001	2862626331	Streptomyces sp. ICC4 ICC4	PUBLIC	Actinobacteria	Streptomycetales	Streptomycetaceae	Streptomyces
249163	297	2808606402/Ga0311319_110.region001	2808606402	Streptomyces sp. T12	PUBLIC	Actinobacteria	Streptomycetales	Streptomycetaceae	Streptomyces
249163	297	2773857980/Ga0163351_1019.region002	2773857980	Streptomyces flaveolus NRRL B-1589	PUBLIC	Actinobacteria	Streptomycetales	Streptomycetaceae	Streptomyces
249163	297	2561511180/CP003720.region029	2561511180	Streptomyces hygroscopicus jinggangensis TL01	PUBLIC	Actinobacteria	Streptomycetales	Streptomycetaceae	Streptomyces
249163	297	2866231997/Ga0437110_01.region007	2866231997	Streptomyces sp. L2	PUBLIC	Actinobacteria	Streptomycetales	Streptomycetaceae	Streptomyces
249163	297	2636415838/Ga0077369_1067.region001	2636415838	Streptomyces galbus KCCM 41354	PUBLIC	Actinobacteria	Streptomycetales	Streptomycetaceae	Streptomyces
249163	297	2667527450/Ga0079916_125.region001	2667527450	Streptomyces yunnanensis CGMCC 4.3555	GEBA	Actinobacteria	Streptomycetales	Streptomycetaceae	Streptomyces
249163	297	2802429330/Ga0127043_1001.region001	2802429330	Streptomyces griseoruber DSM 40281	PUBLIC	Actinobacteria	Streptomycetales	Streptomycetaceae	Streptomyces
249163	297	2767802091/Ga0163404_1001.region002	2767802091	Streptomyces californicus NRRL B-2098	PUBLIC	Actinobacteria	Streptomycetales	Streptomycetaceae	Streptomyces
249163	297	2852152698/Ga0265265_01.region020	2852152698	Streptomyces fulvorobeus DSM 41455	GEBA	Actinobacteria	Streptomycetales	Streptomycetaceae	Streptomyces
249163	297	2609459763/Ga0070136_1007.region004	2609459763	Streptomyces sp. CF124	PUBLIC	Actinobacteria	Streptomycetales	Streptomycetaceae	Streptomyces
249163	297	2873129485/Ga0438849_01.region010	2873129485	Streptomyces sp. S8	PUBLIC	Actinobacteria	Streptomycetales	Streptomycetaceae	Streptomyces
249163	297	2724679061/Ga0126014_138.region003	2724679061	Streptomyces silvensis ATCC 53525	PUBLIC	Actinobacteria	Streptomycetales	Streptomycetaceae	Streptomyces
249163	297	2740892208/Ga0132283_108.region001	2740892208	Streptomyces sp. JHA19	PUBLIC	Actinobacteria	Streptomycetales	Streptomycetaceae	Streptomyces
249163	297	2518285535/c00004_D581DRA...region001	2518285535	Streptomyces sp. CNB091	PUBLIC	Actinobacteria	Streptomycetales	Streptomycetaceae	Streptomyces
249163	297	2872838228/Ga0438860_01.region014	2872838228	Streptomyces sp. TN58	PUBLIC	Actinobacteria	Streptomycetales	Streptomycetaceae	Streptomyces
249163	297	2865825894/Ga0437066_03.region001	2865825894	Streptomyces sp. PTY087I2	PUBLIC	Actinobacteria	Streptomycetales	Streptomycetaceae	Streptomyces
249163	297	2860658192/Ga0398768_01.region021	2860658192	Streptomyces aquilus GGCR-6	PUBLIC	Actinobacteria	Streptomycetales	Streptomycetaceae	Streptomyces
249163	297	2521172626/c00001_H294DRA...region002	2521172626	Streptomyces sp. 303MFCol5.2	PUBLIC	Actinobacteria	Streptomycetales	Streptomycetaceae	Streptomyces
249163	297	2765235986/Ga0163558_1016.region001	2765235986	Streptomyces sp. NRRL F-2580	PUBLIC	Actinobacteria	Streptomycetales	Streptomycetaceae	Streptomyces
249163	297	2862731443/Ga0396087_247.region001	2862731443	Streptomyces sp. SM11	PUBLIC	Actinobacteria	Streptomycetales	Streptomycetaceae	Streptomyces
249163	297	2873258297/Ga0438882_01.region014	2873258297	Streptomyces dengpaensis XZHG99	PUBLIC	Actinobacteria	Streptomycetales	Streptomycetaceae	Streptomyces
249163	297	2873233620/Ga0438879_01.region029	2873233620	Streptomyces formicae KY5	PUBLIC	Actinobacteria	Streptomycetales	Streptomycetaceae	Streptomyces
249163	297	2802429346/Ga0162401_1046.region001	2802429346	Streptomyces aureocirculatus NRRL ISP-5401	PUBLIC	Actinobacteria	Streptomycetales	Streptomycetaceae	Streptomyces
249163	297	2860167608/Ga0349515_01.region013	2860167608	Streptomyces fradiae NKZ-259	PUBLIC	Actinobacteria	Streptomycetales	Streptomycetaceae	Streptomyces
249163	297	2767802110/Ga0163489_1003.region001	2767802110	Streptomyces cellulosae NRRL B-2687	PUBLIC	Actinobacteria	Streptomycetales	Streptomycetaceae	Streptomyces
249163	297	2811995326/Ga0163493_1003.region005	2811995326	Streptomyces anulatus NRRL B-2873	PUBLIC	Actinobacteria	Streptomycetales	Streptomycetaceae	Streptomyces
249163	297	2513237109/c00007_YW5DRAF...region003	2513237109	Streptomyces sp. Ncost-T6T-1	PUBLIC	Actinobacteria	Streptomycetales	Streptomycetaceae	Streptomyces
249163	297	2515154100/c00002_B073DRA...region002	2515154100	Streptomyces sp. MspMP-M5	PUBLIC	Actinobacteria	Streptomycetales	Streptomycetaceae	Streptomyces
249163	297	2767802021/Ga0162377_1002.region003	2767802021	Streptomyces alboviridis NRRL B-1579	PUBLIC	Actinobacteria	Streptomycetales	Streptomycetaceae	Streptomyces
249163	297	2515154096/c00006_B053DRA...region002	2515154096	Streptomyces sp. CcalMP-8W	PUBLIC	Actinobacteria	Streptomycetales	Streptomycetaceae	Streptomyces
249163	297	2767802030/Ga0162424_1008.region001	2767802030	Streptomyces sp. NRRL S-515	PUBLIC	Actinobacteria	Streptomycetales	Streptomycetaceae	Streptomyces
249163	297	2872990154/Ga0438829_01.region023	2872990154	Streptomyces albulus CK-15	PUBLIC	Actinobacteria	Streptomycetales	Streptomycetaceae	Streptomyces
249163	297	2767802034/Ga0161521_1071.region001	2767802034	Streptomyces sp. XY58	PUBLIC	Actinobacteria	Streptomycetales	Streptomycetaceae	Streptomyces
249163	297	2767802106/Ga0161530_1487.region001	2767802106	Streptomyces sp. NRRL WC-3618	PUBLIC	Actinobacteria	Streptomycetales	Streptomycetaceae	Streptomyces
249163	297	2862413135/Ga0335689_06.region002	2862413135	Streptomyces rishiriensis NBRC 13407	PUBLIC	Actinobacteria	Streptomycetales	Streptomycetaceae	Streptomyces
249163	297	2767802039/Ga0161527_1101.region001	2767802039	Streptomyces sp. H036	PUBLIC	Actinobacteria	Streptomycetales	Streptomycetaceae	Streptomyces
249163	297	2515154105/c00009_B072DRA...region001	2515154105	Streptomyces sp. HmicA12	PUBLIC	Actinobacteria	Streptomycetales	Streptomycetaceae	Streptomyces
249163	297	2775507093/Ga0127033_1023.region001	2775507093	Streptomyces cellostaticus DSM 40189	PUBLIC	Actinobacteria	Streptomycetales	Streptomycetaceae	Streptomyces
249163	297	2862784999/Ga0341360_01.region006	2862784999	Streptomyces sp. M41	PUBLIC	Actinobacteria	Streptomycetales	Streptomycetaceae	Streptomyces
249163	297	2765235999/Ga0165386_1042.region001	2765235999	Streptomyces sp. EN27	PUBLIC	Actinobacteria	Streptomycetales	Streptomycetaceae	Streptomyces
249163	297	2634166340/Ga0074752_11.region004	2634166340	Streptomyces griseus DSM 40236	GEBA	Actinobacteria	Streptomycetales	Streptomycetaceae	Streptomyces
249163	297	2795386116/Ga0307689_109.region003	2795386116	Streptomyces sp. BK674	PUBLIC	Actinobacteria	Streptomycetales	Streptomycetaceae	Streptomyces
249163	297	2619619268/Ga0057460_1187.region001	2619619268	Streptomyces scabiei NCPPB 4086	PUBLIC	Actinobacteria	Streptomycetales	Streptomycetaceae	Streptomyces
249163	297	2811995352/Ga0163390_1022.region001	2811995352	Streptomyces lydicus NRRL ISP-5461	PUBLIC	Actinobacteria	Streptomycetales	Streptomycetaceae	Streptomyces
249163	297	2860712976/Ga0395619_01.region021	2860712976	Streptomyces sp. GSSD-12	PUBLIC	Actinobacteria	Streptomycetales	Streptomycetaceae	Streptomyces
249163	297	2675903130/Ga0104442_106.region001	2675903130	Streptomyces indicus CGMCC 4.5727	GEBA	Actinobacteria	Streptomycetales	Streptomycetaceae	Streptomyces
249163	297	2517572190/c00001_D329DRA...region004	2517572190	Streptomyces sp. CNT302	PUBLIC	Actinobacteria	Streptomycetales	Streptomycetaceae	Streptomyces
249163	297	2862775503/Ga0341307_27.region001	2862775503	Streptomyces sp. IMTB 2501	PUBLIC	Actinobacteria	Streptomycetales	Streptomycetaceae	Streptomyces
249163	297	2784746768/Ga0222414_11.region017	2784746768	Streptomyces griseorubiginosus SAI-142	PUBLIC	Actinobacteria	Streptomycetales	Streptomycetaceae	Streptomyces
249163	297	2802429326/Ga0132768_109.region001	2802429326	Streptomyces curacoi DSM 40107	PUBLIC	Actinobacteria	Streptomycetales	Streptomycetaceae	Streptomyces
249163	297	2630968666/Ga0072932_1002.region001	2630968666	Streptomyces sp. MUSC 125	PUBLIC	Actinobacteria	Streptomycetales	Streptomycetaceae	Streptomyces
249163	297	2862657943/Ga0335910_08.region003	2862657943	Streptomyces phaeoluteigriseus DSM 41896	PUBLIC	Actinobacteria	Streptomycetales	Streptomycetaceae	Streptomyces
249163	297	2775507127/Ga0162470_106.region001	2775507127	Streptomyces sp. NRRL S-623	PUBLIC	Actinobacteria	Streptomycetales	Streptomycetaceae	Streptomyces
249163	297	2862963355/Ga0436881_13.region002	2862963355	Streptomyces sp. TP-A0598	PUBLIC	Actinobacteria	Streptomycetales	Streptomycetaceae	Streptomyces
249163	297	2765236034/Ga0166815_1052.region002	2765236034	Streptomyces sp. NRRL WC-3605	PUBLIC	Actinobacteria	Streptomycetales	Streptomycetaceae	Streptomyces
249163	297	2643221714/Ga0102230_105.region002	2643221714	Streptomyces sp. Root264	PUBLIC	Actinobacteria	Streptomycetales	Streptomycetaceae	Streptomyces
249163	297	2791355419/Ga0309118_1068.region001	2791355419	Streptomyces sp. SA15	PUBLIC	Actinobacteria	Streptomycetales	Streptomycetaceae	Streptomyces
249163	297	2718217699/Ga0070139_11.region009	2718217699	Streptomyces sp. OV198	PUBLIC	Actinobacteria	Streptomycetales	Streptomycetaceae	Streptomyces
249163	297	2862328301/Ga0127038_07.region003	2862328301	Streptomyces antibioticus DSM 40234	PUBLIC	Actinobacteria	Streptomycetales	Streptomycetaceae	Streptomyces
249163	297	2551306159/c00078_NoneDRA...region001	2551306159	Nocardia brevicatena NBRC 12119	PUBLIC	Actinobacteria	Corynebacteriales	Nocardiaceae	Nocardia
249163	297	2765236011/Ga0163506_1019.region001	2765236011	Streptomyces niger NRRL B-3857	PUBLIC	Actinobacteria	Streptomycetales	Streptomycetaceae	Streptomyces
249163	297	2518645622/c00005_F610DRA...region003	2518645622	Streptomyces sp. LaPpAH-199	PUBLIC	Actinobacteria	Streptomycetales	Streptomycetaceae	Streptomyces
249163	297	2675903047/Ga0105840_101.region007	2675903047	Streptomyces sp. CG 926	PUBLIC	Actinobacteria	Streptomycetales	Streptomycetaceae	Streptomyces
249163	297	2627853788/Ga0077419_106.region001	2627853788	Streptomyces yangpuensis fd2-tb	PUBLIC	Actinobacteria	Streptomycetales	Streptomycetaceae	Streptomyces
249163	297	2862799924/Ga0399850_01.region019	2862799924	Streptomyces sp. WAC 01529	PUBLIC	Actinobacteria	Streptomycetales	Streptomycetaceae	Streptomyces
249163	297	2863166289/Ga0436933_01.region012	2863166289	Streptomyces sp. S10-01	PUBLIC	Actinobacteria	Streptomycetales	Streptomycetaceae	Streptomyces
249163	297	2866412304/Ga0437461_302.region001	2866412304	Streptomyces sporangiiformans NEAU-SSA 1	PUBLIC	Actinobacteria	Streptomycetales	Streptomycetaceae	Streptomyces
249163	297	2767802136/Ga0213677_11.region007	2767802136	Streptomyces puniciscabiei TW1S1	PUBLIC	Actinobacteria	Streptomycetales	Streptomycetaceae	Streptomyces
249163	297	2765235990/Ga0163346_1015.region003	2765235990	Streptomyces xylophagus NRRL B-12029	PUBLIC	Actinobacteria	Streptomycetales	Streptomycetaceae	Streptomyces
249163	297	2872884262/Ga0438867_01.region017	2872884262	Streptomyces sp. fd1-xmd	PUBLIC	Actinobacteria	Streptomycetales	Streptomycetaceae	Streptomyces
249163	297	2863121742/Ga0436929_01.region006	2863121742	Streptomyces sp. S2-04	PUBLIC	Actinobacteria	Streptomycetales	Streptomycetaceae	Streptomyces
249163	297	2811994877/Ga0264372_11.region006	2811994877	Streptomyces puniciscabiei DSM 41929	GEBA	Actinobacteria	Streptomycetales	Streptomycetaceae	Streptomyces
249163	297	2765236007/Ga0161554_1266.region001	2765236007	Streptomyces decoyicus NRRL 2666	PUBLIC	Actinobacteria	Streptomycetales	Streptomycetaceae	Streptomyces
249163	297	2862351378/Ga0163490_026.region001	2862351378	Streptomyces lavendulae lavendulae NRRL B-2774	PUBLIC	Actinobacteria	Streptomycetales	Streptomycetaceae	Streptomyces
249163	297	2873104240/Ga0438846_01.region014	2873104240	Streptomyces griseochromogenes ATCC 14511	PUBLIC	Actinobacteria	Streptomycetales	Streptomycetaceae	Streptomyces
249163	297	2873273773/Ga0438884_01.region015	2873273773	Streptomyces sp. P3	PUBLIC	Actinobacteria	Streptomycetales	Streptomycetaceae	Streptomyces
249163	297	2873033708/Ga0438836_01.region012	2873033708	Streptomyces sp. CFMR 7	PUBLIC	Actinobacteria	Streptomycetales	Streptomycetaceae	Streptomyces
249163	297	2627853927/Ga0072930_1238.region001	2627853927	Streptomyces sp. CT34	PUBLIC	Actinobacteria	Streptomycetales	Streptomycetaceae	Streptomyces
249163	297	2862272186/Ga0367185_01.region003	2862272186	Streptomyces sp. CB01635 CB01635	PUBLIC	Actinobacteria	Streptomycetales	Streptomycetaceae	Streptomyces
249163	297	2863114774/Ga0436928_05.region003	2863114774	Streptomyces sp. S2-02	PUBLIC	Actinobacteria	Streptomycetales	Streptomycetaceae	Streptomyces
249163	297	2744054873/Ga0133189_1103.region002	2744054873	Streptomyces sp. FXJ1.172	PUBLIC	Actinobacteria	Streptomycetales	Streptomycetaceae	Streptomyces
249163	297	2867475112/Ga0437210_030.region001	2867475112	Streptomyces sp. TM32	PUBLIC	Actinobacteria	Streptomycetales	Streptomycetaceae	Streptomyces
249163	297	2784746763/Ga0265685_11.region014	2784746763	Streptomyces ossamyceticus SAI-001	PUBLIC	Actinobacteria	Streptomycetales	Streptomycetaceae	Streptomyces
249163	297	2643221678/Ga0102122_132.region002	2643221678	Streptomyces sp. Root1310	PUBLIC	Actinobacteria	Streptomycetales	Streptomycetaceae	Streptomyces
249163	297	2867394672/Ga0437186_03.region004	2867394672	Streptomyces cyaneus CGMCC 4.1671	PUBLIC	Actinobacteria	Streptomycetales	Streptomycetaceae	Streptomyces
249163	297	2867673025/Ga0436981_038.region002	2867673025	Streptomyces sp. MMG1121	PUBLIC	Actinobacteria	Streptomycetales	Streptomycetaceae	Streptomyces
249163	297	2773857988/Ga0163381_113.region001	2773857988	Streptomyces vinaceus NRRL ISP-5257	PUBLIC	Actinobacteria	Streptomycetales	Streptomycetaceae	Streptomyces
249163	297	2767802071/Ga0163545_112.region001	2767802071	Streptomyces sp. NRRL F-5008	PUBLIC	Actinobacteria	Streptomycetales	Streptomycetaceae	Streptomyces
249163	297	2767802078/Ga0162435_1022.region001	2767802078	Streptomyces cyaneofuscatus NRRL B-2570	PUBLIC	Actinobacteria	Streptomycetales	Streptomycetaceae	Streptomyces
249163	297	2554235391/CP005080.region026	2554235391	Streptomyces fulvissimus DSM 40593	PUBLIC	Actinobacteria	Streptomycetales	Streptomycetaceae	Streptomyces
249163	297	2860667798/Ga0335535_01.region011	2860667798	Streptomyces bacillaris ATCC 15855	PUBLIC	Actinobacteria	Streptomycetales	Streptomycetaceae	Streptomyces
249163	297	2873180057/Ga0438873_01.region016	2873180057	Streptomyces alboflavus MDJK44	PUBLIC	Actinobacteria	Streptomycetales	Streptomycetaceae	Streptomyces
249163	297	2862247409/Ga0366339_27.region001	2862247409	Streptomyces sp. A217	PUBLIC	Actinobacteria	Streptomycetales	Streptomycetaceae	Streptomyces
249163	297	2765236002/Ga0162448_1048.region001	2765236002	Streptomyces sp. NRRL F-5630	PUBLIC	Actinobacteria	Streptomycetales	Streptomycetaceae	Streptomyces
249163	297	2862297340/Ga0368204_40.region004	2862297340	Streptomyces sp. CB01201 CB01201	PUBLIC	Actinobacteria	Streptomycetales	Streptomycetaceae	Streptomyces
249163	297	2873085147/Ga0438843_01.region011	2873085147	Streptomyces sp. CdTB01	PUBLIC	Actinobacteria	Streptomycetales	Streptomycetaceae	Streptomyces
249163	297	2799112261/Ga0307691_102.region006	2799112261	Streptomyces sp. BK239	PUBLIC	Actinobacteria	Streptomycetales	Streptomycetaceae	Streptomyces
249163	297	2872869065/Ga0438865_01.region022	2872869065	Streptomyces sp. PBH53	PUBLIC	Actinobacteria	Streptomycetales	Streptomycetaceae	Streptomyces
249163	297	2865272216/Ga0437337_068.region002	2865272216	Streptomyces monashensis MUSC 1	PUBLIC	Actinobacteria	Streptomycetales	Streptomycetaceae	Streptomyces
249163	297	2873151551/Ga0438851_01.region014	2873151551	Streptomyces silaceus ACCC40021	PUBLIC	Actinobacteria	Streptomycetales	Streptomycetaceae	Streptomyces
249163	297	2616644814/Ga0007938_113.region001	2616644814	Streptomyces mirabilis OK461	PUBLIC	Actinobacteria	Streptomycetales	Streptomycetaceae	Streptomyces
249163	297	2634166484/Ga0077416_1302.region001	2634166484	Streptomyces odonnellii NRRL B-24891	PUBLIC	Actinobacteria	Streptomycetales	Streptomycetaceae	Streptomyces
249163	297	2767802011/Ga0163357_1033.region001	2767802011	Streptomyces sp. NRRL F-525	PUBLIC	Actinobacteria	Streptomycetales	Streptomycetaceae	Streptomyces
249163	297	2515154102/c00005_B061DRA...region001	2515154102	Streptomyces sp. ScaeMP-e10	PUBLIC	Actinobacteria	Streptomycetales	Streptomycetaceae	Streptomyces
249163	297	2627853636/Ga0077378_11.region024	2627853636	Streptomyces sp. 150FB	PUBLIC	Actinobacteria	Streptomycetales	Streptomycetaceae	Streptomyces
249163	297	2802429318/Ga0162392_1013.region005	2802429318	Streptomyces aureus NRRL B-1941	PUBLIC	Actinobacteria	Streptomycetales	Streptomycetaceae	Streptomyces
249163	297	648861016/NZ_CM000950.region005	648861016	Streptomyces pristinaespiralis ATCC 25486	PUBLIC	Actinobacteria	Streptomycetales	Streptomycetaceae	Streptomyces
249163	297	2872973992/Ga0438826_01.region019	2872973992	Streptomyces pluripotens MUSC 137	PUBLIC	Actinobacteria	Streptomycetales	Streptomycetaceae	Streptomyces
249163	297	2867332405/Ga0437173_009.region001	2867332405	Streptomyces klenkii KCTC 29202	PUBLIC	Actinobacteria	Streptomycetales	Streptomycetaceae	Streptomyces
249163	297	2873225630/Ga0438878_01.region016	2873225630	Streptomyces sp. Mg1	PUBLIC	Actinobacteria	Streptomycetales	Streptomycetaceae	Streptomyces
249163	297	2545824776/AOPZ01000335.region001	2545824776	Streptomyces aurantiacus JA 4570	PUBLIC	Actinobacteria	Streptomycetales	Streptomycetaceae	Streptomyces
249163	297	2767802019/Ga0162425_1009.region001	2767802019	Streptomyces sp. NRRL S-920	PUBLIC	Actinobacteria	Streptomycetales	Streptomycetaceae	Streptomyces
249163	297	2775507097/Ga0127039_1038.region001	2775507097	Streptomyces olivochromogenes DSM 40451	PUBLIC	Actinobacteria	Streptomycetales	Streptomycetaceae	Streptomyces
249163	297	2866582549/Ga0437499_126.region001	2866582549	Streptomyces roseicoloratus TRM44457	PUBLIC	Actinobacteria	Streptomycetales	Streptomycetaceae	Streptomyces
249163	297	2866994952/Ga0437575_01.region013	2866994952	Streptomyces hundungensis BH38	PUBLIC	Actinobacteria	Streptomycetales	Streptomycetaceae	Streptomyces
249163	297	2517572167/c00006_C593DRA...region001	2517572167	Streptomyces sp. CNT372	PUBLIC	Actinobacteria	Streptomycetales	Streptomycetaceae	Streptomyces
249163	297	2515154166/c00008_B083DRA...region001	2515154166	Streptomyces sp. SolWspMP-sol2th	PUBLIC	Actinobacteria	Streptomycetales	Streptomycetaceae	Streptomyces
249163	297	2862240327/Ga0366047_01.region001	2862240327	Streptomyces sp. CB01373 CB01373	PUBLIC	Actinobacteria	Streptomycetales	Streptomycetaceae	Streptomyces
249163	297	2767802050/Ga0166977_1003.region002	2767802050	Streptomyces sp. LUP30	PUBLIC	Actinobacteria	Streptomycetales	Streptomycetaceae	Streptomyces
249163	297	2775507096/Ga0127037_1030.region001	2775507096	Streptomyces corchorusii DSM 40340	PUBLIC	Actinobacteria	Streptomycetales	Streptomycetaceae	Streptomyces
249163	297	2519899650/c00005_YUWDRAF...region001	2519899650	Streptomyces sp. AmelKG-D3	PUBLIC	Actinobacteria	Streptomycetales	Streptomycetaceae	Streptomyces
249163	297	2872807650/Ga0438857_01.region015	2872807650	Streptomyces puniciscabiei TW1S1	PUBLIC	Actinobacteria	Streptomycetales	Streptomycetaceae	Streptomyces
249163	297	2867646626/Ga0436978_318.region001	2867646626	Streptomyces sp. WM6378	PUBLIC	Actinobacteria	Streptomycetales	Streptomycetaceae	Streptomyces
249163	297	2767802085/Ga0163570_10001.region004	2767802085	Streptomyces sp. NRRL WC-3725	PUBLIC	Actinobacteria	Streptomycetales	Streptomycetaceae	Streptomyces
249163	297	2863240559/Ga0436942_04.region002	2863240559	Streptomyces ederensis CECT 3212	GEBA	Actinobacteria	Streptomycetales	Streptomycetaceae	Streptomyces
249163	297	2860705906/Ga0337729_01.region012	2860705906	Streptomyces nigra 452	PUBLIC	Actinobacteria	Streptomycetales	Streptomycetaceae	Streptomyces
249163	297	2615840635/Ga0070140_1013.region002	2615840635	Streptomyces sp. YR375	PUBLIC	Actinobacteria	Streptomycetales	Streptomycetaceae	Streptomyces
249163	297	2862374732/Ga0259276_01.region013	2862374732	Streptomyces lavendulae lavendulae CCM 3239	PUBLIC	Actinobacteria	Streptomycetales	Streptomycetaceae	Streptomyces
249163	297	2531839540/AJGV01000035.region001	2531839540	Streptomyces auratus AGR0001	PUBLIC	Actinobacteria	Streptomycetales	Streptomycetaceae	Streptomyces
249163	297	2802429314/Ga0162400_1023.region001	2802429314	Streptomyces ruber NRRL ISP-5378	PUBLIC	Actinobacteria	Streptomycetales	Streptomycetaceae	Streptomyces
249163	297	2513237115/c00010_YWIDRAF...region002	2513237115	Streptomyces sp. SceaMP-e96	PUBLIC	Actinobacteria	Streptomycetales	Streptomycetaceae	Streptomyces
249163	297	2772190773/Ga0163394_130.region001	2772190773	Streptomyces globisporus globisporus NRRL B-2709	PUBLIC	Actinobacteria	Streptomycetales	Streptomycetaceae	Streptomyces
249163	297	2767802087/Ga0163572_108.region001	2767802087	Streptomyces mediolani NRRL WC-3934	PUBLIC	Actinobacteria	Streptomycetales	Streptomycetaceae	Streptomyces
249163	297	647533234/NZ_GG770539.region004	647533234	Streptomyces sp. SPB74	PUBLIC	Actinobacteria	Streptomycetales	Streptomycetaceae	Streptomyces
249163	297	2516493006/c00001_StrpuDR...region018	2516493006	Streptomyces purpureus KA281, ATCC 21405	PUBLIC	Actinobacteria	Streptomycetales	Streptomycetaceae	Streptomyces
249163	297	2634166429/Ga0082242_130.region003	2634166429	Actinobacteria bacterium OV320	PUBLIC	Actinobacteria	unclassified	unclassified	unclassified
249163	297	2808606359/Ga0314646_11.region008	2808606359	Streptomyces sp. SLBN-115	PUBLIC	Actinobacteria	Streptomycetales	Streptomycetaceae	Streptomyces
249163	297	2767802092/Ga0163407_102.region002	2767802092	Streptomyces californicus NRRL 2423	PUBLIC	Actinobacteria	Streptomycetales	Streptomycetaceae	Streptomyces
249163	297	2547132143/c00033_NoneDRA...region001	2547132143	Streptomyces acidiscabies 84-104	PUBLIC	Actinobacteria	Streptomycetales	Streptomycetaceae	Streptomyces
249163	297	2873048452/Ga0438838_01.region009	2873048452	Streptomyces incarnatus NRRL8089	PUBLIC	Actinobacteria	Streptomycetales	Streptomycetaceae	Streptomyces
249163	297	2767802120/Ga0163458_1011.region001	2767802120	Streptomyces sp. NRRL S-237	PUBLIC	Actinobacteria	Streptomycetales	Streptomycetaceae	Streptomyces
249163	297	2867762031/Ga0436993_01.region011	2867762031	Streptomyces sp. CB00455	PUBLIC	Actinobacteria	Streptomycetales	Streptomycetaceae	Streptomyces
249163	297	2808606375/Ga0314628_11.region005	2808606375	Streptomyces sp. SLBN-31	PUBLIC	Actinobacteria	Streptomycetales	Streptomycetaceae	Streptomyces
249163	297	2765236012/Ga0163502_101.region004	2765236012	Streptomyces roseoverticillatus NRRL B-3500	PUBLIC	Actinobacteria	Streptomycetales	Streptomycetaceae	Streptomyces
249163	297	2863155039/Ga0436932_02.region004	2863155039	Streptomyces sp. S2-09	PUBLIC	Actinobacteria	Streptomycetales	Streptomycetaceae	Streptomyces
249163	297	2863199028/Ga0436937_01.region004	2863199028	Streptomyces sp. S10-09	PUBLIC	Actinobacteria	Streptomycetales	Streptomycetaceae	Streptomyces
249163	297	2765236037/Ga0162460_1019.region001	2765236037	Streptomyces sp. NRRL F-4474	PUBLIC	Actinobacteria	Streptomycetales	Streptomycetaceae	Streptomyces
249163	297	2513237108/c00004_YW3DRAF...region002	2513237108	Streptomyces sp. MnatMP-M77	PUBLIC	Actinobacteria	Streptomycetales	Streptomycetaceae	Streptomyces
249163	297	2657245710/Ga0115243_1011.region001	2657245710	Streptomyces sp. ScaeMP-e83	PUBLIC	Actinobacteria	Streptomycetales	Streptomycetaceae	Streptomyces
249163	297	2873136143/Ga0438818_01.region024	2873136143	Streptomyces reticuli TUE45	PUBLIC	Actinobacteria	Streptomycetales	Streptomycetaceae	Streptomyces
249163	297	2775507137/Ga0163401_1068.region001	2775507137	Streptomyces baarnensis NRRL B-2842	PUBLIC	Actinobacteria	Streptomycetales	Streptomycetaceae	Streptomyces
249163	297	2775507131/Ga0127046_1031.region002	2775507131	Streptomyces sp. RV15	PUBLIC	Actinobacteria	Streptomycetales	Streptomycetaceae	Streptomyces
249163	297	2517572239/c00001_StrboDR...region006	2517572239	Streptomyces bottropensis ATCC 25435	PUBLIC	Actinobacteria	Streptomycetales	Streptomycetaceae	Streptomyces
249163	297	2862178590/Ga0353717_09.region001	2862178590	Streptomyces sp. SDr-06	PUBLIC	Actinobacteria	Streptomycetales	Streptomycetaceae	Streptomyces
249163	297	2865841310/Ga0437068_03.region012	2865841310	Streptomyces subrutilus 10-1-1	PUBLIC	Actinobacteria	Streptomycetales	Streptomycetaceae	Streptomyces
249163	297	641522653/NC_010572.region012	641522653	Streptomyces griseus griseus NBRC 13350	PUBLIC	Actinobacteria	Streptomycetales	Streptomycetaceae	Streptomyces
249163	297	2873159197/Ga0438870_01.region011	2873159197	Streptomyces katrae S3/4	PUBLIC	Actinobacteria	Streptomycetales	Streptomycetaceae	Streptomyces
249163	297	2873289101/Ga0438890_01.region023	2873289101	Streptomyces anulatus ATCC 11523	PUBLIC	Actinobacteria	Streptomycetales	Streptomycetaceae	Streptomyces
249163	297	2867768968/Ga0436994_23.region001	2867768968	Streptomyces sp. CB02366	PUBLIC	Actinobacteria	Streptomycetales	Streptomycetaceae	Streptomyces
249163	297	2767802026/Ga0162453_1042.region001	2767802026	Streptomyces sp. NRRL S-1813	PUBLIC	Actinobacteria	Streptomycetales	Streptomycetaceae	Streptomyces
249163	297	2721755846/Ga0070137_11.region022	2721755846	Streptomyces sp. OK228	PUBLIC	Actinobacteria	Streptomycetales	Streptomycetaceae	Streptomyces
249163	297	2645727531/Ga0098318_119.region001	2645727531	Streptomyces sp. NBRC 110468	PUBLIC	Actinobacteria	Streptomycetales	Streptomycetaceae	Streptomyces
249163	297	2767802006/Ga0163563_1022.region001	2767802006	Streptomyces sp. NRRL S-337	PUBLIC	Actinobacteria	Streptomycetales	Streptomycetaceae	Streptomyces
249163	297	2518285536/c00001_D583DRA...region007	2518285536	Streptomyces sp. CNS615	PUBLIC	Actinobacteria	Streptomycetales	Streptomycetaceae	Streptomyces
249163	297	2866151290/Ga0437438_111.region001	2866151290	Streptomyces sp. V2	PUBLIC	Actinobacteria	Streptomycetales	Streptomycetaceae	Streptomyces
249163	297	2875391855/Ga0346658_01.region021	2875391855	Streptomyces cavourensis 1AS2a	PUBLIC	Actinobacteria	Streptomycetales	Streptomycetaceae	Streptomyces
249163	297	2808606448/Ga0314643_11.region020	2808606448	Streptomyces sp. SLBN-109	PUBLIC	Actinobacteria	Streptomycetales	Streptomycetaceae	Streptomyces
249163	297	2643221670/Ga0102114_109.region003	2643221670	Streptomyces sp. Root431	PUBLIC	Actinobacteria	Streptomycetales	Streptomycetaceae	Streptomyces
249163	297	2863404153/Ga0436964_02.region003	2863404153	Streptomyces scabiei SAI-025	PUBLIC	Actinobacteria	Streptomycetales	Streptomycetaceae	Streptomyces
249163	297	2775507091/Ga0125929_1018.region004	2775507091	Streptomyces caeruleatus NRRL B-24802	PUBLIC	Actinobacteria	Streptomycetales	Streptomycetaceae	Streptomyces
249163	297	2795386105/Ga0307703_122.region003	2795386105	Streptomyces sp. BK340	PUBLIC	Actinobacteria	Streptomycetales	Streptomycetaceae	Streptomyces
249163	297	2795386114/Ga0307697_119.region001	2795386114	Streptomyces sp. BK161	PUBLIC	Actinobacteria	Streptomycetales	Streptomycetaceae	Streptomyces
249163	297	2767802124/Ga0163456_1010.region001	2767802124	Streptomyces sp. NRRL S-241	PUBLIC	Actinobacteria	Streptomycetales	Streptomycetaceae	Streptomyces
249163	297	2579778836/CP007574.region024	2579778836	Streptomyces albulus NK660	PUBLIC	Actinobacteria	Streptomycetales	Streptomycetaceae	Streptomyces
249163	297	2773857969/Ga0163470_1009.region003	2773857969	Streptomyces achromogenes achromogenes NRRL B-2120	PUBLIC	Actinobacteria	Streptomycetales	Streptomycetaceae	Streptomyces
249163	297	2775507125/Ga0162394_1017.region002	2775507125	Streptomyces erythrochromogenes NRRL B-2112	PUBLIC	Actinobacteria	Streptomycetales	Streptomycetaceae	Streptomyces
249163	297	2856722873/Ga0365542_418.region001	2856722873	Streptosporangium nondiastaticum TBG75A20	PUBLIC	Actinobacteria	Streptosporangiales	Streptosporangiaceae	Streptosporangium
249163	297	2518645618/c00008_YUYDRAF...region002	2518645618	Streptomyces sp. ScaeMP-e48	PUBLIC	Actinobacteria	Streptomycetales	Streptomycetaceae	Streptomyces
249163	297	2867134129/Ga0437607_01.region020	2867134129	Streptomyces sp. ADI96-02	PUBLIC	Actinobacteria	Streptomycetales	Streptomycetaceae	Streptomyces
249163	297	2873024896/Ga0438835_01.region024	2873024896	Streptomyces albus ZpM	PUBLIC	Actinobacteria	Streptomycetales	Streptomycetaceae	Streptomyces
249163	297	2862281513/Ga0367318_01.region012	2862281513	Streptomyces sp. Act143	PUBLIC	Actinobacteria	Streptomycetales	Streptomycetaceae	Streptomyces
249163	297	2867596878/Ga0436968_12.region002	2867596878	Streptomyces sp. NBRC 110465	PUBLIC	Actinobacteria	Streptomycetales	Streptomycetaceae	Streptomyces
249163	297	2872777253/Ga0438853_01.region022	2872777253	Streptomyces lincolnensis NRRL 2936	PUBLIC	Actinobacteria	Streptomycetales	Streptomycetaceae	Streptomyces
249163	297	647000328/NZ_ADFC01000027.region002	647000328	Streptomyces sp. ACT-1 XylebKG-1	PUBLIC	Actinobacteria	Streptomycetales	Streptomycetaceae	Streptomyces
249163	297	2873005499/Ga0438831_01.region009	2873005499	Streptomyces sp. Tue6075	PUBLIC	Actinobacteria	Streptomycetales	Streptomycetaceae	Streptomyces
249163	297	2648501836/Ga0081860_1132.region002	2648501836	Streptomyces acidiscabies NCPPB 4445	PUBLIC	Actinobacteria	Streptomycetales	Streptomycetaceae	Streptomyces
249163	297	2811994879/Ga0314661_11.region010	2811994879	Streptomyces sp. SLBN-192	PUBLIC	Actinobacteria	Streptomycetales	Streptomycetaceae	Streptomyces
249163	297	2775507126/Ga0162395_1035.region001	2775507126	Streptomyces xanthophaeus NRRL B-3004	PUBLIC	Actinobacteria	Streptomycetales	Streptomycetaceae	Streptomyces
249163	297	2690315995/Ga0112849_1005.region003	2690315995	Streptomyces turgidiscabies T45	PUBLIC	Actinobacteria	Streptomycetales	Streptomycetaceae	Streptomyces
249163	297	2643221578/Ga0102181_122.region002	2643221578	Streptomyces sp. Root63	PUBLIC	Actinobacteria	Streptomycetales	Streptomycetaceae	Streptomyces
249163	297	2814123243/Ga0248464_101.region010	2814123243	Streptomyces agglomeratus 5-1-3	PUBLIC	Actinobacteria	Streptomycetales	Streptomycetaceae	Streptomyces
249163	297	2602042089/c00001_S._nour...region016	2602042089	Streptomyces noursei ATCC 11455 Genome sequencing	PUBLIC	Actinobacteria	Streptomycetales	Streptomycetaceae	Streptomyces
249163	297	2811995316/Ga0163366_1004.region003	2811995316	Streptomyces anulatus NRRL B-3362	PUBLIC	Actinobacteria	Streptomycetales	Streptomycetaceae	Streptomyces
249163	297	2862186611/Ga0365114_01.region018	2862186611	Streptomyces actuosus ATCC 25421	PUBLIC	Actinobacteria	Streptomycetales	Streptomycetaceae	Streptomyces
249163	297	2602041786/Ga0036050_1085.region001	2602041786	Streptomyces hokutonensis R1-NS-10	PUBLIC	Actinobacteria	Streptomycetales	Streptomycetaceae	Streptomyces
249163	297	2863132943/Ga0436930_01.region013	2863132943	Streptomyces sp. S2-05	PUBLIC	Actinobacteria	Streptomycetales	Streptomycetaceae	Streptomyces
249163	297	2818991473/Ga0264341_11.region021	2818991473	Streptomyces cavourensis DSM 41795	GEBA	Actinobacteria	Streptomycetales	Streptomycetaceae	Streptomyces
249163	297	2515154103/c00005_B074DRA...region002	2515154103	Streptomyces sp. FxanaC1	PUBLIC	Actinobacteria	Streptomycetales	Streptomycetaceae	Streptomyces
249163	297	647533235/NZ_GG753626.region009	647533235	Streptomyces sp. e14	PUBLIC	Actinobacteria	Streptomycetales	Streptomycetaceae	Streptomyces
249163	297	2862674093/Ga0336160_002.region001	2862674093	Streptomyces geranii A301	PUBLIC	Actinobacteria	Streptomycetales	Streptomycetaceae	Streptomyces
249163	297	2873412701/Ga0264371_01.region024	2873412701	Streptomyces stelliscabiei DSM 41803	GEBA	Actinobacteria	Streptomycetales	Streptomycetaceae	Streptomyces
249163	297	2791355430/Ga0308439_125.region002	2791355430	Streptomyces hyaluromycini NBRC 110483	PUBLIC	Actinobacteria	Streptomycetales	Streptomycetaceae	Streptomyces
249163	297	2795386111/Ga0307715_101.region006	2795386111	Streptomyces sp. BK308	PUBLIC	Actinobacteria	Streptomycetales	Streptomycetaceae	Streptomyces
249163	297	2602041572/Ga0046290_11.region008	2602041572	Streptomyces niveus NCIMB 11891	PUBLIC	Actinobacteria	Streptomycetales	Streptomycetaceae	Streptomyces
249163	297	2775507102/Ga0132301_1085.region001	2775507102	Streptomyces azureus ATCC 14921	PUBLIC	Actinobacteria	Streptomycetales	Streptomycetaceae	Streptomyces
249163	297	2857089846/Ga0337865_01.region017	2857089846	Streptomyces tirandamycinicus HNM0039	PUBLIC	Actinobacteria	Streptomycetales	Streptomycetaceae	Streptomyces
249163	297	2519103181/c00015_F609DRA...region001	2519103181	Streptomyces sp. LaPpAH-185	PUBLIC	Actinobacteria	Streptomycetales	Streptomycetaceae	Streptomyces
249163	297	2767802042/Ga0163492_1022.region001	2767802042	Streptomyces fulvoviolaceus NRRL B-2870	PUBLIC	Actinobacteria	Streptomycetales	Streptomycetaceae	Streptomyces
249163	297	2873094654/Ga0438845_01.region017	2873094654	Streptomyces hygroscopicus limoneus KCTC 1717	PUBLIC	Actinobacteria	Streptomycetales	Streptomycetaceae	Streptomyces
249163	297	2767802007/Ga0163561_1002.region003	2767802007	Streptomyces sp. NRRL S-1022	PUBLIC	Actinobacteria	Streptomycetales	Streptomycetaceae	Streptomyces
249163	297	2862256214/Ga0366552_164.region001	2862256214	Streptomyces sp. NEAU-D10	PUBLIC	Actinobacteria	Streptomycetales	Streptomycetaceae	Streptomyces
249163	297	2872980847/Ga0438828_01.region014	2872980847	Streptomyces sp. 769	PUBLIC	Actinobacteria	Streptomycetales	Streptomycetaceae	Streptomyces
249163	297	2860698732/Ga0398148_01.region014	2860698732	Streptomyces exfoliatus A1013Y	PUBLIC	Actinobacteria	Streptomycetales	Streptomycetaceae	Streptomyces
249163	297	2524614730/c00006_K375DRA...region001	2524614730	Streptomyces sp. Amel2xC10	PUBLIC	Actinobacteria	Streptomycetales	Streptomycetaceae	Streptomyces
249163	297	2856522720/Ga0302513_09.region005	2856522720	Streptomyces chartreusis WZS021	PUBLIC	Actinobacteria	Streptomycetales	Streptomycetaceae	Streptomyces
249163	297	2524614552/c00014_H305DRA...region001	2524614552	Streptomyces sp. 142MFCol3.1	PUBLIC	Actinobacteria	Streptomycetales	Streptomycetaceae	Streptomyces
249163	297	2863192332/Ga0436936_02.region012	2863192332	Streptomyces sp. S10-08	PUBLIC	Actinobacteria	Streptomycetales	Streptomycetaceae	Streptomyces
249163	297	2875376741/Ga0337821_01.region011	2875376741	Streptomyces lincolnensis LC-G	PUBLIC	Actinobacteria	Streptomycetales	Streptomycetaceae	Streptomyces
249163	297	2862650393/Ga0335877_061.region001	2862650393	Streptomyces platensis DSM 40041	PUBLIC	Actinobacteria	Streptomycetales	Streptomycetaceae	Streptomyces
249163	297	2767802079/Ga0162434_1005.region004	2767802079	Streptomyces scopuliridis RB72 NRRL B-24574	PUBLIC	Actinobacteria	Streptomycetales	Streptomycetaceae	Streptomyces
249163	297	2862305427/Ga0368207_02.region003	2862305427	Streptomyces sp. CB02959 CB02959	PUBLIC	Actinobacteria	Streptomycetales	Streptomycetaceae	Streptomyces
249163	297	2872898917/Ga0438869_01.region019	2872898917	Streptomyces sp. 3211	PUBLIC	Actinobacteria	Streptomycetales	Streptomycetaceae	Streptomyces
249163	297	2860720294/Ga0399270_01.region014	2860720294	Streptomyces griseoviridis F1-27	PUBLIC	Actinobacteria	Streptomycetales	Streptomycetaceae	Streptomyces
249163	297	2639762745/Ga0046280_11.region012	2639762745	Streptomyces roseochromogenes oscitans DS 12.976	PUBLIC	Actinobacteria	Streptomycetales	Streptomycetaceae	Streptomyces
249163	297	2781125622/Ga0265260_11.region006	2781125622	Streptomyces sp. HB202	PUBLIC	Actinobacteria	Streptomycetales	Streptomycetaceae	Streptomyces
249163	297	2724679019/Ga0125954_102.region004	2724679019	Streptomyces sp. MBT76	PUBLIC	Actinobacteria	Streptomycetales	Streptomycetaceae	Streptomyces
249163	297	2513237107/c00022_YW1DRAF...region002	2513237107	Streptomyces sp. AmelKG-F2B	PUBLIC	Actinobacteria	Streptomycetales	Streptomycetaceae	Streptomyces
249163	297	2863144022/Ga0436931_02.region015	2863144022	Streptomyces sp. S2-08	PUBLIC	Actinobacteria	Streptomycetales	Streptomycetaceae	Streptomyces
249163	297	2765235989/Ga0162457_1014.region001	2765235989	Streptomyces sp. NRRL F-5135	PUBLIC	Actinobacteria	Streptomycetales	Streptomycetaceae	Streptomyces
249163	297	2795386134/Ga0307671_101.region006	2795386134	Streptomyces sp. BK387	PUBLIC	Actinobacteria	Streptomycetales	Streptomycetaceae	Streptomyces
249163	297	2775507130/Ga0127045_1006.region003	2775507130	Streptomyces sp. DSM 15324	PUBLIC	Actinobacteria	Streptomycetales	Streptomycetaceae	Streptomyces
249163	297	2872853720/Ga0438863_01.region017	2872853720	Streptomyces sp. MOE7	PUBLIC	Actinobacteria	Streptomycetales	Streptomycetaceae	Streptomyces
249163	297	2765236006/Ga0163425_1025.region001	2765236006	Streptomyces sclerotialus NRRL ISP-5269	PUBLIC	Actinobacteria	Streptomycetales	Streptomycetaceae	Streptomyces
249163	297	2767802045/Ga0163512_1017.region001	2767802045	Streptomyces sp. NRRL F-2664	PUBLIC	Actinobacteria	Streptomycetales	Streptomycetaceae	Streptomyces
249163	297	646564576/NC_013929.region013	646564576	Streptomyces scabiei 87.22	PUBLIC	Actinobacteria	Streptomycetales	Streptomycetaceae	Streptomyces
249163	297	2857074237/Ga0398885_01.region025	2857074237	Streptomyces sp. MK-45	PUBLIC	Actinobacteria	Streptomycetales	Streptomycetaceae	Streptomyces
249163	297	2767802056/Ga0163464_1010.region002	2767802056	Streptomyces sp. NRRL S-575	PUBLIC	Actinobacteria	Streptomycetales	Streptomycetaceae	Streptomyces
249163	297	2767802044/Ga0163513_10061.region001	2767802044	Streptomyces sp. NRRL F-4335	PUBLIC	Actinobacteria	Streptomycetales	Streptomycetaceae	Streptomyces
249163	297	2767802113/Ga0163482_1013.region001	2767802113	Streptomyces celluloflavus NRRL B-2493	PUBLIC	Actinobacteria	Streptomycetales	Streptomycetaceae	Streptomyces
249163	297	2634166399/Ga0081859_1015.region001	2634166399	Streptomyces europaeiscabiei NCPPB 4064	PUBLIC	Actinobacteria	Streptomycetales	Streptomycetaceae	Streptomyces
249163	297	2675903062/Ga0104453_101.region003	2675903062	Streptomyces wuyuanensis CGMCC 4.7042	GEBA	Actinobacteria	Streptomycetales	Streptomycetaceae	Streptomyces
249163	297	2865262419/Ga0437336_096.region001	2865262419	Streptomyces sp. MUSC 14	PUBLIC	Actinobacteria	Streptomycetales	Streptomycetaceae	Streptomyces
249163	297	2524614578/c00013_K378DRA...region001	2524614578	Streptomyces sp. Amel2xB2	PUBLIC	Actinobacteria	Streptomycetales	Streptomycetaceae	Streptomyces
249164	2	2872786620/Ga0438854_01.region020	2872786620	Streptomyces niveus SCSIO 3406	PUBLIC	Actinobacteria	Streptomycetales	Streptomycetaceae	Streptomyces
249164	2	2816332598/Ga0199133_11.region005	2816332598	Cellulosimicrobium cellulans PSBB019	PUBLIC	Actinobacteria	Micrococcales	Promicromonosporaceae	Cellulosimicrobium
249165	8	2856208327/Ga0352340_001.region002	2856208327	Mycolicibacterium porcinum HMC1	PUBLIC	Actinobacteria	Corynebacteriales	Mycobacteriaceae	Mycolicibacterium
249165	8	2648501822/Ga0078462_110.region001	2648501822	Mycolicibacterium setense DSM 45070	PUBLIC	Actinobacteria	Corynebacteriales	Mycobacteriaceae	Mycolicibacterium
249165	8	2627853890/Ga0078614_110.region001	2627853890	Mycolicibacterium setense Manresensis	PUBLIC	Actinobacteria	Corynebacteriales	Mycobacteriaceae	Mycolicibacterium
249165	8	2639762525/Ga0073253_103.region001	2639762525	Mycobacterium sp. 455MF	PUBLIC	Actinobacteria	Corynebacteriales	Mycobacteriaceae	Mycobacterium
249165	8	2875555210/Ga0398566_01.region009	2875555210	Mycobacterium sp. DL90	PUBLIC	Actinobacteria	Corynebacteriales	Mycobacteriaceae	Mycobacterium
249165	8	2808606749/Ga0316807_1078.region002	2808606749	Mycobacterium setense 852014-10208_SCH5295773	PUBLIC	Actinobacteria	Corynebacteriales	Mycobacteriaceae	Mycolicibacterium
249165	8	2551306423/c00124_NoneDRA...region001	2551306423	Mycolicibacterium septicum DSM 44393	PUBLIC	Actinobacteria	Corynebacteriales	Mycobacteriaceae	Mycolicibacterium
249165	8	2522572101/c00013_H977DRA...region003	2522572101	Mycobacterium sp. URHD0025	PUBLIC	Actinobacteria	Corynebacteriales	Mycobacteriaceae	Mycobacterium
249166	47	2840989301/Ga0337170_22.region004	2840989301	Actinomadura parvosata kistnae ERS1554153	PUBLIC	Actinobacteria	Streptosporangiales	Thermomonosporaceae	Actinomadura
249166	47	2724679243/Ga0126460_107.region001	2724679243	Herbidospora daliensis NBRC 106372	PUBLIC	Actinobacteria	Streptosporangiales	Streptosporangiaceae	Herbidospora
249166	47	2856642688/Ga0335503_01.region021	2856642688	Streptosporangium sp. caverna	PUBLIC	Actinobacteria	Streptosporangiales	Streptosporangiaceae	Streptosporangium
249166	47	2870526370/Ga0374001_01.region006	2870526370	Nonomuraea jabiensis DSM 45507	GEBA	Actinobacteria	Streptosporangiales	Streptosporangiaceae	Nonomuraea
249166	47	2675903140/Ga0104451_112.region001	2675903140	Nonomuraea solani CGMCC 4.7037	GEBA	Actinobacteria	Streptosporangiales	Streptosporangiaceae	Nonomuraea
249166	47	2671180301/Ga0123963_15.region002	2671180301	Nonomuraea sp. NBRC 110462	PUBLIC	Actinobacteria	Streptosporangiales	Streptosporangiaceae	Nonomuraea
249166	47	2870730386/Ga0374018_01.region011	2870730386	Streptosporangium becharense DSM 46887	GEBA	Actinobacteria	Streptosporangiales	Streptosporangiaceae	Streptosporangium
249166	47	2775506921/Ga0162398_1029.region003	2775506921	Nonomuraea candida NRRL B-24552	PUBLIC	Actinobacteria	Streptosporangiales	Streptosporangiaceae	Nonomuraea
249166	47	2866877934/Ga0437543_332.region001	2866877934	Nonomuraea mesophila 6K102	PUBLIC	Actinobacteria	Streptosporangiales	Streptosporangiaceae	Nonomuraea
249166	47	2863291047/Ga0436949_05.region001	2863291047	Planomonospora venezuelensis CECT 3303	GEBA	Actinobacteria	Streptosporangiales	Streptosporangiaceae	Planomonospora
249166	47	2866664766/Ga0437516_333.region001	2866664766	Nonomuraea longispora KC201	PUBLIC	Actinobacteria	Streptosporangiales	Streptosporangiaceae	Nonomuraea
249166	47	2724679242/Ga0126459_115.region002	2724679242	Herbidospora yilanensis NBRC 106371	PUBLIC	Actinobacteria	Streptosporangiales	Streptosporangiaceae	Herbidospora
249166	47	2840013671/Ga0396303_75.region001	2840013671	Nonomuraea sp. WAC 01424	PUBLIC	Actinobacteria	Streptosporangiales	Streptosporangiaceae	Nonomuraea
249166	47	2866762431/Ga0437529_117.region001	2866762431	Nonomuraea deserti KC310	PUBLIC	Actinobacteria	Streptosporangiales	Streptosporangiaceae	Nonomuraea
249166	47	2863371048/Ga0436960_01.region004	2863371048	Streptosporangium album DSM 43023	GEBA	Actinobacteria	Streptosporangiales	Streptosporangiaceae	Streptosporangium
249166	47	2675903060/Ga0104466_109.region001	2675903060	Nonomuraea wenchangensis CGMCC 4.5598	GEBA	Actinobacteria	Streptosporangiales	Streptosporangiaceae	Nonomuraea
249166	47	2724679240/Ga0126457_112.region001	2724679240	Herbidospora sakaeratensis NBRC 102641	PUBLIC	Actinobacteria	Streptosporangiales	Streptosporangiaceae	Herbidospora
249166	47	2724679241/Ga0126458_119.region003	2724679241	Herbidospora mongoliensis NBRC 105882	PUBLIC	Actinobacteria	Streptosporangiales	Streptosporangiaceae	Herbidospora
249166	47	2568526601/AWEV01000295.region001	2568526601	Microbispora sp. ATCC PTA-5024	PUBLIC	Actinobacteria	Streptosporangiales	Streptosporangiaceae	Microbispora
249166	47	2873472684/Ga0415180_01.region016	2873472684	Nonomuraea angiospora DSM 43173	GEBA	Actinobacteria	Streptosporangiales	Streptosporangiaceae	Nonomuraea
249166	47	2852721695/Ga0415185_02.region004	2852721695	Streptosporangium sandarakinum DSM 45763	GEBA	Actinobacteria	Streptosporangiales	Streptosporangiaceae	Streptosporangium
249166	47	2808606959/Ga0197504_11.region019	2808606959	Nonomuraea polychroma DSM 43925	GEBA	Actinobacteria	Streptosporangiales	Streptosporangiaceae	Nonomuraea
249166	47	2671180041/Ga0079903_1041.region001	2671180041	Streptosporangium subroseum CGMCC 4.2132	GEBA	Actinobacteria	Streptosporangiales	Streptosporangiaceae	Streptosporangium
249166	47	2772190767/Ga0162428_103.region002	2772190767	Herbidospora cretacea NRRL B-16917	PUBLIC	Actinobacteria	Streptosporangiales	Streptosporangiaceae	Herbidospora
249166	47	2861438687/Ga0415383_07.region002	2861438687	Thermocatellispora tengchongensis DSM 45615	GEBA	Actinobacteria	Streptosporangiales	Streptosporangiaceae	Thermocatellispora
249166	47	2872728642/Ga0374030_02.region031	2872728642	Nonomuraea thailandensis DSM 46694	GEBA	Actinobacteria	Streptosporangiales	Streptosporangiaceae	Nonomuraea
249166	47	2873337989/Ga0415182_01.region018	2873337989	Nonomuraea africana DSM 43748	GEBA	Actinobacteria	Streptosporangiales	Streptosporangiaceae	Nonomuraea
249166	47	2870609773/Ga0374023_01.region004	2870609773	Nonomuraea rubra DSM 43768	GEBA	Actinobacteria	Streptosporangiales	Streptosporangiaceae	Nonomuraea
249166	47	2515154141/c00005_A3G7DRA...region002	2515154141	Nonomuraea coxensis DSM 45129	PUBLIC	Actinobacteria	Streptosporangiales	Streptosporangiaceae	Nonomuraea
249166	47	646311958/NC_013595.region025	646311958	Streptosporangium roseum NI 9100, DSM 43021	PUBLIC	Actinobacteria	Streptosporangiales	Streptosporangiaceae	Streptosporangium
249166	47	2866783905/Ga0437531_066.region001	2866783905	Nonomuraea sp. CH32	PUBLIC	Actinobacteria	Streptosporangiales	Streptosporangiaceae	Nonomuraea
249166	47	2839801896/Ga0336955_189.region001	2839801896	Microbispora sp. GKU 823	PUBLIC	Actinobacteria	Streptosporangiales	Streptosporangiaceae	Microbispora
249166	47	2599185218/c00001_Ga00560...region002	2599185218	Nonomuraea pusilla DSM 43357	GEBA	Actinobacteria	Streptosporangiales	Streptosporangiaceae	Nonomuraea
249166	47	2724679244/Ga0126461_115.region001	2724679244	Herbidospora cretacea NBRC 15474	PUBLIC	Actinobacteria	Streptosporangiales	Streptosporangiaceae	Herbidospora
249166	47	2675903142/Ga0104460_109.region001	2675903142	Sinosporangium album CPCC 201354	GEBA	Actinobacteria	Streptosporangiales	Streptosporangiaceae	Sinosporangium
249166	47	2823942327/Ga0372444_09.region001	2823942327	Streptosporangium becharense CECT 8961	GEBA	Actinobacteria	Streptosporangiales	Streptosporangiaceae	Streptosporangium
249166	47	2718217636/Ga0171605_107.region001	2718217636	Nonomuraea fuscirosea CGMCC 4.7104	GEBA	Actinobacteria	Streptosporangiales	Streptosporangiaceae	Nonomuraea
249166	47	2861773553/Ga0347997_23.region002	2861773553	Streptosporangiaceae bacterium YIM 75507	PUBLIC	Actinobacteria	Streptosporangiales	Streptosporangiaceae	unclassified
249166	47	2867077682/Ga0437595_004.region001	2867077682	Thermoactinospora rubra YIM 77501	PUBLIC	Actinobacteria	Streptosporangiales	Streptosporangiaceae	Thermoactinospora
249166	47	2856635278/Ga0365460_14.region001	2856635278	Planomonospora sphaerica JCM 9374	PUBLIC	Actinobacteria	Streptosporangiales	Streptosporangiaceae	Planomonospora
249166	47	2863332268/Ga0436955_05.region001	2863332268	Streptosporangium saharense CECT 8840	GEBA	Actinobacteria	Streptosporangiales	Streptosporangiaceae	Streptosporangium
249166	47	2861736478/Ga0415315_09.region001	2861736478	Nonomuraea endophytica DSM 45385	GEBA	Actinobacteria	Streptosporangiales	Streptosporangiaceae	Nonomuraea
249166	47	2675903065/Ga0104469_107.region002	2675903065	Nonomuraea jiangxiensis CGMCC 4.6533	GEBA	Actinobacteria	Streptosporangiales	Streptosporangiaceae	Nonomuraea
249166	47	2700988730/Ga0139296_11.region004	2700988730	Nonomuraea sp. ATCC 55076 First submission	PUBLIC	Actinobacteria	Streptosporangiales	Streptosporangiaceae	Nonomuraea
249166	47	2667527412/Ga0079902_123.region001	2667527412	Streptosporangium canum CGMCC 4.2126	GEBA	Actinobacteria	Streptosporangiales	Streptosporangiaceae	Streptosporangium
249166	47	2802429342/Ga0163485_1016.region001	2802429342	Streptosporangium roseum NRRL B-2638	PUBLIC	Actinobacteria	Streptosporangiales	Streptosporangiaceae	Streptosporangium
249166	47	2772190748/Ga0162436_1007.region002	2772190748	Streptosporangium amethystogenes NRRL B-2639	PUBLIC	Actinobacteria	Streptosporangiales	Streptosporangiaceae	Streptosporangium
249167	3	2869048445/Ga0336245_200.region001	2869048445	Micromonospora saelicesensis PSN01	PUBLIC	Actinobacteria	Micromonosporales	Micromonosporaceae	Micromonospora
249167	3	2585427560/c00001_JD81DRA...region006	2585427560	Micromonospora sagamiensis MK-65	GEBA	Actinobacteria	Micromonosporales	Micromonosporaceae	Micromonospora
249167	3	2778260948/Ga0197490_11.region016	2778260948	Asanoa ferruginea DSM 44099	GEBA	Actinobacteria	Micromonosporales	Micromonosporaceae	Asanoa
249168	13	2516493022/c00001_A3OCDRA...region003	2516493022	Gordonia polyisoprenivorans HW436	PUBLIC	Actinobacteria	Corynebacteriales	Gordoniaceae	Gordonia
249168	13	2514885045/BAFB01000005.region001	2514885045	Gordonia otitidis NBRC 100426	PUBLIC	Actinobacteria	Corynebacteriales	Gordoniaceae	Gordonia
249168	13	2513237321/NZ_BAFC01000042.region001	2513237321	Gordonia sputi NBRC 100414	PUBLIC	Actinobacteria	Corynebacteriales	Gordoniaceae	Gordonia
249168	13	2868126598/Ga0436984_002.region002	2868126598	Saccharothrix sp. NRRL B-16348	PUBLIC	Actinobacteria	Pseudonocardiales	Pseudonocardiaceae	Saccharothrix
249168	13	2808606519/Ga0316826_129.region003	2808606519	Gordonia sp. 852002-50816_SCH5313054-c	PUBLIC	Actinobacteria	Corynebacteriales	Gordoniaceae	Gordonia
249168	13	2808606520/Ga0316797_1156.region001	2808606520	Gordonia sp. 852002-10350_SCH5691597	PUBLIC	Actinobacteria	Corynebacteriales	Gordoniaceae	Gordonia
249168	13	2854991309/Ga0347518_01.region008	2854991309	Gordonia polyisoprenivorans herm_1	PUBLIC	Actinobacteria	Corynebacteriales	Gordoniaceae	Gordonia
249168	13	2512564042/NC_016906.region012	2512564042	Gordonia polyisoprenivorans VH2, DSM 44266	PUBLIC	Actinobacteria	Corynebacteriales	Gordoniaceae	Gordonia
249168	13	2868050885/Ga0437496_202.region003	2868050885	Gordonia sp. AMA120	PUBLIC	Actinobacteria	Corynebacteriales	Gordoniaceae	Gordonia
249168	13	2523231043/BAEI01000006.region001	2523231043	Gordonia polyisoprenivorans Kd2	PUBLIC	Actinobacteria	Corynebacteriales	Gordoniaceae	Gordonia
249168	13	2645727985/Ga0098678_116.region002	2645727985	Gordonia jacobaea mv1	PUBLIC	Actinobacteria	Corynebacteriales	Gordoniaceae	Gordonia
249168	13	2808606518/Ga0316824_1083.region003	2808606518	Gordonia sp. 852002-50395_SCH5434458	PUBLIC	Actinobacteria	Corynebacteriales	Gordoniaceae	Gordonia
249168	13	2808606521/Ga0316792_1094.region001	2808606521	Gordonia sp. 852002-51296_SCH5728562-b	PUBLIC	Actinobacteria	Corynebacteriales	Gordoniaceae	Gordonia
249169	5	2619619003/Ga0074206_1012.region001	2619619003	Frankia sp. CpI1-P	PUBLIC	Actinobacteria	Frankiales	Frankiaceae	Frankia
249169	5	2626541554/Ga0078773_123.region001	2626541554	Frankia sp AvcI.1	PUBLIC	Actinobacteria	Frankiales	Frankiaceae	Frankia
249169	5	2619618881/Ga0074159_116.region001	2619618881	Frankia sp. ACN1ag	PUBLIC	Actinobacteria	Frankiales	Frankiaceae	Frankia
249169	5	2509887025/FraQA3DRAFT_FQA.region002	2509887025	Frankia sp. QA3	PUBLIC	Actinobacteria	Frankiales	Frankiaceae	Frankia
249169	5	637000115/NC_008278.region021	637000115	Frankia alni ACN14a	PUBLIC	Actinobacteria	Frankiales	Frankiaceae	Frankia
249170	3	2517093007/c00014_B207DRA...region003	2517093007	Frankia elaeagni BMG5.12	PUBLIC	Actinobacteria	Frankiales	Frankiaceae	Frankia
249170	3	2687453743/contig_50.region001	2687453743	Frankia sp. Cc1.17	PUBLIC	Actinobacteria	Frankiales	Frankiaceae	Frankia
249170	3	641228492/NC_009921.region018	641228492	Frankia sp. EAN1pec	PUBLIC	Actinobacteria	Frankiales	Frankiaceae	Frankia
249171	25	2663762758/Ga0079908_112.region003	2663762758	Lechevalieria fradiae CGMCC 4.3506	GEBA	Actinobacteria	Pseudonocardiales	Pseudonocardiaceae	Lechevalieria
249171	25	2863357390/Ga0436958_01.region028	2863357390	Saccharothrix violaceirubra DSM 45084	GEBA	Actinobacteria	Pseudonocardiales	Pseudonocardiaceae	Saccharothrix
249171	25	2772190680/Ga0163473_1019.region001	2772190680	Lentzea albidocapillata NRRL B-24057	PUBLIC	Actinobacteria	Pseudonocardiales	Pseudonocardiaceae	Lentzea
249171	25	2856766937/Ga0349928_517.region001	2856766937	Lentzea aerocolonigenes NRRL B-16140	PUBLIC	Actinobacteria	Pseudonocardiales	Pseudonocardiaceae	Lechevalieria
249171	25	2863105245/Ga0436927_02.region003	2863105245	Kutzneria viridogrisea DSM 43850	GEBA	Actinobacteria	Pseudonocardiales	Pseudonocardiaceae	Kutzneria
249171	25	2565956555/CP007155.region042	2565956555	Kutzneria albida DSM 43870	PUBLIC	Actinobacteria	Pseudonocardiales	Pseudonocardiaceae	Kutzneria
249171	25	2595698253/c00021_LX89DRA...region001	2595698253	Lentzea albidocapillata DSM 44073	GEBA	Actinobacteria	Pseudonocardiales	Pseudonocardiaceae	Lentzea
249171	25	2756170238/Ga0215649_119.region001	2756170238	Lechevalieria atacamensis DSM 45479	GEBA	Actinobacteria	Pseudonocardiales	Pseudonocardiaceae	Lechevalieria
249171	25	2868126598/Ga0436984_200.region001	2868126598	Saccharothrix sp. NRRL B-16348	PUBLIC	Actinobacteria	Pseudonocardiales	Pseudonocardiaceae	Saccharothrix
249171	25	2756170278/Ga0215650_125.region001	2756170278	Lechevalieria deserti DSM 45480	GEBA	Actinobacteria	Pseudonocardiales	Pseudonocardiaceae	Lechevalieria
249171	25	2778260942/Ga0197496_11.region011	2778260942	Saccharothrix variisporea DSM 43911	GEBA	Actinobacteria	Pseudonocardiales	Pseudonocardiaceae	Saccharothrix
249171	25	2865919580/Ga0437081_057.region001	2865919580	Lentzea kentuckyensis NRRL B-24416	PUBLIC	Actinobacteria	Pseudonocardiales	Pseudonocardiaceae	Lentzea
249171	25	2667527444/Ga0079912_110.region001	2667527444	Lechevalieria xinjiangensis CGMCC 4.3525	GEBA	Actinobacteria	Pseudonocardiales	Pseudonocardiaceae	Lechevalieria
249171	25	2619619033/Ga0070488_125.region001	2619619033	Lentzea violacea DSM 44796	GEBA	Actinobacteria	Pseudonocardiales	Pseudonocardiaceae	Lentzea
249171	25	2751185736/Ga0163380_1027.region001	2751185736	Saccharothrix syringae NRRL B-16468	PUBLIC	Actinobacteria	Pseudonocardiales	Pseudonocardiaceae	Saccharothrix
249171	25	2596583534/c00013_LX83DRA...region002	2596583534	Goodfellowiella coeruleoviolacea DSM 43935	GEBA	Actinobacteria	Pseudonocardiales	Pseudonocardiaceae	Goodfellowiella
249171	25	2863320540/Ga0436953_08.region001	2863320540	Saccharothrix tamanrassetensis CECT 8640	GEBA	Actinobacteria	Pseudonocardiales	Pseudonocardiaceae	Saccharothrix
249171	25	2596583535/c00043_LX90DRA...region001	2596583535	Lechevalieria flava DSM 43885	GEBA	Actinobacteria	Pseudonocardiales	Pseudonocardiaceae	Lechevalieria
249171	25	2718218054/Ga0175372_11.region008	2718218054	Lentzea guizhouensis DHS C013	PUBLIC	Actinobacteria	Pseudonocardiales	Pseudonocardiaceae	Lentzea
249171	25	2863024190/Ga0436916_01.region020	2863024190	Kutzneria kofuensis DSM 43851	GEBA	Actinobacteria	Pseudonocardiales	Pseudonocardiaceae	Kutzneria
249171	25	2784132178/Ga0197498_11.region020	2784132178	Saccharothrix texasensis DSM 44231	GEBA	Actinobacteria	Pseudonocardiales	Pseudonocardiaceae	Saccharothrix
249171	25	2728369483/Ga0180964_123.region001	2728369483	Umezawaea tangerina DSM 44720	GEBA	Actinobacteria	Pseudonocardiales	Pseudonocardiaceae	Umezawaea
249171	25	2818991416/Ga0264273_11.region014	2818991416	Saccharothrix saharensis DSM 45456	GEBA	Actinobacteria	Pseudonocardiales	Pseudonocardiaceae	Saccharothrix
249171	25	2856748738/Ga0365554_44.region005	2856748738	Lentzea terrae NEAU-LZS 42	PUBLIC	Actinobacteria	Pseudonocardiales	Pseudonocardiaceae	Lentzea
249171	25	2558860280/c00366_KUTGDRA...region001	2558860280	Kutzneria sp. 744	PUBLIC	Actinobacteria	Pseudonocardiales	Pseudonocardiaceae	Kutzneria
249172	1	2865258639/Ga0437335_068.region001	2865258639	Curtobacterium sp. MMLR14_010	PUBLIC	Actinobacteria	Micrococcales	Microbacteriaceae	Curtobacterium
249173	1	2643221908/Ga0102381_13.region003	2643221908	Frigoribacterium sp. Leaf164	PUBLIC	Actinobacteria	Micrococcales	Microbacteriaceae	Frigoribacterium
249174	62	2690316010/Ga0122368_101.region002	2690316010	Mycobacteroides immunogenum H060	PUBLIC	Actinobacteria	Corynebacteriales	Mycobacteriaceae	Mycobacteroides
249174	62	2862813158/Ga0341195_30.region002	2862813158	Mycobacterium sp. D16R12	PUBLIC	Actinobacteria	Corynebacteriales	Mycobacteriaceae	Mycobacterium
249174	62	2703718701/Ga0122373_101.region001	2703718701	Mycobacteroides immunogenum H097	PUBLIC	Actinobacteria	Corynebacteriales	Mycobacteriaceae	Mycobacteroides
249174	62	2687453416/Ga0123640_11.region011	2687453416	Mycobacteroides immunogenum CCUG 47286	PUBLIC	Actinobacteria	Corynebacteriales	Mycobacteriaceae	Mycobacteroides
249174	62	2703718702/Ga0122374_101.region002	2703718702	Mycobacteroides immunogenum H106	PUBLIC	Actinobacteria	Corynebacteriales	Mycobacteriaceae	Mycobacteroides
249174	62	2862168477/Ga0399912_04.region003	2862168477	Mycobacterium salmoniphilum DE 4585	PUBLIC	Actinobacteria	Corynebacteriales	Mycobacteriaceae	Mycobacteroides
249174	62	2698536456/Ga0122445_143.region002	2698536456	Mycobacteroides sp. H054	PUBLIC	Actinobacteria	Corynebacteriales	Mycobacteriaceae	Mycobacteroides
249174	62	2703718741/Ga0122443_133.region002	2703718741	Mycobacteroides sp. H001	PUBLIC	Actinobacteria	Corynebacteriales	Mycobacteriaceae	Mycobacteroides
249174	62	2681813215/Ga0122447_119.region002	2681813215	Mycobacteroides sp. H003	PUBLIC	Actinobacteria	Corynebacteriales	Mycobacteriaceae	Mycobacteroides
249174	62	2636415785/Ga0077736_1012.region001	2636415785	Mycobacteroides immunogenum SMUC14	PUBLIC	Actinobacteria	Corynebacteriales	Mycobacteriaceae	Mycobacteroides
249174	62	2862148676/Ga0399908_28.region002	2862148676	Mycobacteroides franklinii CCUG 63697	PUBLIC	Actinobacteria	Corynebacteriales	Mycobacteriaceae	Mycobacteroides
249174	62	2681813214/Ga0122369_102.region002	2681813214	Mycobacteroides immunogenum H068	PUBLIC	Actinobacteria	Corynebacteriales	Mycobacteriaceae	Mycobacteroides
249174	62	2703718699/Ga0122367_102.region001	2703718699	Mycobacteroides immunogenum H008	PUBLIC	Actinobacteria	Corynebacteriales	Mycobacteriaceae	Mycobacteroides
249174	62	2862118235/Ga0335842_07.region002	2862118235	Mycobacteroides franklinii CV002	PUBLIC	Actinobacteria	Corynebacteriales	Mycobacteriaceae	Mycobacteroides
249174	62	2862138674/Ga0397565_01.region002	2862138674	Mycobacteroides franklinii CCUG 63695	PUBLIC	Actinobacteria	Corynebacteriales	Mycobacteriaceae	Mycobacteroides
249174	62	2862098033/Ga0399916_12.region001	2862098033	Mycobacteroides salmoniphilum CCUG 60884	PUBLIC	Actinobacteria	Corynebacteriales	Mycobacteriaceae	Mycobacteroides
249174	62	2862899848/Ga0340204_13.region002	2862899848	Mycobacterium sp. 96-892	PUBLIC	Actinobacteria	Corynebacteriales	Mycobacteriaceae	Mycobacterium
249174	62	2862923063/Ga0341192_02.region002	2862923063	Mycobacterium sp. D16R24	PUBLIC	Actinobacteria	Corynebacteriales	Mycobacteriaceae	Mycobacterium
249174	62	2862143680/Ga0399907_02.region002	2862143680	Mycobacteroides franklinii CCUG 64054	PUBLIC	Actinobacteria	Corynebacteriales	Mycobacteriaceae	Mycobacteroides
249174	62	2510917009/c00001_MYmas_M...region011	2510917009	Mycobacteroides abscessus bolletii Timone LB	PUBLIC	Actinobacteria	Corynebacteriales	Mycobacteriaceae	Mycobacteroides
249174	62	2862884324/Ga0340199_21.region002	2862884324	Mycobacterium sp. D16Q14	PUBLIC	Actinobacteria	Corynebacteriales	Mycobacteriaceae	Mycobacterium
249174	62	2857056716/Ga0349634_01.region010	2857056716	Mycobacteroides chelonae gwanakae MOTT36W	PUBLIC	Actinobacteria	Corynebacteriales	Mycobacteriaceae	Mycobacteroides
249174	62	2671180823/Ga0122371_1003.region001	2671180823	Mycobacteroides immunogenum H076	PUBLIC	Actinobacteria	Corynebacteriales	Mycobacteriaceae	Mycobacteroides
249174	62	2529293190/AHAS01000013.region001	2529293190	Mycobacteroides abscessus bolletii BD	PUBLIC	Actinobacteria	Corynebacteriales	Mycobacteriaceae	Mycobacteroides
249174	62	641522641/NC_010397.region010	641522641	Mycobacteroides abscessus abscessus ATCC 19977	PUBLIC	Actinobacteria	Corynebacteriales	Mycobacteriaceae	Mycobacteroides
249174	62	2703718704/Ga0122377_101.region001	2703718704	Mycobacteroides immunogenum HXXI	PUBLIC	Actinobacteria	Corynebacteriales	Mycobacteriaceae	Mycobacteroides
249174	62	2565956796/JAOI01000001.region005	2565956796	Mycobacteroides chelonae 1518	PUBLIC	Actinobacteria	Corynebacteriales	Mycobacteriaceae	Mycobacteroides
249174	62	2867455628/Ga0437205_05.region002	2867455628	Mycobacteroides franklinii DSM 45524	PUBLIC	Actinobacteria	Corynebacteriales	Mycobacteriaceae	Mycobacteroides
249174	62	2703718742/Ga0122446_121.region002	2703718742	Mycobacteroides sp. H072	PUBLIC	Actinobacteria	Corynebacteriales	Mycobacteriaceae	Mycobacteroides
249174	62	2687453205/Ga0129123_11.region010	2687453205	Mycobacterium sp. QIA-37	PUBLIC	Actinobacteria	Corynebacteriales	Mycobacteriaceae	Mycobacterium
249174	62	2698536626/Ga0122453_1020.region002	2698536626	Mycobacteroides sp. H110	PUBLIC	Actinobacteria	Corynebacteriales	Mycobacteriaceae	Mycobacteroides
249174	62	2772190611/Ga0226479_11.region011	2772190611	Mycobacteroides sp. EPM10906	PUBLIC	Actinobacteria	Corynebacteriales	Mycobacteriaceae	Mycobacteroides
249174	62	2862108073/Ga0335839_01.region003	2862108073	Mycobacteroides franklinii D16R27	PUBLIC	Actinobacteria	Corynebacteriales	Mycobacteriaceae	Mycobacteroides
249174	62	2703718700/Ga0122372_110.region002	2703718700	Mycobacteroides immunogenum H088	PUBLIC	Actinobacteria	Corynebacteriales	Mycobacteriaceae	Mycobacteroides
249174	62	2703718703/Ga0122376_103.region002	2703718703	Mycobacteroides immunogenum HXV	PUBLIC	Actinobacteria	Corynebacteriales	Mycobacteriaceae	Mycobacteroides
249174	62	2862113230/Ga0335840_08.region002	2862113230	Mycobacteroides salmoniphilum D16Q15	PUBLIC	Actinobacteria	Corynebacteriales	Mycobacteriaceae	Mycobacteroides
249174	62	2721755527/Ga0175326_11.region011	2721755527	Mycobacteroides immunogenum FLAC016	PUBLIC	Actinobacteria	Corynebacteriales	Mycobacteriaceae	Mycobacteroides
249174	62	2775507227/Ga0263376_11.region008	2775507227	Mycobacterium stephanolepidis NJB0901	PUBLIC	Actinobacteria	Corynebacteriales	Mycobacteriaceae	Mycobacteroides
249174	62	2703718745/Ga0122454_106.region002	2703718745	Mycobacteroides sp. HXVII	PUBLIC	Actinobacteria	Corynebacteriales	Mycobacteriaceae	Mycobacteroides
249174	62	2862933457/Ga0341194_01.region003	2862933457	Mycobacterium sp. D17A2	PUBLIC	Actinobacteria	Corynebacteriales	Mycobacteriaceae	Mycobacterium
249174	62	2687453534/Ga0133423_11.region010	2687453534	Mycobacteroides chelonae CCUG 47445	PUBLIC	Actinobacteria	Corynebacteriales	Mycobacteriaceae	Mycobacteroides
249174	62	2862163693/Ga0399911_07.region002	2862163693	Mycobacterium salmoniphilum DE 4586	PUBLIC	Actinobacteria	Corynebacteriales	Mycobacteriaceae	Mycobacteroides
249174	62	2862173500/Ga0399915_12.region003	2862173500	Mycobacteroides salmoniphilum CCUG 60885	PUBLIC	Actinobacteria	Corynebacteriales	Mycobacteriaceae	Mycobacteroides
249174	62	2862153703/Ga0399909_04.region002	2862153703	Mycobacteroides franklinii CCUG 63696	PUBLIC	Actinobacteria	Corynebacteriales	Mycobacteriaceae	Mycobacteroides
249174	62	2862928459/Ga0341193_05.region001	2862928459	Mycobacterium sp. D16Q20	PUBLIC	Actinobacteria	Corynebacteriales	Mycobacteriaceae	Mycobacterium
249174	62	2862123791/Ga0335843_29.region002	2862123791	Mycobacteroides salmoniphilum SC	PUBLIC	Actinobacteria	Corynebacteriales	Mycobacteriaceae	Mycobacteroides
249174	62	2862158697/Ga0399910_02.region002	2862158697	Mycobacteroides franklinii CCUG 64056	PUBLIC	Actinobacteria	Corynebacteriales	Mycobacteriaceae	Mycobacteroides
249174	62	2860629750/Ga0337864_01.region011	2860629750	Mycobacteroides abscessus bolletii BD	PUBLIC	Actinobacteria	Corynebacteriales	Mycobacteriaceae	Mycobacteroides
249174	62	2862102985/Ga0399917_15.region003	2862102985	Mycobacteroides salmoniphilum CCUG 60883	PUBLIC	Actinobacteria	Corynebacteriales	Mycobacteriaceae	Mycobacteroides
249174	62	2851850490/Ga0399231_01.region010	2851850490	Mycobacteroides salmoniphilum DSM 43276	PUBLIC	Actinobacteria	Corynebacteriales	Mycobacteriaceae	Mycobacteroides
249174	62	2675903391/Ga0122370_102.region001	2675903391	Mycobacteroides immunogenum H074	PUBLIC	Actinobacteria	Corynebacteriales	Mycobacteriaceae	Mycobacteroides
249174	62	2703718743/Ga0122449_1044.region001	2703718743	Mycobacteroides sp. H070	PUBLIC	Actinobacteria	Corynebacteriales	Mycobacteriaceae	Mycobacteroides
249174	62	2671180585/Ga0122451_136.region002	2671180585	Mycobacteroides sp. H092	PUBLIC	Actinobacteria	Corynebacteriales	Mycobacteriaceae	Mycobacteroides
249174	62	2862128559/Ga0335844_11.region002	2862128559	Mycobacteroides franklinii D16Q19	PUBLIC	Actinobacteria	Corynebacteriales	Mycobacteriaceae	Mycobacteroides
249174	62	2862088070/Ga0399914_13.region004	2862088070	Mycobacteroides salmoniphilum CCUG 62472	PUBLIC	Actinobacteria	Corynebacteriales	Mycobacteriaceae	Mycobacteroides
249174	62	2862133720/Ga0335899_23.region001	2862133720	Mycobacteroides franklinii 1559	PUBLIC	Actinobacteria	Corynebacteriales	Mycobacteriaceae	Mycobacteroides
249174	62	2862093276/Ga0399913_03.region002	2862093276	Mycobacterium salmoniphilum DE 4587	PUBLIC	Actinobacteria	Corynebacteriales	Mycobacteriaceae	Mycobacteroides
249174	62	2862894829/Ga0340202_20.region001	2862894829	Mycobacterium sp. D16R18	PUBLIC	Actinobacteria	Corynebacteriales	Mycobacteriaceae	Mycobacterium
249174	62	2698536499/Ga0122450_125.region001	2698536499	Mycobacteroides sp. H079	PUBLIC	Actinobacteria	Corynebacteriales	Mycobacteriaceae	Mycobacteroides
249174	62	2862889715/Ga0340200_15.region001	2862889715	Mycobacterium sp. D16Q16	PUBLIC	Actinobacteria	Corynebacteriales	Mycobacteriaceae	Mycobacterium
249174	62	2862879399/Ga0339138_11.region003	2862879399	Mycobacterium sp. D16Q13	PUBLIC	Actinobacteria	Corynebacteriales	Mycobacteriaceae	Mycobacterium
249174	62	2857061820/Ga0398722_01.region010	2857061820	Mycobacteroides chelonae DSM 43804	PUBLIC	Actinobacteria	Corynebacteriales	Mycobacteriaceae	Mycobacteroides
249175	1	2856758937/Ga0347833_279.region001	2856758937	Streptacidiphilus pinicola MMS16-CNU450	PUBLIC	Actinobacteria	Streptomycetales	Streptomycetaceae	Streptacidiphilus
249176	2	2765235986/Ga0163558_1019.region001	2765235986	Streptomyces sp. NRRL F-2580	PUBLIC	Actinobacteria	Streptomycetales	Streptomycetaceae	Streptomyces
249176	2	2765236037/Ga0162460_1047.region001	2765236037	Streptomyces sp. NRRL F-4474	PUBLIC	Actinobacteria	Streptomycetales	Streptomycetaceae	Streptomyces
249177	1	2862537573/Ga0343678_054.region001	2862537573	Streptomyces sp. Ru73	PUBLIC	Actinobacteria	Streptomycetales	Streptomycetaceae	Streptomyces
249178	2	2863155039/Ga0436932_09.region001	2863155039	Streptomyces sp. S2-09	PUBLIC	Actinobacteria	Streptomycetales	Streptomycetaceae	Streptomyces
249178	2	2791355409/Ga0308760_1112.region001	2791355409	Streptomyces gilvigriseus MUSC 26	PUBLIC	Actinobacteria	Streptomycetales	Streptomycetaceae	Streptomyces
249179	3	2784132147/Ga0197506_11.region019	2784132147	Actinocorallia herbida DSM 44254	GEBA	Actinobacteria	Streptosporangiales	Thermomonosporaceae	Actinocorallia
249179	3	2866733597/Ga0437525_106.region001	2866733597	Actinomadura sp. 7K507	PUBLIC	Actinobacteria	Streptosporangiales	Thermomonosporaceae	Actinomadura
249179	3	2636415737/Ga0080956_1074.region001	2636415737	Allosalinactinospora lopnorensis CA15-2	PUBLIC	Actinobacteria	Streptosporangiales	Nocardiopsaceae	Allosalinactinospora
249180	1	2862458749/Ga0342182_018.region001	2862458749	Streptomyces sp. ERV7	PUBLIC	Actinobacteria	Streptomycetales	Streptomycetaceae	Streptomyces
249181	38	2765236042/Ga0162466_1030.region002	2765236042	Streptomyces sp. NRRL F-3213	PUBLIC	Actinobacteria	Streptomycetales	Streptomycetaceae	Streptomyces
249181	38	2775506971/Ga0263372_12.region007	2775506971	Amycolatopsis sp. AA4	PUBLIC	Actinobacteria	Pseudonocardiales	Pseudonocardiaceae	Amycolatopsis
249181	38	2634166311/Ga0074788_115.region002	2634166311	Lentzea waywayandensis DSM 44232	GEBA	Actinobacteria	Pseudonocardiales	Pseudonocardiaceae	Lentzea
249181	38	644736323/NC_013093.region003	644736323	Actinosynnema mirum DSM 43827	PUBLIC	Actinobacteria	Pseudonocardiales	Pseudonocardiaceae	Actinosynnema
249181	38	2554235157/c00117_L943DRA...region002	2554235157	Amycolatopsis orientalis DSM 46075	PUBLIC	Actinobacteria	Pseudonocardiales	Pseudonocardiaceae	Amycolatopsis
249181	38	2513237078/c00047_Amy_con...region001	2513237078	Amycolatopsis sp. 75iv2, ATCC 39116	PUBLIC	Actinobacteria	Pseudonocardiales	Pseudonocardiaceae	Amycolatopsis
249181	38	2873434522/Ga0415190_02.region022	2873434522	Kibdelosporangium phytohabitans DSM 104448	GEBA	Actinobacteria	Pseudonocardiales	Pseudonocardiaceae	Kibdelosporangium
249181	38	2865852738/Ga0437070_05.region001	2865852738	Actinokineospora bangkokensis 44EHW	PUBLIC	Actinobacteria	Pseudonocardiales	Pseudonocardiaceae	Actinokineospora
249181	38	2856804385/Ga0396313_145.region001	2856804385	Kibdelosporangium aridum A82846	PUBLIC	Actinobacteria	Pseudonocardiales	Pseudonocardiaceae	Kibdelosporangium
249181	38	2590828683/AYXG01000103.region002	2590828683	Actinokineospora spheciospongiae EG49	PUBLIC	Actinobacteria	Pseudonocardiales	Pseudonocardiaceae	Actinokineospora
249181	38	2554235156/c00031_L942DRA...region001	2554235156	Amycolatopsis orientalis DSM 43388	PUBLIC	Actinobacteria	Pseudonocardiales	Pseudonocardiaceae	Amycolatopsis
249181	38	2518285603/c00022_C503DRA...region001	2518285603	Actinokineospora enzanensis DSM 44649	PUBLIC	Actinobacteria	Pseudonocardiales	Pseudonocardiaceae	Actinokineospora
249181	38	2651870121/Ga0075256_102.region004	2651870121	Alloactinosynnema album IBRC-M 10655	GEBA	Actinobacteria	Pseudonocardiales	Pseudonocardiaceae	Alloactinosynnema
249181	38	2751185868/Ga0161532_1139.region001	2751185868	Nocardia sp. NRRL S-836	PUBLIC	Actinobacteria	Corynebacteriales	Nocardiaceae	Nocardia
249181	38	2675903054/Ga0104454_108.region002	2675903054	Alloactinosynnema album CPCC 201030	GEBA	Actinobacteria	Pseudonocardiales	Pseudonocardiaceae	Alloactinosynnema
249181	38	2663762721/Ga0079894_112.region001	2663762721	Lentzea flaviverrucosa CGMCC 4.578	GEBA	Actinobacteria	Pseudonocardiales	Pseudonocardiaceae	Lentzea
249181	38	2596583536/c00038_LX86DRA...region001	2596583536	Lentzea aerocolonigenes DSM 40034	GEBA	Actinobacteria	Pseudonocardiales	Pseudonocardiaceae	Lechevalieria
249181	38	2595698251/c00009_LX79DRA...region002	2595698251	Kibdelosporangium aridum DSM 43828	GEBA	Actinobacteria	Pseudonocardiales	Pseudonocardiaceae	Kibdelosporangium
249181	38	2856791249/Ga0335826_18.region001	2856791249	Saccharothrix sp. CB00851	PUBLIC	Actinobacteria	Pseudonocardiales	Pseudonocardiaceae	Saccharothrix
249181	38	2757320518/Ga0197483_11.region006	2757320518	Saccharothrix australiensis DSM 43800	GEBA	Actinobacteria	Pseudonocardiales	Pseudonocardiaceae	Saccharothrix
249181	38	2596583533/c00016_LX88DRA...region001	2596583533	Lentzea californiensis DSM 43393	GEBA	Actinobacteria	Pseudonocardiales	Pseudonocardiaceae	Lentzea
249181	38	2799112271/Ga0310477_112.region002	2799112271	Actinocrispum wychmicini DSM 45934	GEBA	Actinobacteria	Pseudonocardiales	Pseudonocardiaceae	Actinocrispum
249181	38	2540341184/HE804045.region005	2540341184	Saccharothrix espanaensis DSM 44229	PUBLIC	Actinobacteria	Pseudonocardiales	Pseudonocardiaceae	Saccharothrix
249181	38	2645727610/Ga0098295_131.region001	2645727610	Lentzea aerocolonigenes NBRC 13195	PUBLIC	Actinobacteria	Pseudonocardiales	Pseudonocardiaceae	Lechevalieria
249181	38	2654587679/Ga0100907_11.region012	2654587679	Kibdelosporangium phytohabitans KLBMP1111	PUBLIC	Actinobacteria	Pseudonocardiales	Pseudonocardiaceae	Kibdelosporangium
249181	38	2734482175/Ga0180969_101.region006	2734482175	Actinokineospora cianjurensis DSM 45657	GEBA	Actinobacteria	Pseudonocardiales	Pseudonocardiaceae	Actinokineospora
249181	38	2619619034/Ga0069977_118.region001	2619619034	Lentzea albida DSM 44437	GEBA	Actinobacteria	Pseudonocardiales	Pseudonocardiaceae	Lentzea
249181	38	2718217663/Ga0171604_113.region001	2718217663	Saccharothrix carnea CGMCC 4.7097	GEBA	Actinobacteria	Pseudonocardiales	Pseudonocardiaceae	Saccharothrix
249181	38	2770939509/Ga0244493_111.region001	2770939509	Lentzea flaviverrucosa DSM 44664	GEBA	Actinobacteria	Pseudonocardiales	Pseudonocardiaceae	Lentzea
249181	38	2645727686/Ga0098552_102.region016	2645727686	Kibdelosporangium sp. MJ126-NF4	PUBLIC	Actinobacteria	Pseudonocardiales	Pseudonocardiaceae	Kibdelosporangium
249181	38	2856730350/Ga0335972_44.region002	2856730350	Actinosynnema sp. ALI-1.44	PUBLIC	Actinobacteria	Pseudonocardiales	Pseudonocardiaceae	Actinosynnema
249181	38	2687453533/Ga0133422_11.region009	2687453533	Alloactinosynnema sp. L-07	PUBLIC	Actinobacteria	Pseudonocardiales	Pseudonocardiaceae	Alloactinosynnema
249181	38	2775506708/Ga0197470_11.region021	2775506708	Alloactinosynnema album DSM 45114	GEBA	Actinobacteria	Pseudonocardiales	Pseudonocardiaceae	Alloactinosynnema
249181	38	2770939579/Ga0244608_105.region001	2770939579	Actinokineospora mzabensis CECT 8578	GEBA	Actinobacteria	Pseudonocardiales	Pseudonocardiaceae	Actinokineospora
249181	38	2751185734/Ga0163356_1037.region001	2751185734	Saccharothrix sp. NRRL B-16314	PUBLIC	Actinobacteria	Pseudonocardiales	Pseudonocardiaceae	Saccharothrix
249181	38	2772190761/Ga0163405_1014.region001	2772190761	Rhodococcus rhodnii NRRL B-16535	PUBLIC	Actinobacteria	Corynebacteriales	Nocardiaceae	Rhodococcus
249181	38	2528768220/c00008_H504DRA...region001	2528768220	Actinokineospora inagensis DSM 44258	PUBLIC	Actinobacteria	Pseudonocardiales	Pseudonocardiaceae	Actinokineospora
249181	38	2870721527/Ga0374009_01.region038	2870721527	Saccharothrix ecbatanensis DSM 45486	GEBA	Actinobacteria	Pseudonocardiales	Pseudonocardiaceae	Saccharothrix
249182	18	2767802101/Ga0166032_1277.region001	2767802101	Streptomyces regalis NRRL 3151	PUBLIC	Actinobacteria	Streptomycetales	Streptomycetaceae	Streptomyces
249182	18	2802429617/Ga0309481_1485.region001	2802429617	Streptomyces sp. NRRL B-24085	PUBLIC	Actinobacteria	Streptomycetales	Streptomycetaceae	Streptomyces
249182	18	2862711264/Ga0396081_197.region001	2862711264	Streptomyces sp. SM14	PUBLIC	Actinobacteria	Streptomycetales	Streptomycetaceae	Streptomyces
249182	18	2862399062/Ga0334690_064.region003	2862399062	Streptomyces kebangsaanensis SUK12	PUBLIC	Actinobacteria	Streptomycetales	Streptomycetaceae	Streptomyces
249182	18	2639762959/Ga0082240_1209.region001	2639762959	Actinobacteria bacterium OK074	PUBLIC	Actinobacteria	unclassified	unclassified	unclassified
249182	18	2791355415/Ga0308705_1074.region001	2791355415	Streptomyces lushanensis NRRL B-24994	PUBLIC	Actinobacteria	Streptomycetales	Streptomycetaceae	Streptomyces
249182	18	2767802080/Ga0162472_1088.region001	2767802080	Streptomyces sp. NRRL B-1347	PUBLIC	Actinobacteria	Streptomycetales	Streptomycetaceae	Streptomyces
249182	18	2767802054/Ga0163466_1035.region001	2767802054	Streptomyces megasporus NRRL B-16372	PUBLIC	Actinobacteria	Streptomycetales	Streptomycetaceae	Streptomyces
249182	18	2657245721/Ga0115254_1246.region001	2657245721	Streptomyces sp. Ncost-T10-10d	PUBLIC	Actinobacteria	Streptomycetales	Streptomycetaceae	Streptomyces
249182	18	2856096030/Ga0366617_01.region003	2856096030	Nocardia stercoris NEAU-LL90	PUBLIC	Actinobacteria	Corynebacteriales	Nocardiaceae	Nocardia
249182	18	2775507104/Ga0163365_1029.region002	2775507104	Streptomyces durhamensis NRRL B-3309	PUBLIC	Actinobacteria	Streptomycetales	Streptomycetaceae	Streptomyces
249182	18	2868425537/Ga0437303_046.region003	2868425537	Streptomyces sp. NL15-2K	PUBLIC	Actinobacteria	Streptomycetales	Streptomycetaceae	Streptomyces
249182	18	2657245709/Ga0115242_1266.region001	2657245709	Streptomyces sp. SolWspMP-5a-2	PUBLIC	Actinobacteria	Streptomycetales	Streptomycetaceae	Streptomyces
249182	18	2866160541/Ga0437094_408.region001	2866160541	Streptomyces sp. Ru87	PUBLIC	Actinobacteria	Streptomycetales	Streptomycetaceae	Streptomyces
249182	18	2791355429/Ga0309198_1091.region001	2791355429	Streptomyces barkulensis RC 1831	PUBLIC	Actinobacteria	Streptomycetales	Streptomycetaceae	Streptomyces
249182	18	2875437912/Ga0364997_01.region015	2875437912	Streptomyces atratus SCSIO_ZH16	PUBLIC	Actinobacteria	Streptomycetales	Streptomycetaceae	Streptomyces
249182	18	2767802016/Ga0161535_1104.region001	2767802016	Streptomyces sp. NRRL F-6491	PUBLIC	Actinobacteria	Streptomycetales	Streptomycetaceae	Streptomyces
249182	18	2663762755/Ga0079911_108.region001	2663762755	Streptomyces radiopugnans CGMCC 4.3519	GEBA	Actinobacteria	Streptomycetales	Streptomycetaceae	Streptomyces
249183	3	2551306665/c00011_D451DRA...region002	2551306665	Nocardiopsis alba DSM 43377	PUBLIC	Actinobacteria	Streptosporangiales	Nocardiopsaceae	Nocardiopsis
249183	3	2518645556/CP003788.region008	2518645556	Nocardiopsis alba ATCC BAA-2165	PUBLIC	Actinobacteria	Streptosporangiales	Nocardiopsaceae	Nocardiopsis
249183	3	2609460226/Ga0055105_103.region003	2609460226	Nocardiopsis alba TP-A0876	PUBLIC	Actinobacteria	Streptosporangiales	Nocardiopsaceae	Nocardiopsis
249184	21	2537561795/AEJC01000303.region001	2537561795	Streptomyces ipomoeae 91-03	PUBLIC	Actinobacteria	Streptomycetales	Streptomycetaceae	Streptomyces
249184	21	2710264753/contig_162.region001	2710264753	Frankia sp. KB5	PUBLIC	Actinobacteria	Frankiales	Frankiaceae	Frankia
249184	21	2515154202/c00064_B171DRA...region001	2515154202	Salinispora pacifica CNT084	PUBLIC	Actinobacteria	Micromonosporales	Micromonosporaceae	Salinispora
249184	21	2515154202/c00040_B171DRA...region001	2515154202	Salinispora pacifica CNT084	PUBLIC	Actinobacteria	Micromonosporales	Micromonosporaceae	Salinispora
249184	21	2857096214/Ga0397777_01.region014	2857096214	Streptomyces sp. WAC 06738	PUBLIC	Actinobacteria	Streptomycetales	Streptomycetaceae	Streptomyces
249184	21	2576861822/c00009_CEDDRAF...region001	2576861822	Frankia sp. CeD	PUBLIC	Actinobacteria	Frankiales	Frankiaceae	Frankia
249184	21	2513237168/c00029_BINF_Li...region001	2513237168	Bifidobacterium longum infantis SC142	PUBLIC	Actinobacteria	Bifidobacteriales	Bifidobacteriaceae	Bifidobacterium
249184	21	2527291627/c00013_ThrDRAF...region001	2527291627	Frankia casuarinae Thr	PUBLIC	Actinobacteria	Frankiales	Frankiaceae	Frankia
249184	21	2576861409/c00011_ALLO2DR...region001	2576861409	Frankia sp. Allo2	PUBLIC	Actinobacteria	Frankiales	Frankiaceae	Frankia
249184	21	2869033546/Ga0347814_270.region001	2869033546	Micromonospora sp. 4G51	PUBLIC	Actinobacteria	Micromonosporales	Micromonosporaceae	Micromonospora
249184	21	2865233180/Ga0437329_14.region001	2865233180	Prauserella muralis DSM 45305	PUBLIC	Actinobacteria	Pseudonocardiales	Pseudonocardiaceae	Prauserella
249184	21	2866640805/Ga0437513_232.region001	2866640805	Actinomadura bangladeshensis DSM 45347	PUBLIC	Actinobacteria	Streptosporangiales	Thermomonosporaceae	Actinomadura
249184	21	2563366531/c00027_T419DRA...region001	2563366531	Salinispora pacifica CNY646	PUBLIC	Actinobacteria	Micromonosporales	Micromonosporaceae	Salinispora
249184	21	2639763148/Ga0082241_1141.region001	2639763148	Actinobacteria bacterium OV450	PUBLIC	Actinobacteria	unclassified	unclassified	unclassified
249184	21	2515154087/c00156_B056DRA...region001	2515154087	Frankia discariae BCU110501	PUBLIC	Actinobacteria	Frankiales	Frankiaceae	Frankia
249184	21	2791355429/Ga0309198_1009.region001	2791355429	Streptomyces barkulensis RC 1831	PUBLIC	Actinobacteria	Streptomycetales	Streptomycetaceae	Streptomyces
249184	21	2731957590/Ga0128542_1036.region001	2731957590	Nocardiopsis trehalosi NBRC 14201	PUBLIC	Actinobacteria	Streptosporangiales	Nocardiopsaceae	Nocardiopsis
249184	21	2700989322/Ga0109287_100030.region001	2700989322	Mycobacterium tuberculosis 401416	PUBLIC	Actinobacteria	Corynebacteriales	Mycobacteriaceae	Mycobacterium
249184	21	2558860280/c00524_KUTGDRA...region001	2558860280	Kutzneria sp. 744	PUBLIC	Actinobacteria	Pseudonocardiales	Pseudonocardiaceae	Kutzneria
249184	21	2866649352/Ga0437514_306.region001	2866649352	Actinomadura sp. KC216	PUBLIC	Actinobacteria	Streptosporangiales	Thermomonosporaceae	Actinomadura
249184	21	2866517451/Ga0437483_285.region001	2866517451	Streptomyces sp. WAC00469	PUBLIC	Actinobacteria	Streptomycetales	Streptomycetaceae	Streptomyces
249185	4	2872777253/Ga0438853_01.region012	2872777253	Streptomyces lincolnensis NRRL 2936	PUBLIC	Actinobacteria	Streptomycetales	Streptomycetaceae	Streptomyces
249185	4	2528311129/c00022_K940DRA...region001	2528311129	Nocardia sp. CNY236	PUBLIC	Actinobacteria	Corynebacteriales	Nocardiaceae	Nocardia
249185	4	2875376741/Ga0337821_01.region021	2875376741	Streptomyces lincolnensis LC-G	PUBLIC	Actinobacteria	Streptomycetales	Streptomycetaceae	Streptomyces
249185	4	2767802044/Ga0163513_10014.region002	2767802044	Streptomyces sp. NRRL F-4335	PUBLIC	Actinobacteria	Streptomycetales	Streptomycetaceae	Streptomyces
249186	17	2537561795/AEJC01000280.region001	2537561795	Streptomyces ipomoeae 91-03	PUBLIC	Actinobacteria	Streptomycetales	Streptomycetaceae	Streptomyces
249186	17	2862085873/Ga0365533_163.region001	2862085873	Corynebacterium heidelbergense DSM 104638	PUBLIC	Actinobacteria	Corynebacteriales	Corynebacteriaceae	Corynebacterium
249186	17	2863231158/Ga0436941_38.region001	2863231158	Streptomyces spectabilis CECT 3146	GEBA	Actinobacteria	Streptomycetales	Streptomycetaceae	Streptomyces
249186	17	2756170238/Ga0215649_103.region004	2756170238	Lechevalieria atacamensis DSM 45479	GEBA	Actinobacteria	Pseudonocardiales	Pseudonocardiaceae	Lechevalieria
249186	17	2808606645/Ga0316872_110.region001	2808606645	Corynebacterium pyruviciproducens UMB0763	PUBLIC	Actinobacteria	Corynebacteriales	Corynebacteriaceae	Corynebacterium
249186	17	2576861650/AVCN01000350.region001	2576861650	Saccharopolyspora erythraea D	PUBLIC	Actinobacteria	Pseudonocardiales	Pseudonocardiaceae	Saccharopolyspora
249186	17	2791355405/Ga0308952_1582.region001	2791355405	Streptomyces africanus NRRL B-24243	PUBLIC	Actinobacteria	Streptomycetales	Streptomycetaceae	Streptomyces
249186	17	2773857974/Ga0163361_1001.region001	2773857974	Streptomyces iakyrus NRRL ISP-5482	PUBLIC	Actinobacteria	Streptomycetales	Streptomycetaceae	Streptomyces
249186	17	2873180057/Ga0438873_03.region001	2873180057	Streptomyces alboflavus MDJK44	PUBLIC	Actinobacteria	Streptomycetales	Streptomycetaceae	Streptomyces
249186	17	2636416099/Ga0097842_1255.region001	2636416099	Tetrasphaera japonica T1-X7	PUBLIC	Actinobacteria	Micrococcales	Intrasporangiaceae	Tetrasphaera
249186	17	2868425537/Ga0437303_291.region001	2868425537	Streptomyces sp. NL15-2K	PUBLIC	Actinobacteria	Streptomycetales	Streptomycetaceae	Streptomyces
249186	17	2514752031/NZ_AGSW01000107.region001	2514752031	Streptomyces sp. W007	PUBLIC	Actinobacteria	Streptomycetales	Streptomycetaceae	Streptomyces
249186	17	2681812969/Ga0128501_1280.region001	2681812969	Piscicoccus intestinalis NBRC 104926	PUBLIC	Actinobacteria	Micrococcales	Dermatophilaceae	Piscicoccus
249186	17	2862500152/Ga0342574_30.region001	2862500152	Streptomyces sp. XY006	PUBLIC	Actinobacteria	Streptomycetales	Streptomycetaceae	Streptomyces
249186	17	2767802094/Ga0163403_1056.region001	2767802094	Streptomyces katrae NRRL B-16271	PUBLIC	Actinobacteria	Streptomycetales	Streptomycetaceae	Streptomyces
249186	17	2866333216/Ga0437444_171.region001	2866333216	Corynebacterium sp. 647	PUBLIC	Actinobacteria	Corynebacteriales	Corynebacteriaceae	Corynebacterium
249186	17	2873121168/Ga0438848_01.region006	2873121168	Streptomyces qaidamensis S10	PUBLIC	Actinobacteria	Streptomycetales	Streptomycetaceae	Streptomyces
249187	2	2643221883/Ga0102350_12.region001	2643221883	Rathayibacter sp. Leaf296	PUBLIC	Actinobacteria	Micrococcales	Microbacteriaceae	Rathayibacter
249187	2	2643221921/Ga0102399_12.region001	2643221921	Rathayibacter sp. Leaf185	PUBLIC	Actinobacteria	Micrococcales	Microbacteriaceae	Rathayibacter
249188	2	2872838228/Ga0438860_01.region012	2872838228	Streptomyces sp. TN58	PUBLIC	Actinobacteria	Streptomycetales	Streptomycetaceae	Streptomyces
249188	2	2818991472/Ga0264275_11.region009	2818991472	Kitasatospora viridis DSM 44826	GEBA	Actinobacteria	Streptomycetales	Streptomycetaceae	Kitasatospora
249189	9	2872877287/Ga0438866_01.region001	2872877287	Streptomyces violaceoruber S21	PUBLIC	Actinobacteria	Streptomycetales	Streptomycetaceae	Streptomyces
249189	9	2767802040/Ga0163498_113.region001	2767802040	Streptomyces californicus NRRL B-2988	PUBLIC	Actinobacteria	Streptomycetales	Streptomycetaceae	Streptomyces
249189	9	2767802022/Ga0162379_119.region001	2767802022	Streptomyces brasiliensis NRRL B-1626	PUBLIC	Actinobacteria	Streptomycetales	Streptomycetaceae	Streptomyces
249189	9	2767802041/Ga0163494_102.region001	2767802041	Streptomyces californicus NRRL B-2895	PUBLIC	Actinobacteria	Streptomycetales	Streptomycetaceae	Streptomyces
249189	9	2767802091/Ga0163404_1016.region001	2767802091	Streptomyces californicus NRRL B-2098	PUBLIC	Actinobacteria	Streptomycetales	Streptomycetaceae	Streptomyces
249189	9	2518645622/c00018_F610DRA...region001	2518645622	Streptomyces sp. LaPpAH-199	PUBLIC	Actinobacteria	Streptomycetales	Streptomycetaceae	Streptomyces
249189	9	2773857988/Ga0163381_109.region001	2773857988	Streptomyces vinaceus NRRL ISP-5257	PUBLIC	Actinobacteria	Streptomycetales	Streptomycetaceae	Streptomyces
249189	9	2515154102/c00013_B061DRA...region001	2515154102	Streptomyces sp. ScaeMP-e10	PUBLIC	Actinobacteria	Streptomycetales	Streptomycetaceae	Streptomyces
249189	9	2767802092/Ga0163407_106.region005	2767802092	Streptomyces californicus NRRL 2423	PUBLIC	Actinobacteria	Streptomycetales	Streptomycetaceae	Streptomyces
249190	2	2731957744/Ga0128718_1003.region001	2731957744	Nocardia pseudobrasiliensis NBRC 108224	PUBLIC	Actinobacteria	Corynebacteriales	Nocardiaceae	Nocardia
249190	2	2770939519/Ga0244499_102.region001	2770939519	Nocardia pseudobrasiliensis DSM 44290	GEBA	Actinobacteria	Corynebacteriales	Nocardiaceae	Nocardia
249191	9	2731957736/Ga0128710_110.region002	2731957736	Nocardia inohanensis NBRC 100128	PUBLIC	Actinobacteria	Corynebacteriales	Nocardiaceae	Nocardia
249191	9	645058853/NZ_ACEW01000565.region001	645058853	Streptomyces sp. C	PUBLIC	Actinobacteria	Streptomycetales	Streptomycetaceae	Streptomyces
249191	9	2834564487/Ga0335808_73.region001	2834564487	Brevibacterium casei M40	PUBLIC	Actinobacteria	Micrococcales	Brevibacteriaceae	Brevibacterium
249191	9	2654587695/Ga0100764_1348.region001	2654587695	Corynebacterium ulcerans 03-8664	PUBLIC	Actinobacteria	Corynebacteriales	Corynebacteriaceae	Corynebacterium
249191	9	2615840540/Ga0070138_110.region001	2615840540	Streptomyces sp. OK210	PUBLIC	Actinobacteria	Streptomycetales	Streptomycetaceae	Streptomyces
249191	9	2639762519/Ga0074710_12.region001	2639762519	Arthrobacter woluwensis DSM 10495	GEBA	Actinobacteria	Micrococcales	Micrococcaceae	Arthrobacter
249191	9	2731957570/Ga0128520_113.region001	2731957570	Arthrobacter woluwensis NBRC 107840	PUBLIC	Actinobacteria	Micrococcales	Micrococcaceae	Arthrobacter
249191	9	2554235028/c00274_D453DRA...region001	2554235028	Nocardiopsis synnemataformans DSM 44143	PUBLIC	Actinobacteria	Streptosporangiales	Nocardiopsaceae	Nocardiopsis
249191	9	2554235027/c00325_D455DRA...region001	2554235027	Nocardiopsis halotolerans DSM 44410	PUBLIC	Actinobacteria	Streptosporangiales	Nocardiopsaceae	Nocardiopsis
249192	25	2860674806/Ga0337746_01.region033	2860674806	Streptomyces sp. 11-1-2	PUBLIC	Actinobacteria	Streptomycetales	Streptomycetaceae	Streptomyces
249192	25	2808606439/Ga0314658_12.region001	2808606439	Nocardioides sp. SLBN-172	PUBLIC	Actinobacteria	Propionibacteriales	Nocardioidaceae	Nocardioides
249192	25	2563366593/CP006567.region019	2563366593	Streptomyces rapamycinicus NRRL 5491	PUBLIC	Actinobacteria	Streptomycetales	Streptomycetaceae	Streptomyces
249192	25	2654587794/Ga0080930_1073.region001	2654587794	Nocardioides luteus BAFB	PUBLIC	Actinobacteria	Propionibacteriales	Nocardioidaceae	Nocardioides
249192	25	2579778653/JABQ01000114.region001	2579778653	Streptomyces sp. PRh5	PUBLIC	Actinobacteria	Streptomycetales	Streptomycetaceae	Streptomyces
249192	25	2724679249/Ga0126467_1064.region001	2724679249	Streptomyces hygroscopicus hygroscopicus NBRC 100766	PUBLIC	Actinobacteria	Streptomycetales	Streptomycetaceae	Streptomyces
249192	25	2833997711/Ga0104615_01.region008	2833997711	Nocardioides panzhihuensis DSM 26487	GEBA	Actinobacteria	Propionibacteriales	Nocardioidaceae	Nocardioides
249192	25	2740892216/Ga0132291_124.region002	2740892216	Streptomyces sp. NBRC 110028	PUBLIC	Actinobacteria	Streptomycetales	Streptomycetaceae	Streptomyces
249192	25	2684622998/Ga0115474_103.region001	2684622998	Nocardioides sp. YR527	PUBLIC	Actinobacteria	Propionibacteriales	Nocardioidaceae	Nocardioides
249192	25	646862346/CP002047.region027	646862346	Streptomyces bingchenggensis BCW-1	PUBLIC	Actinobacteria	Streptomycetales	Streptomycetaceae	Streptomyces
249192	25	2634166371/Ga0074754_12.region017	2634166371	Streptomyces melanosporofaciens DSM 40318	GEBA	Actinobacteria	Streptomycetales	Streptomycetaceae	Streptomyces
249192	25	2808606946/Ga0164973_1002.region001	2808606946	Streptomyces violaceusniger NRRL F-8817	PUBLIC	Actinobacteria	Streptomycetales	Streptomycetaceae	Streptomyces
249192	25	2865833183/Ga0437067_020.region001	2865833183	Streptomyces sparsogenes ATCC 25498	PUBLIC	Actinobacteria	Streptomycetales	Streptomycetaceae	Streptomyces
249192	25	2873402043/Ga0104621_01.region019	2873402043	Streptomyces rapamycinicus DSM 41530	GEBA	Actinobacteria	Streptomycetales	Streptomycetaceae	Streptomyces
249192	25	2873216703/Ga0438877_01.region028	2873216703	Streptomyces malaysiensis DSM 4137	PUBLIC	Actinobacteria	Streptomycetales	Streptomycetaceae	Streptomyces
249192	25	651324077/NZ_ADVI01000054.region001	651324077	Nocardioidaceae bacterium Broad-1	PUBLIC	Actinobacteria	Propionibacteriales	Nocardioidaceae	unclassified
249192	25	2724679233/Ga0126449_1027.region002	2724679233	Streptomyces hygroscopicus hygroscopicus NBRC 16556	PUBLIC	Actinobacteria	Streptomycetales	Streptomycetaceae	Streptomyces
249192	25	2872845226/Ga0438861_01.region034	2872845226	Streptomyces autolyticus CGMCC0516	PUBLIC	Actinobacteria	Streptomycetales	Streptomycetaceae	Streptomyces
249192	25	2824326936/Ga0372380_07.region001	2824326936	Nocardioides albus CECT 3302	GEBA	Actinobacteria	Propionibacteriales	Nocardioidaceae	Nocardioides
249192	25	648276750/NZ_AEDI01000043.region001	648276750	Streptomyces violaceusniger Tu 4113	PUBLIC	Actinobacteria	Streptomycetales	Streptomycetaceae	Streptomyces
249192	25	2875427445/Ga0198576_01.region039	2875427445	Streptomyces hygroscopicus XM201	PUBLIC	Actinobacteria	Streptomycetales	Streptomycetaceae	Streptomyces
249192	25	2744054895/Ga0133212_106.region003	2744054895	Streptomyces sp. RTd22	PUBLIC	Actinobacteria	Streptomycetales	Streptomycetaceae	Streptomyces
249192	25	2811994878/Ga0314657_11.region002	2811994878	Nocardioides sp. SLBN-169	PUBLIC	Actinobacteria	Propionibacteriales	Nocardioidaceae	Nocardioides
249192	25	2862489564/Ga0342466_034.region003	2862489564	Streptomyces sp. NBS 14/10	PUBLIC	Actinobacteria	Streptomycetales	Streptomycetaceae	Streptomyces
249192	25	2773857762/Ga0222408_11.region004	2773857762	Nocardioides sp. SAI-095	PUBLIC	Actinobacteria	Propionibacteriales	Nocardioidaceae	Nocardioides
249193	203	2865568667/Ga0437363_226.region001	2865568667	Mycobacterium noviomagense DSM 45145	PUBLIC	Actinobacteria	Corynebacteriales	Mycobacteriaceae	Mycobacterium
249193	203	2869209271/Ga0337360_002.region001	2869209271	Mycolicibacterium kyogaense NCTC 11659	PUBLIC	Actinobacteria	Corynebacteriales	Mycobacteriaceae	Mycolicibacterium
249193	203	2869209271/Ga0337360_001.region001	2869209271	Mycolicibacterium kyogaense NCTC 11659	PUBLIC	Actinobacteria	Corynebacteriales	Mycobacteriaceae	Mycolicibacterium
249193	203	2775507080/Ga0162380_1061.region001	2775507080	Streptomyces flavovariabilis NRRL B-16367	PUBLIC	Actinobacteria	Streptomycetales	Streptomycetaceae	Streptomyces
249193	203	2579779081/JAOR01000108.region001	2579779081	Mycobacterium sp. MAC_011194_8550	PUBLIC	Actinobacteria	Corynebacteriales	Mycobacteriaceae	Mycobacterium
249193	203	2808606545/Ga0316727_1287.region001	2808606545	Mycobacterium sp. E3305	PUBLIC	Actinobacteria	Corynebacteriales	Mycobacteriaceae	Mycobacterium
249193	203	2516653027/c00023_Rpyr309...region001	2516653027	Rhodococcus pyridinivorans SB3094	PUBLIC	Actinobacteria	Corynebacteriales	Nocardiaceae	Rhodococcus
249193	203	2865281830/Ga0437338_059.region001	2865281830	Streptomyces colonosanans MUSC 93	PUBLIC	Actinobacteria	Streptomycetales	Streptomycetaceae	Streptomyces
249193	203	2744054611/Ga0132895_1122.region001	2744054611	Rhodococcus kunmingensis DSM 45001	PUBLIC	Actinobacteria	Corynebacteriales	Nocardiaceae	Rhodococcus
249193	203	2744054611/Ga0132895_1105.region001	2744054611	Rhodococcus kunmingensis DSM 45001	PUBLIC	Actinobacteria	Corynebacteriales	Nocardiaceae	Rhodococcus
249193	203	2814123403/Ga0316842_1008.region001	2814123403	Mycobacterium fortuitum NS-7455	PUBLIC	Actinobacteria	Corynebacteriales	Mycobacteriaceae	Mycolicibacterium
249193	203	2738541305/Ga0189716_133.region001	2738541305	Nocardioides sp. CF167	PUBLIC	Actinobacteria	Propionibacteriales	Nocardioidaceae	Nocardioides
249193	203	2808606768/Ga0316762_1179.region001	2808606768	Mycobacterium asiaticum 1137369.8	PUBLIC	Actinobacteria	Corynebacteriales	Mycobacteriaceae	Mycobacterium
249193	203	2740892360/Ga0132479_166.region001	2740892360	Streptomyces sp. F-1	PUBLIC	Actinobacteria	Streptomycetales	Streptomycetaceae	Streptomyces
249193	203	2740892360/Ga0132479_118.region001	2740892360	Streptomyces sp. F-1	PUBLIC	Actinobacteria	Streptomycetales	Streptomycetaceae	Streptomyces
249193	203	645058853/NZ_ACEW01000608.region001	645058853	Streptomyces sp. C	PUBLIC	Actinobacteria	Streptomycetales	Streptomycetaceae	Streptomyces
249193	203	2806310664/Ga0316710_1155.region001	2806310664	Mycobacterium sp. 852002-51163_SCH5372311	PUBLIC	Actinobacteria	Corynebacteriales	Mycobacteriaceae	Mycobacterium
249193	203	2806310664/Ga0316710_1118.region001	2806310664	Mycobacterium sp. 852002-51163_SCH5372311	PUBLIC	Actinobacteria	Corynebacteriales	Mycobacteriaceae	Mycobacterium
249193	203	2675903140/Ga0104451_167.region001	2675903140	Nonomuraea solani CGMCC 4.7037	GEBA	Actinobacteria	Streptosporangiales	Streptosporangiaceae	Nonomuraea
249193	203	2684622646/Ga0127041_1042.region001	2684622646	Streptomyces canus DSM 40017	PUBLIC	Actinobacteria	Streptomycetales	Streptomycetaceae	Streptomyces
249193	203	2684622646/Ga0127041_1031.region001	2684622646	Streptomyces canus DSM 40017	PUBLIC	Actinobacteria	Streptomycetales	Streptomycetaceae	Streptomyces
249193	203	2684622646/Ga0127041_1091.region001	2684622646	Streptomyces canus DSM 40017	PUBLIC	Actinobacteria	Streptomycetales	Streptomycetaceae	Streptomyces
249193	203	2808606547/Ga0316725_1168.region001	2808606547	Mycobacterium sp. E188	PUBLIC	Actinobacteria	Corynebacteriales	Mycobacteriaceae	Mycobacterium
249193	203	2808606547/Ga0316725_1008.region001	2808606547	Mycobacterium sp. E188	PUBLIC	Actinobacteria	Corynebacteriales	Mycobacteriaceae	Mycobacterium
249193	203	2808606547/Ga0316725_1011.region001	2808606547	Mycobacterium sp. E188	PUBLIC	Actinobacteria	Corynebacteriales	Mycobacteriaceae	Mycobacterium
249193	203	2731957597/Ga0128549_1167.region001	2731957597	Nocardiopsis dassonvillei albirubida NBRC 13392	PUBLIC	Actinobacteria	Streptosporangiales	Nocardiopsaceae	Nocardiopsis
249193	203	2772190604/Ga0166445_1134.region001	2772190604	Mycobacterium intermedium HMC2_M5	PUBLIC	Actinobacteria	Corynebacteriales	Mycobacteriaceae	Mycobacterium
249193	203	2518285526/c00002_StrvirD...region001	2518285526	Streptomyces viridosporus T7A, ATCC 39115	PUBLIC	Actinobacteria	Streptomycetales	Streptomycetaceae	Streptomyces
249193	203	2744054777/Ga0133075_1378.region001	2744054777	Rhodococcus sp. EPR-147	PUBLIC	Actinobacteria	Corynebacteriales	Nocardiaceae	Rhodococcus
249193	203	2744054777/Ga0133075_1567.region001	2744054777	Rhodococcus sp. EPR-147	PUBLIC	Actinobacteria	Corynebacteriales	Nocardiaceae	Rhodococcus
249193	203	2869190232/Ga0335846_150.region001	2869190232	Mycolicibacterium sp. Dasyatis americana	PUBLIC	Actinobacteria	Corynebacteriales	Mycobacteriaceae	Mycolicibacterium
249193	203	2869190232/Ga0335846_087.region001	2869190232	Mycolicibacterium sp. Dasyatis americana	PUBLIC	Actinobacteria	Corynebacteriales	Mycobacteriaceae	Mycolicibacterium
249193	203	2731957746/Ga0128721_1117.region001	2731957746	Nocardia sienata NBRC 100364	PUBLIC	Actinobacteria	Corynebacteriales	Nocardiaceae	Nocardia
249193	203	2808606584/Ga0316738_1060.region001	2808606584	Mycobacterium sp. E342	PUBLIC	Actinobacteria	Corynebacteriales	Mycobacteriaceae	Mycobacterium
249193	203	2808606584/Ga0316738_1329.region001	2808606584	Mycobacterium sp. E342	PUBLIC	Actinobacteria	Corynebacteriales	Mycobacteriaceae	Mycobacterium
249193	203	2808606584/Ga0316738_1140.region001	2808606584	Mycobacterium sp. E342	PUBLIC	Actinobacteria	Corynebacteriales	Mycobacteriaceae	Mycobacterium
249193	203	2808606584/Ga0316738_1068.region001	2808606584	Mycobacterium sp. E342	PUBLIC	Actinobacteria	Corynebacteriales	Mycobacteriaceae	Mycobacterium
249193	203	2808606584/Ga0316738_1137.region001	2808606584	Mycobacterium sp. E342	PUBLIC	Actinobacteria	Corynebacteriales	Mycobacteriaceae	Mycobacterium
249193	203	2713896734/Ga0124566_1204.region001	2713896734	Mycobacterium sp. UM_11	PUBLIC	Actinobacteria	Corynebacteriales	Mycobacteriaceae	Mycobacterium
249193	203	2576861707/AZHI01000019.region001	2576861707	Rhodococcus rhodochrous ATCC 21198	PUBLIC	Actinobacteria	Corynebacteriales	Nocardiaceae	Rhodococcus
249193	203	2866248773/Ga0437113_019.region001	2866248773	Streptomyces sp. PT12	PUBLIC	Actinobacteria	Streptomycetales	Streptomycetaceae	Streptomyces
249193	203	2514885044/BAED01000036.region001	2514885044	Gordonia amarae NBRC 15530	PUBLIC	Actinobacteria	Corynebacteriales	Gordoniaceae	Gordonia
249193	203	2773857980/Ga0163351_1112.region001	2773857980	Streptomyces flaveolus NRRL B-1589	PUBLIC	Actinobacteria	Streptomycetales	Streptomycetaceae	Streptomyces
249193	203	2767802080/Ga0162472_1210.region001	2767802080	Streptomyces sp. NRRL B-1347	PUBLIC	Actinobacteria	Streptomycetales	Streptomycetaceae	Streptomyces
249193	203	2579778653/JABQ01000244.region001	2579778653	Streptomyces sp. PRh5	PUBLIC	Actinobacteria	Streptomycetales	Streptomycetaceae	Streptomyces
249193	203	2863291047/Ga0436949_66.region001	2863291047	Planomonospora venezuelensis CECT 3303	GEBA	Actinobacteria	Streptosporangiales	Streptosporangiaceae	Planomonospora
249193	203	2706794555/Ga0123943_1138.region001	2706794555	Streptacidiphilus carbonis NBRC 100919	PUBLIC	Actinobacteria	Streptomycetales	Streptomycetaceae	Streptacidiphilus
249193	203	2706794555/Ga0123943_1139.region001	2706794555	Streptacidiphilus carbonis NBRC 100919	PUBLIC	Actinobacteria	Streptomycetales	Streptomycetaceae	Streptacidiphilus
249193	203	2863298641/Ga0436950_49.region001	2863298641	Streptomyces echinatus CECT 3313	GEBA	Actinobacteria	Streptomycetales	Streptomycetaceae	Streptomyces
249193	203	2767802111/Ga0163486_1161.region001	2767802111	Kitasatospora aureofaciens NRRL B-2657	PUBLIC	Actinobacteria	Streptomycetales	Streptomycetaceae	Kitasatospora
249193	203	2731957576/Ga0128527_1199.region001	2731957576	Actinomadura rubrobrunea NBRC 15275	PUBLIC	Actinobacteria	Streptosporangiales	Thermomonosporaceae	Actinomadura
249193	203	2731957576/Ga0128527_1200.region001	2731957576	Actinomadura rubrobrunea NBRC 15275	PUBLIC	Actinobacteria	Streptosporangiales	Thermomonosporaceae	Actinomadura
249193	203	2744054626/Ga0132911_1164.region001	2744054626	Rhodococcus sp. SC4	PUBLIC	Actinobacteria	Corynebacteriales	Nocardiaceae	Rhodococcus
249193	203	2744054626/Ga0132911_1130.region001	2744054626	Rhodococcus sp. SC4	PUBLIC	Actinobacteria	Corynebacteriales	Nocardiaceae	Rhodococcus
249193	203	2515154100/c00106_B073DRA...region001	2515154100	Streptomyces sp. MspMP-M5	PUBLIC	Actinobacteria	Streptomycetales	Streptomycetaceae	Streptomyces
249193	203	2724678998/Ga0125925_1099.region001	2724678998	Mycobacterium avium hominissuis MAH-E-104-1	PUBLIC	Actinobacteria	Corynebacteriales	Mycobacteriaceae	Mycobacterium
249193	203	2724678998/Ga0125925_1095.region001	2724678998	Mycobacterium avium hominissuis MAH-E-104-1	PUBLIC	Actinobacteria	Corynebacteriales	Mycobacteriaceae	Mycobacterium
249193	203	2808606591/Ga0317718_1120.region001	2808606591	Mycobacterium sp. E2462	PUBLIC	Actinobacteria	Corynebacteriales	Mycobacteriaceae	Mycobacterium
249193	203	2765235898/Ga0228377_127.region001	2765235898	Rhodococcus sp. 15-649-1-2	PUBLIC	Actinobacteria	Corynebacteriales	Nocardiaceae	Rhodococcus
249193	203	2765235898/Ga0228377_128.region001	2765235898	Rhodococcus sp. 15-649-1-2	PUBLIC	Actinobacteria	Corynebacteriales	Nocardiaceae	Rhodococcus
249193	203	2524614565/c00033_H343DRA...region001	2524614565	Streptomyces sp. TAA204	PUBLIC	Actinobacteria	Streptomycetales	Streptomycetaceae	Streptomyces
249193	203	2772190735/Ga0161514_1004.region001	2772190735	Streptomyces caelestis NRRL B-24567	PUBLIC	Actinobacteria	Streptomycetales	Streptomycetaceae	Streptomyces
249193	203	2751185783/Ga0158385_1201.region001	2751185783	Actinoplanes rectilineatus NRRL B-16090	PUBLIC	Actinobacteria	Micromonosporales	Micromonosporaceae	Actinoplanes
249193	203	2751185783/Ga0158385_1200.region001	2751185783	Actinoplanes rectilineatus NRRL B-16090	PUBLIC	Actinobacteria	Micromonosporales	Micromonosporaceae	Actinoplanes
249193	203	2554235470/c00191_D450DRA...region001	2554235470	Nocardiopsis halophila DSM 44494	PUBLIC	Actinobacteria	Streptosporangiales	Nocardiopsaceae	Nocardiopsis
249193	203	2808606568/Ga0316706_1008.region001	2808606568	Mycobacterium sp. 852002-51971_SCH5477799-a	PUBLIC	Actinobacteria	Corynebacteriales	Mycobacteriaceae	Mycobacterium
249193	203	2808606568/Ga0316706_1017.region001	2808606568	Mycobacterium sp. 852002-51971_SCH5477799-a	PUBLIC	Actinobacteria	Corynebacteriales	Mycobacteriaceae	Mycobacterium
249193	203	2808606568/Ga0316706_1006.region001	2808606568	Mycobacterium sp. 852002-51971_SCH5477799-a	PUBLIC	Actinobacteria	Corynebacteriales	Mycobacteriaceae	Mycobacterium
249193	203	2808606568/Ga0316706_1054.region001	2808606568	Mycobacterium sp. 852002-51971_SCH5477799-a	PUBLIC	Actinobacteria	Corynebacteriales	Mycobacteriaceae	Mycobacterium
249193	203	2772190716/Ga0163413_142.region001	2772190716	Nocardia rhamnosiphila NRRL B-24637-P167	PUBLIC	Actinobacteria	Corynebacteriales	Nocardiaceae	Nocardia
249193	203	2684623036/contig_123.region001	2684623036	Frankia sp. CgIM4	PUBLIC	Actinobacteria	Frankiales	Frankiaceae	Frankia
249193	203	2724679741/Ga0183007_128.region001	2724679741	Rhodococcus sp. 1163	PUBLIC	Actinobacteria	Corynebacteriales	Nocardiaceae	Rhodococcus
249193	203	2808606563/Ga0317740_1088.region001	2808606563	Mycobacterium sp. IS-1264	PUBLIC	Actinobacteria	Corynebacteriales	Mycobacteriaceae	Mycobacterium
249193	203	2808606563/Ga0317740_1028.region001	2808606563	Mycobacterium sp. IS-1264	PUBLIC	Actinobacteria	Corynebacteriales	Mycobacteriaceae	Mycobacterium
249193	203	2767802098/Ga0158383_1094.region001	2767802098	Streptomyces variegatus NRRL B-16380	PUBLIC	Actinobacteria	Streptomycetales	Streptomycetaceae	Streptomyces
249193	203	2865548684/Ga0437359_134.region001	2865548684	Mycobacterium insubricum DSM 45130	PUBLIC	Actinobacteria	Corynebacteriales	Mycobacteriaceae	Mycolicibacterium
249193	203	2814123381/Ga0316779_1031.region001	2814123381	Mycobacterium fortuitum 1165541.1	PUBLIC	Actinobacteria	Corynebacteriales	Mycobacteriaceae	Mycolicibacterium
249193	203	2814123381/Ga0316779_1070.region001	2814123381	Mycobacterium fortuitum 1165541.1	PUBLIC	Actinobacteria	Corynebacteriales	Mycobacteriaceae	Mycolicibacterium
249193	203	2862775503/Ga0341307_81.region001	2862775503	Streptomyces sp. IMTB 2501	PUBLIC	Actinobacteria	Streptomycetales	Streptomycetaceae	Streptomyces
249193	203	2862775503/Ga0341307_22.region001	2862775503	Streptomyces sp. IMTB 2501	PUBLIC	Actinobacteria	Streptomycetales	Streptomycetaceae	Streptomyces
249193	203	2862775503/Ga0341307_84.region001	2862775503	Streptomyces sp. IMTB 2501	PUBLIC	Actinobacteria	Streptomycetales	Streptomycetaceae	Streptomyces
249193	203	2802429326/Ga0132768_147.region001	2802429326	Streptomyces curacoi DSM 40107	PUBLIC	Actinobacteria	Streptomycetales	Streptomycetaceae	Streptomyces
249193	203	2576861409/c00097_ALLO2DR...region001	2576861409	Frankia sp. Allo2	PUBLIC	Actinobacteria	Frankiales	Frankiaceae	Frankia
249193	203	2744054874/Ga0133190_159.region001	2744054874	Amycolatopsis sp. M39	PUBLIC	Actinobacteria	Pseudonocardiales	Pseudonocardiaceae	Amycolatopsis
249193	203	2806310643/Ga0314309_1030.region001	2806310643	Thermobifida halotolerans DSM 44931	PUBLIC	Actinobacteria	Streptosporangiales	Nocardiopsaceae	Thermobifida
249193	203	2863263905/Ga0436945_39.region001	2863263905	Streptomyces netropsis CECT 3265	GEBA	Actinobacteria	Streptomycetales	Streptomycetaceae	Streptomyces
249193	203	2808606770/Ga0316791_148.region001	2808606770	Mycobacterium asiaticum 1275241.6	PUBLIC	Actinobacteria	Corynebacteriales	Mycobacteriaceae	Mycobacterium
249193	203	2684623035/contig_222.region001	2684623035	Frankia sp. NRRL B-16219	PUBLIC	Actinobacteria	Frankiales	Frankiaceae	Frankia
249193	203	2867252554/Ga0437154_24.region001	2867252554	Streptomyces sp. Tu 4128	PUBLIC	Actinobacteria	Streptomycetales	Streptomycetaceae	Streptomyces
249193	203	2867252554/Ga0437154_42.region001	2867252554	Streptomyces sp. Tu 4128	PUBLIC	Actinobacteria	Streptomycetales	Streptomycetaceae	Streptomyces
249193	203	2867252554/Ga0437154_08.region001	2867252554	Streptomyces sp. Tu 4128	PUBLIC	Actinobacteria	Streptomycetales	Streptomycetaceae	Streptomyces
249193	203	2645727597/Ga0100550_10365.region001	2645727597	Mycobacterium celatum ATCC 51131	PUBLIC	Actinobacteria	Corynebacteriales	Mycobacteriaceae	Mycobacterium
249193	203	2675903047/Ga0105840_138.region001	2675903047	Streptomyces sp. CG 926	PUBLIC	Actinobacteria	Streptomycetales	Streptomycetaceae	Streptomyces
249193	203	2808606735/Ga0316757_1015.region001	2808606735	Mycobacterium kyorinense E861	PUBLIC	Actinobacteria	Corynebacteriales	Mycobacteriaceae	Mycobacterium
249193	203	2622736534/Ga0070215_164.region001	2622736534	Micromonospora marina DSM 45555	GEBA	Actinobacteria	Micromonosporales	Micromonosporaceae	Micromonospora
249193	203	2808606802/Ga0316819_1019.region001	2808606802	Mycobacterium colombiense 852002-51834_SCH5396731	PUBLIC	Actinobacteria	Corynebacteriales	Mycobacteriaceae	Mycobacterium
249193	203	2808606802/Ga0316819_1010.region001	2808606802	Mycobacterium colombiense 852002-51834_SCH5396731	PUBLIC	Actinobacteria	Corynebacteriales	Mycobacteriaceae	Mycobacterium
249193	203	2808606750/Ga0316801_1156.region001	2808606750	Mycobacterium mucogenicum 1199456.5	PUBLIC	Actinobacteria	Corynebacteriales	Mycobacteriaceae	Mycolicibacterium
249193	203	2765236007/Ga0161554_1122.region001	2765236007	Streptomyces decoyicus NRRL 2666	PUBLIC	Actinobacteria	Streptomycetales	Streptomycetaceae	Streptomyces
249193	203	2767802009/Ga0163565_1172.region001	2767802009	Streptomyces sp. NRRL S-384	PUBLIC	Actinobacteria	Streptomycetales	Streptomycetaceae	Streptomyces
249193	203	2568526601/AWEV01000043.region001	2568526601	Microbispora sp. ATCC PTA-5024	PUBLIC	Actinobacteria	Streptosporangiales	Streptosporangiaceae	Microbispora
249193	203	2615840541/Ga0070141_150.region001	2615840541	Streptomyces sp. CF386	PUBLIC	Actinobacteria	Streptomycetales	Streptomycetaceae	Streptomyces
249193	203	2551306192/c00278_NoneDRA...region001	2551306192	Nocardia vinacea NBRC 16497	PUBLIC	Actinobacteria	Corynebacteriales	Nocardiaceae	Nocardia
249193	203	2865520462/Ga0437354_094.region001	2865520462	Mycobacterium arosiense ATCC BAA-1401 = DSM 45069	PUBLIC	Actinobacteria	Corynebacteriales	Mycobacteriaceae	Mycobacterium
249193	203	2865520462/Ga0437354_095.region001	2865520462	Mycobacterium arosiense ATCC BAA-1401 = DSM 45069	PUBLIC	Actinobacteria	Corynebacteriales	Mycobacteriaceae	Mycobacterium
249193	203	2681812988/Ga0128735_1087.region001	2681812988	Nocardia fusca NBRC 14340	PUBLIC	Actinobacteria	Corynebacteriales	Nocardiaceae	Nocardia
249193	203	2808606577/Ga0316731_1055.region001	2808606577	Mycobacterium sp. E136	PUBLIC	Actinobacteria	Corynebacteriales	Mycobacteriaceae	Mycobacterium
249193	203	2814123377/Ga0316758_1033.region001	2814123377	Mycobacterium fortuitum E2378	PUBLIC	Actinobacteria	Corynebacteriales	Mycobacteriaceae	Mycolicibacterium
249193	203	2802429207/Ga0305208_11258.region001	2802429207	Mycobacterium sp. ITM-2016-00318	PUBLIC	Actinobacteria	Corynebacteriales	Mycobacteriaceae	Mycobacterium
249193	203	2806310665/Ga0316742_1035.region001	2806310665	Mycobacterium mantenii E2660	PUBLIC	Actinobacteria	Corynebacteriales	Mycobacteriaceae	Mycobacterium
249193	203	2806310660/Ga0317738_1157.region001	2806310660	Mycobacterium sp. SP-6446	PUBLIC	Actinobacteria	Corynebacteriales	Mycobacteriaceae	Mycobacterium
249193	203	2806310660/Ga0317738_1053.region001	2806310660	Mycobacterium sp. SP-6446	PUBLIC	Actinobacteria	Corynebacteriales	Mycobacteriaceae	Mycobacterium
249193	203	2806310660/Ga0317738_1227.region001	2806310660	Mycobacterium sp. SP-6446	PUBLIC	Actinobacteria	Corynebacteriales	Mycobacteriaceae	Mycobacterium
249193	203	2806310660/Ga0317738_1204.region001	2806310660	Mycobacterium sp. SP-6446	PUBLIC	Actinobacteria	Corynebacteriales	Mycobacteriaceae	Mycobacterium
249193	203	2724679010/Ga0125943_1104.region001	2724679010	Mycobacterium avium hominissuis MAH-E-61-1y	PUBLIC	Actinobacteria	Corynebacteriales	Mycobacteriaceae	Mycobacterium
249193	203	2636415639/Ga0081163_1094.region001	2636415639	Mycobacterium heckeshornense RLE	PUBLIC	Actinobacteria	Corynebacteriales	Mycobacteriaceae	Mycobacterium
249193	203	2630968404/Ga0080824_1208.region001	2630968404	Rhodococcus sp. EsD8	PUBLIC	Actinobacteria	Corynebacteriales	Nocardiaceae	Rhodococcus
249193	203	2744054509/Ga0132773_1158.region001	2744054509	Rhodococcus sp. KB6	PUBLIC	Actinobacteria	Corynebacteriales	Nocardiaceae	Rhodococcus
249193	203	2657245569/Ga0113523_138.region001	2657245569	Mycobacterium sp. IS-1590	PUBLIC	Actinobacteria	Corynebacteriales	Mycobacteriaceae	Mycobacterium
249193	203	2775507096/Ga0127037_1010.region001	2775507096	Streptomyces corchorusii DSM 40340	PUBLIC	Actinobacteria	Streptomycetales	Streptomycetaceae	Streptomyces
249193	203	2663763334/Ga0113515_132.region001	2663763334	Mycolicibacterium acapulense GA-1331	PUBLIC	Actinobacteria	Corynebacteriales	Mycobacteriaceae	Mycolicibacterium
249193	203	2866498084/Ga0437478_09.region001	2866498084	Rhodococcus sp. LHW50502	PUBLIC	Actinobacteria	Corynebacteriales	Nocardiaceae	Rhodococcus
249193	203	2862365470/Ga0163567_120.region001	2862365470	Streptomyces griseus griseus NRRL WC-3645	PUBLIC	Actinobacteria	Streptomycetales	Streptomycetaceae	Streptomyces
249193	203	2808606589/Ga0317726_1052.region001	2808606589	Mycobacterium sp. 1465703.0	PUBLIC	Actinobacteria	Corynebacteriales	Mycobacteriaceae	Mycobacterium
249193	203	2772190672/Ga0163509_1146.region001	2772190672	Streptomyces griseofuscus NRRL B-5429	PUBLIC	Actinobacteria	Streptomycetales	Streptomycetaceae	Streptomyces
249193	203	2772190672/Ga0163509_1145.region001	2772190672	Streptomyces griseofuscus NRRL B-5429	PUBLIC	Actinobacteria	Streptomycetales	Streptomycetaceae	Streptomyces
249193	203	2808606578/Ga0316733_1001.region001	2808606578	Mycobacterium sp. E3247	PUBLIC	Actinobacteria	Corynebacteriales	Mycobacteriaceae	Mycobacterium
249193	203	2808606558/Ga0316750_1129.region001	2808606558	Mycobacterium scrofulaceum E2838	PUBLIC	Actinobacteria	Corynebacteriales	Mycobacteriaceae	Mycobacterium
249193	203	2765235886/Ga0225894_157.region001	2765235886	Rhodococcus sp. 06-462-5	PUBLIC	Actinobacteria	Corynebacteriales	Nocardiaceae	Rhodococcus
249193	203	2765235886/Ga0225894_121.region001	2765235886	Rhodococcus sp. 06-462-5	PUBLIC	Actinobacteria	Corynebacteriales	Nocardiaceae	Rhodococcus
249193	203	2765235886/Ga0225894_152.region001	2765235886	Rhodococcus sp. 06-462-5	PUBLIC	Actinobacteria	Corynebacteriales	Nocardiaceae	Rhodococcus
249193	203	2765235886/Ga0225894_135.region001	2765235886	Rhodococcus sp. 06-462-5	PUBLIC	Actinobacteria	Corynebacteriales	Nocardiaceae	Rhodococcus
249193	203	2808606678/Ga0316746_1132.region001	2808606678	Mycobacterium mantenii E152	PUBLIC	Actinobacteria	Corynebacteriales	Mycobacteriaceae	Mycobacterium
249193	203	2808606678/Ga0316746_1120.region001	2808606678	Mycobacterium mantenii E152	PUBLIC	Actinobacteria	Corynebacteriales	Mycobacteriaceae	Mycobacterium
249193	203	2775507137/Ga0163401_1309.region001	2775507137	Streptomyces baarnensis NRRL B-2842	PUBLIC	Actinobacteria	Streptomycetales	Streptomycetaceae	Streptomyces
249193	203	2775507137/Ga0163401_1317.region001	2775507137	Streptomyces baarnensis NRRL B-2842	PUBLIC	Actinobacteria	Streptomycetales	Streptomycetaceae	Streptomyces
249193	203	2806310656/Ga0316726_1090.region001	2806310656	Mycobacterium sp. E3339	PUBLIC	Actinobacteria	Corynebacteriales	Mycobacteriaceae	Mycobacterium
249193	203	2767802026/Ga0162453_1082.region001	2767802026	Streptomyces sp. NRRL S-1813	PUBLIC	Actinobacteria	Streptomycetales	Streptomycetaceae	Streptomyces
249193	203	2767802026/Ga0162453_1079.region001	2767802026	Streptomyces sp. NRRL S-1813	PUBLIC	Actinobacteria	Streptomycetales	Streptomycetaceae	Streptomyces
249193	203	2731957754/Ga0128730_162.region001	2731957754	Nocardia grenadensis NBRC 108939	PUBLIC	Actinobacteria	Corynebacteriales	Nocardiaceae	Nocardia
249193	203	2731957754/Ga0128730_151.region001	2731957754	Nocardia grenadensis NBRC 108939	PUBLIC	Actinobacteria	Corynebacteriales	Nocardiaceae	Nocardia
249193	203	2767802046/Ga0163511_1092.region001	2767802046	Streptomyces sp. NRRL F-2305	PUBLIC	Actinobacteria	Streptomycetales	Streptomycetaceae	Streptomyces
249193	203	2808606769/Ga0316761_1214.region001	2808606769	Mycobacterium asiaticum 1081914.2	PUBLIC	Actinobacteria	Corynebacteriales	Mycobacteriaceae	Mycobacterium
249193	203	2731957740/Ga0128714_1149.region001	2731957740	Nocardia jinanensis NBRC 108249	PUBLIC	Actinobacteria	Corynebacteriales	Nocardiaceae	Nocardia
249193	203	2695420616/Ga0113510_154.region001	2695420616	Mycolicibacterium novocastrense GA-2945b	PUBLIC	Actinobacteria	Corynebacteriales	Mycobacteriaceae	Mycolicibacterium
249193	203	2695420616/Ga0113510_157.region001	2695420616	Mycolicibacterium novocastrense GA-2945b	PUBLIC	Actinobacteria	Corynebacteriales	Mycobacteriaceae	Mycolicibacterium
249193	203	2808606595/Ga0316694_1060.region001	2808606595	Mycobacterium sp. 852002-10029_SCH5224772	PUBLIC	Actinobacteria	Corynebacteriales	Mycobacteriaceae	Mycobacterium
249193	203	2808606595/Ga0316694_1006.region001	2808606595	Mycobacterium sp. 852002-10029_SCH5224772	PUBLIC	Actinobacteria	Corynebacteriales	Mycobacteriaceae	Mycobacterium
249193	203	2808606595/Ga0316694_1037.region001	2808606595	Mycobacterium sp. 852002-10029_SCH5224772	PUBLIC	Actinobacteria	Corynebacteriales	Mycobacteriaceae	Mycobacterium
249193	203	2724679919/Ga0170401_189.region001	2724679919	Actinoplanes cyaneus DSM 46137	GEBA	Actinobacteria	Micromonosporales	Micromonosporaceae	Actinoplanes
249193	203	2765235889/Ga0225897_1150.region001	2765235889	Rhodococcus sp. 05-2254-6	PUBLIC	Actinobacteria	Corynebacteriales	Nocardiaceae	Rhodococcus
249193	203	2814123394/Ga0316804_1135.region001	2814123394	Mycobacterium fortuitum E3377	PUBLIC	Actinobacteria	Corynebacteriales	Mycobacteriaceae	Mycolicibacterium
249193	203	2551306168/c00247_NoneDRA...region001	2551306168	Nocardia araoensis NBRC 100135	PUBLIC	Actinobacteria	Corynebacteriales	Nocardiaceae	Nocardia
249193	203	2843580755/Ga0344059_103.region001	2843580755	Nocardiopsis sp. JB363	PUBLIC	Actinobacteria	Streptosporangiales	Nocardiopsaceae	Nocardiopsis
249193	203	2744054613/Ga0132897_1360.region001	2744054613	Rhodococcus opacus DSM 43205	PUBLIC	Actinobacteria	Corynebacteriales	Nocardiaceae	Rhodococcus
249193	203	2731957755/Ga0128731_1080.region001	2731957755	Nocardia niwae NBRC 108934	PUBLIC	Actinobacteria	Corynebacteriales	Nocardiaceae	Nocardia
249193	203	2671180307/Ga0124156_1038.region001	2671180307	Mycolicibacterium malmesburii WCM 7299	PUBLIC	Actinobacteria	Corynebacteriales	Mycobacteriaceae	Mycolicibacterium
249193	203	2671180307/Ga0124156_1042.region001	2671180307	Mycolicibacterium malmesburii WCM 7299	PUBLIC	Actinobacteria	Corynebacteriales	Mycobacteriaceae	Mycolicibacterium
249193	203	2765235900/Ga0228374_113.region001	2765235900	Rhodococcus sp. 02-925g	PUBLIC	Actinobacteria	Corynebacteriales	Nocardiaceae	Rhodococcus
249193	203	2687453805/Ga0136169_108.region001	2687453805	Streptomyces griseus BIG105	PUBLIC	Actinobacteria	Streptomycetales	Streptomycetaceae	Streptomyces
249193	203	2866435396/Ga0437465_320.region001	2866435396	Streptomyces huasconensis HST28	PUBLIC	Actinobacteria	Streptomycetales	Streptomycetaceae	Streptomyces
249193	203	643886201/NZ_ACNO01000045.region001	643886201	Rhodococcus erythropolis SK121	PUBLIC	Actinobacteria	Corynebacteriales	Nocardiaceae	Rhodococcus
249193	203	2731957574/Ga0128525_157.region001	2731957574	Actinomadura latina NBRC 106108	PUBLIC	Actinobacteria	Streptosporangiales	Thermomonosporaceae	Actinomadura
249193	203	2751185867/Ga0163568_1088.region001	2751185867	Nocardia sp. NRRL WC-3656	PUBLIC	Actinobacteria	Corynebacteriales	Nocardiaceae	Nocardia
249193	203	2808606586/Ga0317720_1172.region001	2808606586	Mycobacterium sp. E2238	PUBLIC	Actinobacteria	Corynebacteriales	Mycobacteriaceae	Mycobacterium
249193	203	2775507124/Ga0162390_1200.region001	2775507124	Streptomyces monomycini NRRL B-24309	PUBLIC	Actinobacteria	Streptomycetales	Streptomycetaceae	Streptomyces
249193	203	2775507124/Ga0162390_1445.region001	2775507124	Streptomyces monomycini NRRL B-24309	PUBLIC	Actinobacteria	Streptomycetales	Streptomycetaceae	Streptomyces
249193	203	2775507124/Ga0162390_1183.region001	2775507124	Streptomyces monomycini NRRL B-24309	PUBLIC	Actinobacteria	Streptomycetales	Streptomycetaceae	Streptomyces
249193	203	2806310666/Ga0316743_1018.region001	2806310666	Mycobacterium sp. E2479	PUBLIC	Actinobacteria	Corynebacteriales	Mycobacteriaceae	Mycobacterium
249193	203	2806310666/Ga0316743_1075.region001	2806310666	Mycobacterium sp. E2479	PUBLIC	Actinobacteria	Corynebacteriales	Mycobacteriaceae	Mycobacterium
249193	203	2861534081/Ga0415310_35.region001	2861534081	Streptomyces paradoxus DSM 43350	GEBA	Actinobacteria	Streptomycetales	Streptomycetaceae	Streptomyces
249193	203	2806310764/Ga0268653_150.region001	2806310764	Nocardia nova MDA5529	PUBLIC	Actinobacteria	Corynebacteriales	Nocardiaceae	Nocardia
249193	203	2767802016/Ga0161535_1083.region001	2767802016	Streptomyces sp. NRRL F-6491	PUBLIC	Actinobacteria	Streptomycetales	Streptomycetaceae	Streptomyces
249193	203	2767802016/Ga0161535_1084.region001	2767802016	Streptomyces sp. NRRL F-6491	PUBLIC	Actinobacteria	Streptomycetales	Streptomycetaceae	Streptomyces
249193	203	2808606531/Ga0316794_1447.region001	2808606531	Nocardia sp. 852002-20019_SCH5090214	PUBLIC	Actinobacteria	Corynebacteriales	Nocardiaceae	Nocardia
249193	203	2808606531/Ga0316794_1237.region001	2808606531	Nocardia sp. 852002-20019_SCH5090214	PUBLIC	Actinobacteria	Corynebacteriales	Nocardiaceae	Nocardia
249193	203	2731957572/Ga0128523_1046.region001	2731957572	Actinomadura formosensis NBRC 14204	PUBLIC	Actinobacteria	Streptosporangiales	Thermomonosporaceae	Actinomadura
249193	203	2772190762/Ga0158386_10318.region001	2772190762	Streptomyces rubellomurinus indigoferus ATCC 31304	PUBLIC	Actinobacteria	Streptomycetales	Streptomycetaceae	Streptomyces
249193	203	2772190762/Ga0158386_10340.region001	2772190762	Streptomyces rubellomurinus indigoferus ATCC 31304	PUBLIC	Actinobacteria	Streptomycetales	Streptomycetaceae	Streptomyces
249193	203	2744054779/Ga0133077_1199.region001	2744054779	Rhodococcus sp. EPR-279	PUBLIC	Actinobacteria	Corynebacteriales	Nocardiaceae	Rhodococcus
249193	203	2856263631/Ga0336329_091.region001	2856263631	Mycolicibacterium sp. GF69	PUBLIC	Actinobacteria	Corynebacteriales	Mycobacteriaceae	Mycolicibacterium
249193	203	2675903065/Ga0104469_163.region001	2675903065	Nonomuraea jiangxiensis CGMCC 4.6533	GEBA	Actinobacteria	Streptosporangiales	Streptosporangiaceae	Nonomuraea
249193	203	2524614580/c00092_K377DRA...region001	2524614580	Streptomyces sp. PsTaAH-137	PUBLIC	Actinobacteria	Streptomycetales	Streptomycetaceae	Streptomyces
249193	203	2731957747/Ga0128722_1293.region001	2731957747	Nocardia pseudovaccinii NBRC 100343	PUBLIC	Actinobacteria	Corynebacteriales	Nocardiaceae	Nocardia
249193	203	2744054612/Ga0132896_1205.region001	2744054612	Rhodococcus equi DSM 20295	PUBLIC	Actinobacteria	Corynebacteriales	Nocardiaceae	Rhodococcus
249193	203	2651869959/LJHM01000035.region001	2651869959	Mycobacterium chimaera MCIMRL4	PUBLIC	Actinobacteria	Corynebacteriales	Mycobacteriaceae	Mycobacterium
249193	203	2651869959/LJHM01000038.region001	2651869959	Mycobacterium chimaera MCIMRL4	PUBLIC	Actinobacteria	Corynebacteriales	Mycobacteriaceae	Mycobacterium
249193	203	2524023245/c00041_H299DRA...region001	2524023245	Streptomyces sp. CNH287	PUBLIC	Actinobacteria	Streptomycetales	Streptomycetaceae	Streptomyces
249193	203	2645727767/Ga0100761_1386.region001	2645727767	Rhodococcus jostii 8	PUBLIC	Actinobacteria	Corynebacteriales	Nocardiaceae	Rhodococcus
249193	203	645058725/NZ_ACFI01000096.region001	645058725	Mycobacterium avium avium ATCC 25291	PUBLIC	Actinobacteria	Corynebacteriales	Mycobacteriaceae	Mycobacterium
249193	203	2765236013/Ga0163501_1137.region001	2765236013	Streptomyces avellaneus NRRL B-3447	PUBLIC	Actinobacteria	Streptomycetales	Streptomycetaceae	Streptomyces
249193	203	2808606566/Ga0316788_1076.region001	2808606566	Mycobacterium sp. 1164985.4	PUBLIC	Actinobacteria	Corynebacteriales	Mycobacteriaceae	Mycobacterium
249193	203	2808606566/Ga0316788_1025.region001	2808606566	Mycobacterium sp. 1164985.4	PUBLIC	Actinobacteria	Corynebacteriales	Mycobacteriaceae	Mycobacterium
249193	203	2808606566/Ga0316788_1026.region001	2808606566	Mycobacterium sp. 1164985.4	PUBLIC	Actinobacteria	Corynebacteriales	Mycobacteriaceae	Mycobacterium
249193	203	2808606583/Ga0316739_1074.region001	2808606583	Mycobacterium sp. E183	PUBLIC	Actinobacteria	Corynebacteriales	Mycobacteriaceae	Mycobacterium
249193	203	2808606583/Ga0316739_1203.region001	2808606583	Mycobacterium sp. E183	PUBLIC	Actinobacteria	Corynebacteriales	Mycobacteriaceae	Mycobacterium
249193	203	2814123376/Ga0316759_1030.region001	2814123376	Mycobacterium fortuitum E2981	PUBLIC	Actinobacteria	Corynebacteriales	Mycobacteriaceae	Mycolicibacterium
249193	203	2814123376/Ga0316759_1136.region001	2814123376	Mycobacterium fortuitum E2981	PUBLIC	Actinobacteria	Corynebacteriales	Mycobacteriaceae	Mycolicibacterium
249193	203	2814123376/Ga0316759_1045.region001	2814123376	Mycobacterium fortuitum E2981	PUBLIC	Actinobacteria	Corynebacteriales	Mycobacteriaceae	Mycolicibacterium
249193	203	2773857922/Ga0248420_176.region001	2773857922	Frankia sp. CcI49	PUBLIC	Actinobacteria	Frankiales	Frankiaceae	Frankia
249193	203	2523533532/c00070_H505DRA...region001	2523533532	Actinomadura rifamycini DSM 43936	PUBLIC	Actinobacteria	Streptosporangiales	Thermomonosporaceae	Actinomadura
249193	203	2808606562/Ga0317741_1110.region001	2808606562	Mycobacterium sp. IS-2888	PUBLIC	Actinobacteria	Corynebacteriales	Mycobacteriaceae	Mycobacterium
249193	203	2808606562/Ga0317741_1091.region001	2808606562	Mycobacterium sp. IS-2888	PUBLIC	Actinobacteria	Corynebacteriales	Mycobacteriaceae	Mycobacterium
249194	1	2772190717/Ga0166448_1151.region001	2772190717	Mycobacterium gordonae HMC_M15	PUBLIC	Actinobacteria	Corynebacteriales	Mycobacteriaceae	Mycobacterium
249195	1	2619619228/Ga0055350_164.region001	2619619228	Streptomyces toyocaensis NRRL 15009	PUBLIC	Actinobacteria	Streptomycetales	Streptomycetaceae	Streptomyces
249196	1	2634166484/Ga0077416_1131.region001	2634166484	Streptomyces odonnellii NRRL B-24891	PUBLIC	Actinobacteria	Streptomycetales	Streptomycetaceae	Streptomyces
249197	42	2606217189/Ga0065883_112.region002	2606217189	Streptomyces sp. 2AW	PUBLIC	Actinobacteria	Streptomycetales	Streptomycetaceae	Streptomyces
249197	42	2795386124/Ga0307683_102.region003	2795386124	Streptomyces sp. BK042	PUBLIC	Actinobacteria	Streptomycetales	Streptomycetaceae	Streptomyces
249197	42	2765235983/Ga0162415_1011.region004	2765235983	Streptomyces sp. NRRL S-378	PUBLIC	Actinobacteria	Streptomycetales	Streptomycetaceae	Streptomyces
249197	42	2861171287/Ga0415311_14.region001	2861171287	Streptomyces candidus DSM 40141	GEBA	Actinobacteria	Streptomycetales	Streptomycetaceae	Streptomyces
249197	42	645058853/NZ_ACEW01000543.region001	645058853	Streptomyces sp. C	PUBLIC	Actinobacteria	Streptomycetales	Streptomycetaceae	Streptomyces
249197	42	645058853/NZ_ACEW01000540.region001	645058853	Streptomyces sp. C	PUBLIC	Actinobacteria	Streptomycetales	Streptomycetaceae	Streptomyces
249197	42	2856804385/Ga0396313_157.region001	2856804385	Kibdelosporangium aridum A82846	PUBLIC	Actinobacteria	Pseudonocardiales	Pseudonocardiaceae	Kibdelosporangium
249197	42	2791355415/Ga0308705_1559.region001	2791355415	Streptomyces lushanensis NRRL B-24994	PUBLIC	Actinobacteria	Streptomycetales	Streptomycetaceae	Streptomyces
249197	42	2862473017/Ga0342446_068.region001	2862473017	Streptomyces sp. GKU 895	PUBLIC	Actinobacteria	Streptomycetales	Streptomycetaceae	Streptomyces
249197	42	2767802057/Ga0163461_1018.region002	2767802057	Streptomyces sp. NRRL S-813	PUBLIC	Actinobacteria	Streptomycetales	Streptomycetaceae	Streptomyces
249197	42	2767802080/Ga0162472_1028.region001	2767802080	Streptomyces sp. NRRL B-1347	PUBLIC	Actinobacteria	Streptomycetales	Streptomycetaceae	Streptomyces
249197	42	2863177392/Ga0436934_03.region001	2863177392	Streptomyces sp. S10-02	PUBLIC	Actinobacteria	Streptomycetales	Streptomycetaceae	Streptomyces
249197	42	2860658192/Ga0398768_01.region012	2860658192	Streptomyces aquilus GGCR-6	PUBLIC	Actinobacteria	Streptomycetales	Streptomycetaceae	Streptomyces
249197	42	2565956599/c00019_D552DRA...region001	2565956599	Streptomyces sp. GXT6	PUBLIC	Actinobacteria	Streptomycetales	Streptomycetaceae	Streptomyces
249197	42	2802429346/Ga0162401_1052.region001	2802429346	Streptomyces aureocirculatus NRRL ISP-5401	PUBLIC	Actinobacteria	Streptomycetales	Streptomycetaceae	Streptomyces
249197	42	2872951019/Ga0438823_01.region002	2872951019	Streptomyces lydicus A02	PUBLIC	Actinobacteria	Streptomycetales	Streptomycetaceae	Streptomyces
249197	42	2767802106/Ga0161530_1270.region001	2767802106	Streptomyces sp. NRRL WC-3618	PUBLIC	Actinobacteria	Streptomycetales	Streptomycetaceae	Streptomyces
249197	42	2862328301/Ga0127038_02.region001	2862328301	Streptomyces antibioticus DSM 40234	PUBLIC	Actinobacteria	Streptomycetales	Streptomycetaceae	Streptomyces
249197	42	2767802125/Ga0163455_103.region004	2767802125	Streptomyces sp. NRRL S-244	PUBLIC	Actinobacteria	Streptomycetales	Streptomycetaceae	Streptomyces
249197	42	2862351378/Ga0163490_012.region003	2862351378	Streptomyces lavendulae lavendulae NRRL B-2774	PUBLIC	Actinobacteria	Streptomycetales	Streptomycetaceae	Streptomyces
249197	42	2862374732/Ga0259276_01.region005	2862374732	Streptomyces lavendulae lavendulae CCM 3239	PUBLIC	Actinobacteria	Streptomycetales	Streptomycetaceae	Streptomyces
249197	42	2531839540/AJGV01000215.region001	2531839540	Streptomyces auratus AGR0001	PUBLIC	Actinobacteria	Streptomycetales	Streptomycetaceae	Streptomyces
249197	42	2811995186/Ga0308710_1462.region001	2811995186	Streptomyces niveus NRRL 2466	PUBLIC	Actinobacteria	Streptomycetales	Streptomycetaceae	Streptomyces
249197	42	2867768968/Ga0436994_01.region004	2867768968	Streptomyces sp. CB02366	PUBLIC	Actinobacteria	Streptomycetales	Streptomycetaceae	Streptomyces
249197	42	2765235996/Ga0163418_1040.region001	2765235996	Streptomyces aureocirculatus NRRL ISP-5386	PUBLIC	Actinobacteria	Streptomycetales	Streptomycetaceae	Streptomyces
249197	42	2657245709/Ga0115242_1004.region001	2657245709	Streptomyces sp. SolWspMP-5a-2	PUBLIC	Actinobacteria	Streptomycetales	Streptomycetaceae	Streptomyces
249197	42	2775507133/Ga0127040_124.region001	2775507133	Streptomyces longwoodensis DSM 41677	PUBLIC	Actinobacteria	Streptomycetales	Streptomycetaceae	Streptomyces
249197	42	2547132122/c00156_KIMDRAF...region001	2547132122	Streptomyces chartreusis NRRL 12338	PUBLIC	Actinobacteria	Streptomycetales	Streptomycetaceae	Streptomyces
249197	42	2856722873/Ga0365542_181.region001	2856722873	Streptosporangium nondiastaticum TBG75A20	PUBLIC	Actinobacteria	Streptosporangiales	Streptosporangiaceae	Streptosporangium
249197	42	2862281513/Ga0367318_01.region019	2862281513	Streptomyces sp. Act143	PUBLIC	Actinobacteria	Streptomycetales	Streptomycetaceae	Streptomyces
249197	42	2775507078/Ga0162410_1119.region001	2775507078	Streptomyces sp. NRRL S-118	PUBLIC	Actinobacteria	Streptomycetales	Streptomycetaceae	Streptomyces
249197	42	2654587765/Ga0081155_1061.region001	2654587765	Streptomyces roseus ATCC 31245	PUBLIC	Actinobacteria	Streptomycetales	Streptomycetaceae	Streptomyces
249197	42	2690315995/Ga0112849_1030.region001	2690315995	Streptomyces turgidiscabies T45	PUBLIC	Actinobacteria	Streptomycetales	Streptomycetaceae	Streptomyces
249197	42	2862674093/Ga0336160_028.region001	2862674093	Streptomyces geranii A301	PUBLIC	Actinobacteria	Streptomycetales	Streptomycetaceae	Streptomyces
249197	42	2862256214/Ga0366552_221.region001	2862256214	Streptomyces sp. NEAU-D10	PUBLIC	Actinobacteria	Streptomycetales	Streptomycetaceae	Streptomyces
249197	42	2772190761/Ga0163405_1018.region001	2772190761	Rhodococcus rhodnii NRRL B-16535	PUBLIC	Actinobacteria	Corynebacteriales	Nocardiaceae	Rhodococcus
249197	42	2767802094/Ga0163403_1011.region003	2767802094	Streptomyces katrae NRRL B-16271	PUBLIC	Actinobacteria	Streptomycetales	Streptomycetaceae	Streptomyces
249197	42	2860720294/Ga0399270_01.region021	2860720294	Streptomyces griseoviridis F1-27	PUBLIC	Actinobacteria	Streptomycetales	Streptomycetaceae	Streptomyces
249197	42	2585427943/JJOH01000024.region001	2585427943	Streptomyces olindensis DAUFPE 5622	PUBLIC	Actinobacteria	Streptomycetales	Streptomycetaceae	Streptomyces
249197	42	2872823978/Ga0438852_01.region010	2872823978	Streptomyces sp. SAT1	PUBLIC	Actinobacteria	Streptomycetales	Streptomycetaceae	Streptomyces
249197	42	2767802045/Ga0163512_1008.region001	2767802045	Streptomyces sp. NRRL F-2664	PUBLIC	Actinobacteria	Streptomycetales	Streptomycetaceae	Streptomyces
249197	42	2675903062/Ga0104453_123.region001	2675903062	Streptomyces wuyuanensis CGMCC 4.7042	GEBA	Actinobacteria	Streptomycetales	Streptomycetaceae	Streptomyces
249198	5	2765236033/Ga0163443_1011.region002	2765236033	Streptomyces sp. NRRL WC-3744-P246	PUBLIC	Actinobacteria	Streptomycetales	Streptomycetaceae	Streptomyces
249198	5	2765236031/Ga0163362_1004.region002	2765236031	Streptomyces sp. NRRL WC-3744-JC	PUBLIC	Actinobacteria	Streptomycetales	Streptomycetaceae	Streptomyces
249198	5	2773857980/Ga0163351_1020.region003	2773857980	Streptomyces flaveolus NRRL B-1589	PUBLIC	Actinobacteria	Streptomycetales	Streptomycetaceae	Streptomyces
249198	5	2767802085/Ga0163570_10001.region002	2767802085	Streptomyces sp. NRRL WC-3725	PUBLIC	Actinobacteria	Streptomycetales	Streptomycetaceae	Streptomyces
249198	5	2795386134/Ga0307671_101.region004	2795386134	Streptomyces sp. BK387	PUBLIC	Actinobacteria	Streptomycetales	Streptomycetaceae	Streptomyces
249199	20	2868386920/Ga0437291_144.region001	2868386920	Mycobacterium attenuatum MK191	PUBLIC	Actinobacteria	Corynebacteriales	Mycobacteriaceae	Mycobacterium
249199	20	2808606599/Ga0317729_1013.region001	2808606599	Mycobacterium sp. 1423905.2	PUBLIC	Actinobacteria	Corynebacteriales	Mycobacteriaceae	Mycobacterium
249199	20	2861171287/Ga0415311_24.region001	2861171287	Streptomyces candidus DSM 40141	GEBA	Actinobacteria	Streptomycetales	Streptomycetaceae	Streptomyces
249199	20	2802429330/Ga0127043_1081.region001	2802429330	Streptomyces griseoruber DSM 40281	PUBLIC	Actinobacteria	Streptomycetales	Streptomycetaceae	Streptomyces
249199	20	2868392912/Ga0437292_224.region001	2868392912	Mycobacterium attenuatum MK41	PUBLIC	Actinobacteria	Corynebacteriales	Mycobacteriaceae	Mycobacterium
249199	20	2862567261/Ga0343830_193.region001	2862567261	Streptomyces corynorhini AC230	PUBLIC	Actinobacteria	Streptomycetales	Streptomycetaceae	Streptomyces
249199	20	2724679240/Ga0126457_133.region001	2724679240	Herbidospora sakaeratensis NBRC 102641	PUBLIC	Actinobacteria	Streptosporangiales	Streptosporangiaceae	Herbidospora
249199	20	2744054851/Ga0133154_1018.region001	2744054851	Mycobacterium persicum 1010001469	PUBLIC	Actinobacteria	Corynebacteriales	Mycobacteriaceae	Mycobacterium
249199	20	2767802019/Ga0162425_1089.region001	2767802019	Streptomyces sp. NRRL S-920	PUBLIC	Actinobacteria	Streptomycetales	Streptomycetaceae	Streptomyces
249199	20	2865506402/Ga0437352_491.region001	2865506402	Mycobacterium angelicum DSM 45057	PUBLIC	Actinobacteria	Corynebacteriales	Mycobacteriaceae	Mycobacterium
249199	20	2835077007/Ga0365552_144.region001	2835077007	Glycomyces dulcitolivorans SJ-25	PUBLIC	Actinobacteria	Glycomycetales	Glycomycetaceae	Glycomyces
249199	20	2866683264/Ga0437518_502.region001	2866683264	Actinomadura sp. 7K534	PUBLIC	Actinobacteria	Streptosporangiales	Thermomonosporaceae	Actinomadura
249199	20	2663762751/Ga0079910_126.region001	2663762751	Glycomyces harbinensis CGMCC 4.3516	GEBA	Actinobacteria	Glycomycetales	Glycomycetaceae	Glycomyces
249199	20	2516493006/c00001_StrpuDR...region007	2516493006	Streptomyces purpureus KA281, ATCC 21405	PUBLIC	Actinobacteria	Streptomycetales	Streptomycetaceae	Streptomyces
249199	20	2863206357/Ga0436938_12.region002	2863206357	Actinomadura rupiterrae DSM 45251	GEBA	Actinobacteria	Streptosporangiales	Thermomonosporaceae	Actinomadura
249199	20	2868380985/Ga0437290_144.region001	2868380985	Mycobacterium attenuatum MK136	PUBLIC	Actinobacteria	Corynebacteriales	Mycobacteriaceae	Mycobacterium
249199	20	2724679244/Ga0126461_132.region001	2724679244	Herbidospora cretacea NBRC 15474	PUBLIC	Actinobacteria	Streptosporangiales	Streptosporangiaceae	Herbidospora
249199	20	2865876641/Ga0437076_135.region001	2865876641	Crossiella equi NRRL B-24104	PUBLIC	Actinobacteria	Pseudonocardiales	Pseudonocardiaceae	Crossiella
249199	20	2827618455/Ga0374022_03.region001	2827618455	Nonomuraea dietziae DSM 44320	GEBA	Actinobacteria	Streptosporangiales	Streptosporangiaceae	Nonomuraea
249199	20	2860698732/Ga0398148_01.region015	2860698732	Streptomyces exfoliatus A1013Y	PUBLIC	Actinobacteria	Streptomycetales	Streptomycetaceae	Streptomyces
249200	1	2522125134/c00027_H026DRA...region001	2522125134	Frankia sp. Iso899	PUBLIC	Actinobacteria	Frankiales	Frankiaceae	Frankia
249201	4	2856804385/Ga0396313_164.region001	2856804385	Kibdelosporangium aridum A82846	PUBLIC	Actinobacteria	Pseudonocardiales	Pseudonocardiaceae	Kibdelosporangium
249201	4	2866832330/Ga0437537_298.region001	2866832330	Kribbella antibiotica JCM 13523	PUBLIC	Actinobacteria	Propionibacteriales	Nocardioidaceae	Kribbella
249201	4	2731957740/Ga0128714_1121.region002	2731957740	Nocardia jinanensis NBRC 108249	PUBLIC	Actinobacteria	Corynebacteriales	Nocardiaceae	Nocardia
249201	4	2772190761/Ga0163405_1006.region001	2772190761	Rhodococcus rhodnii NRRL B-16535	PUBLIC	Actinobacteria	Corynebacteriales	Nocardiaceae	Rhodococcus
249202	1	2744054957/Ga0133818_1045.region001	2744054957	Nonomuraea sp. SBT364	PUBLIC	Actinobacteria	Streptosporangiales	Streptosporangiaceae	Nonomuraea
249203	11	2808606757/Ga0316850_1042.region001	2808606757	Mycobacterium conceptionense IS-1222	PUBLIC	Actinobacteria	Corynebacteriales	Mycobacteriaceae	Mycolicibacterium
249203	11	2808606773/Ga0316695_101.region001	2808606773	Mycobacterium conceptionense ACS4694	PUBLIC	Actinobacteria	Corynebacteriales	Mycobacteriaceae	Mycolicibacterium
249203	11	2808606718/Ga0316806_1004.region001	2808606718	Mycobacterium conceptionense ACS2738	PUBLIC	Actinobacteria	Corynebacteriales	Mycobacteriaceae	Mycolicibacterium
249203	11	2862860994/Ga0335894_22.region001	2862860994	Mycobacterium syngnathidarum 27335	PUBLIC	Actinobacteria	Corynebacteriales	Mycobacteriaceae	Mycobacterium
249203	11	2808606614/Ga0317739_1089.region001	2808606614	Mycobacterium sp. GA-1841	PUBLIC	Actinobacteria	Corynebacteriales	Mycobacteriaceae	Mycobacterium
249203	11	2862867363/Ga0335895_251.region001	2862867363	Mycobacterium syngnathidarum 24999	PUBLIC	Actinobacteria	Corynebacteriales	Mycobacteriaceae	Mycobacterium
249203	11	2630968644/Ga0081162_1002.region002	2630968644	Mycolicibacterium conceptionense MLE	PUBLIC	Actinobacteria	Corynebacteriales	Mycobacteriaceae	Mycolicibacterium
249203	11	2808606681/Ga0317330_11.region003	2808606681	Mycolicibacterium senegalense NCTC 4524	PUBLIC	Actinobacteria	Corynebacteriales	Mycobacteriaceae	Mycolicibacterium
249203	11	2645727578/Ga0081088_101.region013	2645727578	Mycolicibacterium senegalense CK2	PUBLIC	Actinobacteria	Corynebacteriales	Mycobacteriaceae	Mycolicibacterium
249203	11	2808606745/Ga0316701_102.region001	2808606745	Mycobacterium conceptionense ACS2995	PUBLIC	Actinobacteria	Corynebacteriales	Mycobacteriaceae	Mycolicibacterium
249203	11	2627853841/Ga0078594_102.region001	2627853841	Mycolicibacterium conceptionense D16	PUBLIC	Actinobacteria	Corynebacteriales	Mycobacteriaceae	Mycolicibacterium
249204	2	2551306166/c00450_NoneDRA...region001	2551306166	Nocardia tenerifensis NBRC 101015	PUBLIC	Actinobacteria	Corynebacteriales	Nocardiaceae	Nocardia
249204	2	2870638204/Ga0373994_02.region013	2870638204	Allocatelliglobosispora scoriae DSM 45362	GEBA	Actinobacteria	Micromonosporales	Micromonosporaceae	Allocatelliglobosispora
249205	14	2866095137/Ga0437430_220.region001	2866095137	Micromonospora deserti 13K206	PUBLIC	Actinobacteria	Micromonosporales	Micromonosporaceae	Micromonospora
249205	14	2858862019/Ga0348006_048.region001	2858862019	Micromonospora sp. CV4	PUBLIC	Actinobacteria	Micromonosporales	Micromonosporaceae	Micromonospora
249205	14	2869033546/Ga0347814_166.region001	2869033546	Micromonospora sp. 4G51	PUBLIC	Actinobacteria	Micromonosporales	Micromonosporaceae	Micromonospora
249205	14	2866347563/Ga0437450_423.region001	2866347563	Allorhizocola rhizosphaerae CPCC 204380	PUBLIC	Actinobacteria	Micromonosporales	Micromonosporaceae	Allorhizocola
249205	14	2866711008/Ga0437522_101.region001	2866711008	Micromonospora sp. 15K316	PUBLIC	Actinobacteria	Micromonosporales	Micromonosporaceae	Micromonospora
249205	14	2866698807/Ga0437520_170.region001	2866698807	Micromonospora sp. KC723	PUBLIC	Actinobacteria	Micromonosporales	Micromonosporaceae	Micromonospora
249205	14	2866755920/Ga0437528_203.region001	2866755920	Micromonospora sp. KC606	PUBLIC	Actinobacteria	Micromonosporales	Micromonosporaceae	Micromonospora
249205	14	2690315652/Ga0111630_101.region005	2690315652	Asanoa ishikariensis DSM 44718	GEBA	Actinobacteria	Micromonosporales	Micromonosporaceae	Asanoa
249205	14	2515154094/c00029_B037DRA...region001	2515154094	Salinispora tropica CNH898	PUBLIC	Actinobacteria	Micromonosporales	Micromonosporaceae	Salinispora
249205	14	2585427559/c00001_JD77DRA...region004	2585427559	Micromonospora olivasterospora DSM 43868	GEBA	Actinobacteria	Micromonosporales	Micromonosporaceae	Micromonospora
249205	14	2675903059/Ga0104436_114.region001	2675903059	Asanoa hainanensis CGMCC 4.5593	GEBA	Actinobacteria	Micromonosporales	Micromonosporaceae	Asanoa
249205	14	2866704707/Ga0437521_052.region001	2866704707	Micromonospora sp. KC213	PUBLIC	Actinobacteria	Micromonosporales	Micromonosporaceae	Micromonospora
249205	14	2636415968/Ga0074692_12.region003	2636415968	Micromonospora pallida DSM 43817	GEBA	Actinobacteria	Micromonosporales	Micromonosporaceae	Micromonospora
249205	14	2866658371/Ga0437515_099.region001	2866658371	Micromonospora sp. KC721	PUBLIC	Actinobacteria	Micromonosporales	Micromonosporaceae	Micromonospora
249206	1	2551306192/c00006_NoneDRA...region001	2551306192	Nocardia vinacea NBRC 16497	PUBLIC	Actinobacteria	Corynebacteriales	Nocardiaceae	Nocardia
249207	2	2856442703/Ga0415208_01.region007	2856442703	Leifsonia shinshuensis DSM 15165	GEBA	Actinobacteria	Micrococcales	Microbacteriaceae	Leifsonia
249207	2	2788499857/Ga0304816_11.region003	2788499857	Curtobacterium sp. JUb34	PUBLIC	Actinobacteria	Micrococcales	Microbacteriaceae	Curtobacterium
249208	31	2868386920/Ga0437291_107.region001	2868386920	Mycobacterium attenuatum MK191	PUBLIC	Actinobacteria	Corynebacteriales	Mycobacteriaceae	Mycobacterium
249208	31	2862711264/Ga0396081_009.region001	2862711264	Streptomyces sp. SM14	PUBLIC	Actinobacteria	Streptomycetales	Streptomycetaceae	Streptomyces
249208	31	2808606594/Ga0316699_136.region002	2808606594	Mycobacterium kubicae ACS1160	PUBLIC	Actinobacteria	Corynebacteriales	Mycobacteriaceae	Mycobacterium
249208	31	2865968507/Ga0437090_067.region001	2865968507	Streptomyces sp. WZ.A104	PUBLIC	Actinobacteria	Streptomycetales	Streptomycetaceae	Streptomyces
249208	31	2528311034/c00045_K228DRA...region001	2528311034	Salinispora pacifica CNY202	PUBLIC	Actinobacteria	Micromonosporales	Micromonosporaceae	Salinispora
249208	31	2515154136/c00050_B174DRA...region001	2515154136	Salinispora pacifica CNT150	PUBLIC	Actinobacteria	Micromonosporales	Micromonosporaceae	Salinispora
249208	31	642555107/NC_010816.region001	642555107	Bifidobacterium longum DJO10A	PUBLIC	Actinobacteria	Bifidobacteriales	Bifidobacteriaceae	Bifidobacterium
249208	31	2744054539/Ga0132814_1067.region001	2744054539	Rhodococcus corynebacterioides DSM 20151	PUBLIC	Actinobacteria	Corynebacteriales	Nocardiaceae	Rhodococcus
249208	31	2844792859/Ga0104561_01.region015	2844792859	Actinomadura luteofluorescens DSM 40398	GEBA	Actinobacteria	Streptosporangiales	Thermomonosporaceae	Actinomadura
249208	31	2554235470/c00089_D450DRA...region001	2554235470	Nocardiopsis halophila DSM 44494	PUBLIC	Actinobacteria	Streptosporangiales	Nocardiopsaceae	Nocardiopsis
249208	31	2834696238/Ga0352763_038.region001	2834696238	Actinomyces sp. Z5	PUBLIC	Actinobacteria	Actinomycetales	Actinomycetaceae	Actinomyces
249208	31	2868392912/Ga0437292_228.region001	2868392912	Mycobacterium attenuatum MK41	PUBLIC	Actinobacteria	Corynebacteriales	Mycobacteriaceae	Mycobacterium
249208	31	2513237172/c00020_BLNM_Li...region001	2513237172	Bifidobacterium longum longum SC664	PUBLIC	Actinobacteria	Bifidobacteriales	Bifidobacteriaceae	Bifidobacterium
249208	31	2609459768/Ga0066715_109.region001	2609459768	Arthrobacter sp. OK362	PUBLIC	Actinobacteria	Micrococcales	Micrococcaceae	Arthrobacter
[truncated: 78,949 more rows]
