# Supplementary material for: Expanding the genomic encyclopedia of Actinobacteria with 824 isolate reference genomes
Source: Cell Genom. 2022 Nov 11;2(12):100213. doi: 10.1016/j.xgen.2022.100213 (PMC9903846; doi:10.1016/j.xgen.2022.100213)
Supplement: Table S7. List of predicted plasmid scaffolds from all isolate genomes in this study, related to Figures 4A, S12, and S13 [file mmc8.xlsx]

## Sheet: All_plasmid_scaffolds
Table S7. List of predicted plasmid scaffolds from all isolate genomes in this study. Related to Figures 4a, S12, and S13.
IMG TAXON ID	Scaffold ID (taxon_oid.ext_accession)	plas_class	plas_flow	Plas_verify	# Plasmid Methods (Min. 2 reqd.)	One or more BGC detected by antiSMASHv6?2	TYPE	Genome Name / Sample Name	CURATED Ecosystem	Curated Ecosystem Category	Genome Size * assembled	Gene Count * assembled	Scaffold Count * assembled	GC * assembled	CLASS	ORDER	Family	Genus	Scaffold LENGTH	Scaffold COUNT_TOTAL_GENE	Scaffold GC_PERCENT
2515154202	2515154202.B171DRAFT_scaffold_28.29	1		1	2	Yes	PUBLIC	Salinispora pacifica CNT084	Host-associated	Plants	5471270	5290	138	69.56	Actinobacteria	Micromonosporales	Micromonosporaceae	Salinispora	59382	69	68.6
2514885045	2514885045.BAFB01000214	1	1		2	Yes	PUBLIC	Gordonia otitidis NBRC 100426	Host-associated	Human	5295895	4993	273	65.42	Actinobacteria	Mycobacteriales	Gordoniaceae	Gordonia	14527	15	62.07
2765235891	2765235891.Ga0225903_144	1	1	1	3	Yes	PUBLIC	Rhodococcus sp. 15-1189-1-1a	Host-associated	Plants	6229911	5985	60	64.29	Actinobacteria	Mycobacteriales	Nocardiaceae	Rhodococcus	171612	195	64.22
2765235907	2765235907.Ga0228343_101	1	1	1	3	Yes	PUBLIC	Rhodococcus sp. 06-621-2	Host-associated	Plants	6219915	5962	51	64.51	Actinobacteria	Mycobacteriales	Nocardiaceae	Rhodococcus	107655	111	63.62
2765235931	2765235931.Ga0228380_137	1	1	1	3	Yes	PUBLIC	Rhodococcus sp. 14-2686-1-2	Host-associated	Plants	6196250	5953	49	64.29	Actinobacteria	Mycobacteriales	Nocardiaceae	Rhodococcus	193072	221	64.27
2765235990	2765235990.Ga0163346_1046	1	1		2	Yes	PUBLIC	Streptomyces xylophagus NRRL B-12029	Engineered	Solid Waste	11334312	10313	95	69.82	Actinobacteria	Streptomycetales	Streptomycetaceae	Streptomyces	38287	36	67.2
2770939560	2770939560.Ga0244495_116	1	1	1	3	Yes	GEBA	Williamsia limnetica DSM 45521	Aquatic	Freshwater-sediment	6353494	6087	52	64.5	Actinobacteria	Mycobacteriales	Nocardiaceae	Williamsia	124697	132	63.58
2849565639	2849565639.Ga0339431_07	1	1	1	3	Yes	PUBLIC	Clavibacter michiganensis AY1B2	Host-associated	Plants	3344729	3251	42	72.65	Actinobacteria	Micrococcales	Microbacteriaceae	Clavibacter	94010	103	65.81
2873225630	2873225630.Ga0438878_04	1		1	2	Yes	PUBLIC	Streptomyces sp. Mg1	Terrestrial	Soil	8716193	7989	4	72.13	Actinobacteria	Streptomycetales	Streptomycetaceae	Streptomyces	183653	181	71.72
2781126035	2781126035.Ga0197500_14	1		1	2	Yes	GEBA	Kitasatospora cineracea DSM 44780	Terrestrial	Soil	8759731	7816	5	73.91	Actinobacteria	Streptomycetales	Streptomycetaceae	Kitasatospora	121320	113	74.54
2786546131	2786546131.Ga0197501_15	1		1	2	Yes	GEBA	Kitasatospora niigatensis DSM 44781	Terrestrial	Soil	8578249	7740	7	74.03	Actinobacteria	Streptomycetales	Streptomycetaceae	Kitasatospora	119738	113	74.64
2767802115	2767802115.Ga0163526_1005	1	1	1	3	Yes	PUBLIC	Streptomyces sp. NRRL F-5650	Unknown	0	8311174	7527	135	72.46	Actinobacteria	Streptomycetales	Streptomycetaceae	Streptomyces	227633	213	69.64
2855689977	2855689977.Ga0339104_075	1		1	2	Yes	PUBLIC	Micromonospora sp. CB01531	Terrestrial	Soil	9244015	8675	148	71.5	Actinobacteria	Micromonosporales	Micromonosporaceae	Micromonospora	79416	64	72.4
2767802039	2767802039.Ga0161527_1090	1		1	2	Yes	PUBLIC	Streptomyces sp. H036	Terrestrial	Soil	8596697	7883	145	72.34	Actinobacteria	Streptomycetales	Streptomycetaceae	Streptomyces	102927	102	70.99
645058853	645058853.NZ_ACEW01000622	1	1		2	Yes	PUBLIC	Streptomyces sp. C	Terrestrial	Soil	7916041	7768	652	72.61	Actinobacteria	Streptomycetales	Streptomycetaceae	Streptomyces	118966	120	69.46
2505679051	2505679051.GorJ30_scaffold_22	1	1	1	3	Yes	PUBLIC	Gordonia westfalica J30	Engineered	Lab Enrichment	5276268	4896	77	67.4	Actinobacteria	Mycobacteriales	Gordoniaceae	Gordonia	96388	102	64.17
2513237290	2513237290.NZ_AJJH01000114	1	1		2	Yes	PUBLIC	Rhodococcus imtechensis RKJ300	Terrestrial	Soil-contaminated	8231340	7733	178	67.22	Actinobacteria	Mycobacteriales	Nocardiaceae	Rhodococcus	85774	80	66.03
2521172631	2521172631.H292DRAFT_scaffold00015.15	1	1		2	Yes	PUBLIC	Rhodococcus sp. 114MFTsu3.1	Host-associated	Plants	5552643	5236	35	64.66	Actinobacteria	Mycobacteriales	Nocardiaceae	Rhodococcus	153266	130	61.2
2521172643	2521172643.H293DRAFT_scaffold00038.38	1	1	1	3	Yes	PUBLIC	Streptomyces canus 299MFChir4.1	Host-associated	Plants	10479972	9710	116	70.37	Actinobacteria	Streptomycetales	Streptomycetaceae	Streptomyces	72809	65	68.44
2548877052	2548877052.W9YDRAFT_AJLQ01000022_1.22		1	1	2	Yes	PUBLIC	Rhodococcus sp. DK17	Terrestrial	Soil-contaminated	9107362	8704	135	67.15	Actinobacteria	Mycobacteriales	Nocardiaceae	Rhodococcus	81948	90	64.39
2574179848	2574179848.JDUZ01000013	1	1		2	Yes	PUBLIC	Streptomyces sp. PCS3-D2	Terrestrial	Soil	7479793	6382	27	72.15	Actinobacteria	Streptomycetales	Streptomycetaceae	Streptomyces	102301	88	71.62
2588253842	2588253842.AWQS01000123	1	1		2	Yes	PUBLIC	Intrasporangium chromatireducens Q5-1	Terrestrial	Soil-contaminated	4804251	4417	660	70.58	Actinobacteria	Micrococcales	Intrasporangiaceae	Intrasporangium	11573	10	65.24
2600255380	2600255380.Ga0063691_1030	1	1		2	Yes	PUBLIC	Brevibacterium aurantiacum CNRZ920	Engineered	Food production	4010145	3714	104	62.87	Actinobacteria	Micrococcales	Brevibacteriaceae	Brevibacterium	27545	29	59.2
2609460172	2609460172.Ga0055090_15	1	1		2	Yes	PUBLIC	Rhodococcus opacus R7	Terrestrial	Soil-contaminated	10118052	9258	6	66.89	Actinobacteria	Mycobacteriales	Nocardiaceae	Rhodococcus	191359	183	65.32
2615840625	2615840625.Ga0061093_117	1	1	1	3	Yes	GEBA	Rhodococcus enclensis NIO-1009	Aquatic	Marine-sediment	7478744	7203	76	62.31	Actinobacteria	Mycobacteriales	Nocardiaceae	Rhodococcus	133530	139	61.53
2643221850	2643221850.Ga0102474_106	1		1	2	Yes	PUBLIC	Nocardioides sp. Soil777	Terrestrial	Soil	4650914	4552	21	71.75	Actinobacteria	Propionibacteriales	Nocardioidaceae	Nocardioides	67833	62	69.42
2645727767	2645727767.Ga0100761_1174	1	1		2	Yes	PUBLIC	Rhodococcus jostii 8	Unknown	Unknown	8468987	8324	434	67.2	Actinobacteria	Mycobacteriales	Nocardiaceae	Rhodococcus	16842	18	67.17
2675903497	2675903497.Ga0123727_12	1		1	2	Yes	PUBLIC	Pseudonocardia sp. EC080610-09	Unknown	Unknown	7131853	6670	3	73.34	Actinobacteria	Pseudonocardiales	Pseudonocardiaceae	Pseudonocardia	874997	812	69.32
2684622684	2684622684.Ga0125505_103	1	1	1	3	Yes	PUBLIC	Rhodococcus fascians A21d2	Host-associated	Plants	5981544	5718	30	64.14	Actinobacteria	Mycobacteriales	Nocardiaceae	Rhodococcus	169863	166	62.51
2690315906	2690315906.Ga0133180_12		1	1	2	Yes	PUBLIC	Arthrobacter sp. OY3WO11	Host-associated	Plants	4517044	4225	3	65.4	Actinobacteria	Micrococcales	Micrococcaceae	Arthrobacter	258581	218	60.86
2706794514	2706794514.Ga0123870_107	1	1	1	3	Yes	PUBLIC	Rhodococcus triatomae BKS 15-14	Terrestrial	Soil	5819998	5433	65	69.01	Actinobacteria	Mycobacteriales	Nocardiaceae	Rhodococcus	119181	97	61.28
2713897047	2713897047.Ga0125500_121	1		1	2	Yes	PUBLIC	Rhodococcus fascians A78	Host-associated	Plants	5999501	5782	41	64.42	Actinobacteria	Mycobacteriales	Nocardiaceae	Rhodococcus	311631	310	63.8
2718218254	2718218254.Ga0175535_12	1	1	1	3	Yes	PUBLIC	Rhodococcus sp. 008	Unknown	Unknown	7438324	7184	4	62.31	Actinobacteria	Mycobacteriales	Nocardiaceae	Rhodococcus	694228	814	61.79
2744054626	2744054626.Ga0132911_1022	1	1		2	Yes	PUBLIC	Rhodococcus sp. SC4	Terrestrial	Soil	10541060	9956	302	66.73	Actinobacteria	Mycobacteriales	Nocardiaceae	Rhodococcus	69995	61	61
2765235893	2765235893.Ga0228379_108	1	1		2	Yes	PUBLIC	Rhodococcus sp. 15-1154-1	Host-associated	Plants	5983418	5683	45	64.47	Actinobacteria	Mycobacteriales	Nocardiaceae	Rhodococcus	173548	147	60.65
2765235910	2765235910.Ga0228358_129	1	1	1	3	Yes	PUBLIC	Rhodococcus sp. 06-1059B-a	Host-associated	Plants	5668534	5391	60	64.67	Actinobacteria	Mycobacteriales	Nocardiaceae	Rhodococcus	169264	163	62.28
2770939552	2770939552.Ga0244494_120	1	1		2	Yes	GEBA	Williamsia faeni DSM 45372	Terrestrial	Soil	5524791	5185	44	63.91	Actinobacteria	Mycobacteriales	Nocardiaceae	Williamsia	45178	39	61.13
2795386107	2795386107.Ga0307713_111	1		1	2	Yes	PUBLIC	Streptomyces sp. BK335	Host-associated	Plants	11252727	10291	88	70.72	Actinobacteria	Streptomycetales	Streptomycetaceae	Streptomyces	314170	253	68.91
2799112228	2799112228.Ga0307718_107	1	1	1	3	Yes	PUBLIC	Mycobacterium sp. BK558	Host-associated	Plants	6198679	6020	10	69.15	Actinobacteria	Mycobacteriales	Mycobacteriaceae	Mycobacterium	124876	124	67.28
2802429286	2802429286.Ga0125990_119	1	1	1	3	Yes	PUBLIC	Rhodococcus enclensis NIO-1009	Aquatic	Marine-sediment	7477273	7259	78	62.31	Actinobacteria	Mycobacteriales	Nocardiaceae	Rhodococcus	133530	141	61.53
2843998238	2843998238.Ga0337735_02	1	1	1	3	Yes	PUBLIC	Arthrobacter dokdonellae DCT5	Host-associated	Plants	4530754	4172	2	66.24	Actinobacteria	Micrococcales	Micrococcaceae	Arthrobacter	171632	158	61.67
2855075828	2855075828.Ga0337999_63	1	1		2	Yes	PUBLIC	Brevibacterium aurantiacum CNRZ 920	Engineered	Food Production	3991882	3732	73	62.88	Actinobacteria	Micrococcales	Brevibacteriaceae	Brevibacterium	27545	29	59.2
2856586077	2856586077.Ga0309921_03	1	1	1	3	Yes	PUBLIC	Rhodococcus opacus 1CP	Unknown	Unknown	8637535	8249	3	67.07	Actinobacteria	Mycobacteriales	Nocardiaceae	Rhodococcus	885383	860	64.05
2860345674	2860345674.Ga0417320_12	1		1	2	Yes	PUBLIC	Arthrobacter sp. AZCC_0090	Terrestrial	0	4921994	4733	34	63.33	Actinobacteria	Micrococcales	Micrococcaceae	Arthrobacter	180435	181	63.26
2867022365	2867022365.Ga0437581_04	1	1	1	3	Yes	PUBLIC	Rhodococcus sp. S2-17	Terrestrial	0	8014224	7813	4	65.58	Actinobacteria	Mycobacteriales	Nocardiaceae	Rhodococcus	984201	1064	64.48
637000234	637000234.NC_008270	1	1	1	3	Yes	PUBLIC	Rhodococcus jostii RHA1	Terrestrial	Soil-contaminated	9702737	9242	4	66.98	Actinobacteria	Mycobacteriales	Nocardiaceae	Rhodococcus	442536	458	64.01
2862407089	2862407089.Ga0335688_15	1		1	2	Yes	PUBLIC	Streptomyces fragilis NBRC 12862	Terrestrial	Soil	6847990	6045	19	73.2	Actinobacteria	Streptomycetales	Streptomycetaceae	Streptomyces	55215	52	71.74
2873144488	2873144488.Ga0438850_02	1		1	2	Yes	PUBLIC	Streptomyces parvulus 2297	Unknown	Unknown	7766531	7062	2	72.73	Actinobacteria	Streptomycetales	Streptomycetaceae	Streptomyces	617085	478	71.92
2767802106	2767802106.Ga0161530_1024	1		1	2	Yes	PUBLIC	Streptomyces sp. NRRL WC-3618	Terrestrial	Soil	9267357	8358	323	70.08	Actinobacteria	Streptomycetales	Streptomycetaceae	Streptomyces	24286	17	71.22
2806310723	2806310723.Ga0125879_1379	1	1		2	Yes	PUBLIC	Mycobacterium gordonae CTRI 14-8773	Host-associated	Human	7475161	6996	276	66.73	Actinobacteria	Mycobacteriales	Mycobacteriaceae	Mycobacterium	25455	24	56.43
2775507097	2775507097.Ga0127039_1058	1		1	2	Yes	PUBLIC	Streptomyces olivochromogenes DSM 40451	Terrestrial	Soil	11610340	10665	144	70.23	Actinobacteria	Streptomycetales	Streptomycetaceae	Streptomyces	93104	96	69.34
2657245700	2657245700.Ga0115233_1164		1	1	2	Yes	PUBLIC	Streptomyces sp. DI166	Unknown	Unknown	8871383	8108	243	71.27	Actinobacteria	Streptomycetales	Streptomycetaceae	Streptomyces	10694	12	68.54
2863298641	2863298641.Ga0436950_19	1	1		2	Yes	GEBA	Streptomyces echinatus CECT 3313	Terrestrial	Soil	9391279	8568	56	72.04	Actinobacteria	Streptomycetales	Streptomycetaceae	Streptomyces	121000	106	69.43
2519103181	2519103181.F609DRAFT_scaffold00050.50	1	1		2	Yes	PUBLIC	Streptomyces sp. LaPpAH-185	Aquatic	Marine	9743327	8599	63	71.17	Actinobacteria	Streptomycetales	Streptomycetaceae	Streptomyces	7322	7	76.35
2519899585	2519899585.AJYC02000106	1	1	1	3	Yes	PUBLIC	Rhodococcus opacus M213	Terrestrial	Soil-contaminated	9194165	8680	483	66.99	Actinobacteria	Mycobacteriales	Nocardiaceae	Rhodococcus	43014	37	63
2521172626	2521172626.H294DRAFT_scaffold00061.61	1	1		2	Yes	PUBLIC	Streptomyces sp. 303MFCol5.2	Host-associated	Plants	9550898	8480	77	71.41	Actinobacteria	Streptomycetales	Streptomycetaceae	Streptomyces	12880	9	74.81
2531839264	2531839264.AKKP01000125	1	1	1	3	Yes	PUBLIC	Rhodococcus sp. JVH1	Aquatic	Freshwater-contaminated	9181077	9192	173	66.97	Actinobacteria	Mycobacteriales	Nocardiaceae	Rhodococcus	37738	46	62.71
2563367138	2563367138.BAWF01000035	1	1		2	Yes	PUBLIC	Rhodococcus wratislaviensis NBRC 100605	Terrestrial	Soil	10403277	9528	151	66.78	Actinobacteria	Mycobacteriales	Nocardiaceae	Rhodococcus	110952	118	64.19
2609460172	2609460172.Ga0055090_11	1	1		2	Yes	PUBLIC	Rhodococcus opacus R7	Terrestrial	Soil-contaminated	10118052	9258	6	66.89	Actinobacteria	Mycobacteriales	Nocardiaceae	Rhodococcus	656443	590	64.76
2619619268	2619619268.Ga0057460_1059	1	1	1	3	Yes	PUBLIC	Streptomyces scabiei NCPPB 4086	Host-associated	Plants	10462026	9151	295	70.66	Actinobacteria	Streptomycetales	Streptomycetaceae	Streptomyces	27775	16	67.2
2634166429	2634166429.Ga0082242_102	1	1		2	Yes	PUBLIC	Actinobacteria bacterium OV320	Host-associated	Plants	10138599	9183	38	71.06	Actinobacteria	unclassified	unclassified	unclassified	26380	19	73.08
2643221548	2643221548.Ga0102151_110	1	1	1	3	Yes	PUBLIC	Streptomyces sp. Root55	Host-associated	Plants-root	8053412	7083	39	71.05	Actinobacteria	Streptomycetales	Streptomycetaceae	Streptomyces	85198	77	69.93
2643221678	2643221678.Ga0102122_119	1	1		2	Yes	PUBLIC	Streptomyces sp. Root1310	Host-associated	Plants-root	9540101	8480	35	71.51	Actinobacteria	Streptomycetales	Streptomycetaceae	Streptomyces	16184	16	72.75
2693429595	2693429595.Ga0112092_135		1	1	2	Yes	PUBLIC	Corynebacterium jeikeium Cj47453	Host-associated	Human	2383538	2156	37	61.61	Actinobacteria	Mycobacteriales	Corynebacteriaceae	Corynebacterium	11719	12	51.74
2706795029	2706795029.Ga0139025_119	1		1	2	Yes	GEBA	Rathayibacter iranicus VKM Ac-1602	Host-associated	Plants	3380746	3325	49	67.17	Actinobacteria	Micrococcales	Microbacteriaceae	Rathayibacter	56156	64	67.49
2711768093	2711768093.Ga0124377_102	1	1		2	Yes	PUBLIC	Rhodococcus fascians LMG 3616	Host-associated	Plants	5758323	5582	42	64.42	Actinobacteria	Mycobacteriales	Nocardiaceae	Rhodococcus	119394	113	61.65
2711768094	2711768094.Ga0124378_121	1	1		2	Yes	PUBLIC	Rhodococcus fascians LMG 3605	Host-associated	Plants	5443363	5213	28	64.59	Actinobacteria	Mycobacteriales	Nocardiaceae	Rhodococcus	196690	181	61.86
2713897047	2713897047.Ga0125500_102	1	1		2	Yes	PUBLIC	Rhodococcus fascians A78	Host-associated	Plants	5999501	5782	41	64.42	Actinobacteria	Mycobacteriales	Nocardiaceae	Rhodococcus	119392	113	61.65
2713897050	2713897050.Ga0125503_109	1	1		2	Yes	PUBLIC	Rhodococcus fascians A3b	Host-associated	Plants	6032816	5886	34	64.32	Actinobacteria	Mycobacteriales	Nocardiaceae	Rhodococcus	114317	109	61.67
2713897051	2713897051.Ga0125504_113	1	1	1	3	Yes	PUBLIC	Rhodococcus fascians A25f	Host-associated	Plants	5871762	5630	17	64.22	Actinobacteria	Mycobacteriales	Nocardiaceae	Rhodococcus	189264	203	62.97
2713897328	2713897328.Ga0115502_12	1	1	1	3	Yes	PUBLIC	Rhodococcus sp. OK302	Host-associated	Plants	6790176	6480	2	61.3	Actinobacteria	Mycobacteriales	Nocardiaceae	Rhodococcus	774595	897	61.4
2744054982	2744054982.Ga0133856_1116	1	1		2	Yes	PUBLIC	Rhodococcus sp. LB1	Host-associated	Plants	10721253	10162	406	66.62	Actinobacteria	Mycobacteriales	Nocardiaceae	Rhodococcus	6347	5	62.63
2765235884	2765235884.Ga0225899_110	1	1		2	Yes	PUBLIC	Rhodococcus sp. 05-2254-1	Host-associated	Plants	5922590	5701	31	64.47	Actinobacteria	Mycobacteriales	Nocardiaceae	Rhodococcus	225483	204	62.02
2765235889	2765235889.Ga0225897_1126	1	1		2	Yes	PUBLIC	Rhodococcus sp. 05-2254-6	Host-associated	Plants	5650438	5533	182	64.68	Actinobacteria	Mycobacteriales	Nocardiaceae	Rhodococcus	58133	53	61.92
2765235891	2765235891.Ga0225903_139	1	1		2	Yes	PUBLIC	Rhodococcus sp. 15-1189-1-1a	Host-associated	Plants	6229911	5985	60	64.29	Actinobacteria	Mycobacteriales	Nocardiaceae	Rhodococcus	131847	121	61.48
2765235892	2765235892.Ga0228378_120	1	1		2	Yes	PUBLIC	Rhodococcus sp. 15-2388-1-1a	Host-associated	Plants	6211303	5991	51	64.48	Actinobacteria	Mycobacteriales	Nocardiaceae	Rhodococcus	225651	203	62.02
2765235893	2765235893.Ga0228379_132	1	1	1	3	Yes	PUBLIC	Rhodococcus sp. 15-1154-1	Host-associated	Plants	5983418	5683	45	64.47	Actinobacteria	Mycobacteriales	Nocardiaceae	Rhodococcus	224971	203	62.02
2765235895	2765235895.Ga0228373_142	1	1		2	Yes	PUBLIC	Rhodococcus sp. 05-2221-1B	Host-associated	Plants	6372928	6162	52	64.77	Actinobacteria	Mycobacteriales	Nocardiaceae	Rhodococcus	107426	106	61.81
2765235896	2765235896.Ga0228370_101	1	1		2	Yes	PUBLIC	Rhodococcus sp. 05-2254-5	Host-associated	Plants	5742546	5510	33	64.46	Actinobacteria	Mycobacteriales	Nocardiaceae	Rhodococcus	225483	205	62.02
2765235898	2765235898.Ga0228377_125	1	1	1	3	Yes	PUBLIC	Rhodococcus sp. 15-649-1-2	Host-associated	Plants	5777521	5473	33	64.61	Actinobacteria	Mycobacteriales	Nocardiaceae	Rhodococcus	215985	200	62.12
2765235899	2765235899.Ga0228375_121	1	1		2	Yes	PUBLIC	Rhodococcus sp. 15-725-2-2b	Host-associated	Plants	6113876	5835	28	64.63	Actinobacteria	Mycobacteriales	Nocardiaceae	Rhodococcus	196551	175	61.8
2765235901	2765235901.Ga0228376_137	1	1	1	3	Yes	PUBLIC	Rhodococcus sp. 15-649-2-2	Host-associated	Plants	6022134	5807	46	64.15	Actinobacteria	Mycobacteriales	Nocardiaceae	Rhodococcus	144927	134	61.69
2765235905	2765235905.Ga0228345_106	1	1		2	Yes	PUBLIC	Rhodococcus sp. 06-418-5	Host-associated	Plants	6056089	5836	34	64.74	Actinobacteria	Mycobacteriales	Nocardiaceae	Rhodococcus	94856	90	61.76
2765235908	2765235908.Ga0228342_151	1	1		2	Yes	PUBLIC	Rhodococcus sp. RS1C4	Host-associated	Plants	5908366	5635	63	64.51	Actinobacteria	Mycobacteriales	Nocardiaceae	Rhodococcus	172487	168	61.78
2765235909	2765235909.Ga0228348_116	1	1	1	3	Yes	PUBLIC	Rhodococcus sp. 06-235-1A	Host-associated	Plants	6091656	5910	32	64.26	Actinobacteria	Mycobacteriales	Nocardiaceae	Rhodococcus	124456	127	60.97
2765235910	2765235910.Ga0228358_103	1	1		2	Yes	PUBLIC	Rhodococcus sp. 06-1059B-a	Host-associated	Plants	5668534	5391	60	64.67	Actinobacteria	Mycobacteriales	Nocardiaceae	Rhodococcus	206533	189	62.05
2765235911	2765235911.Ga0228368_151	1	1		2	Yes	PUBLIC	Rhodococcus sp. 05-2255-2A2	Host-associated	Plants	5692546	5521	48	64.75	Actinobacteria	Mycobacteriales	Nocardiaceae	Rhodococcus	107396	106	61.81
2765235914	2765235914.Ga0228365_113	1	1		2	Yes	PUBLIC	Rhodococcus sp. 05-2256-B1	Host-associated	Plants	5762477	5548	38	64.44	Actinobacteria	Mycobacteriales	Nocardiaceae	Rhodococcus	197612	179	61.9
2765235915	2765235915.Ga0228367_122	1	1		2	Yes	PUBLIC	Rhodococcus sp. 05-2255-3B1	Host-associated	Plants	5722703	5576	40	64.73	Actinobacteria	Mycobacteriales	Nocardiaceae	Rhodococcus	107395	106	61.81
2765235917	2765235917.Ga0228366_163	1	1		2	Yes	PUBLIC	Rhodococcus sp. 05-2255-3C	Host-associated	Plants	5715336	5561	48	64.75	Actinobacteria	Mycobacteriales	Nocardiaceae	Rhodococcus	107408	106	61.81
2765235919	2765235919.Ga0228361_119	1	1		2	Yes	PUBLIC	Rhodococcus sp. 05-339-2	Host-associated	Plants	5729495	5527	19	64.75	Actinobacteria	Mycobacteriales	Nocardiaceae	Rhodococcus	196545	175	61.8
2765235921	2765235921.Ga0228354_132	1	1		2	Yes	PUBLIC	Rhodococcus sp. 06-156-3	Host-associated	Plants	6292290	5961	34	64.36	Actinobacteria	Mycobacteriales	Nocardiaceae	Rhodococcus	196544	179	61.8
2765235923	2765235923.Ga0228359_115	1	1		2	Yes	PUBLIC	Rhodococcus sp. 05-340-2	Host-associated	Plants	5976381	5744	33	64.61	Actinobacteria	Mycobacteriales	Nocardiaceae	Rhodococcus	196543	177	61.8
2765235924	2765235924.Ga0228349_103	1	1		2	Yes	PUBLIC	Rhodococcus sp. 06-221-2	Host-associated	Plants	5677008	5381	35	64.47	Actinobacteria	Mycobacteriales	Nocardiaceae	Rhodococcus	196553	177	61.8
2765235926	2765235926.Ga0228350_110	1	1	1	3	Yes	PUBLIC	Rhodococcus sp. 06-156-4C	Host-associated	Plants	6291571	5966	39	64.36	Actinobacteria	Mycobacteriales	Nocardiaceae	Rhodococcus	286584	267	61.21
2765235926	2765235926.Ga0228350_114	1	1		2	Yes	PUBLIC	Rhodococcus sp. 06-156-4C	Host-associated	Plants	6291571	5966	39	64.36	Actinobacteria	Mycobacteriales	Nocardiaceae	Rhodococcus	196545	180	61.8
2765235927	2765235927.Ga0228351_122	1	1	1	3	Yes	PUBLIC	Rhodococcus sp. 06-156-4a	Host-associated	Plants	6291286	5959	38	64.36	Actinobacteria	Mycobacteriales	Nocardiaceae	Rhodococcus	286473	268	61.2
2765235929	2765235929.Ga0228353_109	1	1		2	Yes	PUBLIC	Rhodococcus sp. 06-156-3b	Host-associated	Plants	6304688	5976	42	64.35	Actinobacteria	Mycobacteriales	Nocardiaceae	Rhodococcus	196544	179	61.8
2765235930	2765235930.Ga0228352_125	1	1	1	3	Yes	PUBLIC	Rhodococcus sp. 06-156-3C	Host-associated	Plants	6351768	6060	39	64.32	Actinobacteria	Mycobacteriales	Nocardiaceae	Rhodococcus	286532	267	61.21
2765235931	2765235931.Ga0228380_134	1	1		2	Yes	PUBLIC	Rhodococcus sp. 14-2686-1-2	Host-associated	Plants	6196250	5953	49	64.29	Actinobacteria	Mycobacteriales	Nocardiaceae	Rhodococcus	196544	181	61.8
2765235933	2765235933.Ga0228383_124	1	1		2	Yes	PUBLIC	Rhodococcus sp. 14-2483-1-1	Host-associated	Plants	5772379	5487	28	64.28	Actinobacteria	Mycobacteriales	Nocardiaceae	Rhodococcus	195764	180	61.86
2765235934	2765235934.Ga0228381_130	1	1		2	Yes	PUBLIC	Rhodococcus sp. 14-2496-1d	Host-associated	Plants	5913810	5776	49	64.8	Actinobacteria	Mycobacteriales	Nocardiaceae	Rhodococcus	138347	126	61.65
2767802044	2767802044.Ga0163513_10073	1	1		2	Yes	PUBLIC	Streptomyces sp. NRRL F-4335	Unknown	Unknown	8380977	7760	112	72	Actinobacteria	Streptomycetales	Streptomycetaceae	Streptomyces	10775	9	73.64
2767802124	2767802124.Ga0163456_1082	1	1		2	Yes	PUBLIC	Streptomyces sp. NRRL S-241	Terrestrial	Soil	8739644	8037	134	72.08	Actinobacteria	Streptomycetales	Streptomycetaceae	Streptomyces	20626	18	73.27
2773857765	2773857765.Ga0244588_14	1	1	1	3	Yes	PUBLIC	Rhodococcus pyridinivorans ZKA33	Terrestrial	Soil	5705345	5425	4	67.67	Actinobacteria	Mycobacteriales	Nocardiaceae	Rhodococcus	119977	116	64.97
2775507133	2775507133.Ga0127040_162	1	1		2	Yes	PUBLIC	Streptomyces longwoodensis DSM 41677	Terrestrial	Soil	8340358	7398	67	73.06	Actinobacteria	Streptomycetales	Streptomycetaceae	Streptomyces	13602	9	72.58
2775507247	2775507247.Ga0213626_13	1	1	1	3	Yes	PUBLIC	Rhodococcus sp. p52	Environmnetal	0	5413283	5171	4	67.86	Actinobacteria	Mycobacteriales	Nocardiaceae	Rhodococcus	170002	167	66.24
2802429318	2802429318.Ga0162392_1058	1	1		2	Yes	PUBLIC	Streptomyces aureus NRRL B-1941	Unknown	Unknown	9904839	8707	71	71.56	Actinobacteria	Streptomycetales	Streptomycetaceae	Streptomyces	8938	10	73.77
2862233620	2862233620.Ga0365550_209	1	1		2	Yes	PUBLIC	Streptomyces triticisoli NEAU-DSCPA1-4-4	Terrestrial	Soil	6844226	6706	298	71.39	Actinobacteria	Streptomycetales	Streptomycetaceae	Streptomyces	16409	16	73.42
2871307253	2871307253.Ga0336214_81	1		1	2	Yes	PUBLIC	Rathayibacter rathayi AY1E7	Host-associated	Plants	3273408	3280	88	69.31	Actinobacteria	Micrococcales	Microbacteriaceae	Rathayibacter	85489	91	67.37
648276750	648276750.NZ_AEDI01000025	1		1	2	Yes	PUBLIC	Streptomyces violaceusniger Tu 4113	Terrestrial	Soil	10988130	9557	239	70.91	Actinobacteria	Streptomycetales	Streptomycetaceae	Streptomyces	113020	161	68.65
2636415863	2636415863.Ga0069181_135	1	1	1	3	Yes	PUBLIC	Streptomyces natalensis ATCC 27448	Terrestrial	Soil	8651730	7940	63	70.63	Actinobacteria	Streptomycetales	Streptomycetaceae	Streptomyces	52888	63	67.19
2636415489	2636415489.Ga0081126_1051	1	1		2	Yes	PUBLIC	Streptomyces sp. HNS054	Host-associated	Porifera	7452852	6800	117	72.37	Actinobacteria	Streptomycetales	Streptomycetaceae	Streptomyces	16149	18	72.9
2860691947	2860691947.Ga0337768_03	1		1	2	Yes	PUBLIC	Streptomyces globosus soil	Terrestrial	Soil	7535750	6784	3	73.65	Actinobacteria	Streptomycetales	Streptomycetaceae	Streptomyces	561689	427	73.36
2808606359	2808606359.Ga0314646_15	1	1	1	3	Yes	PUBLIC	Streptomyces sp. SLBN-115	Host-associated	Plants-root	9866990	8894	7	71.1	Actinobacteria	Streptomycetales	Streptomycetaceae	Streptomyces	174324	161	70.6
2767802082	2767802082.Ga0163438_1032	1		1	2	Yes	PUBLIC	Streptomyces sp. NRRL S-31	Terrestrial	Soil	8697190	7602	227	72.83	Actinobacteria	Streptomycetales	Streptomycetaceae	Streptomyces	69000	56	70.83
2554235027	2554235027.D455DRAFT_ANAX01000364_1.364	1	1		2	Yes	PUBLIC	Nocardiopsis halotolerans DSM 44410	Terrestrial	Soil-saline	6263929	5811	424	71.41	Actinobacteria	Streptosporangiales	Nocardiopsaceae	Nocardiopsis	6081	7	69
2867566196	2867566196.Ga0437231_12	1	1	1	3	Yes	PUBLIC	Cryobacterium sp. Sr3	Aquatic	0	3439868	3399	50	66.76	Actinobacteria	Micrococcales	Microbacteriaceae	Cryobacterium	17393	15	59.3
2866384300	2866384300.Ga0437455_12	1		1	2	Yes	PUBLIC	Microbacterium sp. JB110	Engineered	Food production	3787052	3536	34	67.92	Actinobacteria	Micrococcales	Microbacteriaceae	Microbacterium	43102	38	65.97
2795386122	2795386122.Ga0307686_120	1	1	1	3	Yes	PUBLIC	Streptomyces sp. BK208	Host-associated	Plants	7718603	6873	33	72.35	Actinobacteria	Streptomycetales	Streptomycetaceae	Streptomyces	51969	45	70.64
2775507104	2775507104.Ga0163365_1021	1		1	2	Yes	PUBLIC	Streptomyces durhamensis NRRL B-3309	Terrestrial	Soil	9258362	8571	83	71.72	Actinobacteria	Streptomycetales	Streptomycetaceae	Streptomyces	168262	132	71.37
2873306619	2873306619.Ga0104619_02	1		1	2	Yes	GEBA	Streptomyces phaeogriseichromatogenes DSM 40710	Terrestrial	Soil	8526119	7729	4	71.7	Actinobacteria	Streptomycetales	Streptomycetaceae	Streptomyces	244653	195	72.28
2617271283	2617271283.Ga0057480_106	1		1	2	Yes	PUBLIC	Streptomyces luteus TRM45540	Terrestrial	Soil-saline	7828944	7193	41	71.63	Actinobacteria	Streptomycetales	Streptomycetaceae	Streptomyces	344763	301	69.71
2775507133	2775507133.Ga0127040_131		1	1	2	Yes	PUBLIC	Streptomyces longwoodensis DSM 41677	Terrestrial	Soil	8340358	7398	67	73.06	Actinobacteria	Streptomycetales	Streptomycetaceae	Streptomyces	345267	275	69.51
2524614769	2524614769.G406DRAFT_scaffold00042.42	1	1		2	Yes	PUBLIC	Pseudonocardia spinosispora DSM 44797	Terrestrial	Soil	9539468	8665	74	69.43	Actinobacteria	Pseudonocardiales	Pseudonocardiaceae	Pseudonocardia	33217	38	65.72
2576861409	2576861409.ALLO2DRAFT_scaffold_14.15	1		1	2	Yes	PUBLIC	Frankia sp. Allo2	Host-associated	Plants-nodule	5352113	4847	110	70.06	Actinobacteria	Frankiales	Frankiaceae	Frankia	107391	106	68.54
2526164782	2526164782.B124DRAFT_scaffold_56.57		1	1	2	Yes	PUBLIC	Streptomyces sp. CNP082	Unknown	Unknown	8447812	7425	149	72.83	Actinobacteria	Streptomycetales	Streptomycetaceae	Streptomyces	46226	30	71.85
2767802094	2767802094.Ga0163403_1047	1		1	2	Yes	PUBLIC	Streptomyces katrae NRRL B-16271	Host-associated	Plants	8561964	7846	96	71.76	Actinobacteria	Streptomycetales	Streptomycetaceae	Streptomyces	58878	59	72.56
2731957722	2731957722.Ga0128696_123		1	1	2	Yes	PUBLIC	Nocardia africana NBRC 100379	Host-associated	Mammals	7802195	7254	82	67.93	Actinobacteria	Mycobacteriales	Nocardiaceae	Nocardia	87402	93	66.98
2731957748	2731957748.Ga0128723_130	1	1	1	3	Yes	PUBLIC	Nocardia vermiculata NBRC 100427	Host-associated	Human	6684459	6244	75	67	Actinobacteria	Mycobacteriales	Nocardiaceae	Nocardia	90403	97	66.76
2767802110	2767802110.Ga0163489_1082	1	1		2	Yes	PUBLIC	Streptomyces cellulosae NRRL B-2687	Terrestrial	Soil	10041440	9135	124	70.64	Actinobacteria	Streptomycetales	Streptomycetaceae	Streptomyces	15829	17	68.07
2657245701	2657245701.Ga0115234_1069		1	1	2	Yes	PUBLIC	Streptomyces sp. DvalAA-43	Unknown	Unknown	9324761	8249	102	70.98	Actinobacteria	Streptomycetales	Streptomycetaceae	Streptomyces	59745	67	67.87
2671180616	2671180616.Ga0124136_15	1		1	2	Yes	PUBLIC	Streptomyces sp. Wb2n-11	Terrestrial	Soil	8228099	7720	5	71.03	Actinobacteria	Streptomycetales	Streptomycetaceae	Streptomyces	284642	278	69.16
2599185272	2599185272.Ga0056084_scaffold00071.71	1	1		2	Yes	GEBA	Geodermatophilus uthaensis DSM 43162	Terrestrial	Soil	5238583	5070	112	74.35	Actinobacteria	Geodermatophilales	Geodermatophilaceae	Geodermatophilus	7324	9	67.23
2602041786	2602041786.Ga0036050_1094		1	1	2	Yes	PUBLIC	Streptomyces hokutonensis R1-NS-10	Host-associated	Plants-rhizo	11828360	10841	178	70.26	Actinobacteria	Streptomycetales	Streptomycetaceae	Streptomyces	88813	98	69.78
2744054841	2744054841.Ga0133142_1071	1	1	1	3	Yes	PUBLIC	Streptomyces albulus B-3066	Unknown	Unknown	7530195	6832	71	73.04	Actinobacteria	Streptomycetales	Streptomycetaceae	Streptomyces	44543	43	67.24
2862321024	2862321024.Ga0368844_11	1	1	1	3	Yes	PUBLIC	Streptomyces sp. E2N166	Terrestrial	Soil	7907728	7276	57	71.57	Actinobacteria	Streptomycetales	Streptomycetaceae	Streptomyces	17421	18	67.13
2627853636	2627853636.Ga0077378_12		1	1	2	Yes	PUBLIC	Streptomyces sp. 150FB	Host-associated	Fungal	9803944	8750	8	70.16	Actinobacteria	Streptomycetales	Streptomycetaceae	Streptomyces	152458	166	68.41
2767802044	2767802044.Ga0163513_10069	1	1		2	Yes	PUBLIC	Streptomyces sp. NRRL F-4335	Unknown	Unknown	8380977	7760	112	72	Actinobacteria	Streptomycetales	Streptomycetaceae	Streptomyces	19133	18	72.39
2811995169	2811995169.Ga0308922_1012	1	1		2	Yes	PUBLIC	Streptomyces vinaceus NRRL B-1733	Terrestrial	Soil	6881178	6668	657	71.67	Actinobacteria	Streptomycetales	Streptomycetaceae	Streptomyces	11896	14	69.58
2834163408	2834163408.Ga0347817_102	1	1	1	3	Yes	PUBLIC	Auritidibacter sp. NML120779	Host-associated	Human	2498540	2477	172	59.42	Actinobacteria	Micrococcales	Micrococcaceae	Auritidibacter	20011	28	60.49
2862233620	2862233620.Ga0365550_122	1	1		2	Yes	PUBLIC	Streptomyces triticisoli NEAU-DSCPA1-4-4	Terrestrial	Soil	6844226	6706	298	71.39	Actinobacteria	Streptomycetales	Streptomycetaceae	Streptomyces	19505	27	69.8
2862297340	2862297340.Ga0368204_17	1		1	2	Yes	PUBLIC	Streptomyces sp. CB01201 CB01201	Terrestrial	Soil	8758226	8086	42	71.16	Actinobacteria	Streptomycetales	Streptomycetaceae	Streptomyces	113441	125	68.01
2865859272	2865859272.Ga0437071_237		1	1	2	Yes	PUBLIC	Streptomyces sp. CC53	Aquatic	0	6978886	6574	240	73.4	Actinobacteria	Streptomycetales	Streptomycetaceae	Streptomyces	50149	58	70.84
2866762431	2866762431.Ga0437529_015	1	1		2	Yes	PUBLIC	Nonomuraea deserti KC310	Terrestrial	0	10694046	10540	470	70.86	Actinobacteria	Streptosporangiales	Streptosporangiaceae	Nonomuraea	29925	26	65.85
2562617184	2562617184.ACRE02000050	1		1	2	Yes	PUBLIC	Actinomyces viscosus C505	Host-associated	Human	3126396	2643	86	68.6	Actinobacteria	Actinomycetales	Actinomycetaceae	Actinomyces	61950	63	64.21
2639762576	2639762576.Ga0074775_11	1	1		2	Yes	GEBA	Gordonia malaquae DSM 45064	Engineered	Wastewater	4714353	4591	8	66.22	Actinobacteria	Mycobacteriales	Gordoniaceae	Gordonia	69073	75	64.08
2711768082	2711768082.Ga0124354_1077	1	1	1	3	Yes	PUBLIC	Kocuria salsicia G1	Engineered	Food Production	2990466	2701	188	70.45	Actinobacteria	Micrococcales	Micrococcaceae	Kocuria	23817	25	65.91
2784746736	2784746736.Ga0304817_109	1		1	2	Yes	PUBLIC	Arthrobacter sp. JUb115	Host-associated	Invertebrates	4023788	3794	29	60.55	Actinobacteria	Micrococcales	Micrococcaceae	Arthrobacter	170790	170	53.99
2854973814	2854973814.Ga0347481_102		1	1	2	Yes	PUBLIC	Amycolatopsis thailandensis JCM 16380	Terrestrial	Soil	9348263	8896	421	68.76	Actinobacteria	Pseudonocardiales	Pseudonocardiaceae	Amycolatopsis	57941	53	67.79
2858322649	2858322649.Ga0396300_18	1	1	1	3	Yes	PUBLIC	Amycolatopsis sp. WAC 01375	Unknown	Unknown	9165803	8679	68	68.6	Actinobacteria	Pseudonocardiales	Pseudonocardiaceae	Amycolatopsis	197768	188	66.69
2866919088	2866919088.Ga0437550_034	1		1	2	Yes	PUBLIC	Microbacterium paludicola P1012	Host-associated	mammals	3293959	3236	128	70.55	Actinobacteria	Micrococcales	Microbacteriaceae	Microbacterium	67281	75	67.69
2600255382	2600255382.Ga0063689_1018	1	1	1	3	Yes	PUBLIC	Brevibacterium antiquum CNRZ 918	Engineered	Food production	3806169	3586	130	62.71	Actinobacteria	Micrococcales	Brevibacteriaceae	Brevibacterium	35905	23	63.1
638341022	638341022.NZ_AAGP01000053	1		1	2	Yes	PUBLIC	Brevibacterium aurantiacum BL2	Engineered	Food production	4366969	3833	76	62.77	Actinobacteria	Micrococcales	Brevibacteriaceae	Brevibacterium	26766	16	63.33
2667527555	2667527555.Ga0105932_11	1	1	1	3	Yes	PUBLIC	Arthrobacter alpinus A3	Terrestrial	Soil-permafrost	4458287	4128	2	60.62	Actinobacteria	Micrococcales	Micrococcaceae	Arthrobacter	194226	202	57.11
2867284435	2867284435.Ga0437164_30	1		1	2	Yes	PUBLIC	Cryobacterium sp. Hh39	Aquatic	0	4711041	4565	97	66.85	Actinobacteria	Micrococcales	Microbacteriaceae	Cryobacterium	15850	16	61.59
2654587765	2654587765.Ga0081155_1079	1	1	1	3	Yes	PUBLIC	Streptomyces roseus ATCC 31245	Unknown	Soil	7824666	7190	148	72.35	Actinobacteria	Streptomycetales	Streptomycetaceae	Streptomyces	95271	92	69.92
2820988766	2820988766.Ga0197584_10	1		1	2	Yes	GEBA	Saccharopolyspora lacisalsi DSM 45975	Terrestrial	Soil-saline	5373782	5358	16	68.77	Actinobacteria	Pseudonocardiales	Pseudonocardiaceae	Saccharopolyspora	101391	99	67.6
2873085147	2873085147.Ga0438843_02	1		1	2	Yes	PUBLIC	Streptomyces sp. CdTB01	Terrestrial	Soil	10191567	9506	2	71.53	Actinobacteria	Streptomycetales	Streptomycetaceae	Streptomyces	288836	295	69.91
2731957732	2731957732.Ga0128706_140	1	1	1	3	Yes	PUBLIC	Nocardia salmonicida NBRC 100378	Engineered	Industrial production	7496825	7048	55	67.07	Actinobacteria	Mycobacteriales	Nocardiaceae	Nocardia	44950	41	63.91
2731957743	2731957743.Ga0128717_173	1	1	1	3	Yes	PUBLIC	Nocardia salmonicida NBRC 13393	Host-associated	Vertebrates	8250523	7883	95	67.02	Actinobacteria	Mycobacteriales	Nocardiaceae	Nocardia	26264	24	64.19
2731957749	2731957749.Ga0128724_1069		1	1	2	Yes	PUBLIC	Nocardia salmonicida NBRC 100376	Aquatic	Freshwater-sediment	7540166	7120	95	67.05	Actinobacteria	Mycobacteriales	Nocardiaceae	Nocardia	28601	28	64.34
2765235995	2765235995.Ga0163343_1038	1	1		2	Yes	PUBLIC	Streptomyces wedmorensis NRRL 3426	Terrestrial	Soil	9346697	8361	158	72.07	Actinobacteria	Streptomycetales	Streptomycetaceae	Streptomyces	70199	75	69.17
2852023435	2852023435.Ga0337334_008		1	1	2	Yes	PUBLIC	Marinateneraspora sediminis TPS83	Aquatic	Marine-sediment	6034934	5681	522	73.83	Actinobacteria	Streptosporangiales	Nocardiopsaceae	Marinitenerispora	18666	19	73.8
2875367630	2875367630.Ga0337809_02	1		1	2	Yes	PUBLIC	Streptomyces sp. ZFG47	Terrestrial	Soil	10239272	9110	2	70.76	Actinobacteria	Streptomycetales	Streptomycetaceae	Streptomyces	969901	808	69.05
2675903497	2675903497.Ga0123727_11	1	1	1	3	Yes	PUBLIC	Pseudonocardia sp. EC080610-09	Unknown	Unknown	7131853	6670	3	73.34	Actinobacteria	Pseudonocardiales	Pseudonocardiaceae	Pseudonocardia	118633	103	69.36
2864773010	2864773010.Ga0436272_11	1	1		2	Yes	PUBLIC	Tsukamurella ocularis S00022	Host-associated	Arthropoda	4371054	4273	31	70.21	Actinobacteria	Mycobacteriales	Tsukamurellaceae	Tsukamurella	27044	28	60.25
2515154087	2515154087.B056DRAFT_scaffold_39.40	1		1	2	Yes	PUBLIC	Frankia discariae BCU110501	Host-associated	Plants-nodule	7891711	6839	194	72.39	Actinobacteria	Frankiales	Frankiaceae	Frankia	49467	50	69.14
2515154094	2515154094.B037DRAFT_scaffold_41.42	1		1	2	Yes	PUBLIC	Salinispora tropica CNH898	Aquatic	Marine-sediment	5532979	5219	114	69.41	Actinobacteria	Micromonosporales	Micromonosporaceae	Salinispora	30737	25	67.45
2515154125	2515154125.B164DRAFT_scaffold_25.26	1	1	1	3	Yes	PUBLIC	Salinispora arenicola CNH964	Aquatic	Marine	5912993	5426	70	69.43	Actinobacteria	Micromonosporales	Micromonosporaceae	Salinispora	68858	69	67.34
2515154125	2515154125.B164DRAFT_scaffold_41.42	1	1		2	Yes	PUBLIC	Salinispora arenicola CNH964	Aquatic	Marine	5912993	5426	70	69.43	Actinobacteria	Micromonosporales	Micromonosporaceae	Salinispora	35019	35	67.71
2515154125	2515154125.B164DRAFT_scaffold_46.47	1		1	2	Yes	PUBLIC	Salinispora arenicola CNH964	Aquatic	Marine	5912993	5426	70	69.43	Actinobacteria	Micromonosporales	Micromonosporaceae	Salinispora	27713	20	65.73
2515154129	2515154129.B117DRAFT_scaffold_51.52	1	1		2	Yes	PUBLIC	Salinispora pacifica CNS103	Host-associated	Plants	5584369	5243	122	69.85	Actinobacteria	Micromonosporales	Micromonosporaceae	Salinispora	21931	22	69.11
2515154137	2515154137.B168DRAFT_scaffold_32.33	1	1		2	Yes	PUBLIC	Salinispora arenicola CNX482	Host-associated	Plants	5711575	5260	89	69.53	Actinobacteria	Micromonosporales	Micromonosporaceae	Salinispora	59450	48	68.54
2515154143	2515154143.A37UDRAFT_scaffold_22.23	1	1	1	3	Yes	PUBLIC	Sciscionella marina DSM 45152	Aquatic	Marine-sediment	8536451	8212	86	67.77	Actinobacteria	Pseudonocardiales	Pseudonocardiaceae	Sciscionella	84271	70	64.43
2515154143	2515154143.A37UDRAFT_scaffold_57.58	1	1		2	Yes	PUBLIC	Sciscionella marina DSM 45152	Aquatic	Marine-sediment	8536451	8212	86	67.77	Actinobacteria	Pseudonocardiales	Pseudonocardiaceae	Sciscionella	9184	8	63.87
2515154183	2515154183.B102DRAFT_scaffold_42.43	1	1		2	Yes	PUBLIC	Salinispora arenicola CNH905	Host-associated	Invertebrates	5667031	5185	105	69.54	Actinobacteria	Micromonosporales	Micromonosporaceae	Salinispora	29869	28	66.69
2515154184	2515154184.B169DRAFT_scaffold_35.36	1	1		2	Yes	PUBLIC	Salinispora pacifica CNT001	Host-associated	Mammals	5492313	5088	82	69.85	Actinobacteria	Micromonosporales	Micromonosporaceae	Salinispora	46633	40	68.97
2515154202	2515154202.B171DRAFT_scaffold_39.40		1	1	2	Yes	PUBLIC	Salinispora pacifica CNT084	Host-associated	Plants	5471270	5290	138	69.56	Actinobacteria	Micromonosporales	Micromonosporaceae	Salinispora	41465	31	68.61
2515154202	2515154202.B171DRAFT_scaffold_63.64	1	1		2	Yes	PUBLIC	Salinispora pacifica CNT084	Host-associated	Plants	5471270	5290	138	69.56	Actinobacteria	Micromonosporales	Micromonosporaceae	Salinispora	8435	8	68.21
2517572149	2517572149.C569DRAFT_scaffold00034.34	1	1		2	Yes	PUBLIC	Micromonospora sp. CNB394	Aquatic	Marine	6344798	5836	85	72.72	Actinobacteria	Micromonosporales	Micromonosporaceae	Micromonospora	55913	58	67.78
2517572212	2517572212.B099DRAFT_scaffold00038.38	1	1		2	Yes	PUBLIC	Salinispora tropica CNB536	Aquatic	Marine-sediment	5552560	5287	122	69.35	Actinobacteria	Micromonosporales	Micromonosporaceae	Salinispora	39829	31	69.12
2517572212	2517572212.B099DRAFT_scaffold00042.42		1	1	2	Yes	PUBLIC	Salinispora tropica CNB536	Aquatic	Marine-sediment	5552560	5287	122	69.35	Actinobacteria	Micromonosporales	Micromonosporaceae	Salinispora	33505	36	67.42
2518285551	2518285551.C572DRAFT_scaffold00026.26	1	1	1	3	Yes	PUBLIC	Salinispora arenicola CNP105	Aquatic	Marine	5919675	5477	69	69.44	Actinobacteria	Micromonosporales	Micromonosporaceae	Salinispora	68904	70	67.28
2518285551	2518285551.C572DRAFT_scaffold00038.38	1	1		2	Yes	PUBLIC	Salinispora arenicola CNP105	Aquatic	Marine	5919675	5477	69	69.44	Actinobacteria	Micromonosporales	Micromonosporaceae	Salinispora	44990	43	67.8
2518285551	2518285551.C572DRAFT_scaffold00046.46	1		1	2	Yes	PUBLIC	Salinispora arenicola CNP105	Aquatic	Marine	5919675	5477	69	69.44	Actinobacteria	Micromonosporales	Micromonosporaceae	Salinispora	26836	21	65.88
2518285552	2518285552.C571DRAFT_scaffold00042.42	1		1	2	Yes	PUBLIC	Salinispora arenicola CNP193	Aquatic	Marine-sediment	5766351	5357	79	69.44	Actinobacteria	Micromonosporales	Micromonosporaceae	Salinispora	27324	20	65.74
2518285603	2518285603.C503DRAFT_scaffold00061.61		1	1	2	Yes	PUBLIC	Actinokineospora enzanensis DSM 44649	Terrestrial	Soil-forest	8119858	7409	88	70.84	Actinobacteria	Pseudonocardiales	Pseudonocardiaceae	Actinokineospora	17947	21	69.03
2518645624	2518645624.C589DRAFT_scaffold00028.28	1	1		2	Yes	PUBLIC	Salinispora tropica CNR699	Aquatic	Marine-sediment	5608799	5261	124	69.18	Actinobacteria	Micromonosporales	Micromonosporaceae	Salinispora	32427	33	65.87
2518645624	2518645624.C589DRAFT_scaffold00031.31	1	1		2	Yes	PUBLIC	Salinispora tropica CNR699	Aquatic	Marine-sediment	5608799	5261	124	69.18	Actinobacteria	Micromonosporales	Micromonosporaceae	Salinispora	27922	32	66.82
2518645626	2518645626.C587DRAFT_scaffold00075.75	1	1		2	Yes	PUBLIC	Salinispora pacifica CNY330	Aquatic	Marine-sediment	5498479	5176	138	69.95	Actinobacteria	Micromonosporales	Micromonosporaceae	Salinispora	9752	10	67.58
2519103195	2519103195.F584DRAFT_scaffold00033.33	1	1		2	Yes	PUBLIC	Salinispora arenicola CNY234	Aquatic	Marine	5569418	5027	51	69.66	Actinobacteria	Micromonosporales	Micromonosporaceae	Salinispora	23531	26	65.67
2519899650	2519899650.YUWDRAFT_scaffold00039.39	1		1	2	Yes	PUBLIC	Streptomyces sp. AmelKG-D3	Host-associated	Invertebrates	7969495	7045	100	72.13	Actinobacteria	Streptomycetales	Streptomycetaceae	Streptomyces	58247	62	68.46
2521172643	2521172643.H293DRAFT_scaffold00041.41	1		1	2	Yes	PUBLIC	Streptomyces canus 299MFChir4.1	Host-associated	Plants	10479972	9710	116	70.37	Actinobacteria	Streptomycetales	Streptomycetaceae	Streptomyces	59666	55	68.64
2526164712	2526164712.H929DRAFT_scaffold00012.12	1		1	2	Yes	PUBLIC	Salinispora tropica CNS416	Aquatic	Marine-sediment	5181609	4863	97	69.52	Actinobacteria	Micromonosporales	Micromonosporaceae	Salinispora	171472	146	68.67
2527291627	2527291627.ThrDRAFT_scaffold_36.37	1		1	2	Yes	PUBLIC	Frankia casuarinae Thr	Host-associated	Plants-nodule	5309833	4869	171	70.06	Actinobacteria	Frankiales	Frankiaceae	Frankia	45795	49	70.08
2527291627	2527291627.ThrDRAFT_scaffold_38.39		1	1	2	Yes	PUBLIC	Frankia casuarinae Thr	Host-associated	Plants-nodule	5309833	4869	171	70.06	Actinobacteria	Frankiales	Frankiaceae	Frankia	45342	40	70.36
2527291627	2527291627.ThrDRAFT_scaffold_80.81		1	1	2	Yes	PUBLIC	Frankia casuarinae Thr	Host-associated	Plants-nodule	5309833	4869	171	70.06	Actinobacteria	Frankiales	Frankiaceae	Frankia	16826	13	69.71
2527291629	2527291629.BMG523Draft_scaffold_54.55		1	1	2	Yes	PUBLIC	Frankia sp. BMG5.23	Host-associated	Plants	5267418	4816	167	69.92	Actinobacteria	Frankiales	Frankiaceae	Frankia	28538	24	69.55
2545824776	2545824776.AOPZ01000010	1	1	1	3	Yes	PUBLIC	Streptomyces aurantiacus JA 4570	Terrestrial	Soil	8762126	7750	568	71.97	Actinobacteria	Streptomycetales	Streptomycetaceae	Streptomyces	22005	25	68.52
2554235028	2554235028.D453DRAFT_ANAW01000082_1.82		1	1	2	Yes	PUBLIC	Nocardiopsis synnemataformans DSM 44143	Host-associated	Human	7359694	6730	328	72.33	Actinobacteria	Streptosporangiales	Nocardiopsaceae	Nocardiopsis	132257	105	69.06
2554235157	2554235157.L943DRAFT_ASXH01000175_1.175	1	1		2	Yes	PUBLIC	Amycolatopsis orientalis DSM 46075	Host-associated	Human	9445308	9023	183	69.42	Actinobacteria	Pseudonocardiales	Pseudonocardiaceae	Amycolatopsis	10844	7	64.09
2561511034	2561511034.T427DRAFT_scaffold00032.32	1	1		2	Yes	PUBLIC	Salinispora pacifica CNT403	Aquatic	Marine-sediment	5394694	5065	100	69.58	Actinobacteria	Micromonosporales	Micromonosporaceae	Salinispora	48945	44	67.91
2576861579	2576861579.JDWE01000055		1	1	2	Yes	PUBLIC	Frankia sp. BMGG5.23	Host-associated	Plants	5265958	4787	166	69.92	Actinobacteria	Frankiales	Frankiaceae	Frankia	28538	24	69.55
2576861822	2576861822.CEDDRAFT_scaffold_47.48	1	1		2	Yes	PUBLIC	Frankia sp. CeD	Host-associated	Plants	5004595	4466	120	70.2	Actinobacteria	Frankiales	Frankiaceae	Frankia	32936	27	67.95
2582581314	2582581314.EW58DRAFT_scaffold00086.86	1	1		2	Yes	PUBLIC	Streptomyces mirabilis YR139	Host-associated	Plants-endo	11452267	10596	155	70.29	Actinobacteria	Streptomycetales	Streptomycetaceae	Streptomyces	15754	15	68.46
2596583659	2596583659.Ga0061141_scaffold00030.30	1		1	2	Yes	GEBA	Promicromonospora umidemergens DSM 22081	Engineered	Built Environment	6600894	6061	65	70.79	Actinobacteria	Micrococcales	Promicromonosporaceae	Promicromonospora	60392	48	69.2
2596583659	2596583659.Ga0061141_scaffold00035.35	1	1		2	Yes	GEBA	Promicromonospora umidemergens DSM 22081	Engineered	Built Environment	6600894	6061	65	70.79	Actinobacteria	Micrococcales	Promicromonosporaceae	Promicromonospora	30167	28	68.07
2600254989	2600254989.Ga0057046_1152	1		1	2	Yes	PUBLIC	Micromonospora sp. M42	Terrestrial	Soil	6612018	6489	288	72.6	Actinobacteria	Micromonosporales	Micromonosporaceae	Micromonospora	64730	53	69.56
2619619031	2619619031.Ga0064096_120	1	1	1	3	Yes	GEBA	Actinopolyspora xinjiangensis DSM 46732	Terrestrial	Soil-saline	5038150	4642	34	68.49	Actinobacteria	Actinopolysporales	Actinopolysporaceae	Actinopolyspora	61682	55	67.17
2619619033	2619619033.Ga0070488_134	1	1	1	3	Yes	GEBA	Lentzea violacea DSM 44796	Terrestrial	Soil	8671075	8380	57	68.96	Actinobacteria	Pseudonocardiales	Pseudonocardiaceae	Lentzea	45208	40	65.91
2622736584	2622736584.Ga0070558_148	1		1	2	Yes	GEBA	Micromonospora haikouensis DSM 45626	Aquatic	Marine-sediment	7581395	6598	97	73.79	Actinobacteria	Micromonosporales	Micromonosporaceae	Micromonospora	36421	21	68.89
2622736591	2622736591.Ga0070216_128	1		1	2	Yes	GEBA	Micromonospora matsumotoense DSM 44100	Terrestrial	Soil-Forest	7755577	6718	57	72.29	Actinobacteria	Micromonosporales	Micromonosporaceae	Micromonospora	61050	53	67.29
2639763148	2639763148.Ga0082241_1141	1	1		2	Yes	PUBLIC	Actinobacteria bacterium OV450	Host-associated	Plants	9202048	8580	390	71.88	Actinobacteria	unclassified	unclassified	unclassified	7402	9	68.74
2645727714	2645727714.Ga0100710_114	1	1	1	3	Yes	PUBLIC	Frankia sp. R43	Host-associated	Plants-endo	10442526	8596	31	70.91	Actinobacteria	Frankiales	Frankiaceae	Frankia	172458	137	67.33
2667527441	2667527441.Ga0079899_116	1	1	1	3	Yes	GEBA	Streptomyces yanglinensis CGMCC 4.2023	Terrestrial	Soil-forest	9592053	8181	44	72.61	Actinobacteria	Streptomycetales	Streptomycetaceae	Streptomyces	198746	170	68.74
2671180020	2671180020.Ga0079895_121	1	1	1	3	Yes	GEBA	Streptomyces glauciniger CGMCC 4.1858	Terrestrial	Soil	9808662	8806	81	72.29	Actinobacteria	Streptomycetales	Streptomycetaceae	Streptomyces	169877	151	68.7
2671180039	2671180039.Ga0079901_1057	1	1		2	Yes	GEBA	Streptomyces rubidus CGMCC 4.2026	Terrestrial	Soil-forest	9005705	7807	112	72.91	Actinobacteria	Streptomycetales	Streptomycetaceae	Streptomyces	39981	36	69.13
2675903207	2675903207.Ga0130008_1047		1	1	2	Yes	PUBLIC	Nocardiopsis sp. CNR923 1kb	Aquatic	Marine-sediment	5546007	5960	149	71.12	Actinobacteria	Streptosporangiales	Nocardiopsaceae	Nocardiopsis	37819	43	69.14
2675903211	2675903211.Ga0130012_104	1		1	2	Yes	PUBLIC	Saccharomonospora sp. CUA673 1kb	Aquatic	Marine	5421117	5807	85	69.98	Actinobacteria	Pseudonocardiales	Pseudonocardiaceae	Saccharomonospora	233155	271	67.42
2684623036	2684623036.contig_68		1	1	2	Yes	PUBLIC	Frankia sp. CgIM4	Host-associated	Plants-nodule	5199090	4213	135	70.09	Actinobacteria	Frankiales	Frankiaceae	Frankia	26316	21	69.32
2687453738	2687453738.contig_103	1	1		2	Yes	PUBLIC	Frankia sp. EUN1h	Host-associated	Plants	9910952	7477	129	71.86	Actinobacteria	Frankiales	Frankiaceae	Frankia	12061	8	70.28
2687453743	2687453743.contig_51	1	1	1	3	Yes	PUBLIC	Frankia sp. Cc1.17	Host-associated	Plants-nodule	8361025	6392	195	71.44	Actinobacteria	Frankiales	Frankiaceae	Frankia	71150	69	70.75
2687453743	2687453743.contig_69	1	1		2	Yes	PUBLIC	Frankia sp. Cc1.17	Host-associated	Plants-nodule	8361025	6392	195	71.44	Actinobacteria	Frankiales	Frankiaceae	Frankia	38526	30	69.49
2687453743	2687453743.contig_87	1		1	2	Yes	PUBLIC	Frankia sp. Cc1.17	Host-associated	Plants-nodule	8361025	6392	195	71.44	Actinobacteria	Frankiales	Frankiaceae	Frankia	16815	13	69.46
2690315995	2690315995.Ga0112849_1029	1		1	2	Yes	PUBLIC	Streptomyces turgidiscabies T45	Host-associated	Plants	10564287	9403	79	69.95	Actinobacteria	Streptomycetales	Streptomycetaceae	Streptomyces	133741	129	68.3
2710264753	2710264753.contig_157	1	1		2	Yes	PUBLIC	Frankia sp. KB5	Host-associated	Plants-nodule	5455564	4675	420	70.11	Actinobacteria	Frankiales	Frankiaceae	Frankia	13373	11	70.19
2724679706	2724679706.Ga0170400_126		1	1	2	Yes	GEBA	Actinomadura mexicana DSM 44485	Terrestrial	Soil	8786361	8115	53	72.27	Actinobacteria	Streptosporangiales	Thermomonosporaceae	Actinomadura	66091	59	67.17
2724679777	2724679777.Ga0170398_131	1	1	1	3	Yes	GEBA	Actinoplanes regularis DSM 43151	Terrestrial	Soil	10031706	9073	76	70.34	Actinobacteria	Micromonosporales	Micromonosporaceae	Actinoplanes	97014	83	66.52
2728369278	2728369278.Ga0181035_147	1	1		2	Yes	GEBA	Pseudosporangium ferrugineum DSM 45348	Terrestrial	Soil-sand	8653585	7813	92	72.49	Actinobacteria	Micromonosporales	Micromonosporaceae	Pseudosporangium	18737	16	68.18
2728369515	2728369515.Ga0180975_126	1	1	1	3	Yes	GEBA	Actinomadura viridilutea DSM 44433	Terrestrial	Soil-sand	6720116	5930	62	72.8	Actinobacteria	Streptosporangiales	Thermomonosporaceae	Actinomadura	55076	44	66.35
2731957575	2731957575.Ga0128526_121	1		1	2	Yes	PUBLIC	Actinomadura macra NBRC 14102	Terrestrial	Soil	9040939	8196	50	70.75	Actinobacteria	Streptosporangiales	Thermomonosporaceae	Actinomadura	59354	58	70.46
2731957576	2731957576.Ga0128527_1041	1	1	1	3	Yes	PUBLIC	Actinomadura rubrobrunea NBRC 15275	Terrestrial	Soil	6710339	5999	212	72.8	Actinobacteria	Streptosporangiales	Thermomonosporaceae	Actinomadura	56704	45	66.19
2731957590	2731957590.Ga0128542_1036		1	1	2	Yes	PUBLIC	Nocardiopsis trehalosi NBRC 14201	Terrestrial	Soil	6367487	5761	356	75.22	Actinobacteria	Streptosporangiales	Nocardiopsaceae	Nocardiopsis	39136	34	70.71
2731957590	2731957590.Ga0128542_1128	1	1		2	Yes	PUBLIC	Nocardiopsis trehalosi NBRC 14201	Terrestrial	Soil	6367487	5761	356	75.22	Actinobacteria	Streptosporangiales	Nocardiopsaceae	Nocardiopsis	17901	13	73.68
2751185749	2751185749.Ga0163479_1047	1		1	2	Yes	PUBLIC	Streptacidiphilus jeojiense NRRL B-24555	Terrestrial	Soil	9136131	8166	90	71.46	Actinobacteria	Streptomycetales	Streptomycetaceae	Streptacidiphilus	55982	55	68.64
2751185868	2751185868.Ga0161532_1111		1	1	2	Yes	PUBLIC	Nocardia sp. NRRL S-836	Terrestrial	Soil	9835048	9181	100	70.56	Actinobacteria	Mycobacteriales	Nocardiaceae	Nocardia	76030	78	69.54
2767802067	2767802067.Ga0163540_1013	1	1	1	3	Yes	PUBLIC	Streptomyces sp. NRRL S-350	Terrestrial	Soil	8744438	7976	170	73.06	Actinobacteria	Streptomycetales	Streptomycetaceae	Streptomyces	154183	199	70.13
2767802069	2767802069.Ga0163544_1043	1		1	2	Yes	PUBLIC	Streptomyces sp. NRRL F-5065	Unknown	Unknown	7024602	6303	131	73.52	Actinobacteria	Streptomycetales	Streptomycetaceae	Streptomyces	48872	49	69.67
2773857922	2773857922.Ga0248420_113		1	1	2	Yes	PUBLIC	Frankia sp. CcI49	Host-associated	Plants-nodule	9757215	7982	77	71.06	Actinobacteria	Frankiales	Frankiaceae	Frankia	39868	30	69.86
2773857922	2773857922.Ga0248420_146	1	1		2	Yes	PUBLIC	Frankia sp. CcI49	Host-associated	Plants-nodule	9757215	7982	77	71.06	Actinobacteria	Frankiales	Frankiaceae	Frankia	67378	66	69.33
2773857924	2773857924.Ga0248423_1087	1	1		2	Yes	PUBLIC	Frankia sp. CgIS1	Host-associated	Plants-nodule	5256821	4835	134	70.04	Actinobacteria	Frankiales	Frankiaceae	Frankia	19419	20	70.19
2791355409	2791355409.Ga0308760_1054	1	1	1	3	Yes	PUBLIC	Streptomyces gilvigriseus MUSC 26	Terrestrial	0	5206532	4715	191	73.04	Actinobacteria	Streptomycetales	Streptomycetaceae	Streptomyces	31883	29	72.2
2795386110	2795386110.Ga0307712_133	1	1	1	3	Yes	PUBLIC	Streptomyces sp. BK561	Host-associated	Plants	10640901	9564	80	71.44	Actinobacteria	Streptomycetales	Streptomycetaceae	Streptomyces	79757	80	70.04
2802428830	2802428830.Ga0193645_134		1	1	2	Yes	PUBLIC	Micromonospora sp. CNZ297	Aquatic	Marine-sediment	7562976	6983	72	72.67	Actinobacteria	Micromonosporales	Micromonosporaceae	Micromonospora	43063	32	68.65
2808606935	2808606935.Ga0163440_1032		1	1	2	Yes	PUBLIC	Streptomyces violaceoruber NRRL S-12	Terrestrial	Soil	8466001	7684	106	72.26	Actinobacteria	Streptomycetales	Streptomycetaceae	Streptomyces	86253	57	71.27
2834462815	2834462815.Ga0347299_16	1	1		2	Yes	PUBLIC	Prauserella coralliicola DSM 45821	Host-associated	Invertebrates	8057340	8057	31	70.47	Actinobacteria	Pseudonocardiales	Pseudonocardiaceae	Prauserella	82948	83	68.62
2843580755	2843580755.Ga0344059_027	1	1		2	Yes	PUBLIC	Nocardiopsis sp. JB363	Engineered	Food production	7067986	6457	210	68.81	Actinobacteria	Streptosporangiales	Nocardiopsaceae	Nocardiopsis	60288	62	65.73
2856791249	2856791249.Ga0335826_28		1	1	2	Yes	PUBLIC	Saccharothrix sp. CB00851	Terrestrial	Soil	9304003	8666	66	71.28	Actinobacteria	Pseudonocardiales	Pseudonocardiaceae	Saccharothrix	102471	89	68.37
2856905215	2856905215.Ga0365520_109	1	1		2	Yes	PUBLIC	Frankia canadensis ERS2037738	Unknown	#N/A	7673585	6896	568	72.39	Actinobacteria	Frankiales	Frankiaceae	Frankia	17301	16	71.13
2862207470	2862207470.Ga0365528_153		1	1	2	Yes	PUBLIC	Streptomyces griseocarneus 132	Host-associated	Plants	8853664	8128	227	71.31	Actinobacteria	Streptomycetales	Streptomycetaceae	Streptomyces	107763	96	68.47
2862739142	2862739142.Ga0396088_153	1	1		2	Yes	PUBLIC	Streptomyces sp. SM10	Host-associated	Porifera	7466978	6925	195	70.8	Actinobacteria	Streptomycetales	Streptomycetaceae	Streptomyces	15918	17	69.74
2863327961	2863327961.Ga0436954_20	1	1		2	Yes	GEBA	Nocardiopsis algeriensis CECT 8712	Terrestrial	Soil	4812129	4306	26	71.32	Actinobacteria	Streptosporangiales	Nocardiopsaceae	Nocardiopsis	17662	19	66.63
2865233180	2865233180.Ga0437329_14	1	1		2	Yes	PUBLIC	Prauserella muralis DSM 45305	Engineered	Built environment	7467757	7524	24	71.16	Actinobacteria	Pseudonocardiales	Pseudonocardiaceae	Prauserella	5061	4	63.7
2865272216	2865272216.Ga0437337_199	1		1	2	Yes	PUBLIC	Streptomyces monashensis MUSC 1	Terrestrial	0	10254857	9613	218	71.5	Actinobacteria	Streptomycetales	Streptomycetaceae	Streptomyces	108884	113	70.39
2865876641	2865876641.Ga0437076_529	1	1		2	Yes	PUBLIC	Crossiella equi NRRL B-24104	Host-associated	Mammals	9085242	8845	694	72.17	Actinobacteria	Pseudonocardiales	Pseudonocardiaceae	Crossiella	8115	9	70.02
2866065130	2866065130.Ga0437426_530	1	1		2	Yes	PUBLIC	Jishengella endophytica DSM 45430	Host-associated	Plants	6518152	6353	561	70.86	Actinobacteria	Micromonosporales	Micromonosporaceae	Jishengella	24414	23	68.21
2866071484	2866071484.Ga0437427_082	1	1		2	Yes	PUBLIC	Micromonospora craterilacus NA12	Aquatic	0	7306627	7115	609	71.53	Actinobacteria	Micromonosporales	Micromonosporaceae	Micromonospora	15794	15	69.06
2866110789	2866110789.Ga0437432_355	1	1	1	3	Yes	PUBLIC	Nonomuraea sp. KC333	Terrestrial	0	9868672	10146	729	71.31	Actinobacteria	Streptosporangiales	Streptosporangiaceae	Nonomuraea	45087	45	68.85
2866248773	2866248773.Ga0437113_270		1	1	2	Yes	PUBLIC	Streptomyces sp. PT12	Host-associated	Porifera	6922703	6346	296	72.91	Actinobacteria	Streptomycetales	Streptomycetaceae	Streptomyces	14386	12	69.34
2866640805	2866640805.Ga0437513_159	1	1		2	Yes	PUBLIC	Actinomadura bangladeshensis DSM 45347	Terrestrial	0	8697534	8546	610	72.14	Actinobacteria	Streptosporangiales	Thermomonosporaceae	Actinomadura	11631	12	66.72
2866640805	2866640805.Ga0437513_232	1	1		2	Yes	PUBLIC	Actinomadura bangladeshensis DSM 45347	Terrestrial	0	8697534	8546	610	72.14	Actinobacteria	Streptosporangiales	Thermomonosporaceae	Actinomadura	8292	7	66.53
2866649352	2866649352.Ga0437514_366	1	1	1	3	Yes	PUBLIC	Actinomadura sp. KC216	Terrestrial	0	9063532	9018	667	71.34	Actinobacteria	Streptosporangiales	Thermomonosporaceae	Actinomadura	39918	34	66.87
2866673921	2866673921.Ga0437517_111	1		1	2	Yes	PUBLIC	Kribbella albertanoniae JCM 30547	Engineered	#N/A	9727339	9342	593	67.43	Actinobacteria	Propionibacteriales	Nocardioidaceae	Kribbella	203280	183	65.3
2866683264	2866683264.Ga0437518_197		1	1	2	Yes	PUBLIC	Actinomadura sp. 7K534	Terrestrial	0	8085395	7803	565	72.11	Actinobacteria	Streptosporangiales	Thermomonosporaceae	Actinomadura	51523	53	66.97
2866711008	2866711008.Ga0437522_233	1	1		2	Yes	PUBLIC	Micromonospora sp. 15K316	Terrestrial	0	6957401	6666	455	72.4	Actinobacteria	Micromonosporales	Micromonosporaceae	Micromonospora	41639	38	68.1
2866755920	2866755920.Ga0437528_033		1	1	2	Yes	PUBLIC	Micromonospora sp. KC606	Terrestrial	0	6658798	6510	429	71.71	Actinobacteria	Micromonosporales	Micromonosporaceae	Micromonospora	80929	75	67.67
2867641066	2867641066.Ga0436977_348		1	1	2	Yes	PUBLIC	Nocardiopsis sp. RV163	Host-associated	Porifera	6110531	5559	348	72.45	Actinobacteria	Streptosporangiales	Nocardiopsaceae	Nocardiopsis	74728	61	68.21
2869033546	2869033546.Ga0347814_270	1	1		2	Yes	PUBLIC	Micromonospora sp. 4G51	Terrestrial	Soil	7881248	7834	541	72.02	Actinobacteria	Micromonosporales	Micromonosporaceae	Micromonospora	5689	7	63.84
2869041381	2869041381.Ga0365643_078		1	1	2	Yes	PUBLIC	Micromonospora aurantiaca ATCC 27029	Terrestrial	0	7535519	7063	170	72.58	Actinobacteria	Micromonosporales	Micromonosporaceae	Micromonospora	47996	36	67.82
642555124	642555124.NC_010408	1		1	2	Yes	PUBLIC	Clavibacter michiganensis sepedonicus ATCC 33113	Host-associated	Plants	3403786	3168	3	72.38	Actinobacteria	Micrococcales	Microbacteriaceae	Clavibacter	94791	112	68.84
643886002	643886002.NZ_ACHJ01000147	1	1		2	Yes	PUBLIC	Corynebacterium lipophiloflavum DSM 44291	Host-associated	Human	2293743	2427	178	64.84	Actinobacteria	Mycobacteriales	Corynebacteriaceae	Corynebacterium	6172	7	57.4
2767802086	2767802086.Ga0163575_1031		1	1	2	Yes	PUBLIC	Streptomyces sp. NRRL B-24720	Unknown	Unknown	9399583	8552	91	69.64	Actinobacteria	Streptomycetales	Streptomycetaceae	Streptomyces	89883	72	66.56
2675903132	2675903132.Ga0104468_123	1	1		2	Yes	GEBA	Lentzea jiangxiensis CGMCC 4.6609	Terrestrial	Soil	8591279	8157	61	70.24	Actinobacteria	Pseudonocardiales	Pseudonocardiaceae	Lentzea	106016	80	65.62
2770939579	2770939579.Ga0244608_116		1	1	2	Yes	GEBA	Actinokineospora mzabensis CECT 8578	Terrestrial	Soil	7546603	6653	26	72.78	Actinobacteria	Pseudonocardiales	Pseudonocardiaceae	Actinokineospora	172215	160	71.21
2518285561	2518285561.C549DRAFT_scaffold00031.31	1	1	1	3	Yes	PUBLIC	Salinispora pacifica CNR942	Aquatic	Marine-sediment	5473304	5086	52	69.11	Actinobacteria	Micromonosporales	Micromonosporaceae	Salinispora	40069	36	67.87
2524614807	2524614807.H303DRAFT_scaffold_18.19	1	1		2	Yes	PUBLIC	Salinispora pacifica CNS237	Aquatic	Marine-sediment	5243134	4865	67	69.49	Actinobacteria	Micromonosporales	Micromonosporaceae	Salinispora	37044	39	66.71
2687453737	2687453737.contig_139	1	1	1	3	Yes	PUBLIC	Frankia sp. BMG5.36	Host-associated	Plants-nodule	11203906	8330	280	71.26	Actinobacteria	Frankiales	Frankiaceae	Frankia	47060	36	69.51
2839664203	2839664203.Ga0335788_24		1	1	2	Yes	PUBLIC	Thermobifida halotolerans YIM 90462	Terrestrial	Soil-saline	5453353	5110	74	71.2	Actinobacteria	Streptosporangiales	Nocardiopsaceae	Thermobifida	40409	42	68.02
2865671049	2865671049.Ga0437056_20	1	1		2	Yes	PUBLIC	Streptomyces sp. CB03911	Terrestrial	0	9598671	8482	49	73.48	Actinobacteria	Streptomycetales	Streptomycetaceae	Streptomyces	99272	74	71.21
2862305427	2862305427.Ga0368207_42	1		1	2	Yes	PUBLIC	Streptomyces sp. CB02959 CB02959	Terrestrial	Soil	10358718	9566	81	71.84	Actinobacteria	Streptomycetales	Streptomycetaceae	Streptomyces	55547	58	67.52
2518285561	2518285561.C549DRAFT_scaffold00016.16	1		1	2	Yes	PUBLIC	Salinispora pacifica CNR942	Aquatic	Marine-sediment	5473304	5086	52	69.11	Actinobacteria	Micromonosporales	Micromonosporaceae	Salinispora	129298	126	68.14
2561511114	2561511114.T378DRAFT_scaffold00044.44	1		1	2	Yes	PUBLIC	Salinispora arenicola CNY694	Aquatic	Marine-sediment	5792452	5382	109	69.54	Actinobacteria	Micromonosporales	Micromonosporaceae	Salinispora	33143	40	67.59
2808606594	2808606594.Ga0316699_136	1	1	1	3	Yes	PUBLIC	Mycobacterium kubicae ACS1160	Host-associated	Human	5616194	5297	51	65.98	Actinobacteria	Mycobacteriales	Mycobacteriaceae	Mycobacterium	37840	21	30.43
2863412751	2863412751.Ga0436965_17	1		1	2	Yes	GEBA	Streptomyces sp. SFB5A	Engineered	Engineered	9225538	8609	32	72.09	Actinobacteria	Streptomycetales	Streptomycetaceae	Streptomyces	118974	106	69.83
2872898917	2872898917.Ga0438869_02		1	1	2	Yes	PUBLIC	Streptomyces sp. 3211	Terrestrial	0	8991292	8382	3	71.5	Actinobacteria	Streptomycetales	Streptomycetaceae	Streptomyces	518852	502	64.69
2554235028	2554235028.D453DRAFT_ANAW01000195_1.195	1	1		2	Yes	PUBLIC	Nocardiopsis synnemataformans DSM 44143	Host-associated	Human	7359694	6730	328	72.33	Actinobacteria	Streptosporangiales	Nocardiopsaceae	Nocardiopsis	18073	14	62.21
2627853927	2627853927.Ga0072930_1002	1	1	1	3	Yes	PUBLIC	Streptomyces sp. CT34	Terrestrial	Soil	8054745	7392	305	71.39	Actinobacteria	Streptomycetales	Streptomycetaceae	Streptomyces	69804	76	68.53
2636415489	2636415489.Ga0081126_1018		1	1	2	Yes	PUBLIC	Streptomyces sp. HNS054	Host-associated	Porifera	7452852	6800	117	72.37	Actinobacteria	Streptomycetales	Streptomycetaceae	Streptomyces	163017	133	68.93
2767802029	2767802029.Ga0163412_1088	1	1		2	Yes	PUBLIC	Streptomyces sp. NRRL B-24484	Aquatic	Marine	8835999	8206	128	73.82	Actinobacteria	Streptomycetales	Streptomycetaceae	Streptomyces	11785	14	71.16
2811995209	2811995209.Ga0316940_108	1	1		2	Yes	PUBLIC	Actinomyces naeslundii UMB0731	Host-associated	Human	3128110	2635	13	68.7	Actinobacteria	Actinomycetales	Actinomycetaceae	Actinomyces	12680	10	55.7
2816332593	2816332593.Ga0163571_1075	1	1		2	Yes	PUBLIC	Streptomyces rimosus rimosus NRRL WC-3929	Unknown	Unknown	9711018	8614	107	71.86	Actinobacteria	Streptomycetales	Streptomycetaceae	Streptomyces	17302	17	68.19
2835077007	2835077007.Ga0365552_101	1	1		2	Yes	PUBLIC	Glycomyces dulcitolivorans SJ-25	Host-associated	Plants	5685225	5443	331	70.65	Actinobacteria	Glycomycetales	Glycomycetaceae	Glycomyces	10466	8	72.05
2865480151	2865480151.Ga0437345_038	1	1		2	Yes	PUBLIC	Actinomyces oris F28B1	Host-associated	Human	3278855	2869	103	68.07	Actinobacteria	Actinomycetales	Actinomycetaceae	Actinomyces	12252	13	55.98
2866360957	2866360957.Ga0437452_48		1	1	2	Yes	PUBLIC	Sphaerisporangium sp. LHW63015	Host-associated	Porifera	9809379	9397	77	70.85	Actinobacteria	Streptosporangiales	Streptosporangiaceae	Sphaerisporangium	14067	10	63.26
650716009	650716009.NC_015561	1	1	1	3	Yes	PUBLIC	Hoyosella subflava DQS3-9A1	Terrestrial	Soil-contaminated	4863490	4759	3	62.24	Actinobacteria	Mycobacteriales	Mycobacteriaceae	Hoyosella	106784	121	61.86
2791355237	2791355237.Ga0303421_119	1		1	2	Yes	PUBLIC	Bifidobacterium margollesii 61	Host-associated	Animal	2789387	2384	80	61.91	Actinobacteria	Bifidobacteriales	Bifidobacteriaceae	Bifidobacterium	65952	65	60.27
2634166429	2634166429.Ga0082242_138		1	1	2	Yes	PUBLIC	Actinobacteria bacterium OV320	Host-associated	Plants	10138599	9183	38	71.06	Actinobacteria	unclassified	unclassified	unclassified	92646	64	69.22
2643221678	2643221678.Ga0102122_115	1	1	1	3	Yes	PUBLIC	Streptomyces sp. Root1310	Host-associated	Plants-root	9540101	8480	35	71.51	Actinobacteria	Streptomycetales	Streptomycetaceae	Streptomyces	68083	63	69.9
2772190741	2772190741.Ga0163376_1042	1		1	2	Yes	PUBLIC	Dactylosporangium aurantiacum NRRL B-8018	Terrestrial	Soil	11412799	10339	137	73.22	Actinobacteria	Micromonosporales	Micromonosporaceae	Dactylosporangium	76832	65	74.16
2802429318	2802429318.Ga0162392_1040	1	1		2	Yes	PUBLIC	Streptomyces aureus NRRL B-1941	Unknown	Unknown	9904839	8707	71	71.56	Actinobacteria	Streptomycetales	Streptomycetaceae	Streptomyces	27625	31	66.3
2855689977	2855689977.Ga0339104_091	1		1	2	Yes	PUBLIC	Micromonospora sp. CB01531	Terrestrial	Soil	9244015	8675	148	71.5	Actinobacteria	Micromonosporales	Micromonosporaceae	Micromonospora	57730	61	69.64
2866673921	2866673921.Ga0437517_011	1	1	1	3	Yes	PUBLIC	Kribbella albertanoniae JCM 30547	Engineered	#N/A	9727339	9342	593	67.43	Actinobacteria	Propionibacteriales	Nocardioidaceae	Kribbella	81426	85	63.57
2866772972	2866772972.Ga0437530_207	1		1	2	Yes	PUBLIC	Nonomuraea diastatica KC712	Terrestrial	0	10861993	10932	488	70.35	Actinobacteria	Streptosporangiales	Streptosporangiaceae	Nonomuraea	8920	8	69.89
2866841126	2866841126.Ga0437538_033	1	1		2	Yes	PUBLIC	Actinomadura darangshiensis DSM 45941	Terrestrial	0	9886063	9772	658	71.68	Actinobacteria	Streptosporangiales	Thermomonosporaceae	Actinomadura	67942	63	66.14
2521172626	2521172626.H294DRAFT_scaffold00042.42	1	1	1	3	Yes	PUBLIC	Streptomyces sp. 303MFCol5.2	Host-associated	Plants	9550898	8480	77	71.41	Actinobacteria	Streptomycetales	Streptomycetaceae	Streptomyces	66559	52	71.46
2775507093	2775507093.Ga0127033_1108	1	1		2	Yes	PUBLIC	Streptomyces cellostaticus DSM 40189	Terrestrial	Soil	9772887	8790	176	70.98	Actinobacteria	Streptomycetales	Streptomycetaceae	Streptomyces	22286	24	67.59
2700989322	2700989322.Ga0109287_100047	1	1	1	3	Yes	PUBLIC	Mycobacterium tuberculosis 401416	Host-associated	Human	8703734	8268	381	71.94	Actinobacteria	Mycobacteriales	Mycobacteriaceae	Mycobacterium	57236	60	72.03
2724679737	2724679737.Ga0183004_1182	1	1		2	Yes	PUBLIC	Williamsia sp. 1135	Terrestrial	Soil	5976822	5779	97	64.72	Actinobacteria	Mycobacteriales	Nocardiaceae	Williamsia	28387	33	63.91
2866360957	2866360957.Ga0437452_55	1	1		2	Yes	PUBLIC	Sphaerisporangium sp. LHW63015	Host-associated	Porifera	9809379	9397	77	70.85	Actinobacteria	Streptosporangiales	Streptosporangiaceae	Sphaerisporangium	6869	10	61.9
2866807700	2866807700.Ga0437534_041	1	1		2	Yes	PUBLIC	Actinomadura sp. KC06	Terrestrial	0	9380427	9032	421	71.26	Actinobacteria	Streptosporangiales	Thermomonosporaceae	Actinomadura	23015	18	64.95
2654587993	2654587993.Ga0111357_13	1	1	1	3	Yes	PUBLIC	Pseudonocardia sp. EC080625-04	Host-associated	Invertebrates	6554452	6219	3	73.54	Actinobacteria	Pseudonocardiales	Pseudonocardiaceae	Pseudonocardia	121382	113	70.73
2706794555	2706794555.Ga0123943_1054	1		1	2	Yes	PUBLIC	Streptacidiphilus carbonis NBRC 100919	Engineered	Solid waste	8457280	7697	139	71.47	Actinobacteria	Streptomycetales	Streptomycetaceae	Streptacidiphilus	48322	53	70.91
2518645622	2518645622.F610DRAFT_scaffold00018.18		1	1	2	Yes	PUBLIC	Streptomyces sp. LaPpAH-199	Host-associated	Invertebrates	8044205	6972	41	72.61	Actinobacteria	Streptomycetales	Streptomycetaceae	Streptomyces	32780	36	69.21
2554235028	2554235028.D453DRAFT_ANAW01000293_1.293	1	1		2	Yes	PUBLIC	Nocardiopsis synnemataformans DSM 44143	Host-associated	Human	7359694	6730	328	72.33	Actinobacteria	Streptosporangiales	Nocardiopsaceae	Nocardiopsis	35092	34	67.98
2615840540	2615840540.Ga0070138_110	1	1	1	3	Yes	PUBLIC	Streptomyces sp. OK210	Host-associated	Plants	8088436	7222	34	69.68	Actinobacteria	Streptomycetales	Streptomycetaceae	Streptomyces	291345	289	65.83
2639762519	2639762519.Ga0074710_12	1	1	1	3	Yes	GEBA	Arthrobacter woluwensis DSM 10495	Host-associated	Human	3859681	3669	9	68.11	Actinobacteria	Micrococcales	Micrococcaceae	Arthrobacter	82744	83	63.66
2671180344	2671180344.Ga0123947_1027	1	1		2	Yes	PUBLIC	Streptacidiphilus anmyonensis NBRC 103185	Terrestrial	Soil	9386419	8643	153	72.21	Actinobacteria	Streptomycetales	Streptomycetaceae	Streptacidiphilus	97126	102	69.7
2731957570	2731957570.Ga0128520_113	1	1	1	3	Yes	PUBLIC	Arthrobacter woluwensis NBRC 107840	Host-associated	Mammals	3624205	3345	33	68.47	Actinobacteria	Micrococcales	Micrococcaceae	Arthrobacter	72986	74	63.69
2765235932	2765235932.Ga0228382_123		1	1	2	Yes	PUBLIC	Rhodococcus sp. 14-2483-1-2	Host-associated	Plants	5862728	5564	24	64.56	Actinobacteria	Mycobacteriales	Nocardiaceae	Rhodococcus	459466	409	62.02
2765235934	2765235934.Ga0228381_108	1	1		2	Yes	PUBLIC	Rhodococcus sp. 14-2496-1d	Host-associated	Plants	5913810	5776	49	64.8	Actinobacteria	Mycobacteriales	Nocardiaceae	Rhodococcus	128568	125	64.38
2834163408	2834163408.Ga0347817_094	1	1	1	3	Yes	PUBLIC	Auritidibacter sp. NML120779	Host-associated	Human	2498540	2477	172	59.42	Actinobacteria	Micrococcales	Micrococcaceae	Auritidibacter	24607	24	60.64
2834163408	2834163408.Ga0347817_114	1	1		2	Yes	PUBLIC	Auritidibacter sp. NML120779	Host-associated	Human	2498540	2477	172	59.42	Actinobacteria	Micrococcales	Micrococcaceae	Auritidibacter	16961	20	57.18
2834841514	2834841514.Ga0338917_08		1	1	2	Yes	PUBLIC	Propionibacterium sp. OF05-25	Host-associated	Human	2532082	2497	10	60.1	Actinobacteria	Propionibacteriales	Propionibacteriaceae	Propionibacterium	86764	106	59.36
2865983822	2865983822.Ga0437093_08	1		1	2	Yes	PUBLIC	Bifidobacterium xylocopae XV2	Host-associated	INvertebrates	1848461	1621	98	62.84	Actinobacteria	Bifidobacteriales	Bifidobacteriaceae	Bifidobacterium	35849	34	51.81
2866225337	2866225337.Ga0437109_06	1	1	1	3	Yes	PUBLIC	Rhodococcus sp. KBW08	Host-associated	Invertebrates	6952273	6659	87	62.38	Actinobacteria	Mycobacteriales	Nocardiaceae	Rhodococcus	86638	99	61.54
2856873457	2856873457.Ga0366616_211	1	1		2	Yes	PUBLIC	Actinomadura sp. NEAU-Ht49	Terrestrial	0	9356375	8957	280	72.15	Actinobacteria	Streptosporangiales	Thermomonosporaceae	Actinomadura	82227	84	69.96
2808606402	2808606402.Ga0311319_111	1		1	2	Yes	PUBLIC	Streptomyces sp. T12	Terrestrial	Soil	7803850	7122	38	72.03	Actinobacteria	Streptomycetales	Streptomycetaceae	Streptomyces	394866	352	67.96
2515154129	2515154129.B117DRAFT_scaffold_13.14	1		1	2	Yes	PUBLIC	Salinispora pacifica CNS103	Host-associated	Plants	5584369	5243	122	69.85	Actinobacteria	Micromonosporales	Micromonosporaceae	Salinispora	113922	104	68.26
2518645626	2518645626.C587DRAFT_scaffold00026.26	1		1	2	Yes	PUBLIC	Salinispora pacifica CNY330	Aquatic	Marine-sediment	5498479	5176	138	69.95	Actinobacteria	Micromonosporales	Micromonosporaceae	Salinispora	69700	60	69.96
2582580973	2582580973.AZQZ01000056	1		1	2	Yes	PUBLIC	Clavibacter michiganensis LMG 26808	Host-associated	Plants	3420753	3197	70	72.02	Actinobacteria	Micrococcales	Microbacteriaceae	Clavibacter	64854	61	66.22
2767802124	2767802124.Ga0163456_1055	1	1		2	Yes	PUBLIC	Streptomyces sp. NRRL S-241	Terrestrial	Soil	8739644	8037	134	72.08	Actinobacteria	Streptomycetales	Streptomycetaceae	Streptomyces	41788	45	72.02
2868057807	2868057807.Ga0437547_029	1	1	1	3	Yes	PUBLIC	Arthrobacter sp. JH1-1	Terrestrial	0	5571086	5570	108	63.63	Actinobacteria	Micrococcales	Micrococcaceae	Arthrobacter	75220	79	62.06
2524614544	2524614544.K306DRAFT_scaffold00011.11	1	1	1	3	Yes	PUBLIC	Streptomyces sp. KhCrAH-337	Host-associated	Invertebrates	8219717	7495	79	71.83	Actinobacteria	Streptomycetales	Streptomycetaceae	Streptomyces	273963	249	70.6
2545824776	2545824776.AOPZ01000063		1	1	2	Yes	PUBLIC	Streptomyces aurantiacus JA 4570	Terrestrial	Soil	8762126	7750	568	71.97	Actinobacteria	Streptomycetales	Streptomycetaceae	Streptomyces	53617	52	70.08
2551306679	2551306679.D474DRAFT_ANBF01000204_1.204	1	1		2	Yes	PUBLIC	Nocardiopsis salina YIM 90010	Terrestrial	Soil-saline	5808301	5479	272	70.38	Actinobacteria	Streptosporangiales	Nocardiopsaceae	Nocardiopsis	11100	11	66.7
2576861707	2576861707.AZHI01000107		1	1	2	Yes	PUBLIC	Rhodococcus rhodochrous ATCC 21198	Unknown	0	6472163	6035	160	70.24	Actinobacteria	Mycobacteriales	Nocardiaceae	Rhodococcus	109030	87	67.46
2596583522	2596583522.LV78DRAFT_scaffold00041.41	1	1		2	Yes	GEBA	Actinosynnema pretiosum DSM 44132	Unknown	0	9353349	8057	44	73.36	Actinobacteria	Pseudonocardiales	Pseudonocardiaceae	Actinosynnema	9793	13	69.04
2634166484	2634166484.Ga0077416_1203		1	1	2	Yes	PUBLIC	Streptomyces odonnellii NRRL B-24891	Terrestrial	Soil-forest	8280224	7477	648	70.39	Actinobacteria	Streptomycetales	Streptomycetaceae	Streptomyces	17219	17	66.97
2667527450	2667527450.Ga0079916_133	1		1	2	Yes	GEBA	Streptomyces yunnanensis CGMCC 4.3555	Terrestrial	Soil	9356146	8522	94	71.36	Actinobacteria	Streptomycetales	Streptomycetaceae	Streptomyces	60033	62	68.85
2675903049	2675903049.Ga0104434_115	1	1	1	3	Yes	GEBA	Prauserella marina CGMCC 4.5506	Aquatic	Marine-sediment	6980949	6623	22	67.6	Actinobacteria	Pseudonocardiales	Pseudonocardiaceae	Prauserella	134590	168	67.95
2718217924	2718217924.Ga0174985_12	1	1	1	3	Yes	PUBLIC	Pseudonocardia sp. HH130630-07	Host-associated	Invertebrates	6680451	6304	3	73.73	Actinobacteria	Pseudonocardiales	Pseudonocardiaceae	Pseudonocardia	118685	121	70.72
2718218326	2718218326.Ga0176047_11	1	1	1	3	Yes	PUBLIC	Rhodococcus sp. WB1	Terrestrial	Soil-contaminated	6148559	5629	2	70.5	Actinobacteria	Mycobacteriales	Nocardiaceae	Rhodococcus	224533	204	67.25
2765236010	2765236010.Ga0163508_1050	1		1	2	Yes	PUBLIC	Streptomyces bicolor NRRL B-5348	Terrestrial	Soil	9452149	8560	102	70.53	Actinobacteria	Streptomycetales	Streptomycetaceae	Streptomyces	46478	55	70.37
2767802012	2767802012.Ga0163350_1056		1	1	2	Yes	PUBLIC	Streptomyces graminis NRRL B-1570	Host-associated	Plants	7773170	6668	95	72.73	Actinobacteria	Streptomycetales	Streptomycetaceae	Streptomyces	26629	20	71.79
2767802047	2767802047.Ga0163516_1054	1	1	1	3	Yes	PUBLIC	Streptomyces sp. NRRL S-1868	Engineered	Food production	8713362	7306	178	73.29	Actinobacteria	Streptomycetales	Streptomycetaceae	Streptomyces	90640	110	71.13
2767802050	2767802050.Ga0166977_1014	1		1	2	Yes	PUBLIC	Streptomyces sp. LUP30	Host-associated	Plants-root-surf	9175601	8208	119	71.64	Actinobacteria	Streptomycetales	Streptomycetaceae	Streptomyces	151597	140	69.27
2770939488	2770939488.Ga0244510_112	1	1	1	3	Yes	GEBA	Prauserella marina DSM 45268	Aquatic	Marine-sediment	6969175	6611	23	67.61	Actinobacteria	Pseudonocardiales	Pseudonocardiaceae	Prauserella	134590	168	67.96
2773857924	2773857924.Ga0248423_1085	1		1	2	Yes	PUBLIC	Frankia sp. CgIS1	Host-associated	Plants-nodule	5256821	4835	134	70.04	Actinobacteria	Frankiales	Frankiaceae	Frankia	19458	16	69.45
2791355409	2791355409.Ga0308760_1002		1	1	2	Yes	PUBLIC	Streptomyces gilvigriseus MUSC 26	Terrestrial	0	5206532	4715	191	73.04	Actinobacteria	Streptomycetales	Streptomycetaceae	Streptomyces	313105	271	70.57
2795386135	2795386135.Ga0307687_118	1	1	1	3	Yes	PUBLIC	Streptomyces sp. BK438	Host-associated	Plants	7757059	6959	39	71.73	Actinobacteria	Streptomycetales	Streptomycetaceae	Streptomyces	141310	132	67.98
2802429274	2802429274.Ga0163507_1042	1		1	2	Yes	PUBLIC	Streptomyces bicolor NRRL B-3897	Terrestrial	Soil	9583017	8722	129	70.5	Actinobacteria	Streptomycetales	Streptomycetaceae	Streptomyces	46915	55	70.28
2856882415	2856882415.Ga0338101_12	1	1	1	3	Yes	PUBLIC	Pseudonocardia sp. Ae406_Ps2	Host-associated	Invertebrates	6502255	6251	27	73.68	Actinobacteria	Pseudonocardiales	Pseudonocardiaceae	Pseudonocardia	149563	186	69.72
2856954254	2856954254.Ga0339155_06	1	1	1	3	Yes	PUBLIC	Pseudonocardia sp. Ae505_Ps2	Host-associated	Invertebrates	6389892	6149	13	73.64	Actinobacteria	Pseudonocardiales	Pseudonocardiaceae	Pseudonocardia	152586	191	68.61
2856960404	2856960404.Ga0336872_12		1	1	2	Yes	PUBLIC	Pseudonocardia sp. Ae706_Ps2	Host-associated	Invertebrates	6762097	6453	21	73.44	Actinobacteria	Pseudonocardiales	Pseudonocardiaceae	Pseudonocardia	270416	291	68.42
2856973192	2856973192.Ga0338099_12		1	1	2	Yes	PUBLIC	Pseudonocardia sp. Ae331_Ps2	Host-associated	Invertebrates	6433125	6146	23	73.73	Actinobacteria	Pseudonocardiales	Pseudonocardiaceae	Pseudonocardia	192665	210	68.73
2859970369	2859970369.Ga0336874_23	1	1	1	3	Yes	PUBLIC	Pseudonocardia sp. Ae717_Ps2	Host-associated	Invertebrates	7431781	7237	26	73.19	Actinobacteria	Pseudonocardiales	Pseudonocardiaceae	Pseudonocardia	158956	155	70.18
2862256214	2862256214.Ga0366552_414	1	1	1	3	Yes	PUBLIC	Streptomyces sp. NEAU-D10	Terrestrial	Soil	9477917	9080	486	70.47	Actinobacteria	Streptomycetales	Streptomycetaceae	Streptomyces	58208	73	67.13
2862305427	2862305427.Ga0368207_17	1		1	2	Yes	PUBLIC	Streptomyces sp. CB02959 CB02959	Terrestrial	Soil	10358718	9566	81	71.84	Actinobacteria	Streptomycetales	Streptomycetaceae	Streptomyces	169788	178	68.86
2865841310	2865841310.Ga0437068_02	1		1	2	Yes	PUBLIC	Streptomyces subrutilus 10-1-1	Terrestrial	0	8093975	7494	6	72.11	Actinobacteria	Streptomycetales	Streptomycetaceae	Streptomyces	82840	91	69.34
2866370355	2866370355.Ga0437453_34		1	1	2	Yes	PUBLIC	Streptomyces sp. YIM 130001	Host-associated	Microbial	8039857	7214	59	70.75	Actinobacteria	Streptomycetales	Streptomycetaceae	Streptomyces	45862	46	68.06
2872922060	2872922060.Ga0438817_03	1		1	2	Yes	PUBLIC	Streptomyces leeuwenhoekii DSM 42122	Terrestrial	Soil	8122491	7206	3	72.68	Actinobacteria	Streptomycetales	Streptomycetaceae	Streptomyces	132226	157	69.67
648276750	648276750.NZ_AEDI01000026	1		1	2	Yes	PUBLIC	Streptomyces violaceusniger Tu 4113	Terrestrial	Soil	10988130	9557	239	70.91	Actinobacteria	Streptomycetales	Streptomycetaceae	Streptomyces	112792	124	69.44
2814123416	2814123416.Ga0146445_129	1	1	1	3	Yes	PUBLIC	Corynebacterium striatum 1327_CAUR	Host-associated	Human	2903125	2817	74	59.22	Actinobacteria	Mycobacteriales	Corynebacteriaceae	Corynebacterium	30944	32	51.73
2857776322	2857776322.Ga0365502_05		1	1	2	Yes	PUBLIC	Embleya scabrispora NF3	Host-associated	Plants	10958352	9895	8	71.61	Actinobacteria	Streptomycetales	Streptomycetaceae	Embleya	357556	347	70.09
2517572146	2517572146.C501DRAFT_scaffold00049.49	1	1		2	Yes	PUBLIC	Acaricomes phytoseiuli DSM 14247	Host-associated	Invertebrates	2419519	2387	64	62.28	Actinobacteria	Micrococcales	Micrococcaceae	Acaricomes	5360	6	52.31
2597489911	2597489911.Ga0046294_gi557381269.2	1		1	2	Yes	PUBLIC	Streptomyces sp. GBA 94-10	Host-associated	Invertebrates	7224475	6272	2	72.99	Actinobacteria	Streptomycetales	Streptomycetaceae	Streptomyces	198437	186	69.85
2600255373	2600255373.Ga0063696_131	1		1	2	Yes	PUBLIC	Brevibacterium sp. 239c	Engineered	Food production	4394836	4130	87	62.07	Actinobacteria	Micrococcales	Brevibacteriaceae	Brevibacterium	28832	30	58.17
2600255378	2600255378.Ga0063694_1038	1		1	2	Yes	PUBLIC	Brevibacterium linens ATCC 9172	Engineered	Food production	4037527	3731	192	64.71	Actinobacteria	Micrococcales	Brevibacteriaceae	Brevibacterium	23970	24	64.17
2636416111	2636416111.Ga0097774_1104	1	1	1	3	Yes	PUBLIC	Cryobacterium roopkundense RuG17	Terrestrial	Soil	4356826	4304	226	65.29	Actinobacteria	Micrococcales	Microbacteriaceae	Cryobacterium	14978	17	60.44
2663762753	2663762753.Ga0079893_128	1	1	1	3	Yes	GEBA	Cryobacterium flavum CGMCC 1.11215	Aquatic	Freshwater	4040838	3947	42	64.67	Actinobacteria	Micrococcales	Microbacteriaceae	Cryobacterium	12925	17	60.22
2667527392	2667527392.Ga0079906_109	1	1	1	3	Yes	GEBA	Herbiconiux ginsengi CGMCC 4.3491	Host-associated	Plants-endo	4853715	4633	12	68.43	Actinobacteria	Micrococcales	Microbacteriaceae	Herbiconiux	67558	72	66.45
2765236015	2765236015.Ga0161525_1190	1	1		2	Yes	PUBLIC	Streptomyces sp. XY413	Terrestrial	Soil	8524008	7816	157	72.28	Actinobacteria	Streptomycetales	Streptomycetaceae	Streptomyces	20199	20	68.75
2767802039	2767802039.Ga0161527_1170		1	1	2	Yes	PUBLIC	Streptomyces sp. H036	Terrestrial	Soil	8596697	7883	145	72.34	Actinobacteria	Streptomycetales	Streptomycetaceae	Streptomyces	31093	24	69.14
2767802080	2767802080.Ga0162472_1105	1	1	1	3	Yes	PUBLIC	Streptomyces sp. NRRL B-1347	Unknown	0	10184004	8967	243	72.39	Actinobacteria	Streptomycetales	Streptomycetaceae	Streptomyces	26622	28	67.03
2814123415	2814123415.Ga0146443_130	1		1	2	Yes	PUBLIC	Corynebacterium striatum 1329_CAUR	Host-associated	Human	2896226	2803	75	59.22	Actinobacteria	Mycobacteriales	Corynebacteriaceae	Corynebacterium	25690	27	53.78
2848282931	2848282931.Ga0343976_011	1		1	2	Yes	PUBLIC	Paenarthrobacter nicotinovorans Hce-1	Engineered	#N/A	4812174	4647	101	62.54	Actinobacteria	Micrococcales	Micrococcaceae	Paenarthrobacter	131375	138	60.04
2862836763	2862836763.Ga0347309_108	1	1		2	Yes	PUBLIC	Mycobacterium grossiae SCH	Host-associated	Human	6145628	6166	184	70.03	Actinobacteria	Mycobacteriales	Mycobacteriaceae	Mycobacterium	14192	16	57.89
2865625429	2865625429.Ga0437032_48	1		1	2	Yes	PUBLIC	Corynebacterium sp. HMSC22B11	Host-associated	Human	2305457	2076	65	64.88	Actinobacteria	Mycobacteriales	Corynebacteriaceae	Corynebacterium	10521	10	47.73
2513237108	2513237108.YW3DRAFT_scaffold_19.20	1		1	2	Yes	PUBLIC	Streptomyces sp. MnatMP-M77	Host-associated	Invertebrates	8648704	7400	52	72.23	Actinobacteria	Streptomycetales	Streptomycetaceae	Streptomyces	124198	104	69.74
2515154097	2515154097.B070DRAFT_scaffold_18.19	1		1	2	Yes	PUBLIC	Streptomyces sp. LaPpAH-165	Host-associated	Invertebrates	7564905	6779	35	71.9	Actinobacteria	Streptomycetales	Streptomycetaceae	Streptomyces	107521	115	67.88
2765236007	2765236007.Ga0161554_1260		1	1	2	Yes	PUBLIC	Streptomyces decoyicus NRRL 2666	Terrestrial	Soil	8549731	7722	215	70.97	Actinobacteria	Streptomycetales	Streptomycetaceae	Streptomyces	48792	45	69.01
2513237290	2513237290.NZ_AJJH01000091		1	1	2	Yes	PUBLIC	Rhodococcus imtechensis RKJ300	Terrestrial	Soil-contaminated	8231340	7733	178	67.22	Actinobacteria	Mycobacteriales	Nocardiaceae	Rhodococcus	76589	77	64.96
2599185195	2599185195.Ga0056095_scaffold00043.43	1	1		2	Yes	GEBA	Geodermatophilus amargosae DSM 46136	Terrestrial	Soil-sand	5869713	5730	69	74.24	Actinobacteria	Geodermatophilales	Geodermatophilaceae	Geodermatophilus	20744	20	68.16
2634166276	2634166276.Ga0074718_11	1	1	1	3	Yes	GEBA	Arthrobacter crystallopoietes DSM 20117	Terrestrial	Soil	5198474	4900	3	64.36	Actinobacteria	Micrococcales	Micrococcaceae	Arthrobacter	194056	201	62.99
2643221705	2643221705.Ga0102462_131	1	1	1	3	Yes	PUBLIC	Arthrobacter sp. Soil736	Terrestrial	Soil	5884613	5676	72	65.46	Actinobacteria	Micrococcales	Micrococcaceae	Arthrobacter	39957	33	66.06
2713896981	2713896981.Ga0125415_130		1	1	2	Yes	PUBLIC	Kocuria varians G6	Engineered	Food Production	2882365	2609	73	70.53	Actinobacteria	Micrococcales	Micrococcaceae	Kocuria	36546	41	69.17
2724679287	2724679287.Ga0126512_142	1	1		2	Yes	PUBLIC	Mycolicibacterium thermoresistibile	Unknown	0	4877306	4687	63	69.03	Actinobacteria	Mycobacteriales	Mycobacteriaceae	Mycolicibacterium	100767	110	68.65
2765236032	2765236032.Ga0163441_1131	1	1		2	Yes	PUBLIC	Streptomyces sp. NRRL WC-3742	Terrestrial	Soil	8712763	7913	166	72.81	Actinobacteria	Streptomycetales	Streptomycetaceae	Streptomyces	8227	6	71.35
2767802029	2767802029.Ga0163412_1081	1	1	1	3	Yes	PUBLIC	Streptomyces sp. NRRL B-24484	Aquatic	Marine	8835999	8206	128	73.82	Actinobacteria	Streptomycetales	Streptomycetaceae	Streptomyces	17210	16	70.3
2847975812	2847975812.Ga0325234_03	1	1		2	Yes	PUBLIC	Rhodococcus erythropolis R138	Terrestrial	Soil	6806506	6474	3	62.3	Actinobacteria	Mycobacteriales	Nocardiaceae	Rhodococcus	477915	481	60.38
2856823606	2856823606.Ga0399446_02	1		1	2	Yes	PUBLIC	Pseudonocardia autotrophica NBRC 12743	Engineered	Lab enrichment	7535285	7206	2	72.83	Actinobacteria	Pseudonocardiales	Pseudonocardiaceae	Pseudonocardia	289155	295	70.22
2856837300	2856837300.Ga0335878_037	1		1	2	Yes	PUBLIC	Pseudonocardia autotrophica DSM 535	Engineered	Lab synthesis	7351656	7057	117	72.95	Actinobacteria	Pseudonocardiales	Pseudonocardiaceae	Pseudonocardia	65872	69	70.43
2862215599	2862215599.Ga0365529_074	1	1		2	Yes	PUBLIC	Streptomyces shenzhenensis 193	Host-associated	Plants	10126223	9359	137	71.42	Actinobacteria	Streptomycetales	Streptomycetaceae	Streptomyces	87165	80	69.62
639633005	639633005.NC_008712		1	1	2	Yes	PUBLIC	Paenarthrobacter aurescens TC1	Aquatic	Marine-vent	5226648	4793	3	62.43	Actinobacteria	Micrococcales	Micrococcaceae	Paenarthrobacter	328237	297	64.64
2856574078	2856574078.Ga0259173_01	1		1	2	Yes	PUBLIC	Mycobacterium chimaera FLAC0070	Unknown	#N/A	5751541	5475	3	67.87	Actinobacteria	Mycobacteriales	Mycobacteriaceae	Mycobacterium	247522	203	65.08
2872603604	2872603604.Ga0309642_02	1		1	2	Yes	PUBLIC	Mycobacterium avium hominissuis TH135	Host-associated	Human	5145928	4839	2	69.22	Actinobacteria	Mycobacteriales	Mycobacteriaceae	Mycobacterium	194711	158	66.47
2513237290	2513237290.NZ_AJJH01000045		1	1	2	Yes	PUBLIC	Rhodococcus imtechensis RKJ300	Terrestrial	Soil-contaminated	8231340	7733	178	67.22	Actinobacteria	Mycobacteriales	Nocardiaceae	Rhodococcus	31699	36	67.45
2515154193	2515154193.B109DRAFT_scaffold_18.19	1		1	2	Yes	PUBLIC	Salinispora arenicola CNH941	Aquatic	Marine	5761497	5340	73	69.44	Actinobacteria	Micromonosporales	Micromonosporaceae	Salinispora	110645	104	67.17
2516143114	2516143114.B086DRAFT_scaffold_19.20	1		1	2	Yes	PUBLIC	Streptomyces sp. PsTaAH-124	Host-associated	Invertebrates	8808859	7683	53	72.96	Actinobacteria	Streptomycetales	Streptomycetaceae	Streptomyces	189228	145	73.8
2524614736	2524614736.scaffold28_size53211		1	1	2	Yes	PUBLIC	Rhodococcus rhodochrous ATCC 17895	Aquatic	Marine	6869887	6662	376	62.31	Actinobacteria	Mycobacteriales	Nocardiaceae	Rhodococcus	53228	52	60.17
2548877052	2548877052.W9YDRAFT_AJLQ01000135_1.135	1	1	1	3	Yes	PUBLIC	Rhodococcus sp. DK17	Terrestrial	Soil-contaminated	9107362	8704	135	67.15	Actinobacteria	Mycobacteriales	Nocardiaceae	Rhodococcus	154995	146	64.48
2551306143	2551306143.Y19DRAFT_AKXV01000031_1.31	1		1	2	Yes	PUBLIC	Streptomyces sp. SS	Terrestrial	Soil	8118327	7406	87	72.41	Actinobacteria	Streptomycetales	Streptomycetaceae	Streptomyces	139778	111	73.2
2551306156	2551306156.NoneDRAFT_BAFS01000250_1.250	1		1	2	Yes	PUBLIC	Nocardia asiatica NBRC 100129	Host-associated	Human	8461316	8233	475	68.44	Actinobacteria	Mycobacteriales	Nocardiaceae	Nocardia	98280	95	62.71
2551306159	2551306159.NoneDRAFT_BAFU01000017_1.17	1		1	2	Yes	PUBLIC	Nocardia brevicatena NBRC 12119	Host-associated	Human	7005605	6904	243	66.98	Actinobacteria	Mycobacteriales	Nocardiaceae	Nocardia	109243	92	66.35
2551306159	2551306159.NoneDRAFT_BAFU01000222_1.222		1	1	2	Yes	PUBLIC	Nocardia brevicatena NBRC 12119	Host-associated	Human	7005605	6904	243	66.98	Actinobacteria	Mycobacteriales	Nocardiaceae	Nocardia	11237	7	64.46
2551306168	2551306168.NoneDRAFT_BAFR01000318_1.318	1	1		2	Yes	PUBLIC	Nocardia araoensis NBRC 100135	Host-associated	Human	7722536	7332	352	68.39	Actinobacteria	Mycobacteriales	Nocardiaceae	Nocardia	7565	8	62.96
2551306173	2551306173.NoneDRAFT_BAFW01000235_1.235	1	1		2	Yes	PUBLIC	Nocardia cerradoensis NBRC 101014	Terrestrial	Soil	7602329	7295	388	68.16	Actinobacteria	Mycobacteriales	Nocardiaceae	Nocardia	14902	2	70.27
2551306173	2551306173.NoneDRAFT_BAFW01000376_1.376		1	1	2	Yes	PUBLIC	Nocardia cerradoensis NBRC 101014	Terrestrial	Soil	7602329	7295	388	68.16	Actinobacteria	Mycobacteriales	Nocardiaceae	Nocardia	34630	36	68.97
2551306680	2551306680.D456DRAFT_ANAY01000040_1.40	1	1		2	Yes	PUBLIC	Nocardiopsis kunsanensis DSM 44524	Aquatic	Freshwater-saline	5312089	4729	97	69.6	Actinobacteria	Streptosporangiales	Nocardiopsaceae	Nocardiopsis	50568	43	68.63
2563366744	2563366744.RHODODRAFT_AGVW02000228_1.228		1	1	2	Yes	PUBLIC	Rhodococcus rhodochrous BKS6-46	Aquatic	Marine-sediment	6213641	5992	609	67.42	Actinobacteria	Mycobacteriales	Nocardiaceae	Rhodococcus	47094	29	71.74
2563367138	2563367138.BAWF01000019	1	1		2	Yes	PUBLIC	Rhodococcus wratislaviensis NBRC 100605	Terrestrial	Soil	10403277	9528	151	66.78	Actinobacteria	Mycobacteriales	Nocardiaceae	Rhodococcus	129036	116	65.07
2597490081	2597490081.Ga0040114_gi543466396.243	1		1	2	Yes	PUBLIC	Streptomyces sp. AW19M42	Host-associated	Invertebrates	7998025	7415	669	70.61	Actinobacteria	Streptomycetales	Streptomycetaceae	Streptomyces	25717	14	68.76
2609460172	2609460172.Ga0055090_16		1	1	2	Yes	PUBLIC	Rhodococcus opacus R7	Terrestrial	Soil-contaminated	10118052	9258	6	66.89	Actinobacteria	Mycobacteriales	Nocardiaceae	Rhodococcus	352342	342	66.14
2609460256	2609460256.Ga0060260_157	1	1		2	Yes	PUBLIC	Rhodococcus fascians A22b	Host-associated	Plants	5905165	5618	67	64.35	Actinobacteria	Mycobacteriales	Nocardiaceae	Rhodococcus	114839	109	61.66
2634166362	2634166362.Ga0074767_17		1	1	2	Yes	GEBA	Rhodococcus koreensis DSM 44498	Engineered	Wastewater	10311574	9531	9	67.38	Actinobacteria	Mycobacteriales	Nocardiaceae	Rhodococcus	113080	108	66.1
2651869698	2651869698.Ga0060315_101	1	1		2	Yes	PUBLIC	Rhodococcus fascians LMG 3625	Host-associated	Plants	5936761	5843	17	64.18	Actinobacteria	Mycobacteriales	Nocardiaceae	Rhodococcus	121831	116	61.71
2651869959	2651869959.LJHM01000100	1	1	1	3	Yes	PUBLIC	Mycobacterium chimaera MCIMRL4	Host-associated	Human	6020776	5406	150	67.74	Actinobacteria	Mycobacteriales	Mycobacteriaceae	Mycobacterium	62663	47	65.13
2654587993	2654587993.Ga0111357_12	1	1	1	3	Yes	PUBLIC	Pseudonocardia sp. EC080625-04	Host-associated	Invertebrates	6554452	6219	3	73.54	Actinobacteria	Pseudonocardiales	Pseudonocardiaceae	Pseudonocardia	297301	287	68.55
2675903059	2675903059.Ga0104436_128	1		1	2	Yes	GEBA	Asanoa hainanensis CGMCC 4.5593	Host-associated	Plants	8644972	8197	44	71.23	Actinobacteria	Micromonosporales	Micromonosporaceae	Asanoa	61693	51	69.5
2681812806	2681812806.Ga0105833_12	1	1		2	Yes	PUBLIC	Rhodococcus opacus ATCC 51882	Terrestrial	Soil	9868876	9288	3	66.84	Actinobacteria	Mycobacteriales	Nocardiaceae	Rhodococcus	1356931	1261	64.86
2681812981	2681812981.Ga0128720_119	1	1	1	3	Yes	PUBLIC	Nocardia jejuensis NBRC 103114	Terrestrial	Soil	8652662	7740	87	67.6	Actinobacteria	Mycobacteriales	Nocardiaceae	Nocardia	339244	275	62.84
2711768092	2711768092.Ga0124376_105	1	1		2	Yes	PUBLIC	Rhodococcus fascians NBRC 12155 = LMG 3623	Host-associated	Plants	5774792	5513	30	64.45	Actinobacteria	Mycobacteriales	Nocardiaceae	Rhodococcus	114313	109	61.66
2711768098	2711768098.Ga0124382_105	1	1		2	Yes	PUBLIC	Rhodococcus fascians 02-816c	Host-associated	Plants	6084136	5928	45	64.57	Actinobacteria	Mycobacteriales	Nocardiaceae	Rhodococcus	114318	109	61.66
2713897047	2713897047.Ga0125500_107	1	1		2	Yes	PUBLIC	Rhodococcus fascians A78	Host-associated	Plants	5999501	5782	41	64.42	Actinobacteria	Mycobacteriales	Nocardiaceae	Rhodococcus	23805	22	60.17
2713897048	2713897048.Ga0125501_121	1	1		2	Yes	PUBLIC	Rhodococcus fascians A76	Host-associated	Plants	6027849	5810	29	64.64	Actinobacteria	Mycobacteriales	Nocardiaceae	Rhodococcus	122706	115	61.72
2718218089	2718218089.Ga0175861_11	1	1	1	3	Yes	PUBLIC	Rhodococcus sp. YL-1	Terrestrial	Soil	7594958	7282	6	62.34	Actinobacteria	Mycobacteriales	Nocardiaceae	Rhodococcus	393079	455	61.99
2718218089	2718218089.Ga0175861_12	1	1	1	3	Yes	PUBLIC	Rhodococcus sp. YL-1	Terrestrial	Soil	7594958	7282	6	62.34	Actinobacteria	Mycobacteriales	Nocardiaceae	Rhodococcus	339489	364	61.16
2724679233	2724679233.Ga0126449_1116	1	1		2	Yes	PUBLIC	Streptomyces hygroscopicus hygroscopicus NBRC 16556	Terrestrial	Soil	10129877	8469	119	72.01	Actinobacteria	Streptomycetales	Streptomycetaceae	Streptomyces	5656	2	69.36
2731957592	2731957592.Ga0128544_129	1	1	1	3	Yes	PUBLIC	Rhodococcus erythropolis NBRC 15567	Terrestrial	Soil	6586857	6260	64	62.4	Actinobacteria	Mycobacteriales	Nocardiaceae	Rhodococcus	81755	80	61.01
2731957739	2731957739.Ga0128713_1065	1	1		2	Yes	PUBLIC	Nocardia nova NBRC 15556	Unknown	0	7844847	7305	191	67.86	Actinobacteria	Mycobacteriales	Nocardiaceae	Nocardia	62005	49	69.43
2731957747	2731957747.Ga0128722_1293	1	1		2	Yes	PUBLIC	Nocardia pseudovaccinii NBRC 100343	Terrestrial	Soil	9922202	9461	470	65.65	Actinobacteria	Mycobacteriales	Nocardiaceae	Nocardia	67351	68	62.78
2731957758	2731957758.Ga0128734_163	1	1		2	Yes	PUBLIC	Nocardia violaceofusca NBRC 14427	Terrestrial	Soil	7502863	6919	73	68.04	Actinobacteria	Mycobacteriales	Nocardiaceae	Nocardia	6098	1	64.25
2744054541	2744054541.Ga0132816_1025		1	1	2	Yes	PUBLIC	Rhodococcus gordoniae DSM 44689	Host-associated	Human	4816904	4530	103	67.95	Actinobacteria	Mycobacteriales	Nocardiaceae	Rhodococcus	31029	16	72.55
2744054615	2744054615.Ga0132899_1062		1	1	2	Yes	PUBLIC	Rhodococcus pyridinivorans DSM 44555	Engineered	Wastewater	5172494	4921	142	67.89	Actinobacteria	Mycobacteriales	Nocardiaceae	Rhodococcus	38373	24	71.59
2744054626	2744054626.Ga0132911_1163	1	1		2	Yes	PUBLIC	Rhodococcus sp. SC4	Terrestrial	Soil	10541060	9956	302	66.73	Actinobacteria	Mycobacteriales	Nocardiaceae	Rhodococcus	25463	22	65.8
2751185739	2751185739.Ga0158382_10036	1	1	1	3	Yes	PUBLIC	Saccharothrix sp. ST-888	Terrestrial	Soil	7557988	6742	292	71.88	Actinobacteria	Pseudonocardiales	Pseudonocardiaceae	Saccharothrix	56341	51	69.68
2751185783	2751185783.Ga0158385_1095	1	1		2	Yes	PUBLIC	Actinoplanes rectilineatus NRRL B-16090	Terrestrial	Soil	10276740	9495	210	70.61	Actinobacteria	Micromonosporales	Micromonosporaceae	Actinoplanes	34303	21	66.36
2751185901	2751185901.Ga0198503_11	1	1	1	3	Yes	PUBLIC	Rhodococcus sp. BH4	Engineered	Wastewater	7019149	6633	2	62.34	Actinobacteria	Mycobacteriales	Nocardiaceae	Rhodococcus	704258	788	60.86
2765235884	2765235884.Ga0225899_104	1	1		2	Yes	PUBLIC	Rhodococcus sp. 05-2254-1	Host-associated	Plants	5922590	5701	31	64.47	Actinobacteria	Mycobacteriales	Nocardiaceae	Rhodococcus	2535	1	60.67
2765235885	2765235885.Ga0225898_129	1	1		2	Yes	PUBLIC	Rhodococcus sp. 05-2254-3	Host-associated	Plants	5883283	5670	27	64.61	Actinobacteria	Mycobacteriales	Nocardiaceae	Rhodococcus	2535	1	60.67
2765235886	2765235886.Ga0225894_102	1	1		2	Yes	PUBLIC	Rhodococcus sp. 06-462-5	Host-associated	Plants	5752580	5460	51	64.7	Actinobacteria	Mycobacteriales	Nocardiaceae	Rhodococcus	2535	1	60.67
2765235886	2765235886.Ga0225894_123	1	1		2	Yes	PUBLIC	Rhodococcus sp. 06-462-5	Host-associated	Plants	5752580	5460	51	64.7	Actinobacteria	Mycobacteriales	Nocardiaceae	Rhodococcus	109829	96	62.3
2765235886	2765235886.Ga0225894_154	1	1		2	Yes	PUBLIC	Rhodococcus sp. 06-462-5	Host-associated	Plants	5752580	5460	51	64.7	Actinobacteria	Mycobacteriales	Nocardiaceae	Rhodococcus	122538	110	61.63
2765235887	2765235887.Ga0225895_105	1	1		2	Yes	PUBLIC	Rhodococcus sp. 06-412-2C	Host-associated	Plants	6210641	5950	26	64.02	Actinobacteria	Mycobacteriales	Nocardiaceae	Rhodococcus	2535	1	60.67
2765235888	2765235888.Ga0225896_110	1	1	1	3	Yes	PUBLIC	Rhodococcus sp. 06-1477-1A	Host-associated	Plants	6045554	5781	30	64.64	Actinobacteria	Mycobacteriales	Nocardiaceae	Rhodococcus	189044	178	61.86
2765235888	2765235888.Ga0225896_130	1	1		2	Yes	PUBLIC	Rhodococcus sp. 06-1477-1A	Host-associated	Plants	6045554	5781	30	64.64	Actinobacteria	Mycobacteriales	Nocardiaceae	Rhodococcus	2535	1	60.67
2765235890	2765235890.Ga0225893_123	1	1		2	Yes	PUBLIC	Rhodococcus sp. 06-470-2	Host-associated	Plants	5900644	5699	44	64.75	Actinobacteria	Mycobacteriales	Nocardiaceae	Rhodococcus	2535	1	60.67
2765235891	2765235891.Ga0225903_169	1	1		2	Yes	PUBLIC	Rhodococcus sp. 15-1189-1-1a	Host-associated	Plants	6229911	5985	60	64.29	Actinobacteria	Mycobacteriales	Nocardiaceae	Rhodococcus	2535	1	60.67
2765235892	2765235892.Ga0228378_124	1	1		2	Yes	PUBLIC	Rhodococcus sp. 15-2388-1-1a	Host-associated	Plants	6211303	5991	51	64.48	Actinobacteria	Mycobacteriales	Nocardiaceae	Rhodococcus	2535	1	60.67
2765235893	2765235893.Ga0228379_144	1	1		2	Yes	PUBLIC	Rhodococcus sp. 15-1154-1	Host-associated	Plants	5983418	5683	45	64.47	Actinobacteria	Mycobacteriales	Nocardiaceae	Rhodococcus	2535	1	60.67
2765235894	2765235894.Ga0228372_123	1	1		2	Yes	PUBLIC	Rhodococcus sp. 05-2254-2	Host-associated	Plants	5885877	5669	22	64.6	Actinobacteria	Mycobacteriales	Nocardiaceae	Rhodococcus	2535	1	60.67
2765235895	2765235895.Ga0228373_114	1	1		2	Yes	PUBLIC	Rhodococcus sp. 05-2221-1B	Host-associated	Plants	6372928	6162	52	64.77	Actinobacteria	Mycobacteriales	Nocardiaceae	Rhodococcus	69712	59	61.64
2765235895	2765235895.Ga0228373_150	1	1		2	Yes	PUBLIC	Rhodococcus sp. 05-2221-1B	Host-associated	Plants	6372928	6162	52	64.77	Actinobacteria	Mycobacteriales	Nocardiaceae	Rhodococcus	2535	1	60.67
2765235896	2765235896.Ga0228370_117	1	1		2	Yes	PUBLIC	Rhodococcus sp. 05-2254-5	Host-associated	Plants	5742546	5510	33	64.46	Actinobacteria	Mycobacteriales	Nocardiaceae	Rhodococcus	2535	1	60.67
2765235897	2765235897.Ga0228371_122	1	1		2	Yes	PUBLIC	Rhodococcus sp. 05-2254-4	Host-associated	Plants	5915891	5708	25	64.61	Actinobacteria	Mycobacteriales	Nocardiaceae	Rhodococcus	2535	1	60.67
2765235898	2765235898.Ga0228377_136	1	1		2	Yes	PUBLIC	Rhodococcus sp. 15-649-1-2	Host-associated	Plants	5777521	5473	33	64.61	Actinobacteria	Mycobacteriales	Nocardiaceae	Rhodococcus	2535	1	60.67
2765235899	2765235899.Ga0228375_127	1	1		2	Yes	PUBLIC	Rhodococcus sp. 15-725-2-2b	Host-associated	Plants	6113876	5835	28	64.63	Actinobacteria	Mycobacteriales	Nocardiaceae	Rhodococcus	2535	1	60.67
2765235900	2765235900.Ga0228374_115	1	1		2	Yes	PUBLIC	Rhodococcus sp. 02-925g	Host-associated	Plants	5743283	5441	32	64.7	Actinobacteria	Mycobacteriales	Nocardiaceae	Rhodococcus	119932	109	61.6
2765235900	2765235900.Ga0228374_119	1	1		2	Yes	PUBLIC	Rhodococcus sp. 02-925g	Host-associated	Plants	5743283	5441	32	64.7	Actinobacteria	Mycobacteriales	Nocardiaceae	Rhodococcus	2535	1	60.67
2765235901	2765235901.Ga0228376_150	1	1		2	Yes	PUBLIC	Rhodococcus sp. 15-649-2-2	Host-associated	Plants	6022134	5807	46	64.15	Actinobacteria	Mycobacteriales	Nocardiaceae	Rhodococcus	2535	1	60.67
2765235903	2765235903.Ga0228344_117	1	1		2	Yes	PUBLIC	Rhodococcus sp. 06-469-3-2	Host-associated	Plants	6024103	5755	31	64.64	Actinobacteria	Mycobacteriales	Nocardiaceae	Rhodococcus	2535	1	60.67
2765235903	2765235903.Ga0228344_133	1	1		2	Yes	PUBLIC	Rhodococcus sp. 06-469-3-2	Host-associated	Plants	6024103	5755	31	64.64	Actinobacteria	Mycobacteriales	Nocardiaceae	Rhodococcus	128478	113	61.82
2765235905	2765235905.Ga0228345_126	1	1		2	Yes	PUBLIC	Rhodococcus sp. 06-418-5	Host-associated	Plants	6056089	5836	34	64.74	Actinobacteria	Mycobacteriales	Nocardiaceae	Rhodococcus	2535	1	60.67
2765235905	2765235905.Ga0228345_129	1	1		2	Yes	PUBLIC	Rhodococcus sp. 06-418-5	Host-associated	Plants	6056089	5836	34	64.74	Actinobacteria	Mycobacteriales	Nocardiaceae	Rhodococcus	101891	88	61.82
2765235907	2765235907.Ga0228343_149	1	1		2	Yes	PUBLIC	Rhodococcus sp. 06-621-2	Host-associated	Plants	6219915	5962	51	64.51	Actinobacteria	Mycobacteriales	Nocardiaceae	Rhodococcus	137260	125	61.62
2765235908	2765235908.Ga0228342_153	1	1		2	Yes	PUBLIC	Rhodococcus sp. RS1C4	Host-associated	Plants	5908366	5635	63	64.51	Actinobacteria	Mycobacteriales	Nocardiaceae	Rhodococcus	2535	1	60.67
2765235910	2765235910.Ga0228358_146	1	1		2	Yes	PUBLIC	Rhodococcus sp. 06-1059B-a	Host-associated	Plants	5668534	5391	60	64.67	Actinobacteria	Mycobacteriales	Nocardiaceae	Rhodococcus	2535	1	60.67
2765235911	2765235911.Ga0228368_127	1	1		2	Yes	PUBLIC	Rhodococcus sp. 05-2255-2A2	Host-associated	Plants	5692546	5521	48	64.75	Actinobacteria	Mycobacteriales	Nocardiaceae	Rhodococcus	2535	1	60.67
2765235911	2765235911.Ga0228368_136	1	1		2	Yes	PUBLIC	Rhodococcus sp. 05-2255-2A2	Host-associated	Plants	5692546	5521	48	64.75	Actinobacteria	Mycobacteriales	Nocardiaceae	Rhodococcus	89379	73	61.78
2765235912	2765235912.Ga0228369_148	1	1		2	Yes	PUBLIC	Rhodococcus sp. 05-2255-1e	Host-associated	Plants	5747732	5522	43	64.48	Actinobacteria	Mycobacteriales	Nocardiaceae	Rhodococcus	116860	112	61.69
2765235913	2765235913.Ga0228364_127	1	1		2	Yes	PUBLIC	Rhodococcus sp. 05-2256-B2	Host-associated	Plants	5764716	5554	45	64.44	Actinobacteria	Mycobacteriales	Nocardiaceae	Rhodococcus	124995	113	61.6
2765235915	2765235915.Ga0228367_108	1	1		2	Yes	PUBLIC	Rhodococcus sp. 05-2255-3B1	Host-associated	Plants	5722703	5576	40	64.73	Actinobacteria	Mycobacteriales	Nocardiaceae	Rhodococcus	89464	72	61.78
2765235915	2765235915.Ga0228367_137	1	1		2	Yes	PUBLIC	Rhodococcus sp. 05-2255-3B1	Host-associated	Plants	5722703	5576	40	64.73	Actinobacteria	Mycobacteriales	Nocardiaceae	Rhodococcus	2535	1	60.67
2765235916	2765235916.Ga0228360_115	1	1		2	Yes	PUBLIC	Rhodococcus sp. 05-340-1	Host-associated	Plants	5975807	5752	34	64.61	Actinobacteria	Mycobacteriales	Nocardiaceae	Rhodococcus	2535	1	60.67
2765235916	2765235916.Ga0228360_134	1	1		2	Yes	PUBLIC	Rhodococcus sp. 05-340-1	Host-associated	Plants	5975807	5752	34	64.61	Actinobacteria	Mycobacteriales	Nocardiaceae	Rhodococcus	176939	165	61.75
2765235917	2765235917.Ga0228366_154	1	1		2	Yes	PUBLIC	Rhodococcus sp. 05-2255-3C	Host-associated	Plants	5715336	5561	48	64.75	Actinobacteria	Mycobacteriales	Nocardiaceae	Rhodococcus	2535	1	60.67
2765235919	2765235919.Ga0228361_103	1	1		2	Yes	PUBLIC	Rhodococcus sp. 05-339-2	Host-associated	Plants	5729495	5527	19	64.75	Actinobacteria	Mycobacteriales	Nocardiaceae	Rhodococcus	2535	1	60.67
2765235921	2765235921.Ga0228354_101	1	1		2	Yes	PUBLIC	Rhodococcus sp. 06-156-3	Host-associated	Plants	6292290	5961	34	64.36	Actinobacteria	Mycobacteriales	Nocardiaceae	Rhodococcus	2535	1	60.67
2765235923	2765235923.Ga0228359_116	1	1		2	Yes	PUBLIC	Rhodococcus sp. 05-340-2	Host-associated	Plants	5976381	5744	33	64.61	Actinobacteria	Mycobacteriales	Nocardiaceae	Rhodococcus	2535	1	60.67
2765235924	2765235924.Ga0228349_101	1	1		2	Yes	PUBLIC	Rhodococcus sp. 06-221-2	Host-associated	Plants	5677008	5381	35	64.47	Actinobacteria	Mycobacteriales	Nocardiaceae	Rhodococcus	2535	1	60.67
2765235926	2765235926.Ga0228350_103	1	1		2	Yes	PUBLIC	Rhodococcus sp. 06-156-4C	Host-associated	Plants	6291571	5966	39	64.36	Actinobacteria	Mycobacteriales	Nocardiaceae	Rhodococcus	2535	1	60.67
2765235927	2765235927.Ga0228351_140	1	1		2	Yes	PUBLIC	Rhodococcus sp. 06-156-4a	Host-associated	Plants	6291286	5959	38	64.36	Actinobacteria	Mycobacteriales	Nocardiaceae	Rhodococcus	2535	1	60.67
2765235929	2765235929.Ga0228353_131	1	1		2	Yes	PUBLIC	Rhodococcus sp. 06-156-3b	Host-associated	Plants	6304688	5976	42	64.35	Actinobacteria	Mycobacteriales	Nocardiaceae	Rhodococcus	2535	1	60.67
2765235930	2765235930.Ga0228352_107	1	1		2	Yes	PUBLIC	Rhodococcus sp. 06-156-3C	Host-associated	Plants	6351768	6060	39	64.32	Actinobacteria	Mycobacteriales	Nocardiaceae	Rhodococcus	2535	1	60.67
2765235930	2765235930.Ga0228352_118	1	1		2	Yes	PUBLIC	Rhodococcus sp. 06-156-3C	Host-associated	Plants	6351768	6060	39	64.32	Actinobacteria	Mycobacteriales	Nocardiaceae	Rhodococcus	177010	168	61.75
2765235931	2765235931.Ga0228380_138	1	1		2	Yes	PUBLIC	Rhodococcus sp. 14-2686-1-2	Host-associated	Plants	6196250	5953	49	64.29	Actinobacteria	Mycobacteriales	Nocardiaceae	Rhodococcus	2535	1	60.67
2765235933	2765235933.Ga0228383_125	1	1		2	Yes	PUBLIC	Rhodococcus sp. 14-2483-1-1	Host-associated	Plants	5772379	5487	28	64.28	Actinobacteria	Mycobacteriales	Nocardiaceae	Rhodococcus	2535	1	60.67
2765235934	2765235934.Ga0228381_137	1	1		2	Yes	PUBLIC	Rhodococcus sp. 14-2496-1d	Host-associated	Plants	5913810	5776	49	64.8	Actinobacteria	Mycobacteriales	Nocardiaceae	Rhodococcus	2535	1	60.67
2765235936	2765235936.Ga0228387_116	1	1		2	Yes	PUBLIC	Rhodococcus sp. 06-156-4	Host-associated	Plants	6407616	6079	34	64.35	Actinobacteria	Mycobacteriales	Nocardiaceae	Rhodococcus	2535	1	60.67
2765235938	2765235938.Ga0228385_165	1	1	1	3	Yes	PUBLIC	Rhodococcus sp. 14-2470-1a	Host-associated	Plants	6061955	5758	61	64.59	Actinobacteria	Mycobacteriales	Nocardiaceae	Rhodococcus	188754	162	62.79
2767802065	2767802065.Ga0162404_1028	1		1	2	Yes	PUBLIC	Streptomyces ochraceiscleroticus NRRL ISP-5594	Terrestrial	Soil	8374975	7409	65	71.38	Actinobacteria	Streptomycetales	Streptomycetaceae	Streptomyces	162122	111	68.4
2767802072	2767802072.Ga0163547_1075	1	1		2	Yes	PUBLIC	Streptomyces sp. NRRL F-5123	Unknown	0	8767254	7670	158	73.25	Actinobacteria	Streptomycetales	Streptomycetaceae	Streptomyces	33573	33	68.08
2767802098	2767802098.Ga0158383_1094	1	1		2	Yes	PUBLIC	Streptomyces variegatus NRRL B-16380	Unknown	0	8729420	7973	117	71.26	Actinobacteria	Streptomycetales	Streptomycetaceae	Streptomyces	3828	2	66.54
2772190603	2772190603.Ga0166447_1222	1	1		2	Yes	PUBLIC	Mycolicibacterium porcinum HMC_M12	Host-associated	Human	6929600	7197	556	66.66	Actinobacteria	Mycobacteriales	Mycobacteriaceae	Mycolicibacterium	10877	13	63.99
2772190661	2772190661.Ga0162386_1038	1		1	2	Yes	PUBLIC	Catenuloplanes japonicus NRRL B-16061	Terrestrial	Soil	10953128	9808	83	71.56	Actinobacteria	Micromonosporales	Micromonosporaceae	Catenuloplanes	78191	65	69.7
2775507080	2775507080.Ga0162380_1061	1	1		2	Yes	PUBLIC	Streptomyces flavovariabilis NRRL B-16367	Terrestrial	Soil	8737148	7971	76	71.25	Actinobacteria	Streptomycetales	Streptomycetaceae	Streptomyces	4218	3	66.62
2785510711	2785510711.Ga0307750_108	1	1	1	3	Yes	PUBLIC	Rhodococcus sp. AQ5-07	Terrestrial	Soil	6745355	6464	29	62.37	Actinobacteria	Mycobacteriales	Nocardiaceae	Rhodococcus	313557	307	61.1
2788499838	2788499838.Ga0304779_111	1	1		2	Yes	PUBLIC	Rhodococcus sp. LP_11_YM	Host-associated	Plants-endo	7424690	7182	63	62.18	Actinobacteria	Mycobacteriales	Nocardiaceae	Rhodococcus	245912	252	61.76
2806310803	2806310803.Ga0268655_1014	1	1	1	3	Yes	PUBLIC	Nocardia nova MDA3139	Host-associated	Human	7477957	7128	92	67.32	Actinobacteria	Mycobacteriales	Nocardiaceae	Nocardia	199800	193	64.98
2808606533	2808606533.Ga0316793_123	1	1		2	Yes	PUBLIC	Rhodococcus sp. 852002-51564_SCH6189132-a	Host-associated	Human	4855079	4552	79	68.24	Actinobacteria	Mycobacteriales	Nocardiaceae	Rhodococcus	27909	23	64.8
2808606533	2808606533.Ga0316793_126		1	1	2	Yes	PUBLIC	Rhodococcus sp. 852002-51564_SCH6189132-a	Host-associated	Human	4855079	4552	79	68.24	Actinobacteria	Mycobacteriales	Nocardiaceae	Rhodococcus	76341	40	71.9
2808606594	2808606594.Ga0316699_122	1		1	2	Yes	PUBLIC	Mycobacterium kubicae ACS1160	Host-associated	Human	5616194	5297	51	65.98	Actinobacteria	Mycobacteriales	Mycobacteriaceae	Mycobacterium	89081	42	63.03
2848554750	2848554750.Ga0349578_04	1		1	2	Yes	PUBLIC	Clavibacter michiganensis insidiosus R1-3	Host-associated	Plants	3391447	3333	4	72.62	Actinobacteria	Micrococcales	Microbacteriaceae	Clavibacter	102376	87	66.15
2852158739	2852158739.Ga0415164_02	1	1	1	3	Yes	GEBA	Pseudonocardia antarctica DSM 44749	Terrestrial	Soil	6242493	5900	2	74.07	Actinobacteria	Pseudonocardiales	Pseudonocardiaceae	Pseudonocardia	253325	228	70.1
2856263631	2856263631.Ga0336329_035	1		1	2	Yes	PUBLIC	Mycolicibacterium sp. GF69	Terrestrial	Soil	5329052	5266	107	66.66	Actinobacteria	Mycobacteriales	Mycobacteriaceae	Mycolicibacterium	56221	50	64.8
2856532494	2856532494.Ga0226004_06	1		1	2	Yes	PUBLIC	Mycobacterium chimaera ZUERICH-1	Host-associated	Human	6379602	6115	6	67.5	Actinobacteria	Mycobacteriales	Mycobacteriaceae	Mycobacterium	39889	34	65
2856538610	2856538610.Ga0226100_04	1		1	2	Yes	PUBLIC	Mycobacterium chimaera PA-Patient	Host-associated	Human	6247694	5965	4	67.55	Actinobacteria	Mycobacteriales	Mycobacteriaceae	Mycobacterium	39887	34	65
2856544576	2856544576.Ga0226209_02	1		1	2	Yes	PUBLIC	Mycobacterium chimaera MC045	Aquatic	Freshwater	6593403	6499	6	67.44	Actinobacteria	Mycobacteriales	Mycobacteriaceae	Mycobacterium	39887	35	65
2856776985	2856776985.Ga0350807_01	1	1	1	3	Yes	PUBLIC	Tsukamurella paurometabola NCTC 13232	Unknown	#N/A	4479760	4454	2	68.4	Actinobacteria	Mycobacteriales	Tsukamurellaceae	Tsukamurella	99806	97	67.78
2862008770	2862008770.Ga0392972_18	1	1		2	Yes	PUBLIC	Rhodococcus erythropolis ACN1	Terrestrial	0	7242355	6978	92	62.29	Actinobacteria	Mycobacteriales	Nocardiaceae	Rhodococcus	155100	162	61.13
2865327074	2865327074.Ga0436996_22	1		1	2	Yes	PUBLIC	Streptomyces sp. CB02400	Unknown	Unknown	8931064	8121	47	71.67	Actinobacteria	Streptomycetales	Streptomycetaceae	Streptomyces	55867	31	72.42
2865715225	2865715225.Ga0437383_03	1	1	1	3	Yes	PUBLIC	Nocardia suismassiliense S-137	Host-associated	Mammals	9465194	8777	25	67.1	Actinobacteria	Mycobacteriales	Nocardiaceae	Nocardia	88663	76	64.84
2866225337	2866225337.Ga0437109_22	1	1	1	3	Yes	PUBLIC	Rhodococcus sp. KBW08	Host-associated	Invertebrates	6952273	6659	87	62.38	Actinobacteria	Mycobacteriales	Nocardiaceae	Rhodococcus	49483	43	60.79
2866488246	2866488246.Ga0437477_059		1	1	2	Yes	PUBLIC	Streptomyces sp. LAM7114	Terrestrial	0	9397553	9837	412	69.95	Actinobacteria	Streptomycetales	Streptomycetaceae	Streptomyces	21649	21	64.46
2866649352	2866649352.Ga0437514_011	1	1		2	Yes	PUBLIC	Actinomadura sp. KC216	Terrestrial	0	9063532	9018	667	71.34	Actinobacteria	Streptosporangiales	Thermomonosporaceae	Actinomadura	61500	63	66.13
2866755920	2866755920.Ga0437528_264	1	1		2	Yes	PUBLIC	Micromonospora sp. KC606	Terrestrial	0	6658798	6510	429	71.71	Actinobacteria	Micromonosporales	Micromonosporaceae	Micromonospora	3668	1	61.72
2867146388	2867146388.Ga0437609_04	1		1	2	Yes	PUBLIC	Rhodococcus yunnanensis NBRC 103083	Terrestrial	0	6373933	6006	68	63.9	Actinobacteria	Mycobacteriales	Nocardiaceae	Rhodococcus	409657	370	63.07
2867152395	2867152395.Ga0437611_065		1	1	2	Yes	PUBLIC	Rhodococcus marinonascens NBRC 14363	Aquatic	0	4924407	4965	156	64.41	Actinobacteria	Mycobacteriales	Nocardiaceae	Rhodococcus	8771	7	64.66
2867619257	2867619257.Ga0436973_075	1	1	1	3	Yes	PUBLIC	Brevibacterium sp. Mu109	Engineered	Food production	3753720	3475	126	68.1	Actinobacteria	Micrococcales	Brevibacteriaceae	Brevibacterium	87618	86	65.1
2867762031	2867762031.Ga0436993_06	1		1	2	Yes	PUBLIC	Streptomyces sp. CB00455	Unknown	Unknown	7561943	6936	21	72.28	Actinobacteria	Streptomycetales	Streptomycetaceae	Streptomyces	95168	114	70.47
637000234	637000234.NC_008269	1	1	1	3	Yes	PUBLIC	Rhodococcus jostii RHA1	Terrestrial	Soil-contaminated	9702737	9242	4	66.98	Actinobacteria	Mycobacteriales	Nocardiaceae	Rhodococcus	1123075	1150	65.05
646564564	646564564.NC_012520	1	1	1	3	Yes	PUBLIC	Rhodococcus opacus B4	Terrestrial	Soil-contaminated-oil	8834939	8259	6	67.62	Actinobacteria	Mycobacteriales	Nocardiaceae	Rhodococcus	558192	593	65.79
646564587	646564587.NC_014159	1	1	1	3	Yes	PUBLIC	Tsukamurella paurometabola 33, DSM 20162	Host-associated	Invertebrates	4479724	4391	2	68.4	Actinobacteria	Mycobacteriales	Tsukamurellaceae	Tsukamurella	99806	92	67.78
649989902	649989902.NZ_AECW01000033	1	1		2	Yes	PUBLIC	Actinomyces sp. oral taxon 171 F0337	Host-associated	Human	3002669	3202	580	68.04	Actinobacteria	Actinomycetales	Actinomycetaceae	Actinomyces	17965	12	65.3
649989930	649989930.NZ_ACWN01000075	1	1		2	Yes	PUBLIC	Eggerthella sp. 1_3_56FAA	Host-associated	Human	3388691	2987	159	63.88	Coriobacteriia	Eggerthellales	Eggerthellaceae	Eggerthella	2881	1	56.37
2506783014	2506783014.Mycch_Contig4052	1	1	1	3	Yes	PUBLIC	Mycolicibacterium chubuense NBB4	Terrestrial	Soil-contaminated-oil	6342624	6069	3	68.29	Actinobacteria	Mycobacteriales	Mycobacteriaceae	Mycolicibacterium	615278	617	65.68
2513237290	2513237290.NZ_AJJH01000018	1	1	1	3	Yes	PUBLIC	Rhodococcus imtechensis RKJ300	Terrestrial	Soil-contaminated	8231340	7733	178	67.22	Actinobacteria	Mycobacteriales	Nocardiaceae	Rhodococcus	152404	153	68.07
2521172643	2521172643.H293DRAFT_scaffold00078.78	1		1	2	Yes	PUBLIC	Streptomyces canus 299MFChir4.1	Host-associated	Plants	10479972	9710	116	70.37	Actinobacteria	Streptomycetales	Streptomycetaceae	Streptomyces	12839	14	66.26
2528311129	2528311129.K940DRAFT_scaffold00039.39		1	1	2	Yes	PUBLIC	Nocardia sp. CNY236	Unknown	Unknown	5304668	5041	75	65.14	Actinobacteria	Mycobacteriales	Nocardiaceae	Nocardia	29848	29	63.98
2529292502	2529292502.K414DRAFT_scaffold00003.3	1	1		2	Yes	PUBLIC	Rhodococcus sp. JG-3	Terrestrial	Soil-permafrost	5286918	5067	6	64.56	Actinobacteria	Mycobacteriales	Nocardiaceae	Rhodococcus	29544	33	65.22
2548877052	2548877052.W9YDRAFT_AJLQ01000011_1.11		1	1	2	Yes	PUBLIC	Rhodococcus sp. DK17	Terrestrial	Soil-contaminated	9107362	8704	135	67.15	Actinobacteria	Mycobacteriales	Nocardiaceae	Rhodococcus	21344	18	67.39
2551306154	2551306154.NoneDRAFT_BAGA01000111_1.111		1	1	2	Yes	PUBLIC	Nocardia higoensis NBRC 100133	Host-associated	Human	6980705	6421	185	69.31	Actinobacteria	Mycobacteriales	Nocardiaceae	Nocardia	89695	94	67.16
2551306157	2551306157.NoneDRAFT_BAFY01000132_1.132		1	1	2	Yes	PUBLIC	Nocardia cyriacigeorgica NBRC 100375	Host-associated	Human	6311306	5980	328	68.19	Actinobacteria	Mycobacteriales	Nocardiaceae	Nocardia	89280	89	68.91
2563367138	2563367138.BAWF01000065		1	1	2	Yes	PUBLIC	Rhodococcus wratislaviensis NBRC 100605	Terrestrial	Soil	10403277	9528	151	66.78	Actinobacteria	Mycobacteriales	Nocardiaceae	Rhodococcus	37098	40	65.57
2600254956	2600254956.Ga0039419_1004	1	1	1	3	Yes	PUBLIC	Mycobacterium simiae ATCC 25275	Host-associated	Mammals	5694460	5683	359	66.17	Actinobacteria	Mycobacteriales	Mycobacteriaceae	Mycobacterium	76441	82	63.06
2609460256	2609460256.Ga0060260_110	1	1	1	3	Yes	PUBLIC	Rhodococcus fascians A22b	Host-associated	Plants	5905165	5618	67	64.35	Actinobacteria	Mycobacteriales	Nocardiaceae	Rhodococcus	93017	94	64.09
2627853927	2627853927.Ga0072930_1004		1	1	2	Yes	PUBLIC	Streptomyces sp. CT34	Terrestrial	Soil	8054745	7392	305	71.39	Actinobacteria	Streptomycetales	Streptomycetaceae	Streptomyces	42233	44	68.03
2627854031	2627854031.Ga0077753_108	1	1	1	3	Yes	PUBLIC	Rhodococcus sp. PML026	Aquatic	Marine	5168404	4929	37	64.65	Actinobacteria	Mycobacteriales	Nocardiaceae	Rhodococcus	157932	161	64.32
2639763148	2639763148.Ga0082241_1185		1	1	2	Yes	PUBLIC	Actinobacteria bacterium OV450	Host-associated	Plants	9202048	8580	390	71.88	Actinobacteria	unclassified	unclassified	unclassified	6461	6	64.54
2711768092	2711768092.Ga0124376_122	1	1		2	Yes	PUBLIC	Rhodococcus fascians NBRC 12155 = LMG 3623	Host-associated	Plants	5774792	5513	30	64.45	Actinobacteria	Mycobacteriales	Nocardiaceae	Rhodococcus	50384	51	65.26
2711768093	2711768093.Ga0124377_128	1	1	1	3	Yes	PUBLIC	Rhodococcus fascians LMG 3616	Host-associated	Plants	5758323	5582	42	64.42	Actinobacteria	Mycobacteriales	Nocardiaceae	Rhodococcus	139614	137	63.96
2711768094	2711768094.Ga0124378_102	1	1	1	3	Yes	PUBLIC	Rhodococcus fascians LMG 3605	Host-associated	Plants	5443363	5213	28	64.59	Actinobacteria	Mycobacteriales	Nocardiaceae	Rhodococcus	151383	156	64.08
2713897044	2713897044.Ga0125497_108	1	1	1	3	Yes	PUBLIC	Rhodococcus fascians GIC36	Aquatic	Freshwater	5558171	5347	46	64.55	Actinobacteria	Mycobacteriales	Nocardiaceae	Rhodococcus	61084	68	64.94
2713897045	2713897045.Ga0125498_101	1	1		2	Yes	PUBLIC	Rhodococcus fascians GIC26	Aquatic	Freshwater	5334854	5108	49	64.54	Actinobacteria	Mycobacteriales	Nocardiaceae	Rhodococcus	38173	42	65.37
2713897048	2713897048.Ga0125501_101	1	1		2	Yes	PUBLIC	Rhodococcus fascians A76	Host-associated	Plants	6027849	5810	29	64.64	Actinobacteria	Mycobacteriales	Nocardiaceae	Rhodococcus	98920	89	62.45
2713897050	2713897050.Ga0125503_128	1	1	1	3	Yes	PUBLIC	Rhodococcus fascians A3b	Host-associated	Plants	6032816	5886	34	64.32	Actinobacteria	Mycobacteriales	Nocardiaceae	Rhodococcus	116740	115	63
2718217930	2718217930.Ga0174983_11	1	1	1	3	Yes	PUBLIC	Propionibacterium sp. oral taxon 193 F0672	Host-associated	Human	2649207	2595	2	59.98	Actinobacteria	Propionibacteriales	Propionibacteriaceae	Propionibacterium	77702	93	60.76
2738541308	2738541308.Ga0189763_116	1	1	1	3	Yes	PUBLIC	Rhodococcus sp. OK551	Host-associated	Plants-root	7020677	6673	63	61.67	Actinobacteria	Mycobacteriales	Nocardiaceae	Rhodococcus	77186	78	59.14
2744054541	2744054541.Ga0132816_1017		1	1	2	Yes	PUBLIC	Rhodococcus gordoniae DSM 44689	Host-associated	Human	4816904	4530	103	67.95	Actinobacteria	Mycobacteriales	Nocardiaceae	Rhodococcus	217644	200	65.51
2744054777	2744054777.Ga0133075_1340	1	1		2	Yes	PUBLIC	Rhodococcus sp. EPR-147	Aquatic	Marine	5322068	5514	543	64.84	Actinobacteria	Mycobacteriales	Nocardiaceae	Rhodococcus	11297	9	65.61
2744054779	2744054779.Ga0133077_1346	1	1		2	Yes	PUBLIC	Rhodococcus sp. EPR-279	Aquatic	Marine	5315202	5500	535	64.84	Actinobacteria	Mycobacteriales	Nocardiaceae	Rhodococcus	11297	9	65.61
2744054848	2744054848.Ga0133149_1091	1	1		2	Yes	PUBLIC	Mycobacterium kansasii 1010001454	Aquatic	Freshwater	6167060	6039	341	66.15	Actinobacteria	Mycobacteriales	Mycobacteriaceae	Mycobacterium	8461	8	61.38
2751185790	2751185790.Ga0162445_1172	1		1	2	Yes	PUBLIC	Kitasatospora sp. NRRL B-11411	Unknown	0	8602666	7914	282	73.93	Actinobacteria	Streptomycetales	Streptomycetaceae	Kitasatospora	9704	10	70.22
2765235890	2765235890.Ga0225893_122	1	1	1	3	Yes	PUBLIC	Rhodococcus sp. 06-470-2	Host-associated	Plants	5900644	5699	44	64.75	Actinobacteria	Mycobacteriales	Nocardiaceae	Rhodococcus	102929	101	63.42
2765235895	2765235895.Ga0228373_128	1	1	1	3	Yes	PUBLIC	Rhodococcus sp. 05-2221-1B	Host-associated	Plants	6372928	6162	52	64.77	Actinobacteria	Mycobacteriales	Nocardiaceae	Rhodococcus	102929	102	63.42
2765235937	2765235937.Ga0228384_139	1	1	1	3	Yes	PUBLIC	Rhodococcus sp. 14-2470-1b	Host-associated	Plants	5896383	5597	55	64.38	Actinobacteria	Mycobacteriales	Nocardiaceae	Rhodococcus	117792	112	61.1
2765235937	2765235937.Ga0228384_143	1	1	1	3	Yes	PUBLIC	Rhodococcus sp. 14-2470-1b	Host-associated	Plants	5896383	5597	55	64.38	Actinobacteria	Mycobacteriales	Nocardiaceae	Rhodococcus	48650	41	63.9
2773857974	2773857974.Ga0163361_1028	1		1	2	Yes	PUBLIC	Streptomyces iakyrus NRRL ISP-5482	Terrestrial	Soil	9087492	8492	72	71.24	Actinobacteria	Streptomycetales	Streptomycetaceae	Streptomyces	90526	92	71.16
2775507038	2775507038.Ga0263304_12	1	1	1	3	Yes	PUBLIC	Rhodococcus sp. H-CA8f	Aquatic	Marine-sediment	6497607	6122	2	62.45	Actinobacteria	Mycobacteriales	Nocardiaceae	Rhodococcus	301603	376	62.34
2785510711	2785510711.Ga0307750_115	1	1	1	3	Yes	PUBLIC	Rhodococcus sp. AQ5-07	Terrestrial	Soil	6745355	6464	29	62.37	Actinobacteria	Mycobacteriales	Nocardiaceae	Rhodococcus	77843	88	60.64
2802428832	2802428832.Ga0193644_130	1	1	1	3	Yes	PUBLIC	Micromonospora sp. CNZ296	Aquatic	Marine-sediment	7423285	6822	71	72.7	Actinobacteria	Micromonosporales	Micromonosporaceae	Micromonospora	53589	51	69.6
2811995002	2811995002.Ga0198648_11	1		1	2	Yes	PUBLIC	Corynebacterium striatum KC-Na-01	Host-associated	Mammals	2797692	2717	3	59.05	Actinobacteria	Mycobacteriales	Corynebacteriaceae	Corynebacterium	25501	29	51.89
2811995330	2811995330.Ga0163463_1037	1	1	1	3	Yes	PUBLIC	Streptomyces violaceoruber NRRL S-981	Terrestrial	Soil	10475145	9606	224	70.47	Actinobacteria	Streptomycetales	Streptomycetaceae	Streptomyces	122131	97	66.51
2834560794	2834560794.Ga0336016_088	1		1	2	Yes	PUBLIC	Brevibacterium casei OG2	Engineered	Food production	3885661	3692	315	67.52	Actinobacteria	Micrococcales	Brevibacteriaceae	Brevibacterium	55673	50	65.48
2862256214	2862256214.Ga0366552_234	1	1		2	Yes	PUBLIC	Streptomyces sp. NEAU-D10	Terrestrial	Soil	9477917	9080	486	70.47	Actinobacteria	Streptomycetales	Streptomycetaceae	Streptomyces	63329	56	66
2869041381	2869041381.Ga0365643_144	1	1		2	Yes	PUBLIC	Micromonospora aurantiaca ATCC 27029	Terrestrial	0	7535519	7063	170	72.58	Actinobacteria	Micromonosporales	Micromonosporaceae	Micromonospora	10874	9	64.67
2869088689	2869088689.Ga0337171_04	1	1	1	3	Yes	PUBLIC	Cutibacterium humerusii T33958	Host-associated	Human	2641556	2731	5	59.99	Actinobacteria	Propionibacteriales	Propionibacteriaceae	Cutibacterium	79198	97	60.43
639633042	639633042.NC_008703	1	1	1	3	Yes	PUBLIC	Mycobacterium sp. KMS	Terrestrial	Soil-contaminated	6256079	6089	3	68.23	Actinobacteria	Mycobacteriales	Mycobacteriaceae	Mycobacterium	302089	293	65.4
643692018	643692018.NC_010813	1		1	2	Yes	PUBLIC	Corynebacterium aurimucosum CN-1, ATCC 700975	Host-associated	Human	2819226	2617	2	60.56	Actinobacteria	Mycobacteriales	Corynebacteriaceae	Corynebacterium	29037	20	53.32
643886201	643886201.NZ_ACNO01000011	1	1	1	3	Yes	PUBLIC	Rhodococcus erythropolis SK121	Host-associated	Human	6785398	6767	124	62.45	Actinobacteria	Mycobacteriales	Nocardiaceae	Rhodococcus	32468	35	62.71
2515154181	2515154181.B163DRAFT_scaffold_18.19	1		1	2	Yes	PUBLIC	Salinispora arenicola CNH646	Aquatic	Marine-sediment	5400492	4904	58	69.57	Actinobacteria	Micromonosporales	Micromonosporaceae	Salinispora	99721	83	67.32
2528311129	2528311129.K940DRAFT_scaffold00028.28	1	1		2	Yes	PUBLIC	Nocardia sp. CNY236	Unknown	Unknown	5304668	5041	75	65.14	Actinobacteria	Mycobacteriales	Nocardiaceae	Nocardia	53401	52	64.12
2518645508	2518645508.Ah20DRAFT_scaffold26_size49985.26	1	1	1	3	Yes	PUBLIC	Arthrobacter sp. H20	Terrestrial	Soil	3452356	3529	88	62.87	Actinobacteria	Micrococcales	Micrococcaceae	Arthrobacter	49985	45	62.3
2551306156	2551306156.NoneDRAFT_BAFS01000418_1.418	1	1		2	Yes	PUBLIC	Nocardia asiatica NBRC 100129	Host-associated	Human	8461316	8233	475	68.44	Actinobacteria	Mycobacteriales	Nocardiaceae	Nocardia	14213	4	67.9
2706794556	2706794556.Ga0123946_1031	1	1	1	3	Yes	PUBLIC	Streptacidiphilus melanogenes NBRC 103184	Terrestrial	Soil	8771919	8107	107	72.01	Actinobacteria	Streptomycetales	Streptomycetaceae	Streptacidiphilus	101742	69	70.3
2713896924	2713896924.Ga0125339_147	1	1		2	Yes	PUBLIC	Nocardia speluncae NBRC 108251	Terrestrial	Soil	7393841	6827	58	66.89	Actinobacteria	Mycobacteriales	Nocardiaceae	Nocardia	45892	32	65.39
2862305427	2862305427.Ga0368207_37		1	1	2	Yes	PUBLIC	Streptomyces sp. CB02959 CB02959	Terrestrial	Soil	10358718	9566	81	71.84	Actinobacteria	Streptomycetales	Streptomycetaceae	Streptomyces	73541	68	71.07
2863249894	2863249894.Ga0436943_27		1	1	2	Yes	GEBA	Streptomyces albaduncus CECT 3226	Terrestrial	Soil	7925849	7168	48	71.8	Actinobacteria	Streptomycetales	Streptomycetaceae	Streptomyces	39628	31	70.09
2863307210	2863307210.Ga0436951_20	1	1		2	Yes	GEBA	Streptomyces zagrosensis CECT 8305	Terrestrial	Soil-sand	8746444	7639	67	69.22	Actinobacteria	Streptomycetales	Streptomycetaceae	Streptomyces	158432	137	68.95
2865295146	2865295146.Ga0437613_029	1	1		2	Yes	PUBLIC	Nocardia altamirensis NBRC 108246	Terrestrial	0	9829580	9068	167	66.76	Actinobacteria	Mycobacteriales	Nocardiaceae	Nocardia	126825	135	65.52
2518285561	2518285561.C549DRAFT_scaffold00007.7	1		1	2	Yes	PUBLIC	Salinispora pacifica CNR942	Aquatic	Marine-sediment	5473304	5086	52	69.11	Actinobacteria	Micromonosporales	Micromonosporaceae	Salinispora	230788	215	67.34
2563366531	2563366531.T419DRAFT_scaffold00015.15	1		1	2	Yes	PUBLIC	Salinispora pacifica CNY646	Aquatic	Marine-sediment	5210670	4873	73	69.25	Actinobacteria	Micromonosporales	Micromonosporaceae	Salinispora	156767	158	67.75
2515154089	2515154089.B042DRAFT_scaffold_9.10	1	1		2	Yes	PUBLIC	Nocardiopsis sp. CNT312	Unknown	Unknown	4681465	4311	62	71.07	Actinobacteria	Streptosporangiales	Nocardiopsaceae	Nocardiopsis	165205	145	72.22
2531839621	2531839621.AFAM01000020	1		1	2	Yes	PUBLIC	Cutibacterium humerusii P08	Host-associated	Human	2623290	2768	22	59.93	Actinobacteria	Propionibacteriales	Propionibacteriaceae	Cutibacterium	41775	53	56.11
2585427598	2585427598.EK12DRAFT_scaffold00071.71	1	1	1	3	Yes	GEBA	Tessaracoccus bendigoensis DSM 12906	Engineered	Wastewater	4131430	3779	158	66.66	Actinobacteria	Propionibacteriales	Propionibacteriaceae	Tessaracoccus	22828	15	65.45
2835014926	2835014926.Ga0337364_01	1		1	2	Yes	PUBLIC	Isoptericola variabilis PW21	Aquatic	Freshwater-contaminated-oil	3490509	3285	28	73.8	Actinobacteria	Micrococcales	Promicromonosporaceae	Isoptericola	117674	110	70.71
2862256214	2862256214.Ga0366552_236		1	1	2	Yes	PUBLIC	Streptomyces sp. NEAU-D10	Terrestrial	Soil	9477917	9080	486	70.47	Actinobacteria	Streptomycetales	Streptomycetaceae	Streptomyces	69887	66	69.88
2863177392	2863177392.Ga0436934_04	1		1	2	Yes	PUBLIC	Streptomyces sp. S10-02	Terrestrial	0	8635728	7715	18	72.73	Actinobacteria	Streptomycetales	Streptomycetaceae	Streptomyces	786268	715	69.19
2865736195	2865736195.Ga0437388_04	1	1		2	Yes	PUBLIC	Actinomyces sp. Marseille-P3109	Host-associated	Human	3149233	2692	8	68.4	Actinobacteria	Actinomycetales	Actinomycetaceae	Actinomyces	38778	26	59.89
2866870080	2866870080.Ga0437542_366		1	1	2	Yes	PUBLIC	Actinomadura sp. 6K520	Terrestrial	0	8190264	7853	445	71.88	Actinobacteria	Streptosporangiales	Thermomonosporaceae	Actinomadura	48491	40	66.72
2867146388	2867146388.Ga0437609_40	1	1		2	Yes	PUBLIC	Rhodococcus yunnanensis NBRC 103083	Terrestrial	0	6373933	6006	68	63.9	Actinobacteria	Mycobacteriales	Nocardiaceae	Rhodococcus	5583	3	61.28
648276750	648276750.NZ_AEDI01000096	1	1		2	Yes	PUBLIC	Streptomyces violaceusniger Tu 4113	Terrestrial	Soil	10988130	9557	239	70.91	Actinobacteria	Streptomycetales	Streptomycetaceae	Streptomyces	33848	28	64.34
2767802010	2767802010.Ga0163564_1008	1		1	2	Yes	PUBLIC	Streptomyces sp. NRRL S-340	Terrestrial	Soil	8616629	7568	102	72.85	Actinobacteria	Streptomycetales	Streptomycetaceae	Streptomyces	277881	270	71.44
2861534081	2861534081.Ga0415310_20	1		1	2	Yes	GEBA	Streptomyces paradoxus DSM 43350	Terrestrial	Soil	8584772	7983	42	71.38	Actinobacteria	Streptomycetales	Streptomycetaceae	Streptomyces	107971	89	69.2
2852635781	2852635781.Ga0401617_28	1		1	2	Yes	PUBLIC	Streptomyces sp. AK010	Host-associated	Plants	8251373	7752	81	71.25	Actinobacteria	Streptomycetales	Streptomycetaceae	Streptomyces	75832	53	71.34
2561511105	2561511105.T338DRAFT_scaffold00016.16	1		1	2	Yes	PUBLIC	Salinispora arenicola CNH718	Aquatic	Marine-sediment	5449370	4847	54	69.68	Actinobacteria	Micromonosporales	Micromonosporaceae	Salinispora	121664	94	68.08
2767802120	2767802120.Ga0163458_1038	1		1	2	Yes	PUBLIC	Streptomyces sp. NRRL S-237	Terrestrial	Soil	8801248	8166	106	71.68	Actinobacteria	Streptomycetales	Streptomycetaceae	Streptomyces	58508	55	71.59
2862178590	2862178590.Ga0353717_07	1	1		2	Yes	PUBLIC	Streptomyces sp. SDr-06	Host-associated	Plants	8583590	8020	77	71.44	Actinobacteria	Streptomycetales	Streptomycetaceae	Streptomyces	195081	164	69.61
2671180020	2671180020.Ga0079895_141	1	1		2	Yes	GEBA	Streptomyces glauciniger CGMCC 4.1858	Terrestrial	Soil	9808662	8806	81	72.29	Actinobacteria	Streptomycetales	Streptomycetaceae	Streptomyces	56379	42	64.34
2643221714	2643221714.Ga0102230_138	1	1		2	Yes	PUBLIC	Streptomyces sp. Root264	Host-associated	Plants-root	9015452	8114	86	71.65	Actinobacteria	Streptomycetales	Streptomycetaceae	Streptomyces	10911	5	74.09
2675903211	2675903211.Ga0130012_125	1		1	2	Yes	PUBLIC	Saccharomonospora sp. CUA673 1kb	Aquatic	Marine	5421117	5807	85	69.98	Actinobacteria	Pseudonocardiales	Pseudonocardiaceae	Saccharomonospora	78604	76	68.95
2718217924	2718217924.Ga0174985_11		1	1	2	Yes	PUBLIC	Pseudonocardia sp. HH130630-07	Host-associated	Invertebrates	6680451	6304	3	73.73	Actinobacteria	Pseudonocardiales	Pseudonocardiaceae	Pseudonocardia	375718	292	72.08
2847969972	2847969972.Ga0398767_03	1	1	1	3	Yes	PUBLIC	Rhodococcus pyridinivorans YF3	Engineered	Lab Enrichment	6092335	5839	5	67.42	Actinobacteria	Mycobacteriales	Nocardiaceae	Rhodococcus	273775	253	63.23
2862224959	2862224959.Ga0365535_141	1	1		2	Yes	PUBLIC	Streptomyces populi A249	Host-associated	Plants	9587301	8660	277	71.66	Actinobacteria	Streptomycetales	Streptomycetaceae	Streptomyces	20726	5	75.33
2862305427	2862305427.Ga0368207_31	1		1	2	Yes	PUBLIC	Streptomyces sp. CB02959 CB02959	Terrestrial	Soil	10358718	9566	81	71.84	Actinobacteria	Streptomycetales	Streptomycetaceae	Streptomyces	92429	102	69.47
2865318740	2865318740.Ga0436995_13	1	1		2	Yes	PUBLIC	Streptomyces sp. CB02009	Unknown	Unknown	9201655	8333	35	72.28	Actinobacteria	Streptomycetales	Streptomycetaceae	Streptomyces	33779	40	63.66
2866772972	2866772972.Ga0437530_296	1		1	2	Yes	PUBLIC	Nonomuraea diastatica KC712	Terrestrial	0	10861993	10932	488	70.35	Actinobacteria	Streptosporangiales	Streptosporangiaceae	Nonomuraea	62298	46	68.68
2872980847	2872980847.Ga0438828_02	1		1	2	Yes	PUBLIC	Streptomyces sp. 769	Unknown	#N/A	10338286	9306	2	71.6	Actinobacteria	Streptomycetales	Streptomycetaceae	Streptomyces	237512	239	68.26
2865914275	2865914275.Ga0437080_04		1	1	2	Yes	PUBLIC	Nocardia donostiensis X1655	Host-associated	Human	5790100	5304	49	66.57	Actinobacteria	Mycobacteriales	Nocardiaceae	Nocardia	204351	200	65.95
2565956793	2565956793.JANZ01000021	1		1	2	Yes	PUBLIC	Mycobacterium kansasii 732	Host-associated	Human	6456912	7350	44	66.21	Actinobacteria	Mycobacteriales	Mycobacteriaceae	Mycobacterium	72751	87	65.34
2528311129	2528311129.K940DRAFT_scaffold00047.47	1	1		2	Yes	PUBLIC	Nocardia sp. CNY236	Unknown	Unknown	5304668	5041	75	65.14	Actinobacteria	Mycobacteriales	Nocardiaceae	Nocardia	13029	16	64.96
2639763148	2639763148.Ga0082241_1035	1	1		2	Yes	PUBLIC	Actinobacteria bacterium OV450	Host-associated	Plants	9202048	8580	390	71.88	Actinobacteria	unclassified	unclassified	unclassified	20472	20	66.69
2706795029	2706795029.Ga0139025_122	1	1		2	Yes	GEBA	Rathayibacter iranicus VKM Ac-1602	Host-associated	Plants	3380746	3325	49	67.17	Actinobacteria	Micrococcales	Microbacteriaceae	Rathayibacter	24133	24	59.4
2806310767	2806310767.Ga0268657_1027		1	1	2	Yes	PUBLIC	Nocardia nova MDA0897	Host-associated	Human	7058291	6656	93	67.48	Actinobacteria	Mycobacteriales	Nocardiaceae	Nocardia	93201	92	66.44
2808606530	2808606530.Ga0316795_1175		1	1	2	Yes	PUBLIC	Nocardia sp. 852002-51101_SCH5132738	Host-associated	Human	7640314	7203	184	67.86	Actinobacteria	Mycobacteriales	Nocardiaceae	Nocardia	63345	66	67.07
2657245709	2657245709.Ga0115242_1039	1	1		2	Yes	PUBLIC	Streptomyces sp. SolWspMP-5a-2	Unknown	Unknown	8956613	8003	400	72.99	Actinobacteria	Streptomycetales	Streptomycetaceae	Streptomyces	73200	34	71.77
2862305427	2862305427.Ga0368207_63	1	1		2	Yes	PUBLIC	Streptomyces sp. CB02959 CB02959	Terrestrial	Soil	10358718	9566	81	71.84	Actinobacteria	Streptomycetales	Streptomycetaceae	Streptomyces	13986	13	69.76
2526164782	2526164782.B124DRAFT_scaffold_117.118	1	1		2	Yes	PUBLIC	Streptomyces sp. CNP082	Unknown	Unknown	8447812	7425	149	72.83	Actinobacteria	Streptomycetales	Streptomycetaceae	Streptomyces	7410	6	67.79
2639763148	2639763148.Ga0082241_1371	1	1	1	3	Yes	PUBLIC	Actinobacteria bacterium OV450	Host-associated	Plants	9202048	8580	390	71.88	Actinobacteria	unclassified	unclassified	unclassified	32911	35	68.38
2767802006	2767802006.Ga0163563_1038	1		1	2	Yes	PUBLIC	Streptomyces sp. NRRL S-337	Terrestrial	Soil	9035745	8222	169	71.51	Actinobacteria	Streptomycetales	Streptomycetaceae	Streptomyces	79949	80	67.87
2808606359	2808606359.Ga0314646_13	1		1	2	Yes	PUBLIC	Streptomyces sp. SLBN-115	Host-associated	Plants-root	9866990	8894	7	71.1	Actinobacteria	Streptomycetales	Streptomycetaceae	Streptomyces	409637	387	68.88
2867646626	2867646626.Ga0436978_352	1	1	1	3	Yes	PUBLIC	Streptomyces sp. WM6378	Terrestrial	Soil	9486712	9127	362	70.65	Actinobacteria	Streptomycetales	Streptomycetaceae	Streptomyces	28465	25	68.61
2518285552	2518285552.C571DRAFT_scaffold00020.20	1		1	2	Yes	PUBLIC	Salinispora arenicola CNP193	Aquatic	Marine-sediment	5766351	5357	79	69.44	Actinobacteria	Micromonosporales	Micromonosporaceae	Salinispora	110082	105	67.18
2551306172	2551306172.NoneDRAFT_BAGG01000266_1.266	1	1	1	3	Yes	PUBLIC	Nocardia takedensis NBRC 100417	Aquatic	Freshwater-sediment	8033735	7383	265	69.54	Actinobacteria	Mycobacteriales	Nocardiaceae	Nocardia	223346	164	69.02
2724679061	2724679061.Ga0126014_128		1	1	2	Yes	PUBLIC	Streptomyces silvensis ATCC 53525	Unknown	Soil	9730648	8407	56	72.12	Actinobacteria	Streptomycetales	Streptomycetaceae	Streptomyces	303717	249	72.18
2811994877	2811994877.Ga0264372_17	1		1	2	Yes	GEBA	Streptomyces puniciscabiei DSM 41929	Unknown	0	9146138	8498	9	71.39	Actinobacteria	Streptomycetales	Streptomycetaceae	Streptomyces	148558	135	71.13
2524023245	2524023245.H299DRAFT_scaffold00031.31	1	1		2	Yes	PUBLIC	Streptomyces sp. CNH287	Aquatic	Marine	6788521	6228	48	72.69	Actinobacteria	Streptomycetales	Streptomycetaceae	Streptomyces	10644	11	69.82
2671180039	2671180039.Ga0079901_1033	1	1		2	Yes	GEBA	Streptomyces rubidus CGMCC 4.2026	Terrestrial	Soil-forest	9005705	7807	112	72.91	Actinobacteria	Streptomycetales	Streptomycetaceae	Streptomyces	100913	95	73.43
2547132038	2547132038.SSPNDRAFT_AEYC01000050_1.50	1	1		2	Yes	PUBLIC	Saccharopolyspora spinosa NRRL 18395	Terrestrial	Soil	8527776	8358	118	68.06	Actinobacteria	Pseudonocardiales	Pseudonocardiaceae	Saccharopolyspora	60175	62	64.9
2600255378	2600255378.Ga0063694_1035	1	1	1	3	Yes	PUBLIC	Brevibacterium linens ATCC 9172	Engineered	Food production	4037527	3731	192	64.71	Actinobacteria	Micrococcales	Brevibacteriaceae	Brevibacterium	26606	27	59.73
2713896981	2713896981.Ga0125415_179	1	1		2	Yes	PUBLIC	Kocuria varians G6	Engineered	Food Production	2882365	2609	73	70.53	Actinobacteria	Micrococcales	Micrococcaceae	Kocuria	12395	12	56.53
2808606793	2808606793.Ga0317243_12		1	1	2	Yes	PUBLIC	Brevibacterium iodinum NCTC 9742	Unknown	Unknonw	3614741	3336	3	64.39	Actinobacteria	Micrococcales	Brevibacteriaceae	Brevibacterium	58423	54	57.19
2862224959	2862224959.Ga0365535_188	1	1		2	Yes	PUBLIC	Streptomyces populi A249	Host-associated	Plants	9587301	8660	277	71.66	Actinobacteria	Streptomycetales	Streptomycetaceae	Streptomyces	9976	11	74.57
2806310643	2806310643.Ga0314309_1289		1	1	2	Yes	PUBLIC	Thermobifida halotolerans DSM 44931	Aquatic	Freshwater-saline	5212672	4899	309	70.99	Actinobacteria	Streptosporangiales	Nocardiopsaceae	Thermobifida	234021	243	68.65
2541047451	2541047451.AOSG01000030	1	1		2	Yes	PUBLIC	Thermobifida fusca TM51	Engineered	Solid waste	3599272	3140	88	67.55	Actinobacteria	Streptosporangiales	Nocardiopsaceae	Thermobifida	24303	23	65.64
2547132038	2547132038.SSPNDRAFT_AEYC01000044_1.44	1	1		2	Yes	PUBLIC	Saccharopolyspora spinosa NRRL 18395	Terrestrial	Soil	8527776	8358	118	68.06	Actinobacteria	Pseudonocardiales	Pseudonocardiaceae	Saccharopolyspora	136354	132	66.19
2731957678	2731957678.Ga0128643_109	1	1		2	Yes	PUBLIC	Thermobifida fusca NBRC 14071	Terrestrial	Soil	3643897	3249	82	67.54	Actinobacteria	Streptosporangiales	Nocardiopsaceae	Thermobifida	32461	31	66.78
2744054874	2744054874.Ga0133190_111	1		1	2	Yes	PUBLIC	Amycolatopsis sp. M39	Host-associated	Unknown	9908403	9423	60	69.68	Actinobacteria	Pseudonocardiales	Pseudonocardiaceae	Amycolatopsis	208730	203	67.94
2744054874	2744054874.Ga0133190_132	1		1	2	Yes	PUBLIC	Amycolatopsis sp. M39	Host-associated	Unknown	9908403	9423	60	69.68	Actinobacteria	Pseudonocardiales	Pseudonocardiaceae	Amycolatopsis	130597	135	70.85
2767802054	2767802054.Ga0163466_1049		1	1	2	Yes	PUBLIC	Streptomyces megasporus NRRL B-16372	Unknown	0	5798816	5345	69	72.29	Actinobacteria	Streptomycetales	Streptomycetaceae	Streptomyces	18272	19	68.68
2551306170	2551306170.NoneDRAFT_BAFP01000256_1.256	1	1	1	3	Yes	PUBLIC	Nocardia abscessus NBRC 100374	Host-associated	Human	8410401	7974	274	68.16	Actinobacteria	Mycobacteriales	Nocardiaceae	Nocardia	23199	15	60.74
2590828683	2590828683.AYXG01000212		1	1	2	Yes	PUBLIC	Actinokineospora spheciospongiae EG49	Host-associated	Invertebrates	7529476	6682	263	72.79	Actinobacteria	Pseudonocardiales	Pseudonocardiaceae	Actinokineospora	44045	34	70.99
2643221714	2643221714.Ga0102230_114	1	1	1	3	Yes	PUBLIC	Streptomyces sp. Root264	Host-associated	Plants-root	9015452	8114	86	71.65	Actinobacteria	Streptomycetales	Streptomycetaceae	Streptomyces	196283	162	69.97
2648501782	2648501782.Ga0070821_108	1		1	2	Yes	PUBLIC	Amycolatopsis sp. MJM2582	Terrestrial	Soil-rhizosphere	8932977	8373	13	68.94	Actinobacteria	Pseudonocardiales	Pseudonocardiaceae	Amycolatopsis	309877	246	66.65
2806310722	2806310722.Ga0263558_11	1	1	1	3	Yes	PUBLIC	Mycobacterium ulcerans ATCC 33728	Host-associated	Human	6066298	5487	2	65.56	Actinobacteria	Mycobacteriales	Mycobacteriaceae	Mycobacterium	166617	79	62.76
642555140	642555140.NC_005916	1	1		2	Yes	PUBLIC	Mycobacterium ulcerans Agy99	Host-associated	Human	5805761	4306	2	65.39	Actinobacteria	Mycobacteriales	Mycobacteriaceae	Mycobacterium	174155	81	62.77
2731957724	2731957724.Ga0128698_133		1	1	2	Yes	PUBLIC	Nocardia alba NBRC 108234	Terrestrial	Soil	7279102	6679	57	67.67	Actinobacteria	Mycobacteriales	Nocardiaceae	Nocardia	96701	92	65.97
2770939659	2770939659.Ga0244504_108		1	1	2	Yes	GEBA	Nocardia alba DSM 44684	Terrestrial	Soil	7289173	6712	19	67.66	Actinobacteria	Mycobacteriales	Nocardiaceae	Nocardia	144847	153	65.9
2582580746	2582580746.EJ54DRAFT_scaffold00025.25	1	1		2	Yes	GEBA	Ferrithrix thermotolerans DSM 19514	Aquatic	Freshwater-hot spring	2489535	2397	95	51.06	Acidimicrobiia	Acidimicrobiales	Acidimicrobiaceae	Ferrithrix	33237	33	50.84
2687453691	2687453691.Ga0115447_129	1		1	2	Yes	PUBLIC	Arthrobacter sp. OV608	Host-associated	Plants	4929225	4599	71	64.81	Actinobacteria	Micrococcales	Micrococcaceae	Arthrobacter	23148	25	60.12
2821088045	2821088045.Ga0326538_18	1	1		2	Yes	GEBA	Terracoccus luteus B3ACCR12	Host-associated	Plants-rhizosphere	4071172	3750	28	72.97	Actinobacteria	Micrococcales	Intrasporangiaceae	Terracoccus	9343	8	63.12
2821722022	2821722022.Ga0326537_17	1	1		2	Yes	GEBA	Terracoccus luteus B3ACCR2	Host-associated	Plants-rhizosphere	4072048	3754	25	72.97	Actinobacteria	Micrococcales	Intrasporangiaceae	Terracoccus	9343	8	63.12
2765235921	2765235921.Ga0228354_110	1	1	1	3	Yes	PUBLIC	Rhodococcus sp. 06-156-3	Host-associated	Plants	6292290	5961	34	64.36	Actinobacteria	Mycobacteriales	Nocardiaceae	Rhodococcus	286436	267	61.2
2765235929	2765235929.Ga0228353_114	1	1	1	3	Yes	PUBLIC	Rhodococcus sp. 06-156-3b	Host-associated	Plants	6304688	5976	42	64.35	Actinobacteria	Mycobacteriales	Nocardiaceae	Rhodococcus	286556	267	61.21
2765235936	2765235936.Ga0228387_137	1	1	1	3	Yes	PUBLIC	Rhodococcus sp. 06-156-4	Host-associated	Plants	6407616	6079	34	64.35	Actinobacteria	Mycobacteriales	Nocardiaceae	Rhodococcus	286443	267	61.2
2767802106	2767802106.Ga0161530_1303	1		1	2	Yes	PUBLIC	Streptomyces sp. NRRL WC-3618	Terrestrial	Soil	9267357	8358	323	70.08	Actinobacteria	Streptomycetales	Streptomycetaceae	Streptomyces	121371	108	70.39
2617271191	2617271191.Ga0055390_1126	1	1		2	Yes	PUBLIC	Corynebacterium jeddahense JCB	Host-associated	Human	2472125	2461	244	67.22	Actinobacteria	Mycobacteriales	Corynebacteriaceae	Corynebacterium	6847	4	54.61
2626541554	2626541554.Ga0078773_126	1		1	2	Yes	PUBLIC	Frankia sp AvcI.1	Host-associated	Plants-root	7741902	6530	77	72.74	Actinobacteria	Frankiales	Frankiaceae	Frankia	115683	121	72.67
2667527439	2667527439.Ga0079898_128	1	1	1	3	Yes	GEBA	Streptomyces guanduensis CGMCC 4.2022	Terrestrial	Soil-forest	8220839	6854	33	73.14	Actinobacteria	Streptomycetales	Streptomycetaceae	Streptomyces	62468	60	70.56
2744054873	2744054873.Ga0133189_1018	1	1	1	3	Yes	PUBLIC	Streptomyces sp. FXJ1.172	Terrestrial	Soil	9166043	8416	189	71.22	Actinobacteria	Streptomycetales	Streptomycetaceae	Streptomyces	95780	89	69.71
2751185543	2751185543.Ga0206403_151	1	1		2	Yes	PUBLIC	Mycolicibacterium moriokaense GAS496	Terrestrial	Soil-forest	6421161	6622	83	65.18	Actinobacteria	Mycobacteriales	Mycobacteriaceae	Mycolicibacterium	13114	17	63.85
2765236004	2765236004.Ga0163427_1052	1	1		2	Yes	PUBLIC	Streptomyces varsoviensis NRRL ISP-5346	Terrestrial	Soil	8566603	7303	60	72.41	Actinobacteria	Streptomycetales	Streptomycetaceae	Streptomyces	4101	4	65.15
2765236014	2765236014.Ga0163503_1081	1	1		2	Yes	PUBLIC	Streptomyces varsoviensis NRRL B-3589	Terrestrial	Soil	8572637	7318	98	72.41	Actinobacteria	Streptomycetales	Streptomycetaceae	Streptomyces	4101	4	65.15
2765236020	2765236020.Ga0166816_1012	1	1		2	Yes	PUBLIC	Streptomyces sp. NRRL F-5122	Unknown	Unknown	10107876	9402	182	70.02	Actinobacteria	Streptomycetales	Streptomycetaceae	Streptomyces	10872	12	65.02
2856758937	2856758937.Ga0347833_279	1	1		2	Yes	PUBLIC	Streptacidiphilus pinicola MMS16-CNU450	Terrestrial	Soil-forest	8432874	7999	281	71.82	Actinobacteria	Streptomycetales	Streptomycetaceae	Streptacidiphilus	22276	24	65.89
2862305427	2862305427.Ga0368207_32	1		1	2	Yes	PUBLIC	Streptomyces sp. CB02959 CB02959	Terrestrial	Soil	10358718	9566	81	71.84	Actinobacteria	Streptomycetales	Streptomycetaceae	Streptomyces	89117	87	70.9
2862413135	2862413135.Ga0335689_01	1		1	2	Yes	PUBLIC	Streptomyces rishiriensis NBRC 13407	Terrestrial	Soil	9179716	8214	76	71.76	Actinobacteria	Streptomycetales	Streptomycetaceae	Streptomyces	431906	343	70.56
2866032107	2866032107.Ga0437418_24	1	1		2	Yes	PUBLIC	Cryobacterium sp. M25	Aquatic	0	3349096	3303	58	66.99	Actinobacteria	Micrococcales	Microbacteriaceae	Cryobacterium	70166	75	63.32
2866717675	2866717675.Ga0437523_325	1	1		2	Yes	PUBLIC	Actinomadura sp. KC345	Terrestrial	0	8265010	8276	600	71.81	Actinobacteria	Streptosporangiales	Thermomonosporaceae	Actinomadura	5893	5	68.62
2868327227	2868327227.Ga0437276_62	1	1	1	3	Yes	PUBLIC	Cryobacterium sp. TMT1-19	Aquatic	0	3380552	3359	71	66.96	Actinobacteria	Micrococcales	Microbacteriaceae	Cryobacterium	51887	63	61.83
637000085	637000085.NC_003080	1	1	1	3	Yes	PUBLIC	Corynebacterium jeikeium K411	Host-associated	Human	2476822	2186	2	61.35	Actinobacteria	Mycobacteriales	Corynebacteriaceae	Corynebacterium	14323	16	53.77
644736345	644736345.NC_004320	1	1	1	3	Yes	PUBLIC	Corynebacterium efficiens YS-314, DSM 44549	Terrestrial	Soil	3219505	3064	3	62.97	Actinobacteria	Mycobacteriales	Corynebacteriaceae	Corynebacterium	48672	41	56.4
2517572155	2517572155.C581DRAFT_scaffold00063.63	1	1		2	Yes	PUBLIC	Salinispora pacifica CNQ768	Aquatic	Marine-sediment	5480836	5100	91	69.96	Actinobacteria	Micromonosporales	Micromonosporaceae	Salinispora	13306	11	65.72
2528768220	2528768220.H504DRAFT_scaffold00027.27	1	1	1	3	Yes	PUBLIC	Actinokineospora inagensis DSM 44258	Host-associated	Plants	7278759	6453	98	70.23	Actinobacteria	Pseudonocardiales	Pseudonocardiaceae	Actinokineospora	94386	91	68.17
2528768220	2528768220.H504DRAFT_scaffold00032.32		1	1	2	Yes	PUBLIC	Actinokineospora inagensis DSM 44258	Host-associated	Plants	7278759	6453	98	70.23	Actinobacteria	Pseudonocardiales	Pseudonocardiaceae	Actinokineospora	86234	89	66.97
2531839264	2531839264.AKKP01000066	1	1	1	3	Yes	PUBLIC	Rhodococcus sp. JVH1	Aquatic	Freshwater-contaminated	9181077	9192	173	66.97	Actinobacteria	Mycobacteriales	Nocardiaceae	Rhodococcus	172896	204	64.17
2554235102	2554235102.L324DRAFT_ASJB01000044_1.44	1	1	1	3	Yes	PUBLIC	Amycolatopsis orientalis DSM 40040	Terrestrial	Soil	9062454	8285	99	68.96	Actinobacteria	Pseudonocardiales	Pseudonocardiaceae	Amycolatopsis	163227	147	66.54
2554235157	2554235157.L943DRAFT_ASXH01000038_1.38	1	1		2	Yes	PUBLIC	Amycolatopsis orientalis DSM 46075	Host-associated	Human	9445308	9023	183	69.42	Actinobacteria	Pseudonocardiales	Pseudonocardiaceae	Amycolatopsis	9885	15	65.81
2576861442	2576861442.CP006843	1	1	1	3	Yes	PUBLIC	Corynebacterium glyciniphilum AJ 3170	Host-associated	Putriefied bananas	3568218	3333	2	64.75	Actinobacteria	Mycobacteriales	Corynebacteriaceae	Corynebacterium	58432	69	60.79
2588253842	2588253842.AWQS01000278	1	1		2	Yes	PUBLIC	Intrasporangium chromatireducens Q5-1	Terrestrial	Soil-contaminated	4804251	4417	660	70.58	Actinobacteria	Micrococcales	Intrasporangiaceae	Intrasporangium	4524	5	65.65
2600255379	2600255379.Ga0063690_1028	1		1	2	Yes	PUBLIC	Brevibacterium aurantiacum ATCC9175	Engineered	Food production	4168634	3869	109	62.72	Actinobacteria	Micrococcales	Brevibacteriaceae	Brevibacterium	40642	36	60.28
2617271283	2617271283.Ga0057480_107	1		1	2	Yes	PUBLIC	Streptomyces luteus TRM45540	Terrestrial	Soil-saline	7828944	7193	41	71.63	Actinobacteria	Streptomycetales	Streptomycetaceae	Streptomyces	236496	263	70.33
2675903223	2675903223.Ga0104555_122	1		1	2	Yes	GEBA	Kutzneria buriramensis DSM 45791	Terrestrial	Soil-forest	11968322	11064	65	70.35	Actinobacteria	Pseudonocardiales	Pseudonocardiaceae	Kutzneria	207424	211	70.18
2718218087	2718218087.Ga0175860_11	1	1	1	3	Yes	PUBLIC	Rhodococcus sp. 2G	Terrestrial	Soil	5596514	5366	2	67.54	Actinobacteria	Mycobacteriales	Nocardiaceae	Rhodococcus	365084	363	63.29
2744054777	2744054777.Ga0133075_1388	1	1		2	Yes	PUBLIC	Rhodococcus sp. EPR-147	Aquatic	Marine	5322068	5514	543	64.84	Actinobacteria	Mycobacteriales	Nocardiaceae	Rhodococcus	2643	6	60.69
2765235996	2765235996.Ga0163418_1022	1	1	1	3	Yes	PUBLIC	Streptomyces aureocirculatus NRRL ISP-5386	Terrestrial	Soil	9291137	8229	140	71.21	Actinobacteria	Streptomycetales	Streptomycetaceae	Streptomyces	244667	244	70.31
2767802030	2767802030.Ga0162424_1082	1	1		2	Yes	PUBLIC	Streptomyces sp. NRRL S-515	Unknown	Unknown	8671445	7931	99	71.8	Actinobacteria	Streptomycetales	Streptomycetaceae	Streptomyces	8296	7	76.31
2772190668	2772190668.Ga0165149_166	1	1		2	Yes	PUBLIC	Amycolatopsis keratiniphila keratiniphila DSM 44409	Terrestrial	Soil	9088618	8578	68	69	Actinobacteria	Pseudonocardiales	Pseudonocardiaceae	Amycolatopsis	9144	5	66.97
2772190671	2772190671.Ga0161552_1182	1	1	1	3	Yes	PUBLIC	Streptomyces resistomycificus NRRL 2290	Terrestrial	Soil	9151179	8320	160	71.04	Actinobacteria	Streptomycetales	Streptomycetaceae	Streptomyces	92254	58	72.01
2775507096	2775507096.Ga0127037_1080	1	1		2	Yes	PUBLIC	Streptomyces corchorusii DSM 40340	Terrestrial	Soil	10271021	9229	96	72.03	Actinobacteria	Streptomycetales	Streptomycetaceae	Streptomyces	22782	16	66.31
2802429346	2802429346.Ga0162401_1019	1	1	1	3	Yes	PUBLIC	Streptomyces aureocirculatus NRRL ISP-5401	Unknown	Unknown	9285900	8209	136	71.21	Actinobacteria	Streptomycetales	Streptomycetaceae	Streptomyces	244771	244	70.32
2806310643	2806310643.Ga0314309_1309	1	1		2	Yes	PUBLIC	Thermobifida halotolerans DSM 44931	Aquatic	Freshwater-saline	5212672	4899	309	70.99	Actinobacteria	Streptosporangiales	Nocardiopsaceae	Thermobifida	46873	40	67.69
2806310739	2806310739.Ga0127044_146	1		1	2	Yes	PUBLIC	Streptomyces resistomycificus DSM 40133	Terrestrial	Soil	9161922	8248	54	71.04	Actinobacteria	Streptomycetales	Streptomycetaceae	Streptomyces	97185	61	71.95
2855079561	2855079561.Ga0347059_67	1		1	2	Yes	PUBLIC	Brevibacterium aurantiacum ATCC 9175	Engineered	Food production	4147494	3910	70	62.73	Actinobacteria	Micrococcales	Brevibacteriaceae	Brevibacterium	40642	38	60.28
2862256214	2862256214.Ga0366552_403		1	1	2	Yes	PUBLIC	Streptomyces sp. NEAU-D10	Terrestrial	Soil	9477917	9080	486	70.47	Actinobacteria	Streptomycetales	Streptomycetaceae	Streptomyces	47091	62	68.24
2871319485	2871319485.Ga0336218_05	1	1		2	Yes	PUBLIC	Rathayibacter tritici ICMP 2628	Host-associated	Plants	3262617	3188	86	69.67	Actinobacteria	Micrococcales	Microbacteriaceae	Rathayibacter	3892	4	61.43
643886002	643886002.NZ_ACHJ01000148	1	1		2	Yes	PUBLIC	Corynebacterium lipophiloflavum DSM 44291	Host-associated	Human	2293743	2427	178	64.84	Actinobacteria	Mycobacteriales	Corynebacteriaceae	Corynebacterium	6382	6	57.99
2675903207	2675903207.Ga0130008_1071	1	1		2	Yes	PUBLIC	Nocardiopsis sp. CNR923 1kb	Aquatic	Marine-sediment	5546007	5960	149	71.12	Actinobacteria	Streptosporangiales	Nocardiopsaceae	Nocardiopsis	18063	17	69.04
2687453738	2687453738.contig_53	1		1	2	Yes	PUBLIC	Frankia sp. EUN1h	Host-associated	Plants	9910952	7477	129	71.86	Actinobacteria	Frankiales	Frankiaceae	Frankia	97238	79	71.52
2576861376	2576861376.BAVM01000052	1	1		2	Yes	PUBLIC	Cutibacterium acnes JCM 18909	Host-associated	Human	2573824	3801	95	59.86	Actinobacteria	Propionibacteriales	Propionibacteriaceae	Cutibacterium	11469	9	52.44
2576861741	2576861741.BAVO01000035	1	1		2	Yes	PUBLIC	Cutibacterium acnes JCM 18918	Host-associated	Human	2536557	4159	48	59.92	Actinobacteria	Propionibacteriales	Propionibacteriaceae	Cutibacterium	11477	9	52.47
2648501448	2648501448.Ga0100810_113	1	1		2	Yes	PUBLIC	Cutibacterium acnes PMH7	Host-associated	Human	2567087	2545	12	59.96	Actinobacteria	Propionibacteriales	Propionibacteriaceae	Cutibacterium	11570	11	52.6
2519103017	2519103017.Abr18DRAFT_scaffold67_size17744.67		1	1	2	Yes	PUBLIC	Arthrobacter sp. Br18	Terrestrial	Soil	3562925	3642	120	65.98	Actinobacteria	Micrococcales	Micrococcaceae	Arthrobacter	17744	18	64.39
2596583533	2596583533.LX88DRAFT_scaffold00022.22	1		1	2	Yes	GEBA	Lentzea californiensis DSM 43393	Terrestrial	Soil	8998498	8630	34	69.33	Actinobacteria	Pseudonocardiales	Pseudonocardiaceae	Lentzea	73090	70	70.36
2636415654	2636415654.Ga0077488_1130	1		1	2	Yes	PUBLIC	Actinoplanes utahensis NRRL 12052	Terrestrial	Soil	9489843	8768	141	71.16	Actinobacteria	Micromonosporales	Micromonosporaceae	Actinoplanes	159012	169	71.68
2767802117	2767802117.Ga0163528_1034	1		1	2	Yes	PUBLIC	Streptomyces sp. NRRL F-5727	Unknown	0	7924135	7330	142	73.2	Actinobacteria	Streptomycetales	Streptomycetaceae	Streptomyces	69482	57	71.6
2867022365	2867022365.Ga0437581_03	1	1	1	3	Yes	PUBLIC	Rhodococcus sp. S2-17	Terrestrial	0	8014224	7813	4	65.58	Actinobacteria	Mycobacteriales	Nocardiaceae	Rhodococcus	299209	314	64.94
2667527442	2667527442.Ga0079896_126	1		1	2	Yes	GEBA	Streptomyces jietaisiensis CGMCC 4.1859	Terrestrial	Soil	7681257	6789	47	72.74	Actinobacteria	Streptomycetales	Streptomycetaceae	Streptomyces	90676	74	72.34
2515154143	2515154143.A37UDRAFT_scaffold_25.26	1	1		2	Yes	PUBLIC	Sciscionella marina DSM 45152	Aquatic	Marine-sediment	8536451	8212	86	67.77	Actinobacteria	Pseudonocardiales	Pseudonocardiaceae	Sciscionella	72841	48	66.92
2515154150	2515154150.B100DRAFT_scaffold_47.48	1	1		2	Yes	PUBLIC	Streptomyces sp. CNH189	Aquatic	Marine	7327324	6689	61	72.27	Actinobacteria	Streptomycetales	Streptomycetaceae	Streptomyces	7025	3	70.89
2515154184	2515154184.B169DRAFT_scaffold_62.63	1	1		2	Yes	PUBLIC	Salinispora pacifica CNT001	Host-associated	Mammals	5492313	5088	82	69.85	Actinobacteria	Micromonosporales	Micromonosporaceae	Salinispora	10197	9	68.25
2518285551	2518285551.C572DRAFT_scaffold00056.56	1	1		2	Yes	PUBLIC	Salinispora arenicola CNP105	Aquatic	Marine	5919675	5477	69	69.44	Actinobacteria	Micromonosporales	Micromonosporaceae	Salinispora	5641	2	69.4
2518645617	2518645617.YW7DRAFT_scaffold00051.51	1	1		2	Yes	PUBLIC	Streptomyces sp. AmelKG-E11A	Host-associated	Invertebrates	8386301	7206	60	72.2	Actinobacteria	Streptomycetales	Streptomycetaceae	Streptomyces	12983	5	74.77
2524614639	2524614639.G443DRAFT_scaffold00025.25	1	1		2	Yes	PUBLIC	Actinoalloteichus cyanogriseus DSM 43889	Terrestrial	Soil	5968963	4992	52	72.57	Actinobacteria	Pseudonocardiales	Pseudonocardiaceae	Actinoalloteichus	7086	2	72.35
2547132143	2547132143.NoneDRAFT_AHBF01000173_1.173	1	1		2	Yes	PUBLIC	Streptomyces acidiscabies 84-104	Terrestrial	Soil	11005945	9985	244	70.59	Actinobacteria	Streptomycetales	Streptomycetaceae	Streptomyces	28634	10	69.5
2551306163	2551306163.NoneDRAFT_BAFZ01000062_1.62	1	1	1	3	Yes	PUBLIC	Nocardia exalbida NBRC 100660	Host-associated	Mammals	7367991	6900	165	68.61	Actinobacteria	Mycobacteriales	Nocardiaceae	Nocardia	109389	92	66.18
2551306166	2551306166.NoneDRAFT_BAGH01000539_1.539	1	1		2	Yes	PUBLIC	Nocardia tenerifensis NBRC 101015	Host-associated	Plants	9731570	9419	615	68.42	Actinobacteria	Mycobacteriales	Nocardiaceae	Nocardia	8459	5	70.82
2558860984	2558860984.T413DRAFT_scaffold00066.66	1	1		2	Yes	PUBLIC	Streptomyces sp. CNB632	Aquatic	Marine-sediment	7534754	6648	94	73.74	Actinobacteria	Streptomycetales	Streptomycetaceae	Streptomyces	5902	2	75.97
2561511103	2561511103.T361DRAFT_scaffold00058.58	1	1		2	Yes	PUBLIC	Salinispora arenicola CNY281	Aquatic	Marine-sediment	5765026	5281	94	69.63	Actinobacteria	Micromonosporales	Micromonosporaceae	Salinispora	6171	2	70.94
2561511114	2561511114.T378DRAFT_scaffold00073.73	1	1		2	Yes	PUBLIC	Salinispora arenicola CNY694	Aquatic	Marine-sediment	5792452	5382	109	69.54	Actinobacteria	Micromonosporales	Micromonosporaceae	Salinispora	6186	2	70.63
2563366549	2563366549.EU271968		1	1	2	Yes	PUBLIC	Mycobacterium liflandii 128FXT	Host-associated	Vertebrates	6399543	5115	2	65.53	Actinobacteria	Mycobacteriales	Mycobacteriaceae	Mycobacterium	190588	70	62.88
2579778653	2579778653.JABQ01000172	1	1		2	Yes	PUBLIC	Streptomyces sp. PRh5	Host-associated	Plants-endo	11084188	8892	290	71.09	Actinobacteria	Streptomycetales	Streptomycetaceae	Streptomyces	6763	3	72.2
2596583534	2596583534.LX83DRAFT_scaffold00028.28	1	1		2	Yes	GEBA	Goodfellowiella coeruleoviolacea DSM 43935	Terrestrial	Soil	8779662	7466	58	72.37	Actinobacteria	Pseudonocardiales	Pseudonocardiaceae	Goodfellowiella	56346	24	71.38
2596583534	2596583534.LX83DRAFT_scaffold00042.42	1	1		2	Yes	GEBA	Goodfellowiella coeruleoviolacea DSM 43935	Terrestrial	Soil	8779662	7466	58	72.37	Actinobacteria	Pseudonocardiales	Pseudonocardiaceae	Goodfellowiella	7040	2	73.45
2602041572	2602041572.Ga0046290_12		1	1	2	Yes	PUBLIC	Streptomyces niveus NCIMB 11891	Terrestrial	Soil	8726876	7918	5	70.7	Actinobacteria	Streptomycetales	Streptomycetaceae	Streptomyces	123332	107	69.14
2609460021	2609460021.Ga0062120_150	1	1	1	3	Yes	PUBLIC	Streptomyces avermitilis MA-4680, NBRC 14893	Terrestrial	Soil	10430651	9239	92	70.56	Actinobacteria	Streptomycetales	Streptomycetaceae	Streptomyces	45484	41	71.53
2609460256	2609460256.Ga0060260_145	1	1		2	Yes	PUBLIC	Rhodococcus fascians A22b	Host-associated	Plants	5905165	5618	67	64.35	Actinobacteria	Mycobacteriales	Nocardiaceae	Rhodococcus	81184	72	62
2615840648	2615840648.Ga0070144_13	1	1	1	3	Yes	PUBLIC	Streptomyces sp. GP55	Terrestrial	Soil	8962713	8155	3	71.54	Actinobacteria	Streptomycetales	Streptomycetaceae	Streptomyces	73725	54	69.24
2619619003	2619619003.Ga0074206_1024	1		1	2	Yes	PUBLIC	Frankia sp. CpI1-P	Host-associated	Plants-nodule	7619552	6472	143	72.43	Actinobacteria	Frankiales	Frankiaceae	Frankia	108770	78	73.27
2643221548	2643221548.Ga0102151_125	1	1		2	Yes	PUBLIC	Streptomyces sp. Root55	Host-associated	Plants-root	8053412	7083	39	71.05	Actinobacteria	Streptomycetales	Streptomycetaceae	Streptomyces	18680	6	72.89
2648501836	2648501836.Ga0081860_1055	1	1		2	Yes	PUBLIC	Streptomyces acidiscabies NCPPB 4445	Host-associated	Plants	9953304	9025	233	70.7	Actinobacteria	Streptomycetales	Streptomycetaceae	Streptomyces	5623	3	69.71
2700988714	2700988714.Ga0131116_1084	1	1		2	Yes	GEBA	Actinomadura meyerae DSM 44715	Terrestrial	Soil	8572960	7943	121	72.93	Actinobacteria	Streptosporangiales	Thermomonosporaceae	Actinomadura	6157	2	71.4
2706794555	2706794555.Ga0123943_1114	1	1		2	Yes	PUBLIC	Streptacidiphilus carbonis NBRC 100919	Engineered	Solid waste	8457280	7697	139	71.47	Actinobacteria	Streptomycetales	Streptomycetaceae	Streptacidiphilus	8045	3	71.32
2711768098	2711768098.Ga0124382_116	1	1		2	Yes	PUBLIC	Rhodococcus fascians 02-816c	Host-associated	Plants	6084136	5928	45	64.57	Actinobacteria	Mycobacteriales	Nocardiaceae	Rhodococcus	76056	70	62.11
2713897049	2713897049.Ga0125502_115	1	1		2	Yes	PUBLIC	Rhodococcus fascians A73a	Host-associated	Plants	5931752	5594	23	64.44	Actinobacteria	Mycobacteriales	Nocardiaceae	Rhodococcus	196494	181	61.79
2713897050	2713897050.Ga0125503_106	1	1		2	Yes	PUBLIC	Rhodococcus fascians A3b	Host-associated	Plants	6032816	5886	34	64.32	Actinobacteria	Mycobacteriales	Nocardiaceae	Rhodococcus	76056	70	62.11
2724679249	2724679249.Ga0126467_1049	1		1	2	Yes	PUBLIC	Streptomyces hygroscopicus hygroscopicus NBRC 100766	Terrestrial	Soil	10153765	8532	202	72.02	Actinobacteria	Streptomycetales	Streptomycetaceae	Streptomyces	110259	89	70.37
2731957590	2731957590.Ga0128542_1004		1	1	2	Yes	PUBLIC	Nocardiopsis trehalosi NBRC 14201	Terrestrial	Soil	6367487	5761	356	75.22	Actinobacteria	Streptosporangiales	Nocardiopsaceae	Nocardiopsis	80563	67	75.73
2731957597	2731957597.Ga0128549_1094		1	1	2	Yes	PUBLIC	Nocardiopsis dassonvillei albirubida NBRC 13392	Unknown	Unknown	7167368	6397	177	72.05	Actinobacteria	Streptosporangiales	Nocardiopsaceae	Nocardiopsis	32051	31	68.05
2731957741	2731957741.Ga0128715_1005	1	1		2	Yes	PUBLIC	Nocardia lijiangensis NBRC 108240	Terrestrial	Soil	8148874	7382	214	68.48	Actinobacteria	Mycobacteriales	Nocardiaceae	Nocardia	163039	134	66.78
2731957741	2731957741.Ga0128715_1041		1	1	2	Yes	PUBLIC	Nocardia lijiangensis NBRC 108240	Terrestrial	Soil	8148874	7382	214	68.48	Actinobacteria	Mycobacteriales	Nocardiaceae	Nocardia	85697	83	65.41
2738541308	2738541308.Ga0189763_113	1	1	1	3	Yes	PUBLIC	Rhodococcus sp. OK551	Host-associated	Plants-root	7020677	6673	63	61.67	Actinobacteria	Mycobacteriales	Nocardiaceae	Rhodococcus	119403	117	60.72
2738543028	2738543028.Ga0189714_106	1		1	2	Yes	PUBLIC	Mycobacterium sp. YR782	Host-associated	Plants-root	6917070	6675	37	66.25	Actinobacteria	Mycobacteriales	Mycobacteriaceae	Mycobacterium	429259	388	63.83
2751185867	2751185867.Ga0163568_1026	1	1	1	3	Yes	PUBLIC	Nocardia sp. NRRL WC-3656	Unknown	0	7258734	6690	95	67.94	Actinobacteria	Mycobacteriales	Nocardiaceae	Nocardia	111317	90	63.38
2765235885	2765235885.Ga0225898_105	1	1		2	Yes	PUBLIC	Rhodococcus sp. 05-2254-3	Host-associated	Plants	5883283	5670	27	64.61	Actinobacteria	Mycobacteriales	Nocardiaceae	Rhodococcus	195933	177	61.8
2765235887	2765235887.Ga0225895_102	1	1		2	Yes	PUBLIC	Rhodococcus sp. 06-412-2C	Host-associated	Plants	6210641	5950	26	64.02	Actinobacteria	Mycobacteriales	Nocardiaceae	Rhodococcus	195932	180	61.8
2765235888	2765235888.Ga0225896_124	1	1		2	Yes	PUBLIC	Rhodococcus sp. 06-1477-1A	Host-associated	Plants	6045554	5781	30	64.64	Actinobacteria	Mycobacteriales	Nocardiaceae	Rhodococcus	19615	13	62.27
2765235890	2765235890.Ga0225893_102	1	1		2	Yes	PUBLIC	Rhodococcus sp. 06-470-2	Host-associated	Plants	5900644	5699	44	64.75	Actinobacteria	Mycobacteriales	Nocardiaceae	Rhodococcus	196547	178	61.8
2765235891	2765235891.Ga0225903_140	1	1		2	Yes	PUBLIC	Rhodococcus sp. 15-1189-1-1a	Host-associated	Plants	6229911	5985	60	64.29	Actinobacteria	Mycobacteriales	Nocardiaceae	Rhodococcus	64801	59	62.44
2765235894	2765235894.Ga0228372_116	1	1		2	Yes	PUBLIC	Rhodococcus sp. 05-2254-2	Host-associated	Plants	5885877	5669	22	64.6	Actinobacteria	Mycobacteriales	Nocardiaceae	Rhodococcus	196576	177	61.79
2765235895	2765235895.Ga0228373_115	1	1		2	Yes	PUBLIC	Rhodococcus sp. 05-2221-1B	Host-associated	Plants	6372928	6162	52	64.77	Actinobacteria	Mycobacteriales	Nocardiaceae	Rhodococcus	19620	12	62.27
2765235897	2765235897.Ga0228371_108	1	1		2	Yes	PUBLIC	Rhodococcus sp. 05-2254-4	Host-associated	Plants	5915891	5708	25	64.61	Actinobacteria	Mycobacteriales	Nocardiaceae	Rhodococcus	195933	177	61.8
2765235908	2765235908.Ga0228342_157	1	1		2	Yes	PUBLIC	Rhodococcus sp. RS1C4	Host-associated	Plants	5908366	5635	63	64.51	Actinobacteria	Mycobacteriales	Nocardiaceae	Rhodococcus	19585	12	62.3
2765235909	2765235909.Ga0228348_136	1		1	2	Yes	PUBLIC	Rhodococcus sp. 06-235-1A	Host-associated	Plants	6091656	5910	32	64.26	Actinobacteria	Mycobacteriales	Nocardiaceae	Rhodococcus	184544	184	64
2765235912	2765235912.Ga0228369_139	1	1		2	Yes	PUBLIC	Rhodococcus sp. 05-2255-1e	Host-associated	Plants	5747732	5522	43	64.48	Actinobacteria	Mycobacteriales	Nocardiaceae	Rhodococcus	42831	34	62.74
2765235916	2765235916.Ga0228360_120	1	1		2	Yes	PUBLIC	Rhodococcus sp. 05-340-1	Host-associated	Plants	5975807	5752	34	64.61	Actinobacteria	Mycobacteriales	Nocardiaceae	Rhodococcus	19698	12	62.27
2765235917	2765235917.Ga0228366_153	1	1		2	Yes	PUBLIC	Rhodococcus sp. 05-2255-3C	Host-associated	Plants	5715336	5561	48	64.75	Actinobacteria	Mycobacteriales	Nocardiaceae	Rhodococcus	89408	73	61.78
2765235927	2765235927.Ga0228351_120	1	1		2	Yes	PUBLIC	Rhodococcus sp. 06-156-4a	Host-associated	Plants	6291286	5959	38	64.36	Actinobacteria	Mycobacteriales	Nocardiaceae	Rhodococcus	196582	178	61.8
2765235930	2765235930.Ga0228352_144	1	1		2	Yes	PUBLIC	Rhodococcus sp. 06-156-3C	Host-associated	Plants	6351768	6060	39	64.32	Actinobacteria	Mycobacteriales	Nocardiaceae	Rhodococcus	19009	12	62.33
2765235936	2765235936.Ga0228387_138	1	1		2	Yes	PUBLIC	Rhodococcus sp. 06-156-4	Host-associated	Plants	6407616	6079	34	64.35	Actinobacteria	Mycobacteriales	Nocardiaceae	Rhodococcus	196546	178	61.8
2765235996	2765235996.Ga0163418_1077	1	1		2	Yes	PUBLIC	Streptomyces aureocirculatus NRRL ISP-5386	Terrestrial	Soil	9291137	8229	140	71.21	Actinobacteria	Streptomycetales	Streptomycetaceae	Streptomyces	18876	15	68.25
2765236000	2765236000.Ga0162443_1010	1	1	1	3	Yes	PUBLIC	Streptomyces sp. NRRL S-87	Terrestrial	Soil	8114106	7060	164	73.52	Actinobacteria	Streptomycetales	Streptomycetaceae	Streptomyces	155385	139	70.76
2765236009	2765236009.Ga0161558_1186	1	1	1	3	Yes	PUBLIC	Kitasatospora aureofaciens NRRL B-2658	Terrestrial	Soil	9556026	8580	178	71.95	Actinobacteria	Streptomycetales	Streptomycetaceae	Kitasatospora	164901	182	69.83
2765236032	2765236032.Ga0163441_1092		1	1	2	Yes	PUBLIC	Streptomyces sp. NRRL WC-3742	Terrestrial	Soil	8712763	7913	166	72.81	Actinobacteria	Streptomycetales	Streptomycetaceae	Streptomyces	50400	49	70.51
2767802045	2767802045.Ga0163512_1067	1	1		2	Yes	PUBLIC	Streptomyces sp. NRRL F-2664	Unknown	0	7821681	7239	252	72.17	Actinobacteria	Streptomycetales	Streptomycetaceae	Streptomyces	14769	11	64.13
2767802071	2767802071.Ga0163545_135	1	1	1	3	Yes	PUBLIC	Streptomyces sp. NRRL F-5008	Engineered	Solid waste	8242012	7428	67	72	Actinobacteria	Streptomycetales	Streptomycetaceae	Streptomyces	73647	64	68.26
2767802094	2767802094.Ga0163403_1023	1	1		2	Yes	PUBLIC	Streptomyces katrae NRRL B-16271	Host-associated	Plants	8561964	7846	96	71.76	Actinobacteria	Streptomycetales	Streptomycetaceae	Streptomyces	146053	143	69.39
2775507093	2775507093.Ga0127033_1098	1	1		2	Yes	PUBLIC	Streptomyces cellostaticus DSM 40189	Terrestrial	Soil	9772887	8790	176	70.98	Actinobacteria	Streptomycetales	Streptomycetaceae	Streptomyces	6366	3	71.05
2795386110	2795386110.Ga0307712_120	1		1	2	Yes	PUBLIC	Streptomyces sp. BK561	Host-associated	Plants	10640901	9564	80	71.44	Actinobacteria	Streptomycetales	Streptomycetaceae	Streptomyces	166099	127	70.68
2795386110	2795386110.Ga0307712_148	1	1		2	Yes	PUBLIC	Streptomyces sp. BK561	Host-associated	Plants	10640901	9564	80	71.44	Actinobacteria	Streptomycetales	Streptomycetaceae	Streptomyces	44682	31	68.1
2802429346	2802429346.Ga0162401_1077	1	1		2	Yes	PUBLIC	Streptomyces aureocirculatus NRRL ISP-5401	Unknown	Unknown	9285900	8209	136	71.21	Actinobacteria	Streptomycetales	Streptomycetaceae	Streptomyces	18876	16	68.25
2808606359	2808606359.Ga0314646_17	1		1	2	Yes	PUBLIC	Streptomyces sp. SLBN-115	Host-associated	Plants-root	9866990	8894	7	71.1	Actinobacteria	Streptomycetales	Streptomycetaceae	Streptomyces	91530	104	68.66
2808606602	2808606602.Ga0317722_1260	1		1	2	Yes	PUBLIC	Mycobacterium sp. E796	Host-associated	Human	6464396	6413	286	67.78	Actinobacteria	Mycobacteriales	Mycobacteriaceae	Mycobacterium	81856	77	68.01
2808606762	2808606762.Ga0316768_106	1	1		2	Yes	PUBLIC	Mycobacterium heraklionense 1245976.6	Host-associated	Human	4795159	4530	90	67.46	Actinobacteria	Mycobacteriales	Mycobacteriaceae	Mycolicibacter	7909	2	68.97
2811995326	2811995326.Ga0163493_1053		1	1	2	Yes	PUBLIC	Streptomyces anulatus NRRL B-2873	Terrestrial	Soil	8377370	7727	105	71.27	Actinobacteria	Streptomycetales	Streptomycetaceae	Streptomyces	44068	32	70.07
2816332576	2816332576.Ga0163444_1032	1	1	1	3	Yes	PUBLIC	Streptomyces rimosus rimosus NRRL WC-3877	Terrestrial	Soil	8708189	7729	70	72.02	Actinobacteria	Streptomycetales	Streptomycetaceae	Streptomyces	166723	185	69.85
2816332579	2816332579.Ga0163446_1029	1	1	1	3	Yes	PUBLIC	Streptomyces rimosus rimosus NRRL WC-3882	Terrestrial	Soil	8261756	7419	77	71.98	Actinobacteria	Streptomycetales	Streptomycetaceae	Streptomyces	167040	184	69.84
2816332584	2816332584.Ga0163383_1032	1	1	1	3	Yes	PUBLIC	Streptomyces rimosus rimosus NRRL ISP-5260	Terrestrial	0	9572090	8531	80	71.94	Actinobacteria	Streptomycetales	Streptomycetaceae	Streptomyces	167325	185	69.82
2834408108	2834408108.Ga0336235_004	1	1		2	Yes	PUBLIC	Mycolicibacter virginiensis GF75	Terrestrial	Soil	4849424	4835	128	67.25	Actinobacteria	Mycobacteriales	Mycobacteriaceae	Mycolicibacter	8051	2	68.75
2855689977	2855689977.Ga0339104_131	1	1		2	Yes	PUBLIC	Micromonospora sp. CB01531	Terrestrial	Soil	9244015	8675	148	71.5	Actinobacteria	Micromonosporales	Micromonosporaceae	Micromonospora	27948	15	70.98
2856664274	2856664274.Ga0347859_22	1	1		2	Yes	PUBLIC	Actinomadura sp. LHW63021	Host-associated	Porifera	7503577	7075	41	72.04	Actinobacteria	Streptosporangiales	Thermomonosporaceae	Actinomadura	9329	5	67.47
2856664274	2856664274.Ga0347859_24	1	1		2	Yes	PUBLIC	Actinomadura sp. LHW63021	Host-associated	Porifera	7503577	7075	41	72.04	Actinobacteria	Streptosporangiales	Thermomonosporaceae	Actinomadura	6791	2	69.89
2856730350	2856730350.Ga0335972_05	1	1		2	Yes	PUBLIC	Actinosynnema sp. ALI-1.44	Engineered	Lab Enrichment	11712314	10924	54	68.16	Actinobacteria	Pseudonocardiales	Pseudonocardiaceae	Actinosynnema	6469	3	68.54
2856730350	2856730350.Ga0335972_07	1	1		2	Yes	PUBLIC	Actinosynnema sp. ALI-1.44	Engineered	Lab Enrichment	11712314	10924	54	68.16	Actinobacteria	Pseudonocardiales	Pseudonocardiaceae	Actinosynnema	9604	4	67.08
2856873457	2856873457.Ga0366616_135		1	1	2	Yes	PUBLIC	Actinomadura sp. NEAU-Ht49	Terrestrial	0	9356375	8957	280	72.15	Actinobacteria	Streptosporangiales	Thermomonosporaceae	Actinomadura	105699	94	70.03
2856888667	2856888667.Ga0396310_187	1	1		2	Yes	PUBLIC	Actinomadura sp. WAC 06369	Unknown	Unknown	8596425	8235	454	73.94	Actinobacteria	Streptosporangiales	Thermomonosporaceae	Actinomadura	6167	3	69.87
2856905215	2856905215.Ga0365520_434	1	1		2	Yes	PUBLIC	Frankia canadensis ERS2037738	Unknown	#N/A	7673585	6896	568	72.39	Actinobacteria	Frankiales	Frankiaceae	Frankia	5793	1	75.42
2862705112	2862705112.Ga0368871_036	1	1		2	Yes	PUBLIC	Streptomyces triticirhizae NEAU-YY642	Terrestrial	0	6563286	6151	428	73.31	Actinobacteria	Streptomycetales	Streptomycetaceae	Streptomyces	17913	15	73.9
2862711264	2862711264.Ga0396081_454		1	1	2	Yes	PUBLIC	Streptomyces sp. SM14	Host-associated	Porifera	6344127	5737	639	72.48	Actinobacteria	Streptomycetales	Streptomycetaceae	Streptomyces	68024	60	72.12
2863283106	2863283106.Ga0436948_27		1	1	2	Yes	GEBA	Streptomyces griseostramineus CECT 3273	Terrestrial	Soil	8665061	7940	73	72.73	Actinobacteria	Streptomycetales	Streptomycetaceae	Streptomyces	52910	43	71.39
2865871275	2865871275.Ga0437075_078	1	1		2	Yes	PUBLIC	Nocardia donostiensis X1654	Host-associated	Human	5795920	5365	120	66.57	Actinobacteria	Mycobacteriales	Nocardiaceae	Nocardia	20692	5	70.16
2865914275	2865914275.Ga0437080_32	1	1		2	Yes	PUBLIC	Nocardia donostiensis X1655	Host-associated	Human	5790100	5304	49	66.57	Actinobacteria	Mycobacteriales	Nocardiaceae	Nocardia	20596	5	70.16
2866733597	2866733597.Ga0437525_281	1	1		2	Yes	PUBLIC	Actinomadura sp. 7K507	Terrestrial	0	9799144	9413	563	71.26	Actinobacteria	Streptosporangiales	Thermomonosporaceae	Actinomadura	7021	2	75
2866870080	2866870080.Ga0437542_207	1	1		2	Yes	PUBLIC	Actinomadura sp. 6K520	Terrestrial	0	8190264	7853	445	71.88	Actinobacteria	Streptosporangiales	Thermomonosporaceae	Actinomadura	5994	2	70.75
2867646626	2867646626.Ga0436978_334	1		1	2	Yes	PUBLIC	Streptomyces sp. WM6378	Terrestrial	Soil	9486712	9127	362	70.65	Actinobacteria	Streptomycetales	Streptomycetaceae	Streptomyces	61710	30	72.13
2868068591	2868068591.Ga0437163_56	1	1	1	3	Yes	PUBLIC	Nocardia panacis YIM PH 21724	Terrestrial	0	7362956	7064	59	67.01	Actinobacteria	Mycobacteriales	Nocardiaceae	Nocardia	41443	36	62.65
2868451029	2868451029.Ga0437307_44		1	1	2	Yes	PUBLIC	Embleya hyalina NBRC 13850	Terrestrial	Soil	12054215	10604	78	71.75	Actinobacteria	Streptomycetales	Streptomycetaceae	Embleya	132473	94	72.28
647000278	647000278.NZ_ADNV01000221	1		1	2	Yes	PUBLIC	Mycobacterium parascrofulaceum ATCC BAA-614	Host-associated	Human	6295508	6510	405	68.45	Actinobacteria	Mycobacteriales	Mycobacteriaceae	Mycobacterium	119980	120	69.09
2687453738	2687453738.contig_45	1		1	2	Yes	PUBLIC	Frankia sp. EUN1h	Host-associated	Plants	9910952	7477	129	71.86	Actinobacteria	Frankiales	Frankiaceae	Frankia	161988	117	70.45
2856522720	2856522720.Ga0302513_18	1	1		2	Yes	PUBLIC	Streptomyces chartreusis WZS021	Host-associated	Plants	10404130	9773	22	70.64	Actinobacteria	Streptomycetales	Streptomycetaceae	Streptomyces	339192	330	64.01
2527291627	2527291627.ThrDRAFT_scaffold_58.59		1	1	2	Yes	PUBLIC	Frankia casuarinae Thr	Host-associated	Plants-nodule	5309833	4869	171	70.06	Actinobacteria	Frankiales	Frankiaceae	Frankia	27235	33	68.5
2541048002	2541048002.AWSE01000004	1	1		2	Yes	PUBLIC	Actinomyces johnsonii F0542	Host-associated	Human	3321811	3374	325	67.45	Actinobacteria	Actinomycetales	Actinomycetaceae	Actinomyces	20816	22	55.56
2561511090	2561511090.N545DRAFT_scaffold00022.22	1		1	2	Yes	PUBLIC	Streptomyces sp. URHA0041	Terrestrial	Soil	8015544	7157	111	72.3	Actinobacteria	Streptomycetales	Streptomycetaceae	Streptomyces	132106	123	72.77
2576861409	2576861409.ALLO2DRAFT_scaffold_46.47		1	1	2	Yes	PUBLIC	Frankia sp. Allo2	Host-associated	Plants-nodule	5352113	4847	110	70.06	Actinobacteria	Frankiales	Frankiaceae	Frankia	24962	32	68.46
2627853927	2627853927.Ga0072930_1143		1	1	2	Yes	PUBLIC	Streptomyces sp. CT34	Terrestrial	Soil	8054745	7392	305	71.39	Actinobacteria	Streptomycetales	Streptomycetaceae	Streptomyces	82730	85	66.37
2667527448	2667527448.Ga0079900_150	1	1		2	Yes	GEBA	Streptomyces paucisporeus CGMCC 4.2025	Terrestrial	Soil-forest	8164374	7142	79	72.26	Actinobacteria	Streptomycetales	Streptomycetaceae	Streptomyces	16589	18	70.87
2675903204	2675903204.Ga0130005_139	1	1		2	Yes	PUBLIC	Gordonia sp. CNJ863 1kb	Aquatic	Marine-sediment	5398721	5272	94	67.28	Actinobacteria	Mycobacteriales	Gordoniaceae	Gordonia	23507	26	62.62
2731957739	2731957739.Ga0128713_1020		1	1	2	Yes	PUBLIC	Nocardia nova NBRC 15556	Unknown	0	7844847	7305	191	67.86	Actinobacteria	Mycobacteriales	Nocardiaceae	Nocardia	138280	143	66.94
2744054500	2744054500.Ga0132761_1045	1	1	1	3	Yes	PUBLIC	Dietzia timorensis ID05-A0528	Terrestrial	Soil	3430606	3326	164	65.31	Actinobacteria	Mycobacteriales	Dietziaceae	Dietzia	40169	38	56.34
2773857924	2773857924.Ga0248423_1097		1	1	2	Yes	PUBLIC	Frankia sp. CgIS1	Host-associated	Plants-nodule	5256821	4835	134	70.04	Actinobacteria	Frankiales	Frankiaceae	Frankia	21737	26	68.42
2808606402	2808606402.Ga0311319_123	1	1		2	Yes	PUBLIC	Streptomyces sp. T12	Terrestrial	Soil	7803850	7122	38	72.03	Actinobacteria	Streptomycetales	Streptomycetaceae	Streptomyces	50800	40	72.08
2859970369	2859970369.Ga0336874_10	1	1	1	3	Yes	PUBLIC	Pseudonocardia sp. Ae717_Ps2	Host-associated	Invertebrates	7431781	7237	26	73.19	Actinobacteria	Pseudonocardiales	Pseudonocardiaceae	Pseudonocardia	150951	171	68.93
2862305427	2862305427.Ga0368207_60	1	1		2	Yes	PUBLIC	Streptomyces sp. CB02959 CB02959	Terrestrial	Soil	10358718	9566	81	71.84	Actinobacteria	Streptomycetales	Streptomycetaceae	Streptomyces	17710	15	69.95
2519899712	2519899712.Ah14DRAFT_scaffold96_size7642.96	1	1		2	Yes	PUBLIC	Arthrobacter sp. H14	Terrestrial	Soil	4340329	4633	158	62.16	Actinobacteria	Micrococcales	Micrococcaceae	Arthrobacter	7642	9	60.88
2526164782	2526164782.B124DRAFT_scaffold_90.91	1	1		2	Yes	PUBLIC	Streptomyces sp. CNP082	Unknown	Unknown	8447812	7425	149	72.83	Actinobacteria	Streptomycetales	Streptomycetaceae	Streptomyces	16574	15	71.96
2531839181	2531839181.AGBF01000001	1	1		2	Yes	PUBLIC	Streptomyces zinciresistens K42	Terrestrial	Soil	8221694	7653	525	72.46	Actinobacteria	Streptomycetales	Streptomycetaceae	Streptomyces	266418	272	70.41
2548876818	2548876818.O3QDRAFT_AJJM01000099_1.99	1	1		2	Yes	PUBLIC	Streptomyces somaliensis DSM 40738	Host-associated	Human	5176903	4764	243	74.12	Actinobacteria	Streptomycetales	Streptomycetaceae	Streptomyces	19217	21	72.79
2551306163	2551306163.NoneDRAFT_BAFZ01000161_1.161	1		1	2	Yes	PUBLIC	Nocardia exalbida NBRC 100660	Host-associated	Mammals	7367991	6900	165	68.61	Actinobacteria	Mycobacteriales	Nocardiaceae	Nocardia	65700	49	66.81
2551306166	2551306166.NoneDRAFT_BAGH01000608_1.608	1	1		2	Yes	PUBLIC	Nocardia tenerifensis NBRC 101015	Host-associated	Plants	9731570	9419	615	68.42	Actinobacteria	Mycobacteriales	Nocardiaceae	Nocardia	58974	61	66.31
2554235020	2554235020.H742DRAFT_APIV01000028_1.28	1	1	1	3	Yes	PUBLIC	Streptomyces sp. FXJ7.023	Aquatic	Marine	8215649	7312	84	72.48	Actinobacteria	Streptomycetales	Streptomycetaceae	Streptomyces	87332	104	70.19
2574179793	2574179793.BR98DRAFT_unitig_3_quiver.1		1	1	2	Yes	PUBLIC	Kitasatospora azatica KCTC 9699	Terrestrial	Soil	8272299	7299	3	71.59	Actinobacteria	Streptomycetales	Streptomycetaceae	Kitasatospora	107804	103	69.52
2616644941	2616644941.Ga0007934_1068	1	1		2	Yes	PUBLIC	Streptomyces atratus OK807	Host-associated	Plants-endo	8510691	7740	103	70.51	Actinobacteria	Streptomycetales	Streptomycetaceae	Streptomyces	9157	11	67.15
2648501646	2648501646.Ga0104913_1068		1	1	2	Yes	PUBLIC	Arthrobacter sp. ZBG10	Terrestrial	Soil	4110851	3828	107	66.41	Actinobacteria	Micrococcales	Micrococcaceae	Arthrobacter	40966	43	62.26
2663762722	2663762722.Ga0079907_124	1	1		2	Yes	GEBA	Streptomyces prasinopilosus CGMCC 4.3504	Terrestrial	Soil	7125330	6261	28	72.94	Actinobacteria	Streptomycetales	Streptomycetaceae	Streptomyces	34008	27	70.4
2667528166	2667528166.Ga0105837_117	1		1	2	Yes	PUBLIC	Nesterenkonia sandarakina CG 35	Aquatic	Freshwater-saline	3224976	3045	56	67.46	Actinobacteria	Micrococcales	Micrococcaceae	Nesterenkonia	53946	56	64.01
2671180616	2671180616.Ga0124136_12		1	1	2	Yes	PUBLIC	Streptomyces sp. Wb2n-11	Terrestrial	Soil	8228099	7720	5	71.03	Actinobacteria	Streptomycetales	Streptomycetaceae	Streptomyces	98352	139	68.87
2765235989	2765235989.Ga0162457_1028	1	1	1	3	Yes	PUBLIC	Streptomyces sp. NRRL F-5135	Unknown	0	7998408	7034	55	71.75	Actinobacteria	Streptomycetales	Streptomycetaceae	Streptomyces	83134	103	69.27
2765235996	2765235996.Ga0163418_1046	1		1	2	Yes	PUBLIC	Streptomyces aureocirculatus NRRL ISP-5386	Terrestrial	Soil	9291137	8229	140	71.21	Actinobacteria	Streptomycetales	Streptomycetaceae	Streptomyces	57143	57	66.13
2765235996	2765235996.Ga0163418_1088	1	1		2	Yes	PUBLIC	Streptomyces aureocirculatus NRRL ISP-5386	Terrestrial	Soil	9291137	8229	140	71.21	Actinobacteria	Streptomycetales	Streptomycetaceae	Streptomyces	38279	37	68.84
2765236005	2765236005.Ga0163426_1042	1	1	1	3	Yes	PUBLIC	Streptomyces lavenduligriseus NRRL ISP-5487	Unknown	0	8672197	7898	99	72.31	Actinobacteria	Streptomycetales	Streptomycetaceae	Streptomyces	61325	64	70.15
2767802085	2767802085.Ga0163570_10045		1	1	2	Yes	PUBLIC	Streptomyces sp. NRRL WC-3725	Unknown	Unknown	9641244	8745	138	71.94	Actinobacteria	Streptomycetales	Streptomycetaceae	Streptomyces	44094	76	69.03
2775507081	2775507081.Ga0162383_121		1	1	2	Yes	PUBLIC	Streptomyces seoulensis NRRL B-24310	Terrestrial	Soil	6372886	5888	47	71.92	Actinobacteria	Streptomycetales	Streptomycetaceae	Streptomyces	86918	121	68.67
2786546131	2786546131.Ga0197501_14		1	1	2	Yes	GEBA	Kitasatospora niigatensis DSM 44781	Terrestrial	Soil	8578249	7740	7	74.03	Actinobacteria	Streptomycetales	Streptomycetaceae	Kitasatospora	117213	173	72.85
2802429346	2802429346.Ga0162401_1043	1		1	2	Yes	PUBLIC	Streptomyces aureocirculatus NRRL ISP-5401	Unknown	Unknown	9285900	8209	136	71.21	Actinobacteria	Streptomycetales	Streptomycetaceae	Streptomyces	69354	84	66.26
2808606577	2808606577.Ga0316731_1225	1		1	2	Yes	PUBLIC	Mycobacterium sp. E136	Host-associated	Human	5473797	5597	333	67.23	Actinobacteria	Mycobacteriales	Mycobacteriaceae	Mycobacterium	55001	45	65.26
2827722778	2827722778.Ga0374020_08		1	1	2	Yes	GEBA	Kitasatospora paracochleata DSM 41656	Terrestrial	Soil	8643301	7914	9	72.84	Actinobacteria	Streptomycetales	Streptomycetaceae	Kitasatospora	439828	412	70.78
2856626968	2856626968.Ga0344768_29	1	1	1	3	Yes	PUBLIC	Sphaerisporangium album CCTCC AA 208026	Terrestrial	Soil	9305065	8309	62	71.04	Actinobacteria	Streptosporangiales	Streptosporangiaceae	Sphaerisporangium	67103	64	67.17
2857083903	2857083903.Ga0398547_02		1	1	2	Yes	PUBLIC	Streptomyces seoulensis KCTC 9819	Terrestrial	Soil	6426245	5942	2	71.86	Actinobacteria	Streptomycetales	Streptomycetaceae	Streptomyces	86882	123	68.67
2861171287	2861171287.Ga0415311_29		1	1	2	Yes	GEBA	Streptomyces candidus DSM 40141	Terrestrial	Soil	7403230	6841	64	71.15	Actinobacteria	Streptomycetales	Streptomycetaceae	Streptomyces	41856	46	68.59
2861542065	2861542065.Ga0415225_18	1		1	2	Yes	GEBA	Actinomadura namibiensis DSM 44197	Terrestrial	Soil	9760791	9523	34	73.42	Actinobacteria	Streptosporangiales	Thermomonosporaceae	Actinomadura	152907	169	73.79
2865871275	2865871275.Ga0437075_070		1	1	2	Yes	PUBLIC	Nocardia donostiensis X1654	Host-associated	Human	5795920	5365	120	66.57	Actinobacteria	Mycobacteriales	Nocardiaceae	Nocardia	29668	30	66.28
2866488246	2866488246.Ga0437477_372		1	1	2	Yes	PUBLIC	Streptomyces sp. LAM7114	Terrestrial	0	9397553	9837	412	69.95	Actinobacteria	Streptomycetales	Streptomycetaceae	Streptomyces	13600	17	69.46
2866832330	2866832330.Ga0437537_062		1	1	2	Yes	PUBLIC	Kribbella antibiotica JCM 13523	Terrestrial	0	9279240	8795	348	66.95	Actinobacteria	Propionibacteriales	Nocardioidaceae	Kribbella	19829	18	67.29
2868075656	2868075656.Ga0437181_01		1	1	2	Yes	PUBLIC	Streptomyces lydicus ATCC 31975	Terrestrial	Soil	9244118	8281	3	70.95	Actinobacteria	Streptomycetales	Streptomycetaceae	Streptomyces	563765	535	69.55
2868313404	2868313404.Ga0437272_031	1	1		2	Yes	PUBLIC	Cryobacterium sp. TMT2-10	Aquatic	0	3517657	3429	136	68.07	Actinobacteria	Micrococcales	Microbacteriaceae	Cryobacterium	6028	5	72.88
2872922060	2872922060.Ga0438817_02	1	1	1	3	Yes	PUBLIC	Streptomyces leeuwenhoekii DSM 42122	Terrestrial	Soil	8122491	7206	3	72.68	Actinobacteria	Streptomycetales	Streptomycetaceae	Streptomyces	86370	132	69.15
2873180057	2873180057.Ga0438873_02	1	1	1	3	Yes	PUBLIC	Streptomyces alboflavus MDJK44	Host-associated	Plants	9967549	9420	3	72	Actinobacteria	Streptomycetales	Streptomycetaceae	Streptomyces	256434	289	70.07
2863231158	2863231158.Ga0436941_36	1		1	2	Yes	GEBA	Streptomyces spectabilis CECT 3146	Terrestrial	Soil	10707350	9400	94	72.05	Actinobacteria	Streptomycetales	Streptomycetaceae	Streptomyces	25701	33	67.14
2514752031	2514752031.NZ_AGSW01000209	1	1	1	3	Yes	PUBLIC	Streptomyces sp. W007	Aquatic	Marine	9057348	7969	284	71.36	Actinobacteria	Streptomycetales	Streptomycetaceae	Streptomyces	42150	45	69.69
2515154098	2515154098.B063DRAFT_scaffold_9.10		1	1	2	Yes	PUBLIC	Streptomyces sp. KhCrAH-340	Engineered	Solid waste	8143430	7359	66	71.87	Actinobacteria	Streptomycetales	Streptomycetaceae	Streptomyces	337887	313	71.02
2515154104	2515154104.B069DRAFT_scaffold_11.12	1	1	1	3	Yes	PUBLIC	Streptomyces sp. KhCrAH-244	Host-associated	Arthropoda	8201210	7490	98	71.84	Actinobacteria	Streptomycetales	Streptomycetaceae	Streptomyces	251154	217	70.31
2515154205	2515154205.B121DRAFT_scaffold_38.39		1	1	2	Yes	PUBLIC	Streptomyces sp. CNH099	Aquatic	Marine-sediment	8138922	7172	99	73.79	Actinobacteria	Streptomycetales	Streptomycetaceae	Streptomyces	36741	36	67.96
2522572192	2522572192.G412DRAFT_scaffold00035.35	1	1		2	Yes	PUBLIC	Streptomyces flavidovirens DSM 40150	Terrestrial	Soil	7076064	6547	50	70.37	Actinobacteria	Streptomycetales	Streptomycetaceae	Streptomyces	36790	41	67.77
2524614576	2524614576.K388DRAFT_scaffold00012.12	1	1	1	3	Yes	PUBLIC	Streptomyces sp. KhCrAH-43	Host-associated	Invertebrates	8204965	7485	97	71.83	Actinobacteria	Streptomycetales	Streptomycetaceae	Streptomyces	250818	215	70.31
2524614673	2524614673.B084DRAFT_scaffold00026.26		1	1	2	Yes	PUBLIC	Streptomyces sp. PgraA7	Host-associated	Plants	8317680	7516	49	71.48	Actinobacteria	Streptomycetales	Streptomycetaceae	Streptomyces	61495	64	68.33
2551306156	2551306156.NoneDRAFT_BAFS01000465_1.465	1	1	1	3	Yes	PUBLIC	Nocardia asiatica NBRC 100129	Host-associated	Human	8461316	8233	475	68.44	Actinobacteria	Mycobacteriales	Nocardiaceae	Nocardia	45672	44	65.06
2563367077	2563367077.NoneDRAFT_BAFQ01000294_1.294		1	1	2	Yes	PUBLIC	Nocardia aobensis NBRC 100429	Host-associated	Human	7547225	7077	291	67.99	Actinobacteria	Mycobacteriales	Nocardiaceae	Nocardia	71862	73	63.06
2582580746	2582580746.EJ54DRAFT_scaffold00032.32	1	1		2	Yes	GEBA	Ferrithrix thermotolerans DSM 19514	Aquatic	Freshwater-hot spring	2489535	2397	95	51.06	Acidimicrobiia	Acidimicrobiales	Acidimicrobiaceae	Ferrithrix	26167	25	51.17
2609459763	2609459763.Ga0070136_1040	1	1	1	3	Yes	PUBLIC	Streptomyces sp. CF124	Host-associated	Plants	9995208	8594	106	71.38	Actinobacteria	Streptomycetales	Streptomycetaceae	Streptomyces	64861	58	69.88
2609460021	2609460021.Ga0062120_145	1	1	1	3	Yes	PUBLIC	Streptomyces avermitilis MA-4680, NBRC 14893	Terrestrial	Soil	10430651	9239	92	70.56	Actinobacteria	Streptomycetales	Streptomycetaceae	Streptomyces	88142	88	69.01
2616644941	2616644941.Ga0007934_1047	1	1		2	Yes	PUBLIC	Streptomyces atratus OK807	Host-associated	Plants-endo	8510691	7740	103	70.51	Actinobacteria	Streptomycetales	Streptomycetaceae	Streptomyces	29195	35	70.61
2630968971	2630968971.Ga0077175_13	1		1	2	Yes	PUBLIC	Streptomyces sp. MNU77	Unknown	0	8927210	7794	5	71.71	Actinobacteria	Streptomycetales	Streptomycetaceae	Streptomyces	197478	192	69.62
2636415863	2636415863.Ga0069181_112	1		1	2	Yes	PUBLIC	Streptomyces natalensis ATCC 27448	Terrestrial	Soil	8651730	7940	63	70.63	Actinobacteria	Streptomycetales	Streptomycetaceae	Streptomyces	83555	87	68.46
2636415863	2636415863.Ga0069181_131	1		1	2	Yes	PUBLIC	Streptomyces natalensis ATCC 27448	Terrestrial	Soil	8651730	7940	63	70.63	Actinobacteria	Streptomycetales	Streptomycetaceae	Streptomyces	85991	96	64.97
2648501836	2648501836.Ga0081860_1257		1	1	2	Yes	PUBLIC	Streptomyces acidiscabies NCPPB 4445	Host-associated	Plants	9953304	9025	233	70.7	Actinobacteria	Streptomycetales	Streptomycetaceae	Streptomyces	24378	27	68.89
2657245721	2657245721.Ga0115254_1096	1	1	1	3	Yes	PUBLIC	Streptomyces sp. Ncost-T10-10d	Host-associated	Invertebrates	9361102	8602	244	69.59	Actinobacteria	Streptomycetales	Streptomycetaceae	Streptomyces	60580	58	69.01
2657245725	2657245725.Ga0115258_1028	1	1		2	Yes	PUBLIC	Streptomyces sp. LamerLS-31b	Unknown	0	8516683	7772	242	71.58	Actinobacteria	Streptomycetales	Streptomycetaceae	Streptomyces	7774	6	72.32
2667527403	2667527403.Ga0079909_127	1		1	2	Yes	GEBA	Streptomyces alni CGMCC 4.3510	Host-associated	Plants-root	8270097	7152	50	72.06	Actinobacteria	Streptomycetales	Streptomycetaceae	Streptomyces	121070	96	69.3
2675902999	2675902999.Ga0127514_1011	1		1	2	Yes	PUBLIC	Frankia asymbiotica NRRL B-16386	Host-associated	Plants-nodule	9438463	7909	175	71.96	Actinobacteria	Frankiales	Frankiaceae	Frankia	153373	137	72.07
2681812988	2681812988.Ga0128735_1080		1	1	2	Yes	PUBLIC	Nocardia fusca NBRC 14340	Unknown	0	8032178	7370	99	68.09	Actinobacteria	Mycobacteriales	Nocardiaceae	Nocardia	8226	5	62.97
2687453738	2687453738.contig_9	1	1		2	Yes	PUBLIC	Frankia sp. EUN1h	Host-associated	Plants	9910952	7477	129	71.86	Actinobacteria	Frankiales	Frankiaceae	Frankia	7226	5	67.42
2724678979	2724678979.Ga0125903_121	1		1	2	Yes	PUBLIC	Streptomyces vitaminophilus ATCC 31673	Terrestrial	Soil	6549812	5610	39	72.01	Actinobacteria	Streptomycetales	Streptomycetaceae	Streptomyces	79678	69	70.25
2731957747	2731957747.Ga0128722_1187	1	1		2	Yes	PUBLIC	Nocardia pseudovaccinii NBRC 100343	Terrestrial	Soil	9922202	9461	470	65.65	Actinobacteria	Mycobacteriales	Nocardiaceae	Nocardia	64980	48	66.22
2731957755	2731957755.Ga0128731_1019	1	1		2	Yes	PUBLIC	Nocardia niwae NBRC 108934	Host-associated	Human	7293200	6770	88	68.76	Actinobacteria	Mycobacteriales	Nocardiaceae	Nocardia	99840	89	68
2765235991	2765235991.Ga0163342_1077	1		1	2	Yes	PUBLIC	Streptomyces yerevanensis NRRL B-16943	Terrestrial	Soil	10879665	10080	197	69.57	Actinobacteria	Streptomycetales	Streptomycetaceae	Streptomyces	31120	37	67.88
2767802032	2767802032.Ga0162423_1049	1	1		2	Yes	PUBLIC	Streptomyces sp. NRRL S-646	Terrestrial	Soil	10670563	9740	81	70.25	Actinobacteria	Streptomycetales	Streptomycetaceae	Streptomyces	12275	13	66.29
2767802080	2767802080.Ga0162472_1153	1		1	2	Yes	PUBLIC	Streptomyces sp. NRRL B-1347	Unknown	0	10184004	8967	243	72.39	Actinobacteria	Streptomycetales	Streptomycetaceae	Streptomyces	8972	7	67.11
2767802094	2767802094.Ga0163403_1062	1	1		2	Yes	PUBLIC	Streptomyces katrae NRRL B-16271	Host-associated	Plants	8561964	7846	96	71.76	Actinobacteria	Streptomycetales	Streptomycetaceae	Streptomyces	23777	29	69.95
2767802109	2767802109.Ga0162429_1029	1		1	2	Yes	PUBLIC	Kitasatospora aureofaciens NRRL B-2183	Terrestrial	Soil	8359294	7800	91	72.01	Actinobacteria	Streptomycetales	Streptomycetaceae	Kitasatospora	71799	62	70.55
2772190738	2772190738.Ga0162393_112	1	1	1	3	Yes	PUBLIC	Nocardia carnea NRRL B-1997	Unknown	Unknown	7496633	6947	45	67.09	Actinobacteria	Mycobacteriales	Nocardiaceae	Nocardia	150109	154	66
2772190753	2772190753.Ga0161545_1192	1	1		2	Yes	PUBLIC	Streptomyces chattanoogensis NRRL ISP-5002	Terrestrial	Soil	9084166	8211	117	70.9	Actinobacteria	Streptomycetales	Streptomycetaceae	Streptomyces	14435	16	67.32
2772190762	2772190762.Ga0158386_10116	1	1		2	Yes	PUBLIC	Streptomyces rubellomurinus indigoferus ATCC 31304	Terrestrial	Soil	7271332	6674	392	73.79	Actinobacteria	Streptomycetales	Streptomycetaceae	Streptomyces	21421	22	70.54
2775507078	2775507078.Ga0162410_1144	1		1	2	Yes	PUBLIC	Streptomyces sp. NRRL S-118	Terrestrial	Soil	7831371	7170	240	72.59	Actinobacteria	Streptomycetales	Streptomycetaceae	Streptomyces	67608	59	74.36
2775507095	2775507095.Ga0127035_1064	1	1	1	3	Yes	PUBLIC	Streptomyces yokosukanensis DSM 40224	Terrestrial	Soil	10084366	9133	156	71.26	Actinobacteria	Streptomycetales	Streptomycetaceae	Streptomyces	36703	34	68.32
2816332348	2816332348.Ga0132769_1054	1	1	1	3	Yes	PUBLIC	Streptomyces avermitilis DSM 46492	Terrestrial	Soil	8900533	7942	94	70.75	Actinobacteria	Streptomycetales	Streptomycetaceae	Streptomyces	69658	70	69.35
2835541450	2835541450.Ga0336268_150	1	1		2	Yes	PUBLIC	Marinateneraspora sediminis TPS81	Aquatic	Marine-sediment	6015607	5739	667	73.82	Actinobacteria	Streptosporangiales	Nocardiopsaceae	Marinitenerispora	8074	5	70.44
2856522720	2856522720.Ga0302513_08	1	1		2	Yes	PUBLIC	Streptomyces chartreusis WZS021	Host-associated	Plants	10404130	9773	22	70.64	Actinobacteria	Streptomycetales	Streptomycetaceae	Streptomyces	78701	57	61.76
2861534081	2861534081.Ga0415310_15	1	1	1	3	Yes	GEBA	Streptomyces paradoxus DSM 43350	Terrestrial	Soil	8584772	7983	42	71.38	Actinobacteria	Streptomycetales	Streptomycetaceae	Streptomyces	169334	166	68.64
2862240327	2862240327.Ga0366047_24	1	1	1	3	Yes	PUBLIC	Streptomyces sp. CB01373 CB01373	Unknown	Unknown	7876032	7081	37	71.51	Actinobacteria	Streptomycetales	Streptomycetaceae	Streptomyces	69186	60	68.35
2862272186	2862272186.Ga0367185_30	1		1	2	Yes	PUBLIC	Streptomyces sp. CB01635 CB01635	Terrestrial	Soil-forest	10064235	9326	61	70.36	Actinobacteria	Streptomycetales	Streptomycetaceae	Streptomyces	93005	106	67.31
2862297340	2862297340.Ga0368204_14	1		1	2	Yes	PUBLIC	Streptomyces sp. CB01201 CB01201	Terrestrial	Soil	8758226	8086	42	71.16	Actinobacteria	Streptomycetales	Streptomycetaceae	Streptomyces	120473	141	68.35
2863231158	2863231158.Ga0436941_38	1		1	2	Yes	GEBA	Streptomyces spectabilis CECT 3146	Terrestrial	Soil	10707350	9400	94	72.05	Actinobacteria	Streptomycetales	Streptomycetaceae	Streptomyces	21138	21	66.78
2863231158	2863231158.Ga0436941_45	1	1	1	3	Yes	GEBA	Streptomyces spectabilis CECT 3146	Terrestrial	Soil	10707350	9400	94	72.05	Actinobacteria	Streptomycetales	Streptomycetaceae	Streptomyces	16192	16	65.86
2863231158	2863231158.Ga0436941_58	1		1	2	Yes	GEBA	Streptomyces spectabilis CECT 3146	Terrestrial	Soil	10707350	9400	94	72.05	Actinobacteria	Streptomycetales	Streptomycetaceae	Streptomyces	7644	7	69.06
2863231158	2863231158.Ga0436941_61	1	1		2	Yes	GEBA	Streptomyces spectabilis CECT 3146	Terrestrial	Soil	10707350	9400	94	72.05	Actinobacteria	Streptomycetales	Streptomycetaceae	Streptomyces	6172	5	61.71
2863231158	2863231158.Ga0436941_68	1	1		2	Yes	GEBA	Streptomyces spectabilis CECT 3146	Terrestrial	Soil	10707350	9400	94	72.05	Actinobacteria	Streptomycetales	Streptomycetaceae	Streptomyces	4906	7	63.47
2865272216	2865272216.Ga0437337_153	1	1	1	3	Yes	PUBLIC	Streptomyces monashensis MUSC 1	Terrestrial	0	10254857	9613	218	71.5	Actinobacteria	Streptomycetales	Streptomycetaceae	Streptomyces	74356	72	68.54
2865799075	2865799075.Ga0437402_020		1	1	2	Yes	PUBLIC	Arthrobacter sp. DWC3	Aquatic	0	3842190	3707	112	69.3	Actinobacteria	Micrococcales	Micrococcaceae	Arthrobacter	114515	118	61.74
2865871275	2865871275.Ga0437075_049		1	1	2	Yes	PUBLIC	Nocardia donostiensis X1654	Host-associated	Human	5795920	5365	120	66.57	Actinobacteria	Mycobacteriales	Nocardiaceae	Nocardia	54740	66	64.05
2865914275	2865914275.Ga0437080_21		1	1	2	Yes	PUBLIC	Nocardia donostiensis X1655	Host-associated	Human	5790100	5304	49	66.57	Actinobacteria	Mycobacteriales	Nocardiaceae	Nocardia	54740	66	64.05
2866649352	2866649352.Ga0437514_529		1	1	2	Yes	PUBLIC	Actinomadura sp. KC216	Terrestrial	0	9063532	9018	667	71.34	Actinobacteria	Streptosporangiales	Thermomonosporaceae	Actinomadura	36880	47	69.45
2867289001	2867289001.Ga0437165_20	1		1	2	Yes	PUBLIC	Arthrobacter sp. Hz2	Aquatic	0	4019022	3895	37	66.22	Actinobacteria	Micrococcales	Micrococcaceae	Arthrobacter	68753	63	63
2867406221	2867406221.Ga0437188_19	1	1	1	3	Yes	PUBLIC	Gulosibacter sp. YIM 102482-1	Host-associated	Mammals	2821440	2698	37	64.36	Actinobacteria	Micrococcales	Microbacteriaceae	Gulosibacter	17886	20	59.24
2868108522	2868108522.Ga0436970_14	1	1	1	3	Yes	PUBLIC	Streptomyces rubrogriseus NBRC 15455	Unknown	#N/A	8454377	7741	21	72.23	Actinobacteria	Streptomycetales	Streptomycetaceae	Streptomyces	76012	77	68.23
2872793772	2872793772.Ga0438855_02	1		1	2	Yes	PUBLIC	Streptomyces clavuligerus F613-1	Unknown	Unknown	7590758	6396	2	72.61	Actinobacteria	Streptomycetales	Streptomycetaceae	Streptomyces	707056	613	71.82
2872898917	2872898917.Ga0438869_03	1	1	1	3	Yes	PUBLIC	Streptomyces sp. 3211	Terrestrial	0	8991292	8382	3	71.5	Actinobacteria	Streptomycetales	Streptomycetaceae	Streptomyces	240209	235	66.17
2873180057	2873180057.Ga0438873_03	1		1	2	Yes	PUBLIC	Streptomyces alboflavus MDJK44	Host-associated	Plants	9967549	9420	3	72	Actinobacteria	Streptomycetales	Streptomycetaceae	Streptomyces	88700	79	67.46
637000305	637000305.NC_003903	1	1	1	3	Yes	PUBLIC	Streptomyces coelicolor A3(2)	Terrestrial	Soil	9054847	8325	3	72	Actinobacteria	Streptomycetales	Streptomycetaceae	Streptomyces	356023	352	69.06
645058853	645058853.NZ_ACEW01000626	1	1	1	3	Yes	PUBLIC	Streptomyces sp. C	Terrestrial	Soil	7916041	7768	652	72.61	Actinobacteria	Streptomycetales	Streptomycetaceae	Streptomyces	45531	46	69.58
2515154098	2515154098.B063DRAFT_scaffold_34.35	1	1		2	Yes	PUBLIC	Streptomyces sp. KhCrAH-340	Engineered	Solid waste	8143430	7359	66	71.87	Actinobacteria	Streptomycetales	Streptomycetaceae	Streptomyces	12503	18	71.58
2515154104	2515154104.B069DRAFT_scaffold_39.40	1	1		2	Yes	PUBLIC	Streptomyces sp. KhCrAH-244	Host-associated	Arthropoda	8201210	7490	98	71.84	Actinobacteria	Streptomycetales	Streptomycetaceae	Streptomyces	17745	27	71.29
2518645617	2518645617.YW7DRAFT_scaffold00041.41		1	1	2	Yes	PUBLIC	Streptomyces sp. AmelKG-E11A	Host-associated	Invertebrates	8386301	7206	60	72.2	Actinobacteria	Streptomycetales	Streptomycetaceae	Streptomyces	42627	46	68.42
2524614544	2524614544.K306DRAFT_scaffold00036.36	1	1		2	Yes	PUBLIC	Streptomyces sp. KhCrAH-337	Host-associated	Invertebrates	8219717	7495	79	71.83	Actinobacteria	Streptomycetales	Streptomycetaceae	Streptomyces	10618	14	71.89
2524614576	2524614576.K388DRAFT_scaffold00034.34	1	1		2	Yes	PUBLIC	Streptomyces sp. KhCrAH-43	Host-associated	Invertebrates	8204965	7485	97	71.83	Actinobacteria	Streptomycetales	Streptomycetaceae	Streptomyces	12100	16	71.63
2596583522	2596583522.LV78DRAFT_scaffold00014.14	1	1		2	Yes	GEBA	Actinosynnema pretiosum DSM 44132	Unknown	0	9353349	8057	44	73.36	Actinobacteria	Pseudonocardiales	Pseudonocardiaceae	Actinosynnema	282679	276	70.9
2619619033	2619619033.Ga0070488_131	1		1	2	Yes	GEBA	Lentzea violacea DSM 44796	Terrestrial	Soil	8671075	8380	57	68.96	Actinobacteria	Pseudonocardiales	Pseudonocardiaceae	Lentzea	76791	71	66.28
2636415863	2636415863.Ga0069181_132	1		1	2	Yes	PUBLIC	Streptomyces natalensis ATCC 27448	Terrestrial	Soil	8651730	7940	63	70.63	Actinobacteria	Streptomycetales	Streptomycetaceae	Streptomyces	85443	79	68.6
2690315863	2690315863.Ga0132868_14	1		1	2	Yes	PUBLIC	Streptomyces sp. WAC04657	Terrestrial	Soil	7761583	7062	5	72.77	Actinobacteria	Streptomycetales	Streptomycetaceae	Streptomyces	268946	264	68.33
2765235983	2765235983.Ga0162415_1082	1	1		2	Yes	PUBLIC	Streptomyces sp. NRRL S-378	Terrestrial	Soil	8125634	7674	176	72.13	Actinobacteria	Streptomycetales	Streptomycetaceae	Streptomyces	42104	52	68.4
2765235996	2765235996.Ga0163418_1047	1	1		2	Yes	PUBLIC	Streptomyces aureocirculatus NRRL ISP-5386	Terrestrial	Soil	9291137	8229	140	71.21	Actinobacteria	Streptomycetales	Streptomycetaceae	Streptomyces	56539	58	67.88
2767802070	2767802070.Ga0163543_1052	1	1		2	Yes	PUBLIC	Streptomyces sp. NRRL S-1314	Host-associated	Plants	7464951	6822	101	72.6	Actinobacteria	Streptomycetales	Streptomycetaceae	Streptomyces	118277	91	69.32
2767802108	2767802108.Ga0162426_1064	1		1	2	Yes	PUBLIC	Streptomyces violaceorubidus NRRL B-16381	Unknown	0	7592738	6842	120	72.25	Actinobacteria	Streptomycetales	Streptomycetaceae	Streptomyces	10229	10	68.06
2802429346	2802429346.Ga0162401_1044	1	1		2	Yes	PUBLIC	Streptomyces aureocirculatus NRRL ISP-5401	Unknown	Unknown	9285900	8209	136	71.21	Actinobacteria	Streptomycetales	Streptomycetaceae	Streptomyces	56539	58	67.88
2858868258	2858868258.Ga0352390_004		1	1	2	Yes	PUBLIC	Micromonospora sp. MH33	Host-associated	Plants	7683772	7625	662	72.77	Actinobacteria	Micromonosporales	Micromonosporaceae	Micromonospora	20059	23	68.24
2861171287	2861171287.Ga0415311_24	1	1		2	Yes	GEBA	Streptomyces candidus DSM 40141	Terrestrial	Soil	7403230	6841	64	71.15	Actinobacteria	Streptomycetales	Streptomycetaceae	Streptomyces	50650	61	70.11
2862567261	2862567261.Ga0343830_193	1		1	2	Yes	PUBLIC	Streptomyces corynorhini AC230	Host-associated	Mammals	7735729	7010	480	71.69	Actinobacteria	Streptomycetales	Streptomycetaceae	Streptomyces	10323	11	71.13
2865262419	2865262419.Ga0437336_138	1	1	1	3	Yes	PUBLIC	Streptomyces sp. MUSC 14	Terrestrial	0	10274825	9796	174	71.3	Actinobacteria	Streptomycetales	Streptomycetaceae	Streptomyces	89457	93	69.36
2866160541	2866160541.Ga0437094_163		1	1	2	Yes	PUBLIC	Streptomyces sp. Ru87	Terrestrial	0	7675182	6722	663	73.12	Actinobacteria	Streptomycetales	Streptomycetaceae	Streptomyces	10581	12	73.07
2866683264	2866683264.Ga0437518_502		1	1	2	Yes	PUBLIC	Actinomadura sp. 7K534	Terrestrial	0	8085395	7803	565	72.11	Actinobacteria	Streptosporangiales	Thermomonosporaceae	Actinomadura	33982	40	67.97
2867646626	2867646626.Ga0436978_081	1	1	1	3	Yes	PUBLIC	Streptomyces sp. WM6378	Terrestrial	Soil	9486712	9127	362	70.65	Actinobacteria	Streptomycetales	Streptomycetaceae	Streptomyces	117879	139	69.06
2872942632	2872942632.Ga0438822_02	1	1	1	3	Yes	PUBLIC	Streptomyces vietnamensis GIMV4.0001	Terrestrial	Soil	9153777	8386	2	71.99	Actinobacteria	Streptomycetales	Streptomycetaceae	Streptomyces	286635	306	69.04
2873266570	2873266570.Ga0438883_02	1		1	2	Yes	PUBLIC	Streptomyces sp. WAC00288	Terrestrial	0	7852859	7202	5	72.73	Actinobacteria	Streptomycetales	Streptomycetaceae	Streptomyces	186110	188	68.44
2654587695	2654587695.Ga0100764_1349	1	1		2	Yes	PUBLIC	Corynebacterium ulcerans 03-8664	Host-associated	Human	2292668	2315	388	53.66	Actinobacteria	Mycobacteriales	Corynebacteriaceae	Corynebacterium	6253	7	52.26
2551306680	2551306680.D456DRAFT_ANAY01000032_1.32	1	1		2	Yes	PUBLIC	Nocardiopsis kunsanensis DSM 44524	Aquatic	Freshwater-saline	5312089	4729	97	69.6	Actinobacteria	Streptosporangiales	Nocardiopsaceae	Nocardiopsis	81200	35	69.61
2545824776	2545824776.AOPZ01000316	1		1	2	Yes	PUBLIC	Streptomyces aurantiacus JA 4570	Terrestrial	Soil	8762126	7750	568	71.97	Actinobacteria	Streptomycetales	Streptomycetaceae	Streptomyces	111255	93	71.02
2501939600	2501939600.MicromonoL_contig00101	1		1	2	No	PUBLIC	Micromonospora sp. L5	Host-associated	Plants-root	6907073	6399	177	72.86	Actinobacteria	Micromonosporales	Micromonosporaceae	Micromonospora	117631	109	67.72
2505679031	2505679031.Contig12	1		1	2	No	PUBLIC	Rubrobacter radiotolerans DSM 5868	Aquatic	Freshwater-hot spring	3398074	3317	4	66.52	Rubrobacteria	Rubrobacterales	Rubrobacteraceae	Rubrobacter	51047	50	63.17
2505679049	2505679049.CelJ34_scaffold_54		1	1	2	No	PUBLIC	Cellulosimicrobium cellulans J34	Engineered	Lab Enrichment	4275112	3874	72	74.71	Actinobacteria	Micrococcales	Promicromonosporaceae	Cellulosimicrobium	9683	10	71.07
2505679051	2505679051.GorJ30_scaffold_44	1	1	1	3	No	PUBLIC	Gordonia westfalica J30	Engineered	Lab Enrichment	5276268	4896	77	67.4	Actinobacteria	Mycobacteriales	Gordoniaceae	Gordonia	26554	34	63.78
2505679051	2505679051.GorJ30_scaffold_50	1	1		2	No	PUBLIC	Gordonia westfalica J30	Engineered	Lab Enrichment	5276268	4896	77	67.4	Actinobacteria	Mycobacteriales	Gordoniaceae	Gordonia	17045	19	63.04
2505679051	2505679051.GorJ30_scaffold_64	1	1		2	No	PUBLIC	Gordonia westfalica J30	Engineered	Lab Enrichment	5276268	4896	77	67.4	Actinobacteria	Mycobacteriales	Gordoniaceae	Gordonia	7215	10	64.07
2505679058	2505679058.NocJ9_scaffold_127	1	1		2	No	PUBLIC	Nocardioides sp. J9	Engineered	Lab Enrichment	4818476	4658	142	72.18	Actinobacteria	Propionibacteriales	Nocardioidaceae	Nocardioides	2594	4	64.92
2505679058	2505679058.NocJ9_scaffold_44		1	1	2	No	PUBLIC	Nocardioides sp. J9	Engineered	Lab Enrichment	4818476	4658	142	72.18	Actinobacteria	Propionibacteriales	Nocardioidaceae	Nocardioides	37853	33	66.83
2505679058	2505679058.NocJ9_scaffold_55	1		1	2	No	PUBLIC	Nocardioides sp. J9	Engineered	Lab Enrichment	4818476	4658	142	72.18	Actinobacteria	Propionibacteriales	Nocardioidaceae	Nocardioides	29472	25	67.24
2505679065	2505679065.RhoJ38_scaffold_19	1	1	1	3	No	PUBLIC	Rhodococcus rhodochrous J38	Engineered	Lab Enrichment	6020427	5591	101	67.88	Actinobacteria	Mycobacteriales	Nocardiaceae	Rhodococcus	92229	94	64.64
2505679065	2505679065.RhoJ38_scaffold_31	1		1	2	No	PUBLIC	Rhodococcus rhodochrous J38	Engineered	Lab Enrichment	6020427	5591	101	67.88	Actinobacteria	Mycobacteriales	Nocardiaceae	Rhodococcus	34345	30	64.31
2505679065	2505679065.RhoJ38_scaffold_37		1	1	2	No	PUBLIC	Rhodococcus rhodochrous J38	Engineered	Lab Enrichment	6020427	5591	101	67.88	Actinobacteria	Mycobacteriales	Nocardiaceae	Rhodococcus	28988	29	62.46
2505679065	2505679065.RhoJ38_scaffold_38	1	1		2	No	PUBLIC	Rhodococcus rhodochrous J38	Engineered	Lab Enrichment	6020427	5591	101	67.88	Actinobacteria	Mycobacteriales	Nocardiaceae	Rhodococcus	24697	18	62.26
2505679065	2505679065.RhoJ38_scaffold_40	1	1		2	No	PUBLIC	Rhodococcus rhodochrous J38	Engineered	Lab Enrichment	6020427	5591	101	67.88	Actinobacteria	Mycobacteriales	Nocardiaceae	Rhodococcus	21931	24	62.67
2505679065	2505679065.RhoJ38_scaffold_45	1	1		2	No	PUBLIC	Rhodococcus rhodochrous J38	Engineered	Lab Enrichment	6020427	5591	101	67.88	Actinobacteria	Mycobacteriales	Nocardiaceae	Rhodococcus	16347	16	66.02
2505679065	2505679065.RhoJ38_scaffold_51	1	1		2	No	PUBLIC	Rhodococcus rhodochrous J38	Engineered	Lab Enrichment	6020427	5591	101	67.88	Actinobacteria	Mycobacteriales	Nocardiaceae	Rhodococcus	10872	7	61.21
2505679065	2505679065.RhoJ38_scaffold_52		1	1	2	No	PUBLIC	Rhodococcus rhodochrous J38	Engineered	Lab Enrichment	6020427	5591	101	67.88	Actinobacteria	Mycobacteriales	Nocardiaceae	Rhodococcus	10511	8	62.85
2505679065	2505679065.RhoJ38_scaffold_55	1	1		2	No	PUBLIC	Rhodococcus rhodochrous J38	Engineered	Lab Enrichment	6020427	5591	101	67.88	Actinobacteria	Mycobacteriales	Nocardiaceae	Rhodococcus	8975	8	63.06
2505679065	2505679065.RhoJ38_scaffold_61	1	1		2	No	PUBLIC	Rhodococcus rhodochrous J38	Engineered	Lab Enrichment	6020427	5591	101	67.88	Actinobacteria	Mycobacteriales	Nocardiaceae	Rhodococcus	7173	7	62.05
2505679065	2505679065.RhoJ38_scaffold_66	1	1		2	No	PUBLIC	Rhodococcus rhodochrous J38	Engineered	Lab Enrichment	6020427	5591	101	67.88	Actinobacteria	Mycobacteriales	Nocardiaceae	Rhodococcus	4725	5	60.25
2505679066	2505679066.RhoJ45_scaffold_33	1	1	1	3	No	PUBLIC	Rhodococcus rhodochrous J45	Engineered	Lab Enrichment	6361164	5952	104	67.81	Actinobacteria	Mycobacteriales	Nocardiaceae	Rhodococcus	34250	28	64.52
2505679066	2505679066.RhoJ45_scaffold_41	1	1		2	No	PUBLIC	Rhodococcus rhodochrous J45	Engineered	Lab Enrichment	6361164	5952	104	67.81	Actinobacteria	Mycobacteriales	Nocardiaceae	Rhodococcus	25992	23	64.93
2505679066	2505679066.RhoJ45_scaffold_42	1	1	1	3	No	PUBLIC	Rhodococcus rhodochrous J45	Engineered	Lab Enrichment	6361164	5952	104	67.81	Actinobacteria	Mycobacteriales	Nocardiaceae	Rhodococcus	23885	22	65.61
2505679066	2505679066.RhoJ45_scaffold_44	1	1		2	No	PUBLIC	Rhodococcus rhodochrous J45	Engineered	Lab Enrichment	6361164	5952	104	67.81	Actinobacteria	Mycobacteriales	Nocardiaceae	Rhodococcus	20423	17	62.78
2505679066	2505679066.RhoJ45_scaffold_45	1		1	2	No	PUBLIC	Rhodococcus rhodochrous J45	Engineered	Lab Enrichment	6361164	5952	104	67.81	Actinobacteria	Mycobacteriales	Nocardiaceae	Rhodococcus	19774	16	63.63
2505679066	2505679066.RhoJ45_scaffold_49		1	1	2	No	PUBLIC	Rhodococcus rhodochrous J45	Engineered	Lab Enrichment	6361164	5952	104	67.81	Actinobacteria	Mycobacteriales	Nocardiaceae	Rhodococcus	14028	15	66.51
2505679066	2505679066.RhoJ45_scaffold_50	1	1		2	No	PUBLIC	Rhodococcus rhodochrous J45	Engineered	Lab Enrichment	6361164	5952	104	67.81	Actinobacteria	Mycobacteriales	Nocardiaceae	Rhodococcus	13253	15	62.43
2505679066	2505679066.RhoJ45_scaffold_51	1	1	1	3	No	PUBLIC	Rhodococcus rhodochrous J45	Engineered	Lab Enrichment	6361164	5952	104	67.81	Actinobacteria	Mycobacteriales	Nocardiaceae	Rhodococcus	12971	17	67.01
2505679066	2505679066.RhoJ45_scaffold_62	1	1		2	No	PUBLIC	Rhodococcus rhodochrous J45	Engineered	Lab Enrichment	6361164	5952	104	67.81	Actinobacteria	Mycobacteriales	Nocardiaceae	Rhodococcus	7445	8	63.15
2505679066	2505679066.RhoJ45_scaffold_63	1	1		2	No	PUBLIC	Rhodococcus rhodochrous J45	Engineered	Lab Enrichment	6361164	5952	104	67.81	Actinobacteria	Mycobacteriales	Nocardiaceae	Rhodococcus	6716	5	63.95
2505679066	2505679066.RhoJ45_scaffold_64	1	1		2	No	PUBLIC	Rhodococcus rhodochrous J45	Engineered	Lab Enrichment	6361164	5952	104	67.81	Actinobacteria	Mycobacteriales	Nocardiaceae	Rhodococcus	5999	8	64.87
2505679066	2505679066.RhoJ45_scaffold_71	1	1		2	No	PUBLIC	Rhodococcus rhodochrous J45	Engineered	Lab Enrichment	6361164	5952	104	67.81	Actinobacteria	Mycobacteriales	Nocardiaceae	Rhodococcus	3036	5	62.15
2505679066	2505679066.RhoJ45_scaffold_72	1	1		2	No	PUBLIC	Rhodococcus rhodochrous J45	Engineered	Lab Enrichment	6361164	5952	104	67.81	Actinobacteria	Mycobacteriales	Nocardiaceae	Rhodococcus	2876	3	62.02
2506783014	2506783014.Mycch_Contig4051	1	1		2	No	PUBLIC	Mycolicibacterium chubuense NBB4	Terrestrial	Soil-contaminated-oil	6342624	6069	3	68.29	Actinobacteria	Mycobacteriales	Mycobacteriaceae	Mycolicibacterium	143623	127	63.9
2506783048	2506783048.MycrhDRAFT_Contig105.6	1	1	1	3	No	PUBLIC	Mycolicibacterium rhodesiae JS60	Terrestrial	Soil	7294533	7116	6	66.07	Actinobacteria	Mycobacteriales	Mycobacteriaceae	Mycolicibacterium	16194	19	65.81
2506783048	2506783048.MycrhDRAFT_Contig106.5	1	1	1	3	No	PUBLIC	Mycolicibacterium rhodesiae JS60	Terrestrial	Soil	7294533	7116	6	66.07	Actinobacteria	Mycobacteriales	Mycobacteriaceae	Mycolicibacterium	22138	26	64.51
2506783048	2506783048.MycrhDRAFT_Contig108.4	1	1	1	3	No	PUBLIC	Mycolicibacterium rhodesiae JS60	Terrestrial	Soil	7294533	7116	6	66.07	Actinobacteria	Mycobacteriales	Mycobacteriaceae	Mycolicibacterium	125182	127	66.19
2506783048	2506783048.MycrhDRAFT_Contig109.3	1	1		2	No	PUBLIC	Mycolicibacterium rhodesiae JS60	Terrestrial	Soil	7294533	7116	6	66.07	Actinobacteria	Mycobacteriales	Mycobacteriaceae	Mycolicibacterium	190819	181	64.37
2506783048	2506783048.MycrhDRAFT_MRE.1	1		1	2	No	PUBLIC	Mycolicibacterium rhodesiae JS60	Terrestrial	Soil	7294533	7116	6	66.07	Actinobacteria	Mycobacteriales	Mycobacteriaceae	Mycolicibacterium	275644	283	66.37
2506783060	2506783060.Mycsm_Contig73	1	1		2	No	PUBLIC	Mycobacterium sp. JS623	Host-associated	Human	7221766	7311	4	65.14	Actinobacteria	Mycobacteriales	Mycobacteriaceae	Mycobacterium	198589	251	65.68
2506783060	2506783060.Mycsm_Contig75	1	1	1	3	No	PUBLIC	Mycobacterium sp. JS623	Host-associated	Human	7221766	7311	4	65.14	Actinobacteria	Mycobacteriales	Mycobacteriaceae	Mycobacterium	164114	190	67.58
2507525000	2507525000.ProkrDRAFT_PKA.111	1	1		2	No	PUBLIC	Promicromonospora kroppenstedtii RS16, DSM 19349	Terrestrial	Soil	5802150	6746	209	71.8	Actinobacteria	Micrococcales	Promicromonosporaceae	Promicromonospora	11669	26	69.35
2508501028	2508501028.CelceDRAFT_scaffold_18.19	1		1	2	No	PUBLIC	Cellulosimicrobium cellulans J36	Engineered	Lab Enrichment	4252182	3819	50	74.69	Actinobacteria	Micrococcales	Promicromonosporaceae	Cellulosimicrobium	62056	72	70.6
2508501052	2508501052.MyctuDRAFT_Contig77.2		1	1	2	No	PUBLIC	Mycolicibacterium tusciae JS617	Engineered	Industrial production	7306413	7168	4	65.38	Actinobacteria	Mycobacteriales	Mycobacteriaceae	Mycolicibacterium	30702	35	63.67
2508501052	2508501052.MyctuDRAFT_Contig78.1	1	1	1	3	No	PUBLIC	Mycolicibacterium tusciae JS617	Engineered	Industrial production	7306413	7168	4	65.38	Actinobacteria	Mycobacteriales	Mycobacteriaceae	Mycolicibacterium	111842	109	66.13
2508501052	2508501052.MyctuDRAFT_MTC.3	1	1	1	3	No	PUBLIC	Mycolicibacterium tusciae JS617	Engineered	Industrial production	7306413	7168	4	65.38	Actinobacteria	Mycobacteriales	Mycobacteriaceae	Mycolicibacterium	218299	250	66.82
2508501119	2508501119.SacglDRAFT_SGE.1	1	1	1	3	No	PUBLIC	Saccharomonospora glauca K62, DSM 43769	Engineered	Solid waste	4564108	4386	2	69.13	Actinobacteria	Pseudonocardiales	Pseudonocardiaceae	Saccharomonospora	25362	31	66.81
2510461014	2510461014.ARUE_113p	1		1	2	No	PUBLIC	Arthrobacter nitroguajacolicus Rue61a	Engineered	Wastewater	5081038	4646	3	62.25	Actinobacteria	Micrococcales	Micrococcaceae	Arthrobacter	112992	101	60.88
2510461014	2510461014.ARUE_232p	1	1	1	3	No	PUBLIC	Arthrobacter nitroguajacolicus Rue61a	Engineered	Wastewater	5081038	4646	3	62.25	Actinobacteria	Micrococcales	Micrococcaceae	Arthrobacter	231551	216	61.51
2510917008	2510917008.AphyDRAFT_NODE_1_len_43649_cov_81_565353.1	1	1	1	3	No	PUBLIC	Arthrobacter sp. cp15	Host-associated	Plants	5081187	5035	322	61.89	Actinobacteria	Micrococcales	Micrococcaceae	Arthrobacter	43677	44	60.16
2510917008	2510917008.AphyDRAFT_NODE_14_len_7565_cov_79_005287.14	1	1		2	No	PUBLIC	Arthrobacter sp. cp15	Host-associated	Plants	5081187	5035	322	61.89	Actinobacteria	Micrococcales	Micrococcaceae	Arthrobacter	7593	15	58.88
2510917008	2510917008.AphyDRAFT_NODE_16_len_40036_cov_103_711586.16	1	1	1	3	No	PUBLIC	Arthrobacter sp. cp15	Host-associated	Plants	5081187	5035	322	61.89	Actinobacteria	Micrococcales	Micrococcaceae	Arthrobacter	40064	39	60.71
2510917008	2510917008.AphyDRAFT_NODE_18_len_7550_cov_102_974304.18	1	1	1	3	No	PUBLIC	Arthrobacter sp. cp15	Host-associated	Plants	5081187	5035	322	61.89	Actinobacteria	Micrococcales	Micrococcaceae	Arthrobacter	7578	8	58.18
2510917008	2510917008.AphyDRAFT_NODE_27_len_17288_cov_83_993462.27	1	1	1	3	No	PUBLIC	Arthrobacter sp. cp15	Host-associated	Plants	5081187	5035	322	61.89	Actinobacteria	Micrococcales	Micrococcaceae	Arthrobacter	17316	21	57.98
2510917008	2510917008.AphyDRAFT_NODE_361_len_22427_cov_31_380077.299	1	1		2	No	PUBLIC	Arthrobacter sp. cp15	Host-associated	Plants	5081187	5035	322	61.89	Actinobacteria	Micrococcales	Micrococcaceae	Arthrobacter	22455	17	61.51
2510917008	2510917008.AphyDRAFT_NODE_4_len_11140_cov_80_957901.4	1	1		2	No	PUBLIC	Arthrobacter sp. cp15	Host-associated	Plants	5081187	5035	322	61.89	Actinobacteria	Micrococcales	Micrococcaceae	Arthrobacter	11168	17	58.69
2510917008	2510917008.AphyDRAFT_NODE_45_len_10442_cov_85_594040.44	1	1	1	3	No	PUBLIC	Arthrobacter sp. cp15	Host-associated	Plants	5081187	5035	322	61.89	Actinobacteria	Micrococcales	Micrococcaceae	Arthrobacter	10470	13	60.35
2510917008	2510917008.AphyDRAFT_NODE_482_len_87277_cov_35_790333.382	1		1	2	No	PUBLIC	Arthrobacter sp. cp15	Host-associated	Plants	5081187	5035	322	61.89	Actinobacteria	Micrococcales	Micrococcaceae	Arthrobacter	87305	88	59.67
2510917008	2510917008.AphyDRAFT_NODE_52_len_9905_cov_87_654823.51	1	1	1	3	No	PUBLIC	Arthrobacter sp. cp15	Host-associated	Plants	5081187	5035	322	61.89	Actinobacteria	Micrococcales	Micrococcaceae	Arthrobacter	9933	11	59.19
2510917008	2510917008.AphyDRAFT_NODE_6_len_3126_cov_157_795273.6	1	1		2	No	PUBLIC	Arthrobacter sp. cp15	Host-associated	Plants	5081187	5035	322	61.89	Actinobacteria	Micrococcales	Micrococcaceae	Arthrobacter	3154	4	57.36
2512047048	2512047048.UQM_contig00013.13		1	1	2	No	PUBLIC	Corynebacterium mucifaciens CIP 105129	Host-associated	Human	2179723	2157	43	65.49	Actinobacteria	Mycobacteriales	Corynebacteriaceae	Corynebacterium	41899	41	62.44
2512047050	2512047050.UQQ_contig00084.84	1	1		2	No	PUBLIC	Corynebacterium appendicis CIP 107643	Host-associated	Human	2226556	2405	265	64.28	Actinobacteria	Mycobacteriales	Corynebacteriaceae	Corynebacterium	10129	11	56.63
2512047050	2512047050.UQQ_contig00155.155		1	1	2	No	PUBLIC	Corynebacterium appendicis CIP 107643	Host-associated	Human	2226556	2405	265	64.28	Actinobacteria	Mycobacteriales	Corynebacteriaceae	Corynebacterium	3878	3	64.21
2512047050	2512047050.UQQ_contig00171.171	1	1		2	No	PUBLIC	Corynebacterium appendicis CIP 107643	Host-associated	Human	2226556	2405	265	64.28	Actinobacteria	Mycobacteriales	Corynebacteriaceae	Corynebacterium	3141	4	61.95
2512047058	2512047058.NZ_BACI01000024	1		1	2	No	PUBLIC	Gordonia alkanivorans NBRC 16433	Terrestrial	Soil-contaminated	5071550	4709	132	67.41	Actinobacteria	Mycobacteriales	Gordoniaceae	Gordonia	11040	12	57.05
2512047058	2512047058.NZ_BACI01000093	1	1		2	No	PUBLIC	Gordonia alkanivorans NBRC 16433	Terrestrial	Soil-contaminated	5071550	4709	132	67.41	Actinobacteria	Mycobacteriales	Gordoniaceae	Gordonia	49954	79	63.56
2513237078	2513237078.Amy_contig00153.37		1	1	2	No	PUBLIC	Amycolatopsis sp. 75iv2, ATCC 39116	Terrestrial	Soil	8394307	8314	119	71.86	Actinobacteria	Pseudonocardiales	Pseudonocardiaceae	Amycolatopsis	83138	96	68.09
2513237100	2513237100.YUMDRAFT_scaffold_35.36	1		1	2	No	PUBLIC	Streptomyces sp. OspMP-M45	Host-associated	Invertebrates	7407922	6549	53	72.08	Actinobacteria	Streptomycetales	Streptomycetaceae	Streptomyces	17127	12	71.27
2513237100	2513237100.YUMDRAFT_scaffold_38.39	1	1	1	3	No	PUBLIC	Streptomyces sp. OspMP-M45	Host-associated	Invertebrates	7407922	6549	53	72.08	Actinobacteria	Streptomycetales	Streptomycetaceae	Streptomyces	12293	11	70.8
2513237100	2513237100.YUMDRAFT_scaffold_47.48	1		1	2	No	PUBLIC	Streptomyces sp. OspMP-M45	Host-associated	Invertebrates	7407922	6549	53	72.08	Actinobacteria	Streptomycetales	Streptomycetaceae	Streptomyces	6047	8	70.85
2513237107	2513237107.YW1DRAFT_scaffold_46.47		1	1	2	No	PUBLIC	Streptomyces sp. AmelKG-F2B	Host-associated	Invertebrates	7784547	6677	115	73.9	Actinobacteria	Streptomycetales	Streptomycetaceae	Streptomyces	48996	56	71.11
2513237107	2513237107.YW1DRAFT_scaffold_69.70	1	1	1	3	No	PUBLIC	Streptomyces sp. AmelKG-F2B	Host-associated	Invertebrates	7784547	6677	115	73.9	Actinobacteria	Streptomycetales	Streptomycetaceae	Streptomyces	22585	17	68.63
2513237108	2513237108.YW3DRAFT_scaffold_26.27	1	1	1	3	No	PUBLIC	Streptomyces sp. MnatMP-M77	Host-associated	Invertebrates	8648704	7400	52	72.23	Actinobacteria	Streptomycetales	Streptomycetaceae	Streptomyces	75372	77	67.41
2513237108	2513237108.YW3DRAFT_scaffold_33.34	1	1		2	No	PUBLIC	Streptomyces sp. MnatMP-M77	Host-associated	Invertebrates	8648704	7400	52	72.23	Actinobacteria	Streptomycetales	Streptomycetaceae	Streptomyces	16507	25	68.41
2513237108	2513237108.YW3DRAFT_scaffold_35.36	1	1		2	No	PUBLIC	Streptomyces sp. MnatMP-M77	Host-associated	Invertebrates	8648704	7400	52	72.23	Actinobacteria	Streptomycetales	Streptomycetaceae	Streptomyces	10257	11	65.94
2513237108	2513237108.YW3DRAFT_scaffold_39.40	1	1		2	No	PUBLIC	Streptomyces sp. MnatMP-M77	Host-associated	Invertebrates	8648704	7400	52	72.23	Actinobacteria	Streptomycetales	Streptomycetaceae	Streptomyces	8456	9	66.9
2513237109	2513237109.YW5DRAFT_scaffold_53.54	1	1		2	No	PUBLIC	Streptomyces sp. Ncost-T6T-1	Host-associated	Invertebrates	8099030	7195	64	71.64	Actinobacteria	Streptomycetales	Streptomycetaceae	Streptomyces	2719	1	62.41
2513237115	2513237115.YWIDRAFT_scaffold_63.64	1	1		2	No	PUBLIC	Streptomyces sp. SceaMP-e96	Host-associated	Invertebrates	9563454	8419	106	70.83	Actinobacteria	Streptomycetales	Streptomycetaceae	Streptomyces	29899	30	68.69
2513237115	2513237115.YWIDRAFT_scaffold_71.72	1	1	1	3	No	PUBLIC	Streptomyces sp. SceaMP-e96	Host-associated	Invertebrates	9563454	8419	106	70.83	Actinobacteria	Streptomycetales	Streptomycetaceae	Streptomyces	25807	26	67.23
2513237115	2513237115.YWIDRAFT_scaffold_77.78	1	1		2	No	PUBLIC	Streptomyces sp. SceaMP-e96	Host-associated	Invertebrates	9563454	8419	106	70.83	Actinobacteria	Streptomycetales	Streptomycetaceae	Streptomyces	18152	12	69.01
2513237115	2513237115.YWIDRAFT_scaffold_89.90	1	1		2	No	PUBLIC	Streptomyces sp. SceaMP-e96	Host-associated	Invertebrates	9563454	8419	106	70.83	Actinobacteria	Streptomycetales	Streptomycetaceae	Streptomyces	8558	9	67.06
2513237120	2513237120.YWWDRAFT_scaffold_27.28	1	1		2	No	PUBLIC	Glycomyces tenuis DSM 44171	Terrestrial	Soil	5735294	5399	44	70.39	Actinobacteria	Glycomycetales	Glycomycetaceae	Glycomyces	24855	23	65.53
2513237120	2513237120.YWWDRAFT_scaffold_28.29	1	1		2	No	PUBLIC	Glycomyces tenuis DSM 44171	Terrestrial	Soil	5735294	5399	44	70.39	Actinobacteria	Glycomycetales	Glycomycetaceae	Glycomyces	24737	25	66.79
2513237121	2513237121.YWUDRAFT_scaffold_18.19	1		1	2	No	PUBLIC	Corynebacterium sputi DSM 45148	Host-associated	Human	2919400	2854	40	61.47	Actinobacteria	Mycobacteriales	Corynebacteriaceae	Corynebacterium	65268	64	58.62
2513237167	2513237167.BBRE_Lib1R1_paired_contig_26.26	1	1		2	No	PUBLIC	Bifidobacterium breve SC95	Host-associated	Human	2331551	2039	27	58.67	Actinobacteria	Bifidobacteriales	Bifidobacteriaceae	Bifidobacterium	2651	1	49.15
2513237168	2513237168.BINF_Lib2R1_paired_contig_34.32	1	1		2	No	PUBLIC	Bifidobacterium longum infantis SC142	Host-associated	Human	2779798	2628	80	59.56	Actinobacteria	Bifidobacteriales	Bifidobacteriaceae	Bifidobacterium	6492	11	54.94
2513237168	2513237168.BINF_Lib2R1_paired_contig_40.38	1		1	2	No	PUBLIC	Bifidobacterium longum infantis SC142	Host-associated	Human	2779798	2628	80	59.56	Actinobacteria	Bifidobacteriales	Bifidobacteriaceae	Bifidobacterium	21836	20	54.99
2513237168	2513237168.BINF_Lib2R1_paired_contig_43.41		1	1	2	No	PUBLIC	Bifidobacterium longum infantis SC142	Host-associated	Human	2779798	2628	80	59.56	Actinobacteria	Bifidobacteriales	Bifidobacteriaceae	Bifidobacterium	2802	2	66.74
2513237168	2513237168.BINF_Lib2R1_paired_contig_47.44	1		1	2	No	PUBLIC	Bifidobacterium longum infantis SC142	Host-associated	Human	2779798	2628	80	59.56	Actinobacteria	Bifidobacteriales	Bifidobacteriaceae	Bifidobacterium	15532	23	66.37
2513237168	2513237168.BINF_Lib2R1_paired_contig_50.47	1		1	2	No	PUBLIC	Bifidobacterium longum infantis SC142	Host-associated	Human	2779798	2628	80	59.56	Actinobacteria	Bifidobacteriales	Bifidobacteriaceae	Bifidobacterium	9688	10	60.23
2513237168	2513237168.BINF_Lib2R1_paired_contig_70.63	1		1	2	No	PUBLIC	Bifidobacterium longum infantis SC142	Host-associated	Human	2779798	2628	80	59.56	Actinobacteria	Bifidobacteriales	Bifidobacteriaceae	Bifidobacterium	21703	25	57.77
2513237171	2513237171.BLNG_Lib5R1_paired_contig_40.39	1	1		2	No	PUBLIC	Bifidobacterium longum longum SC596	Host-associated	Human	2604618	2251	50	59.99	Actinobacteria	Bifidobacteriales	Bifidobacteriaceae	Bifidobacterium	5539	9	63.53
2513237174	2513237174.BAST_Lib8R1_paired_-1_contig_26.22	1	1		2	No	PUBLIC	Bifidobacterium asteroides ATCC 25910	Host-associated	Invertebrates	2140564	1747	28	60.01	Actinobacteria	Bifidobacteriales	Bifidobacteriaceae	Bifidobacterium	15821	16	57.85
2513237174	2513237174.BAST_Lib8R1_paired_-1_contig_31.25	1	1		2	No	PUBLIC	Bifidobacterium asteroides ATCC 25910	Host-associated	Invertebrates	2140564	1747	28	60.01	Actinobacteria	Bifidobacteriales	Bifidobacteriaceae	Bifidobacterium	3359	1	59.54
2513237174	2513237174.BAST_Lib8R1_paired_-1_contig_8.8	1	1		2	No	PUBLIC	Bifidobacterium asteroides ATCC 25910	Host-associated	Invertebrates	2140564	1747	28	60.01	Actinobacteria	Bifidobacteriales	Bifidobacteriaceae	Bifidobacterium	13691	14	62.73
2513237258	2513237258.NZ_BAFE01000014	1		1	2	No	PUBLIC	Mobilicoccus pelagius NBRC 104925	Host-associated	Vertebrates	3544917	3162	97	71.89	Actinobacteria	Micrococcales	Dermatophilaceae	Mobilicoccus	6933	4	65.83
2513237258	2513237258.NZ_BAFE01000028	1	1	1	3	No	PUBLIC	Mobilicoccus pelagius NBRC 104925	Host-associated	Vertebrates	3544917	3162	97	71.89	Actinobacteria	Micrococcales	Dermatophilaceae	Mobilicoccus	5883	7	70.17
2513237258	2513237258.NZ_BAFE01000031	1	1		2	No	PUBLIC	Mobilicoccus pelagius NBRC 104925	Host-associated	Vertebrates	3544917	3162	97	71.89	Actinobacteria	Micrococcales	Dermatophilaceae	Mobilicoccus	4385	2	63.69
2513237258	2513237258.NZ_BAFE01000065	1	1		2	No	PUBLIC	Mobilicoccus pelagius NBRC 104925	Host-associated	Vertebrates	3544917	3162	97	71.89	Actinobacteria	Micrococcales	Dermatophilaceae	Mobilicoccus	2911	4	66.44
2513237262	2513237262.NZ_CAFW01000007	1	1	1	3	No	PUBLIC	Corynebacterium casei UCMA 3821	Engineered	Food production	3112736	2754	106	55.34	Actinobacteria	Mycobacteriales	Corynebacteriaceae	Corynebacterium	10271	9	56.88
2513237262	2513237262.NZ_CAFW01000010	1		1	2	No	PUBLIC	Corynebacterium casei UCMA 3821	Engineered	Food production	3112736	2754	106	55.34	Actinobacteria	Mycobacteriales	Corynebacteriaceae	Corynebacterium	7789	4	54.15
2513237262	2513237262.NZ_CAFW01000033	1		1	2	No	PUBLIC	Corynebacterium casei UCMA 3821	Engineered	Food production	3112736	2754	106	55.34	Actinobacteria	Mycobacteriales	Corynebacteriaceae	Corynebacterium	16696	14	47.64
2513237262	2513237262.NZ_CAFW01000042	1	1		2	No	PUBLIC	Corynebacterium casei UCMA 3821	Engineered	Food production	3112736	2754	106	55.34	Actinobacteria	Mycobacteriales	Corynebacteriaceae	Corynebacterium	4889	5	51.36
2513237262	2513237262.NZ_CAFW01000068	1	1		2	No	PUBLIC	Corynebacterium casei UCMA 3821	Engineered	Food production	3112736	2754	106	55.34	Actinobacteria	Mycobacteriales	Corynebacteriaceae	Corynebacterium	13181	13	60.05
2513237262	2513237262.NZ_CAFW01000073	1	1		2	No	PUBLIC	Corynebacterium casei UCMA 3821	Engineered	Food production	3112736	2754	106	55.34	Actinobacteria	Mycobacteriales	Corynebacteriaceae	Corynebacterium	7180	4	51.24
2513237290	2513237290.NZ_AJJH01000001	1	1	1	3	No	PUBLIC	Rhodococcus imtechensis RKJ300	Terrestrial	Soil-contaminated	8231340	7733	178	67.22	Actinobacteria	Mycobacteriales	Nocardiaceae	Rhodococcus	7962	5	61.87
2513237290	2513237290.NZ_AJJH01000010		1	1	2	No	PUBLIC	Rhodococcus imtechensis RKJ300	Terrestrial	Soil-contaminated	8231340	7733	178	67.22	Actinobacteria	Mycobacteriales	Nocardiaceae	Rhodococcus	53217	48	64.23
2513237290	2513237290.NZ_AJJH01000014		1	1	2	No	PUBLIC	Rhodococcus imtechensis RKJ300	Terrestrial	Soil-contaminated	8231340	7733	178	67.22	Actinobacteria	Mycobacteriales	Nocardiaceae	Rhodococcus	46480	48	66.3
2513237290	2513237290.NZ_AJJH01000019	1	1		2	No	PUBLIC	Rhodococcus imtechensis RKJ300	Terrestrial	Soil-contaminated	8231340	7733	178	67.22	Actinobacteria	Mycobacteriales	Nocardiaceae	Rhodococcus	46422	38	63.03
2513237290	2513237290.NZ_AJJH01000033	1	1		2	No	PUBLIC	Rhodococcus imtechensis RKJ300	Terrestrial	Soil-contaminated	8231340	7733	178	67.22	Actinobacteria	Mycobacteriales	Nocardiaceae	Rhodococcus	21507	19	68.96
2513237290	2513237290.NZ_AJJH01000036		1	1	2	No	PUBLIC	Rhodococcus imtechensis RKJ300	Terrestrial	Soil-contaminated	8231340	7733	178	67.22	Actinobacteria	Mycobacteriales	Nocardiaceae	Rhodococcus	5652	8	65.89
2513237290	2513237290.NZ_AJJH01000042	1	1		2	No	PUBLIC	Rhodococcus imtechensis RKJ300	Terrestrial	Soil-contaminated	8231340	7733	178	67.22	Actinobacteria	Mycobacteriales	Nocardiaceae	Rhodococcus	32677	30	63.25
2513237290	2513237290.NZ_AJJH01000050		1	1	2	No	PUBLIC	Rhodococcus imtechensis RKJ300	Terrestrial	Soil-contaminated	8231340	7733	178	67.22	Actinobacteria	Mycobacteriales	Nocardiaceae	Rhodococcus	19501	19	67.37
2513237290	2513237290.NZ_AJJH01000051	1	1		2	No	PUBLIC	Rhodococcus imtechensis RKJ300	Terrestrial	Soil-contaminated	8231340	7733	178	67.22	Actinobacteria	Mycobacteriales	Nocardiaceae	Rhodococcus	6064	7	59.88
2513237290	2513237290.NZ_AJJH01000055	1	1	1	3	No	PUBLIC	Rhodococcus imtechensis RKJ300	Terrestrial	Soil-contaminated	8231340	7733	178	67.22	Actinobacteria	Mycobacteriales	Nocardiaceae	Rhodococcus	6404	5	62.53
2513237290	2513237290.NZ_AJJH01000057		1	1	2	No	PUBLIC	Rhodococcus imtechensis RKJ300	Terrestrial	Soil-contaminated	8231340	7733	178	67.22	Actinobacteria	Mycobacteriales	Nocardiaceae	Rhodococcus	26409	34	63.26
2513237290	2513237290.NZ_AJJH01000093	1	1		2	No	PUBLIC	Rhodococcus imtechensis RKJ300	Terrestrial	Soil-contaminated	8231340	7733	178	67.22	Actinobacteria	Mycobacteriales	Nocardiaceae	Rhodococcus	9760	7	65.31
2513237290	2513237290.NZ_AJJH01000102		1	1	2	No	PUBLIC	Rhodococcus imtechensis RKJ300	Terrestrial	Soil-contaminated	8231340	7733	178	67.22	Actinobacteria	Mycobacteriales	Nocardiaceae	Rhodococcus	46045	48	66.88
2513237290	2513237290.NZ_AJJH01000133		1	1	2	No	PUBLIC	Rhodococcus imtechensis RKJ300	Terrestrial	Soil-contaminated	8231340	7733	178	67.22	Actinobacteria	Mycobacteriales	Nocardiaceae	Rhodococcus	4014	6	64.42
2513237290	2513237290.NZ_AJJH01000134		1	1	2	No	PUBLIC	Rhodococcus imtechensis RKJ300	Terrestrial	Soil-contaminated	8231340	7733	178	67.22	Actinobacteria	Mycobacteriales	Nocardiaceae	Rhodococcus	30768	27	65.47
2513237290	2513237290.NZ_AJJH01000136	1	1		2	No	PUBLIC	Rhodococcus imtechensis RKJ300	Terrestrial	Soil-contaminated	8231340	7733	178	67.22	Actinobacteria	Mycobacteriales	Nocardiaceae	Rhodococcus	84115	72	65.23
2513237290	2513237290.NZ_AJJH01000142		1	1	2	No	PUBLIC	Rhodococcus imtechensis RKJ300	Terrestrial	Soil-contaminated	8231340	7733	178	67.22	Actinobacteria	Mycobacteriales	Nocardiaceae	Rhodococcus	70520	64	64.66
2513237290	2513237290.NZ_AJJH01000149		1	1	2	No	PUBLIC	Rhodococcus imtechensis RKJ300	Terrestrial	Soil-contaminated	8231340	7733	178	67.22	Actinobacteria	Mycobacteriales	Nocardiaceae	Rhodococcus	27809	37	67.73
2513237290	2513237290.NZ_AJJH01000153	1	1		2	No	PUBLIC	Rhodococcus imtechensis RKJ300	Terrestrial	Soil-contaminated	8231340	7733	178	67.22	Actinobacteria	Mycobacteriales	Nocardiaceae	Rhodococcus	51091	56	64.8
2513237290	2513237290.NZ_AJJH01000155	1	1		2	No	PUBLIC	Rhodococcus imtechensis RKJ300	Terrestrial	Soil-contaminated	8231340	7733	178	67.22	Actinobacteria	Mycobacteriales	Nocardiaceae	Rhodococcus	16034	17	65.29
2513237290	2513237290.NZ_AJJH01000157	1	1	1	3	No	PUBLIC	Rhodococcus imtechensis RKJ300	Terrestrial	Soil-contaminated	8231340	7733	178	67.22	Actinobacteria	Mycobacteriales	Nocardiaceae	Rhodococcus	28167	18	62.26
2513237290	2513237290.NZ_AJJH01000160	1	1	1	3	No	PUBLIC	Rhodococcus imtechensis RKJ300	Terrestrial	Soil-contaminated	8231340	7733	178	67.22	Actinobacteria	Mycobacteriales	Nocardiaceae	Rhodococcus	22669	23	67.68
2513237321	2513237321.NZ_BAFC01000010	1	1		2	No	PUBLIC	Gordonia sputi NBRC 100414	Host-associated	Human	4952979	4642	158	65.34	Actinobacteria	Mycobacteriales	Gordoniaceae	Gordonia	9415	9	62.29
2513237321	2513237321.NZ_BAFC01000012	1	1		2	No	PUBLIC	Gordonia sputi NBRC 100414	Host-associated	Human	4952979	4642	158	65.34	Actinobacteria	Mycobacteriales	Gordoniaceae	Gordonia	2567	3	61.01
2513237321	2513237321.NZ_BAFC01000024	1		1	2	No	PUBLIC	Gordonia sputi NBRC 100414	Host-associated	Human	4952979	4642	158	65.34	Actinobacteria	Mycobacteriales	Gordoniaceae	Gordonia	14543	17	66.36
2513237321	2513237321.NZ_BAFC01000071	1	1		2	No	PUBLIC	Gordonia sputi NBRC 100414	Host-associated	Human	4952979	4642	158	65.34	Actinobacteria	Mycobacteriales	Gordoniaceae	Gordonia	10556	11	62.7
2513237321	2513237321.NZ_BAFC01000077	1	1		2	No	PUBLIC	Gordonia sputi NBRC 100414	Host-associated	Human	4952979	4642	158	65.34	Actinobacteria	Mycobacteriales	Gordoniaceae	Gordonia	6369	7	60.56
2513237335	2513237335.NZ_AFRW01000040	1	1		2	No	PUBLIC	Nesterenkonia sp. F	Aquatic	Freshwater	2812133	2545	138	71.49	Actinobacteria	Micrococcales	Micrococcaceae	Nesterenkonia	3608	3	59.92
2513237344	2513237344.NZ_ADLS01000025	1		1	2	No	PUBLIC	Collinsella tanakaei YIT 12063	Host-associated	Human	2482197	2276	45	60.24	Coriobacteriia	Coriobacteriales	Coriobacteriaceae	Collinsella	8511	7	53.11
2513237372	2513237372.NZ_AIHV01000021	1	1	1	3	No	PUBLIC	Nocardia brasiliensis ATCC 700358	Host-associated	Human	9489024	8548	53	68.05	Actinobacteria	Mycobacteriales	Nocardiaceae	Nocardia	99284	87	65.32
2513237372	2513237372.NZ_AIHV01000025		1	1	2	No	PUBLIC	Nocardia brasiliensis ATCC 700358	Host-associated	Human	9489024	8548	53	68.05	Actinobacteria	Mycobacteriales	Nocardiaceae	Nocardia	59711	61	67.08
2513237372	2513237372.NZ_AIHV01000032	1	1		2	No	PUBLIC	Nocardia brasiliensis ATCC 700358	Host-associated	Human	9489024	8548	53	68.05	Actinobacteria	Mycobacteriales	Nocardiaceae	Nocardia	4622	3	67.42
2513237386	2513237386.NZ_ACTB01000006	1	1		2	No	PUBLIC	Actinomyces sp. F0330	Host-associated	Human	3385844	3076	255	67.1	Actinobacteria	Actinomycetales	Actinomycetaceae	Actinomyces	7238	10	68.39
2513237386	2513237386.NZ_ACTB01000026	1	1		2	No	PUBLIC	Actinomyces sp. F0330	Host-associated	Human	3385844	3076	255	67.1	Actinobacteria	Actinomycetales	Actinomycetaceae	Actinomyces	7513	10	61.32
2513237386	2513237386.NZ_ACTB01000056		1	1	2	No	PUBLIC	Actinomyces sp. F0330	Host-associated	Human	3385844	3076	255	67.1	Actinobacteria	Actinomycetales	Actinomycetaceae	Actinomyces	26991	24	59.95
2513237386	2513237386.NZ_ACTB01000108	1	1		2	No	PUBLIC	Actinomyces sp. F0330	Host-associated	Human	3385844	3076	255	67.1	Actinobacteria	Actinomycetales	Actinomycetaceae	Actinomyces	4060	5	51.21
2513237386	2513237386.NZ_ACTB01000119	1	1		2	No	PUBLIC	Actinomyces sp. F0330	Host-associated	Human	3385844	3076	255	67.1	Actinobacteria	Actinomycetales	Actinomycetaceae	Actinomyces	4011	3	61.41
2513237386	2513237386.NZ_ACTB01000173	1	1		2	No	PUBLIC	Actinomyces sp. F0330	Host-associated	Human	3385844	3076	255	67.1	Actinobacteria	Actinomycetales	Actinomycetaceae	Actinomyces	38237	40	63.41
2513237386	2513237386.NZ_ACTB01000177		1	1	2	No	PUBLIC	Actinomyces sp. F0330	Host-associated	Human	3385844	3076	255	67.1	Actinobacteria	Actinomycetales	Actinomycetaceae	Actinomyces	26020	29	65.81
2513237386	2513237386.NZ_ACTB01000178	1	1		2	No	PUBLIC	Actinomyces sp. F0330	Host-associated	Human	3385844	3076	255	67.1	Actinobacteria	Actinomycetales	Actinomycetaceae	Actinomyces	11801	8	66.66
2513237386	2513237386.NZ_ACTB01000182	1	1		2	No	PUBLIC	Actinomyces sp. F0330	Host-associated	Human	3385844	3076	255	67.1	Actinobacteria	Actinomycetales	Actinomycetaceae	Actinomyces	6782	6	71.66
2513237386	2513237386.NZ_ACTB01000201	1	1		2	No	PUBLIC	Actinomyces sp. F0330	Host-associated	Human	3385844	3076	255	67.1	Actinobacteria	Actinomycetales	Actinomycetaceae	Actinomyces	3324	6	63.54
2513237386	2513237386.NZ_ACTB01000207	1	1		2	No	PUBLIC	Actinomyces sp. F0330	Host-associated	Human	3385844	3076	255	67.1	Actinobacteria	Actinomycetales	Actinomycetaceae	Actinomyces	2671	4	66.42
2513237387	2513237387.NZ_AHBW01000018	1	1		2	No	PUBLIC	Rhodococcus pyridinivorans AK37	Terrestrial	Soil-contaminated	5244611	4875	98	67.93	Actinobacteria	Mycobacteriales	Nocardiaceae	Rhodococcus	3088	3	62.66
2513237387	2513237387.NZ_AHBW01000048	1	1	1	3	No	PUBLIC	Rhodococcus pyridinivorans AK37	Terrestrial	Soil-contaminated	5244611	4875	98	67.93	Actinobacteria	Mycobacteriales	Nocardiaceae	Rhodococcus	42028	36	65.37
2513237387	2513237387.NZ_AHBW01000049		1	1	2	No	PUBLIC	Rhodococcus pyridinivorans AK37	Terrestrial	Soil-contaminated	5244611	4875	98	67.93	Actinobacteria	Mycobacteriales	Nocardiaceae	Rhodococcus	43191	46	63.88
2513237387	2513237387.NZ_AHBW01000050	1	1		2	No	PUBLIC	Rhodococcus pyridinivorans AK37	Terrestrial	Soil-contaminated	5244611	4875	98	67.93	Actinobacteria	Mycobacteriales	Nocardiaceae	Rhodococcus	32124	26	63.29
2513237387	2513237387.NZ_AHBW01000057	1	1	1	3	No	PUBLIC	Rhodococcus pyridinivorans AK37	Terrestrial	Soil-contaminated	5244611	4875	98	67.93	Actinobacteria	Mycobacteriales	Nocardiaceae	Rhodococcus	54755	50	66.11
2513237387	2513237387.NZ_AHBW01000059		1	1	2	No	PUBLIC	Rhodococcus pyridinivorans AK37	Terrestrial	Soil-contaminated	5244611	4875	98	67.93	Actinobacteria	Mycobacteriales	Nocardiaceae	Rhodococcus	33807	28	67.95
2513237387	2513237387.NZ_AHBW01000065		1	1	2	No	PUBLIC	Rhodococcus pyridinivorans AK37	Terrestrial	Soil-contaminated	5244611	4875	98	67.93	Actinobacteria	Mycobacteriales	Nocardiaceae	Rhodococcus	32170	30	69.25
2513237387	2513237387.NZ_AHBW01000077		1	1	2	No	PUBLIC	Rhodococcus pyridinivorans AK37	Terrestrial	Soil-contaminated	5244611	4875	98	67.93	Actinobacteria	Mycobacteriales	Nocardiaceae	Rhodococcus	7647	6	67.4
2513237387	2513237387.NZ_AHBW01000083	1	1	1	3	No	PUBLIC	Rhodococcus pyridinivorans AK37	Terrestrial	Soil-contaminated	5244611	4875	98	67.93	Actinobacteria	Mycobacteriales	Nocardiaceae	Rhodococcus	8293	8	60.93
2513237388	2513237388.NZ_ACUE01000005	1		1	2	No	PUBLIC	Propionibacterium sp. 5_U_42AFAA	Host-associated	Human	2530254	2425	14	60.12	Actinobacteria	Propionibacteriales	Propionibacteriaceae	Propionibacterium	16858	28	67.89
2513237389	2513237389.NZ_AGBA01000010	1		1	2	No	PUBLIC	Cutibacterium avidum VPI 0179	Host-associated	Human	2533496	2428	24	63.42	Actinobacteria	Propionibacteriales	Propionibacteriaceae	Cutibacterium	5627	7	58.82
2514752031	2514752031.NZ_AGSW01000007	1	1	1	3	No	PUBLIC	Streptomyces sp. W007	Aquatic	Marine	9057348	7969	284	71.36	Actinobacteria	Streptomycetales	Streptomycetaceae	Streptomyces	57355	52	69.54
2514752031	2514752031.NZ_AGSW01000048		1	1	2	No	PUBLIC	Streptomyces sp. W007	Aquatic	Marine	9057348	7969	284	71.36	Actinobacteria	Streptomycetales	Streptomycetaceae	Streptomyces	29937	25	68.46
2514752031	2514752031.NZ_AGSW01000104	1	1		2	No	PUBLIC	Streptomyces sp. W007	Aquatic	Marine	9057348	7969	284	71.36	Actinobacteria	Streptomycetales	Streptomycetaceae	Streptomyces	20176	16	67.35
2514752031	2514752031.NZ_AGSW01000154	1	1	1	3	No	PUBLIC	Streptomyces sp. W007	Aquatic	Marine	9057348	7969	284	71.36	Actinobacteria	Streptomycetales	Streptomycetaceae	Streptomyces	32558	28	67.81
2514752031	2514752031.NZ_AGSW01000196	1		1	2	No	PUBLIC	Streptomyces sp. W007	Aquatic	Marine	9057348	7969	284	71.36	Actinobacteria	Streptomycetales	Streptomycetaceae	Streptomyces	16793	16	68.65
2514752031	2514752031.NZ_AGSW01000222	1	1		2	No	PUBLIC	Streptomyces sp. W007	Aquatic	Marine	9057348	7969	284	71.36	Actinobacteria	Streptomycetales	Streptomycetaceae	Streptomyces	14342	13	69.32
2514752031	2514752031.NZ_AGSW01000259	1	1		2	No	PUBLIC	Streptomyces sp. W007	Aquatic	Marine	9057348	7969	284	71.36	Actinobacteria	Streptomycetales	Streptomycetaceae	Streptomyces	12844	14	67.34
2514752031	2514752031.NZ_AGSW01000275	1	1		2	No	PUBLIC	Streptomyces sp. W007	Aquatic	Marine	9057348	7969	284	71.36	Actinobacteria	Streptomycetales	Streptomycetaceae	Streptomyces	8125	11	68.59
2514885044	2514885044.BAED01000008		1	1	2	No	PUBLIC	Gordonia amarae NBRC 15530	Engineered	Wastewater	5306375	4748	83	67.45	Actinobacteria	Mycobacteriales	Gordoniaceae	Gordonia	16529	10	68.44
2514885045	2514885045.BAFB01000034	1	1	1	3	No	PUBLIC	Gordonia otitidis NBRC 100426	Host-associated	Human	5295895	4993	273	65.42	Actinobacteria	Mycobacteriales	Gordoniaceae	Gordonia	14503	18	65.1
2514885045	2514885045.BAFB01000050	1	1		2	No	PUBLIC	Gordonia otitidis NBRC 100426	Host-associated	Human	5295895	4993	273	65.42	Actinobacteria	Mycobacteriales	Gordoniaceae	Gordonia	10484	13	63.75
2514885045	2514885045.BAFB01000051	1		1	2	No	PUBLIC	Gordonia otitidis NBRC 100426	Host-associated	Human	5295895	4993	273	65.42	Actinobacteria	Mycobacteriales	Gordoniaceae	Gordonia	19041	12	63.37
2514885045	2514885045.BAFB01000057	1		1	2	No	PUBLIC	Gordonia otitidis NBRC 100426	Host-associated	Human	5295895	4993	273	65.42	Actinobacteria	Mycobacteriales	Gordoniaceae	Gordonia	2775	3	61.01
2514885045	2514885045.BAFB01000058	1	1	1	3	No	PUBLIC	Gordonia otitidis NBRC 100426	Host-associated	Human	5295895	4993	273	65.42	Actinobacteria	Mycobacteriales	Gordoniaceae	Gordonia	17674	14	60.63
2514885045	2514885045.BAFB01000059		1	1	2	No	PUBLIC	Gordonia otitidis NBRC 100426	Host-associated	Human	5295895	4993	273	65.42	Actinobacteria	Mycobacteriales	Gordoniaceae	Gordonia	13605	12	63.27
2514885045	2514885045.BAFB01000062	1	1	1	3	No	PUBLIC	Gordonia otitidis NBRC 100426	Host-associated	Human	5295895	4993	273	65.42	Actinobacteria	Mycobacteriales	Gordoniaceae	Gordonia	24359	24	62.45
2514885045	2514885045.BAFB01000063	1	1	1	3	No	PUBLIC	Gordonia otitidis NBRC 100426	Host-associated	Human	5295895	4993	273	65.42	Actinobacteria	Mycobacteriales	Gordoniaceae	Gordonia	47777	48	65.98
2514885045	2514885045.BAFB01000074	1	1		2	No	PUBLIC	Gordonia otitidis NBRC 100426	Host-associated	Human	5295895	4993	273	65.42	Actinobacteria	Mycobacteriales	Gordoniaceae	Gordonia	4110	6	63.53
2514885045	2514885045.BAFB01000083	1	1		2	No	PUBLIC	Gordonia otitidis NBRC 100426	Host-associated	Human	5295895	4993	273	65.42	Actinobacteria	Mycobacteriales	Gordoniaceae	Gordonia	8927	9	64.7
2514885045	2514885045.BAFB01000191		1	1	2	No	PUBLIC	Gordonia otitidis NBRC 100426	Host-associated	Human	5295895	4993	273	65.42	Actinobacteria	Mycobacteriales	Gordoniaceae	Gordonia	21175	21	66.42
2514885045	2514885045.BAFB01000194	1	1		2	No	PUBLIC	Gordonia otitidis NBRC 100426	Host-associated	Human	5295895	4993	273	65.42	Actinobacteria	Mycobacteriales	Gordoniaceae	Gordonia	5606	2	67.71
2514885045	2514885045.BAFB01000202		1	1	2	No	PUBLIC	Gordonia otitidis NBRC 100426	Host-associated	Human	5295895	4993	273	65.42	Actinobacteria	Mycobacteriales	Gordoniaceae	Gordonia	56015	74	63.6
2514885045	2514885045.BAFB01000206	1	1	1	3	No	PUBLIC	Gordonia otitidis NBRC 100426	Host-associated	Human	5295895	4993	273	65.42	Actinobacteria	Mycobacteriales	Gordoniaceae	Gordonia	61846	48	64.11
2514885045	2514885045.BAFB01000207	1	1	1	3	No	PUBLIC	Gordonia otitidis NBRC 100426	Host-associated	Human	5295895	4993	273	65.42	Actinobacteria	Mycobacteriales	Gordoniaceae	Gordonia	20415	27	62.94
2514885045	2514885045.BAFB01000219	1	1		2	No	PUBLIC	Gordonia otitidis NBRC 100426	Host-associated	Human	5295895	4993	273	65.42	Actinobacteria	Mycobacteriales	Gordoniaceae	Gordonia	8141	13	65.53
2514885045	2514885045.BAFB01000221	1	1	1	3	No	PUBLIC	Gordonia otitidis NBRC 100426	Host-associated	Human	5295895	4993	273	65.42	Actinobacteria	Mycobacteriales	Gordoniaceae	Gordonia	30963	38	63.05
2514885045	2514885045.BAFB01000231		1	1	2	No	PUBLIC	Gordonia otitidis NBRC 100426	Host-associated	Human	5295895	4993	273	65.42	Actinobacteria	Mycobacteriales	Gordoniaceae	Gordonia	7320	11	64.81
2514885045	2514885045.BAFB01000254	1	1		2	No	PUBLIC	Gordonia otitidis NBRC 100426	Host-associated	Human	5295895	4993	273	65.42	Actinobacteria	Mycobacteriales	Gordoniaceae	Gordonia	19114	23	61.73
2515154012	2515154012.A3G5DRAFT_scaffold_65.66	1	1		2	No	PUBLIC	Mycolicibacterium hassiacum DSM 44199	Host-associated	Human	5082325	4948	99	69.41	Actinobacteria	Mycobacteriales	Mycobacteriaceae	Mycolicibacterium	6442	8	65.63
2515154012	2515154012.A3G5DRAFT_scaffold_71.72	1	1		2	No	PUBLIC	Mycolicibacterium hassiacum DSM 44199	Host-associated	Human	5082325	4948	99	69.41	Actinobacteria	Mycobacteriales	Mycobacteriaceae	Mycolicibacterium	4635	3	58.62
2515154014	2515154014.A3E7DRAFT_scaffold_12.13	1	1		2	No	PUBLIC	Corynebacterium ciconiae DSM 44920	Host-associated	Vertebrates	2547296	2275	23	62.06	Actinobacteria	Mycobacteriales	Corynebacteriaceae	Corynebacterium	2542	3	58.38
2515154016	2515154016.A3E1DRAFT_scaffold_19.20	1		1	2	No	PUBLIC	Catelliglobosispora koreensis DSM 44566	Terrestrial	Soil	7688589	7606	45	64.37	Actinobacteria	Micromonosporales	Micromonosporaceae	Catelliglobosispora	15892	20	61.16
2515154016	2515154016.A3E1DRAFT_scaffold_20.21	1		1	2	No	PUBLIC	Catelliglobosispora koreensis DSM 44566	Terrestrial	Soil	7688589	7606	45	64.37	Actinobacteria	Micromonosporales	Micromonosporaceae	Catelliglobosispora	15766	19	61.23
2515154018	2515154018.A37ODRAFT_scaffold_34.35	1	1		2	No	PUBLIC	Corynebacterium lubricantis DSM 45231	Engineered	Industrial production	2945890	2886	59	58.55	Actinobacteria	Mycobacteriales	Corynebacteriaceae	Corynebacterium	7616	7	61.79
2515154018	2515154018.A37ODRAFT_scaffold_37.38	1	1	1	3	No	PUBLIC	Corynebacterium lubricantis DSM 45231	Engineered	Industrial production	2945890	2886	59	58.55	Actinobacteria	Mycobacteriales	Corynebacteriaceae	Corynebacterium	7037	8	51.37
2515154018	2515154018.A37ODRAFT_scaffold_48.49	1		1	2	No	PUBLIC	Corynebacterium lubricantis DSM 45231	Engineered	Industrial production	2945890	2886	59	58.55	Actinobacteria	Mycobacteriales	Corynebacteriaceae	Corynebacterium	2990	6	56.79
2515154018	2515154018.A37ODRAFT_scaffold_52.53	1	1		2	No	PUBLIC	Corynebacterium lubricantis DSM 45231	Engineered	Industrial production	2945890	2886	59	58.55	Actinobacteria	Mycobacteriales	Corynebacteriaceae	Corynebacterium	2508	4	54.47
2515154029	2515154029.A3E9DRAFT_scaffold_16.17		1	1	2	No	PUBLIC	Corynebacterium doosanense CAU 212, DSM 45436	Engineered	Wastewater	2649051	2658	42	66.91	Actinobacteria	Mycobacteriales	Corynebacteriaceae	Corynebacterium	18141	16	58.14
2515154029	2515154029.A3E9DRAFT_scaffold_17.18	1		1	2	No	PUBLIC	Corynebacterium doosanense CAU 212, DSM 45436	Engineered	Wastewater	2649051	2658	42	66.91	Actinobacteria	Mycobacteriales	Corynebacteriaceae	Corynebacterium	16311	15	63.34
2515154029	2515154029.A3E9DRAFT_scaffold_24.25	1	1	1	3	No	PUBLIC	Corynebacterium doosanense CAU 212, DSM 45436	Engineered	Wastewater	2649051	2658	42	66.91	Actinobacteria	Mycobacteriales	Corynebacteriaceae	Corynebacterium	5358	6	59.13
2515154029	2515154029.A3E9DRAFT_scaffold_25.26		1	1	2	No	PUBLIC	Corynebacterium doosanense CAU 212, DSM 45436	Engineered	Wastewater	2649051	2658	42	66.91	Actinobacteria	Mycobacteriales	Corynebacteriaceae	Corynebacterium	5314	6	64.26
2515154029	2515154029.A3E9DRAFT_scaffold_26.27		1	1	2	No	PUBLIC	Corynebacterium doosanense CAU 212, DSM 45436	Engineered	Wastewater	2649051	2658	42	66.91	Actinobacteria	Mycobacteriales	Corynebacteriaceae	Corynebacterium	4779	7	63.42
2515154029	2515154029.A3E9DRAFT_scaffold_29.30	1	1		2	No	PUBLIC	Corynebacterium doosanense CAU 212, DSM 45436	Engineered	Wastewater	2649051	2658	42	66.91	Actinobacteria	Mycobacteriales	Corynebacteriaceae	Corynebacterium	3406	4	49.65
2515154029	2515154029.A3E9DRAFT_scaffold_30.31	1	1		2	No	PUBLIC	Corynebacterium doosanense CAU 212, DSM 45436	Engineered	Wastewater	2649051	2658	42	66.91	Actinobacteria	Mycobacteriales	Corynebacteriaceae	Corynebacterium	3109	4	58.41
2515154029	2515154029.A3E9DRAFT_scaffold_32.33	1		1	2	No	PUBLIC	Corynebacterium doosanense CAU 212, DSM 45436	Engineered	Wastewater	2649051	2658	42	66.91	Actinobacteria	Mycobacteriales	Corynebacteriaceae	Corynebacterium	2624	5	62.69
2515154029	2515154029.A3E9DRAFT_scaffold_33.34	1	1		2	No	PUBLIC	Corynebacterium doosanense CAU 212, DSM 45436	Engineered	Wastewater	2649051	2658	42	66.91	Actinobacteria	Mycobacteriales	Corynebacteriaceae	Corynebacterium	2526	3	63.66
2515154032	2515154032.A3CUDRAFT_scaffold_63.64	1	1		2	No	PUBLIC	Amycolatopsis taiwanensis DSM 45107	Terrestrial	Soil	8777509	8504	73	68.54	Actinobacteria	Pseudonocardiales	Pseudonocardiaceae	Amycolatopsis	6702	9	62.62
2515154087	2515154087.B056DRAFT_scaffold_102.103	1	1		2	No	PUBLIC	Frankia discariae BCU110501	Host-associated	Plants-nodule	7891711	6839	194	72.39	Actinobacteria	Frankiales	Frankiaceae	Frankia	9781	12	67.02
2515154087	2515154087.B056DRAFT_scaffold_109.110	1	1	1	3	No	PUBLIC	Frankia discariae BCU110501	Host-associated	Plants-nodule	7891711	6839	194	72.39	Actinobacteria	Frankiales	Frankiaceae	Frankia	8537	5	70.06
2515154087	2515154087.B056DRAFT_scaffold_110.111	1	1	1	3	No	PUBLIC	Frankia discariae BCU110501	Host-associated	Plants-nodule	7891711	6839	194	72.39	Actinobacteria	Frankiales	Frankiaceae	Frankia	8482	6	72.87
2515154087	2515154087.B056DRAFT_scaffold_112.113	1	1	1	3	No	PUBLIC	Frankia discariae BCU110501	Host-associated	Plants-nodule	7891711	6839	194	72.39	Actinobacteria	Frankiales	Frankiaceae	Frankia	8106	6	73.24
2515154087	2515154087.B056DRAFT_scaffold_114.115	1	1		2	No	PUBLIC	Frankia discariae BCU110501	Host-associated	Plants-nodule	7891711	6839	194	72.39	Actinobacteria	Frankiales	Frankiaceae	Frankia	7167	7	67.02
2515154087	2515154087.B056DRAFT_scaffold_119.120	1		1	2	No	PUBLIC	Frankia discariae BCU110501	Host-associated	Plants-nodule	7891711	6839	194	72.39	Actinobacteria	Frankiales	Frankiaceae	Frankia	6583	8	66.64
2515154087	2515154087.B056DRAFT_scaffold_122.123	1	1		2	No	PUBLIC	Frankia discariae BCU110501	Host-associated	Plants-nodule	7891711	6839	194	72.39	Actinobacteria	Frankiales	Frankiaceae	Frankia	6295	6	72.31
2515154087	2515154087.B056DRAFT_scaffold_125.126	1	1		2	No	PUBLIC	Frankia discariae BCU110501	Host-associated	Plants-nodule	7891711	6839	194	72.39	Actinobacteria	Frankiales	Frankiaceae	Frankia	6211	6	68.67
2515154087	2515154087.B056DRAFT_scaffold_128.129	1	1		2	No	PUBLIC	Frankia discariae BCU110501	Host-associated	Plants-nodule	7891711	6839	194	72.39	Actinobacteria	Frankiales	Frankiaceae	Frankia	5891	7	70.14
2515154087	2515154087.B056DRAFT_scaffold_129.130	1	1	1	3	No	PUBLIC	Frankia discariae BCU110501	Host-associated	Plants-nodule	7891711	6839	194	72.39	Actinobacteria	Frankiales	Frankiaceae	Frankia	5833	9	69.86
2515154087	2515154087.B056DRAFT_scaffold_137.138		1	1	2	No	PUBLIC	Frankia discariae BCU110501	Host-associated	Plants-nodule	7891711	6839	194	72.39	Actinobacteria	Frankiales	Frankiaceae	Frankia	4450	5	72.52
2515154087	2515154087.B056DRAFT_scaffold_28.29	1	1		2	No	PUBLIC	Frankia discariae BCU110501	Host-associated	Plants-nodule	7891711	6839	194	72.39	Actinobacteria	Frankiales	Frankiaceae	Frankia	69514	100	70.04
2515154087	2515154087.B056DRAFT_scaffold_32.33	1		1	2	No	PUBLIC	Frankia discariae BCU110501	Host-associated	Plants-nodule	7891711	6839	194	72.39	Actinobacteria	Frankiales	Frankiaceae	Frankia	60904	47	71.41
2515154087	2515154087.B056DRAFT_scaffold_35.36	1	1		2	No	PUBLIC	Frankia discariae BCU110501	Host-associated	Plants-nodule	7891711	6839	194	72.39	Actinobacteria	Frankiales	Frankiaceae	Frankia	57849	63	71.67
2515154087	2515154087.B056DRAFT_scaffold_55.56	1	1		2	No	PUBLIC	Frankia discariae BCU110501	Host-associated	Plants-nodule	7891711	6839	194	72.39	Actinobacteria	Frankiales	Frankiaceae	Frankia	31681	43	72.24
2515154087	2515154087.B056DRAFT_scaffold_58.59	1	1	1	3	No	PUBLIC	Frankia discariae BCU110501	Host-associated	Plants-nodule	7891711	6839	194	72.39	Actinobacteria	Frankiales	Frankiaceae	Frankia	29962	32	71.45
2515154087	2515154087.B056DRAFT_scaffold_61.62	1	1		2	No	PUBLIC	Frankia discariae BCU110501	Host-associated	Plants-nodule	7891711	6839	194	72.39	Actinobacteria	Frankiales	Frankiaceae	Frankia	28727	30	67.78
2515154087	2515154087.B056DRAFT_scaffold_67.68	1	1	1	3	No	PUBLIC	Frankia discariae BCU110501	Host-associated	Plants-nodule	7891711	6839	194	72.39	Actinobacteria	Frankiales	Frankiaceae	Frankia	24600	28	69.5
2515154087	2515154087.B056DRAFT_scaffold_77.78	1	1	1	3	No	PUBLIC	Frankia discariae BCU110501	Host-associated	Plants-nodule	7891711	6839	194	72.39	Actinobacteria	Frankiales	Frankiaceae	Frankia	17381	16	71.27
2515154087	2515154087.B056DRAFT_scaffold_78.79	1	1		2	No	PUBLIC	Frankia discariae BCU110501	Host-associated	Plants-nodule	7891711	6839	194	72.39	Actinobacteria	Frankiales	Frankiaceae	Frankia	14785	15	73
2515154087	2515154087.B056DRAFT_scaffold_83.84	1	1	1	3	No	PUBLIC	Frankia discariae BCU110501	Host-associated	Plants-nodule	7891711	6839	194	72.39	Actinobacteria	Frankiales	Frankiaceae	Frankia	13271	17	70.95
2515154087	2515154087.B056DRAFT_scaffold_84.85	1	1		2	No	PUBLIC	Frankia discariae BCU110501	Host-associated	Plants-nodule	7891711	6839	194	72.39	Actinobacteria	Frankiales	Frankiaceae	Frankia	13116	13	70.28
2515154087	2515154087.B056DRAFT_scaffold_95.96	1		1	2	No	PUBLIC	Frankia discariae BCU110501	Host-associated	Plants-nodule	7891711	6839	194	72.39	Actinobacteria	Frankiales	Frankiaceae	Frankia	12118	12	73.01
2515154087	2515154087.B056DRAFT_scaffold_97.98	1	1		2	No	PUBLIC	Frankia discariae BCU110501	Host-associated	Plants-nodule	7891711	6839	194	72.39	Actinobacteria	Frankiales	Frankiaceae	Frankia	11265	12	64.53
2515154089	2515154089.B042DRAFT_scaffold_36.37	1	1		2	No	PUBLIC	Nocardiopsis sp. CNT312	Unknown	Unknown	4681465	4311	62	71.07	Actinobacteria	Streptosporangiales	Nocardiopsaceae	Nocardiopsis	16085	1	69.54
2515154089	2515154089.B042DRAFT_scaffold_41.42	1	1		2	No	PUBLIC	Nocardiopsis sp. CNT312	Unknown	Unknown	4681465	4311	62	71.07	Actinobacteria	Streptosporangiales	Nocardiopsaceae	Nocardiopsis	4642	8	67.51
2515154089	2515154089.B042DRAFT_scaffold_46.47	1	1		2	No	PUBLIC	Nocardiopsis sp. CNT312	Unknown	Unknown	4681465	4311	62	71.07	Actinobacteria	Streptosporangiales	Nocardiopsaceae	Nocardiopsis	2665	2	56.1
2515154094	2515154094.B037DRAFT_scaffold_36.37	1		1	2	No	PUBLIC	Salinispora tropica CNH898	Aquatic	Marine-sediment	5532979	5219	114	69.41	Actinobacteria	Micromonosporales	Micromonosporaceae	Salinispora	35872	37	66.85
2515154094	2515154094.B037DRAFT_scaffold_50.51	1		1	2	No	PUBLIC	Salinispora tropica CNH898	Aquatic	Marine-sediment	5532979	5219	114	69.41	Actinobacteria	Micromonosporales	Micromonosporaceae	Salinispora	14458	14	66.95
2515154094	2515154094.B037DRAFT_scaffold_59.60	1	1		2	No	PUBLIC	Salinispora tropica CNH898	Aquatic	Marine-sediment	5532979	5219	114	69.41	Actinobacteria	Micromonosporales	Micromonosporaceae	Salinispora	7954	9	66.61
2515154094	2515154094.B037DRAFT_scaffold_60.61	1	1		2	No	PUBLIC	Salinispora tropica CNH898	Aquatic	Marine-sediment	5532979	5219	114	69.41	Actinobacteria	Micromonosporales	Micromonosporaceae	Salinispora	7933	7	67.06
2515154094	2515154094.B037DRAFT_scaffold_62.63	1	1		2	No	PUBLIC	Salinispora tropica CNH898	Aquatic	Marine-sediment	5532979	5219	114	69.41	Actinobacteria	Micromonosporales	Micromonosporaceae	Salinispora	7277	8	65.27
2515154094	2515154094.B037DRAFT_scaffold_65.66	1	1		2	No	PUBLIC	Salinispora tropica CNH898	Aquatic	Marine-sediment	5532979	5219	114	69.41	Actinobacteria	Micromonosporales	Micromonosporaceae	Salinispora	6501	6	68.53
2515154094	2515154094.B037DRAFT_scaffold_70.71		1	1	2	No	PUBLIC	Salinispora tropica CNH898	Aquatic	Marine-sediment	5532979	5219	114	69.41	Actinobacteria	Micromonosporales	Micromonosporaceae	Salinispora	5212	8	65.7
2515154098	2515154098.B063DRAFT_scaffold_23.24	1	1	1	3	No	PUBLIC	Streptomyces sp. KhCrAH-340	Engineered	Solid waste	8143430	7359	66	71.87	Actinobacteria	Streptomycetales	Streptomycetaceae	Streptomyces	33878	28	66.26
2515154098	2515154098.B063DRAFT_scaffold_25.26	1	1		2	No	PUBLIC	Streptomyces sp. KhCrAH-340	Engineered	Solid waste	8143430	7359	66	71.87	Actinobacteria	Streptomycetales	Streptomycetaceae	Streptomyces	22334	24	68.4
2515154098	2515154098.B063DRAFT_scaffold_27.28	1	1		2	No	PUBLIC	Streptomyces sp. KhCrAH-340	Engineered	Solid waste	8143430	7359	66	71.87	Actinobacteria	Streptomycetales	Streptomycetaceae	Streptomyces	19874	20	67.95
2515154098	2515154098.B063DRAFT_scaffold_28.29	1	1	1	3	No	PUBLIC	Streptomyces sp. KhCrAH-340	Engineered	Solid waste	8143430	7359	66	71.87	Actinobacteria	Streptomycetales	Streptomycetaceae	Streptomyces	16775	19	70.84
2515154098	2515154098.B063DRAFT_scaffold_30.31	1	1		2	No	PUBLIC	Streptomyces sp. KhCrAH-340	Engineered	Solid waste	8143430	7359	66	71.87	Actinobacteria	Streptomycetales	Streptomycetaceae	Streptomyces	15576	23	71.15
2515154098	2515154098.B063DRAFT_scaffold_38.39	1		1	2	No	PUBLIC	Streptomyces sp. KhCrAH-340	Engineered	Solid waste	8143430	7359	66	71.87	Actinobacteria	Streptomycetales	Streptomycetaceae	Streptomyces	9670	12	68.91
2515154098	2515154098.B063DRAFT_scaffold_49.50	1	1		2	No	PUBLIC	Streptomyces sp. KhCrAH-340	Engineered	Solid waste	8143430	7359	66	71.87	Actinobacteria	Streptomycetales	Streptomycetaceae	Streptomyces	4781	5	69.8
2515154098	2515154098.B063DRAFT_scaffold_50.51	1	1		2	No	PUBLIC	Streptomyces sp. KhCrAH-340	Engineered	Solid waste	8143430	7359	66	71.87	Actinobacteria	Streptomycetales	Streptomycetaceae	Streptomyces	4738	5	66.23
2515154100	2515154100.B073DRAFT_scaffold_101.102	1	1		2	No	PUBLIC	Streptomyces sp. MspMP-M5	Host-associated	Invertebrates	8596663	7740	120	71.86	Actinobacteria	Streptomycetales	Streptomycetaceae	Streptomyces	2996	3	66.86
2515154100	2515154100.B073DRAFT_scaffold_52.53		1	1	2	No	PUBLIC	Streptomyces sp. MspMP-M5	Host-associated	Invertebrates	8596663	7740	120	71.86	Actinobacteria	Streptomycetales	Streptomycetaceae	Streptomyces	42361	37	68.03
2515154100	2515154100.B073DRAFT_scaffold_56.57		1	1	2	No	PUBLIC	Streptomyces sp. MspMP-M5	Host-associated	Invertebrates	8596663	7740	120	71.86	Actinobacteria	Streptomycetales	Streptomycetaceae	Streptomyces	33380	45	68.36
2515154100	2515154100.B073DRAFT_scaffold_62.63	1	1		2	No	PUBLIC	Streptomyces sp. MspMP-M5	Host-associated	Invertebrates	8596663	7740	120	71.86	Actinobacteria	Streptomycetales	Streptomycetaceae	Streptomyces	26945	28	67.03
2515154100	2515154100.B073DRAFT_scaffold_63.64	1	1	1	3	No	PUBLIC	Streptomyces sp. MspMP-M5	Host-associated	Invertebrates	8596663	7740	120	71.86	Actinobacteria	Streptomycetales	Streptomycetaceae	Streptomyces	26358	21	67.13
2515154100	2515154100.B073DRAFT_scaffold_66.67	1	1	1	3	No	PUBLIC	Streptomyces sp. MspMP-M5	Host-associated	Invertebrates	8596663	7740	120	71.86	Actinobacteria	Streptomycetales	Streptomycetaceae	Streptomyces	21855	19	69.48
2515154101	2515154101.B065DRAFT_scaffold_61.62	1		1	2	No	PUBLIC	Streptomyces sp. Amel2xE9	Host-associated	Invertebrates	8252435	7234	70	72.93	Actinobacteria	Streptomycetales	Streptomycetaceae	Streptomyces	8191	11	66.21
2515154103	2515154103.B074DRAFT_scaffold_39.40	1	1	1	3	No	PUBLIC	Streptomyces sp. FxanaC1	Host-associated	Invertebrates	7846427	6968	63	71.12	Actinobacteria	Streptomycetales	Streptomycetaceae	Streptomyces	28743	25	67.73
2515154104	2515154104.B069DRAFT_scaffold_20.21	1	1	1	3	No	PUBLIC	Streptomyces sp. KhCrAH-244	Host-associated	Arthropoda	8201210	7490	98	71.84	Actinobacteria	Streptomycetales	Streptomycetaceae	Streptomyces	57411	68	73.45
2515154104	2515154104.B069DRAFT_scaffold_29.30	1	1		2	No	PUBLIC	Streptomyces sp. KhCrAH-244	Host-associated	Arthropoda	8201210	7490	98	71.84	Actinobacteria	Streptomycetales	Streptomycetaceae	Streptomyces	24136	17	65.43
2515154104	2515154104.B069DRAFT_scaffold_30.31	1	1		2	No	PUBLIC	Streptomyces sp. KhCrAH-244	Host-associated	Arthropoda	8201210	7490	98	71.84	Actinobacteria	Streptomycetales	Streptomycetaceae	Streptomyces	22268	25	68.41
2515154104	2515154104.B069DRAFT_scaffold_36.37	1	1		2	No	PUBLIC	Streptomyces sp. KhCrAH-244	Host-associated	Arthropoda	8201210	7490	98	71.84	Actinobacteria	Streptomycetales	Streptomycetaceae	Streptomyces	19685	20	67.86
2515154104	2515154104.B069DRAFT_scaffold_38.39	1	1		2	No	PUBLIC	Streptomyces sp. KhCrAH-244	Host-associated	Arthropoda	8201210	7490	98	71.84	Actinobacteria	Streptomycetales	Streptomycetaceae	Streptomyces	17794	24	71.08
2515154104	2515154104.B069DRAFT_scaffold_40.41	1	1	1	3	No	PUBLIC	Streptomyces sp. KhCrAH-244	Host-associated	Arthropoda	8201210	7490	98	71.84	Actinobacteria	Streptomycetales	Streptomycetaceae	Streptomyces	15675	18	69.66
2515154104	2515154104.B069DRAFT_scaffold_41.42		1	1	2	No	PUBLIC	Streptomyces sp. KhCrAH-244	Host-associated	Arthropoda	8201210	7490	98	71.84	Actinobacteria	Streptomycetales	Streptomycetaceae	Streptomyces	11900	18	69.7
2515154104	2515154104.B069DRAFT_scaffold_42.43		1	1	2	No	PUBLIC	Streptomyces sp. KhCrAH-244	Host-associated	Arthropoda	8201210	7490	98	71.84	Actinobacteria	Streptomycetales	Streptomycetaceae	Streptomyces	11568	12	70.52
2515154104	2515154104.B069DRAFT_scaffold_48.49	1	1		2	No	PUBLIC	Streptomyces sp. KhCrAH-244	Host-associated	Arthropoda	8201210	7490	98	71.84	Actinobacteria	Streptomycetales	Streptomycetaceae	Streptomyces	9801	9	70.79
2515154104	2515154104.B069DRAFT_scaffold_49.50	1	1	1	3	No	PUBLIC	Streptomyces sp. KhCrAH-244	Host-associated	Arthropoda	8201210	7490	98	71.84	Actinobacteria	Streptomycetales	Streptomycetaceae	Streptomyces	8665	10	68.27
2515154104	2515154104.B069DRAFT_scaffold_52.53	1	1	1	3	No	PUBLIC	Streptomyces sp. KhCrAH-244	Host-associated	Arthropoda	8201210	7490	98	71.84	Actinobacteria	Streptomycetales	Streptomycetaceae	Streptomyces	8201	11	69.54
2515154104	2515154104.B069DRAFT_scaffold_54.55	1	1	1	3	No	PUBLIC	Streptomyces sp. KhCrAH-244	Host-associated	Arthropoda	8201210	7490	98	71.84	Actinobacteria	Streptomycetales	Streptomycetaceae	Streptomyces	7497	10	68.73
2515154104	2515154104.B069DRAFT_scaffold_60.61		1	1	2	No	PUBLIC	Streptomyces sp. KhCrAH-244	Host-associated	Arthropoda	8201210	7490	98	71.84	Actinobacteria	Streptomycetales	Streptomycetaceae	Streptomyces	4881	8	72.87
2515154104	2515154104.B069DRAFT_scaffold_63.64	1	1		2	No	PUBLIC	Streptomyces sp. KhCrAH-244	Host-associated	Arthropoda	8201210	7490	98	71.84	Actinobacteria	Streptomycetales	Streptomycetaceae	Streptomyces	4738	5	66.23
2515154104	2515154104.B069DRAFT_scaffold_66.67		1	1	2	No	PUBLIC	Streptomyces sp. KhCrAH-244	Host-associated	Arthropoda	8201210	7490	98	71.84	Actinobacteria	Streptomycetales	Streptomycetaceae	Streptomyces	3695	8	66.41
2515154105	2515154105.B072DRAFT_scaffold_29.30	1		1	2	No	PUBLIC	Streptomyces sp. HmicA12	Host-associated	Invertebrates	9161949	8397	56	71.15	Actinobacteria	Streptomycetales	Streptomycetaceae	Streptomyces	58482	58	68.93
2515154105	2515154105.B072DRAFT_scaffold_31.32		1	1	2	No	PUBLIC	Streptomyces sp. HmicA12	Host-associated	Invertebrates	9161949	8397	56	71.15	Actinobacteria	Streptomycetales	Streptomycetaceae	Streptomyces	46585	40	68.71
2515154124	2515154124.B116DRAFT_scaffold_29.30	1	1		2	No	PUBLIC	Salinispora pacifica CNT569	Aquatic	Marine-sediment	5234686	4856	39	69.21	Actinobacteria	Micromonosporales	Micromonosporaceae	Salinispora	11259	13	69.98
2515154124	2515154124.B116DRAFT_scaffold_30.31	1	1	1	3	No	PUBLIC	Salinispora pacifica CNT569	Aquatic	Marine-sediment	5234686	4856	39	69.21	Actinobacteria	Micromonosporales	Micromonosporaceae	Salinispora	10727	14	68.44
2515154125	2515154125.B164DRAFT_scaffold_54.55	1		1	2	No	PUBLIC	Salinispora arenicola CNH964	Aquatic	Marine	5912993	5426	70	69.43	Actinobacteria	Micromonosporales	Micromonosporaceae	Salinispora	10920	7	65.79
2515154125	2515154125.B164DRAFT_scaffold_59.60	1	1		2	No	PUBLIC	Salinispora arenicola CNH964	Aquatic	Marine	5912993	5426	70	69.43	Actinobacteria	Micromonosporales	Micromonosporaceae	Salinispora	5861	4	66.67
2515154126	2515154126.B167DRAFT_scaffold_100.101	1	1		2	No	PUBLIC	Salinispora pacifica CNT003	Aquatic	Marine	5469257	5106	136	69.91	Actinobacteria	Micromonosporales	Micromonosporaceae	Salinispora	5930	7	68.9
2515154126	2515154126.B167DRAFT_scaffold_111.112	1	1	1	3	No	PUBLIC	Salinispora pacifica CNT003	Aquatic	Marine	5469257	5106	136	69.91	Actinobacteria	Micromonosporales	Micromonosporaceae	Salinispora	3751	4	63.08
2515154126	2515154126.B167DRAFT_scaffold_63.64	1	1	1	3	No	PUBLIC	Salinispora pacifica CNT003	Aquatic	Marine	5469257	5106	136	69.91	Actinobacteria	Micromonosporales	Micromonosporaceae	Salinispora	24639	26	70
2515154126	2515154126.B167DRAFT_scaffold_65.66	1	1	1	3	No	PUBLIC	Salinispora pacifica CNT003	Aquatic	Marine	5469257	5106	136	69.91	Actinobacteria	Micromonosporales	Micromonosporaceae	Salinispora	23078	21	66.55
2515154126	2515154126.B167DRAFT_scaffold_71.72	1	1	1	3	No	PUBLIC	Salinispora pacifica CNT003	Aquatic	Marine	5469257	5106	136	69.91	Actinobacteria	Micromonosporales	Micromonosporaceae	Salinispora	19367	17	67.19
2515154126	2515154126.B167DRAFT_scaffold_72.73	1	1		2	No	PUBLIC	Salinispora pacifica CNT003	Aquatic	Marine	5469257	5106	136	69.91	Actinobacteria	Micromonosporales	Micromonosporaceae	Salinispora	18521	16	70.56
2515154126	2515154126.B167DRAFT_scaffold_75.76	1	1		2	No	PUBLIC	Salinispora pacifica CNT003	Aquatic	Marine	5469257	5106	136	69.91	Actinobacteria	Micromonosporales	Micromonosporaceae	Salinispora	17187	25	66.15
2515154126	2515154126.B167DRAFT_scaffold_92.93	1	1	1	3	No	PUBLIC	Salinispora pacifica CNT003	Aquatic	Marine	5469257	5106	136	69.91	Actinobacteria	Micromonosporales	Micromonosporaceae	Salinispora	7909	5	68.67
2515154126	2515154126.B167DRAFT_scaffold_98.99	1		1	2	No	PUBLIC	Salinispora pacifica CNT003	Aquatic	Marine	5469257	5106	136	69.91	Actinobacteria	Micromonosporales	Micromonosporaceae	Salinispora	6352	6	62.95
2515154129	2515154129.B117DRAFT_scaffold_52.53	1		1	2	No	PUBLIC	Salinispora pacifica CNS103	Host-associated	Plants	5584369	5243	122	69.85	Actinobacteria	Micromonosporales	Micromonosporaceae	Salinispora	19887	19	67.36
2515154129	2515154129.B117DRAFT_scaffold_59.60		1	1	2	No	PUBLIC	Salinispora pacifica CNS103	Host-associated	Plants	5584369	5243	122	69.85	Actinobacteria	Micromonosporales	Micromonosporaceae	Salinispora	15428	20	68.34
2515154129	2515154129.B117DRAFT_scaffold_60.61	1	1	1	3	No	PUBLIC	Salinispora pacifica CNS103	Host-associated	Plants	5584369	5243	122	69.85	Actinobacteria	Micromonosporales	Micromonosporaceae	Salinispora	14453	23	67.73
2515154129	2515154129.B117DRAFT_scaffold_68.69	1		1	2	No	PUBLIC	Salinispora pacifica CNS103	Host-associated	Plants	5584369	5243	122	69.85	Actinobacteria	Micromonosporales	Micromonosporaceae	Salinispora	9402	11	68.84
2515154129	2515154129.B117DRAFT_scaffold_74.75	1	1	1	3	No	PUBLIC	Salinispora pacifica CNS103	Host-associated	Plants	5584369	5243	122	69.85	Actinobacteria	Micromonosporales	Micromonosporaceae	Salinispora	5580	6	64.34
2515154129	2515154129.B117DRAFT_scaffold_80.81		1	1	2	No	PUBLIC	Salinispora pacifica CNS103	Host-associated	Plants	5584369	5243	122	69.85	Actinobacteria	Micromonosporales	Micromonosporaceae	Salinispora	3242	4	66.16
2515154131	2515154131.B140DRAFT_scaffold_18.19	1	1		2	No	PUBLIC	Corynebacterium mastitidis DSM 44356	Engineered	Food production	2371728	2303	40	68.99	Actinobacteria	Mycobacteriales	Corynebacteriaceae	Corynebacterium	3285	4	59.82
2515154135	2515154135.B165DRAFT_scaffold_37.38	1	1		2	No	PUBLIC	Salinispora arenicola CNT850	Aquatic	Marine	5621922	5070	67	69.56	Actinobacteria	Micromonosporales	Micromonosporaceae	Salinispora	36913	54	68.8
2515154135	2515154135.B165DRAFT_scaffold_47.48	1	1		2	No	PUBLIC	Salinispora arenicola CNT850	Aquatic	Marine	5621922	5070	67	69.56	Actinobacteria	Micromonosporales	Micromonosporaceae	Salinispora	7536	4	67.48
2515154135	2515154135.B165DRAFT_scaffold_48.49		1	1	2	No	PUBLIC	Salinispora arenicola CNT850	Aquatic	Marine	5621922	5070	67	69.56	Actinobacteria	Micromonosporales	Micromonosporaceae	Salinispora	7343	8	64.93
2515154136	2515154136.B174DRAFT_scaffold_45.46	1	1	1	3	No	PUBLIC	Salinispora pacifica CNT150	Aquatic	Marine-sediment	5038539	4898	160	69.44	Actinobacteria	Micromonosporales	Micromonosporaceae	Salinispora	18380	16	64.44
2515154136	2515154136.B174DRAFT_scaffold_46.47	1		1	2	No	PUBLIC	Salinispora pacifica CNT150	Aquatic	Marine-sediment	5038539	4898	160	69.44	Actinobacteria	Micromonosporales	Micromonosporaceae	Salinispora	18262	21	67.62
2515154136	2515154136.B174DRAFT_scaffold_48.49	1	1		2	No	PUBLIC	Salinispora pacifica CNT150	Aquatic	Marine-sediment	5038539	4898	160	69.44	Actinobacteria	Micromonosporales	Micromonosporaceae	Salinispora	17797	17	63.15
2515154136	2515154136.B174DRAFT_scaffold_50.51		1	1	2	No	PUBLIC	Salinispora pacifica CNT150	Aquatic	Marine-sediment	5038539	4898	160	69.44	Actinobacteria	Micromonosporales	Micromonosporaceae	Salinispora	15467	17	67.45
2515154136	2515154136.B174DRAFT_scaffold_53.54	1	1		2	No	PUBLIC	Salinispora pacifica CNT150	Aquatic	Marine-sediment	5038539	4898	160	69.44	Actinobacteria	Micromonosporales	Micromonosporaceae	Salinispora	12174	10	67.59
2515154136	2515154136.B174DRAFT_scaffold_56.57	1	1		2	No	PUBLIC	Salinispora pacifica CNT150	Aquatic	Marine-sediment	5038539	4898	160	69.44	Actinobacteria	Micromonosporales	Micromonosporaceae	Salinispora	10414	13	58.96
2515154136	2515154136.B174DRAFT_scaffold_61.62	1	1	1	3	No	PUBLIC	Salinispora pacifica CNT150	Aquatic	Marine-sediment	5038539	4898	160	69.44	Actinobacteria	Micromonosporales	Micromonosporaceae	Salinispora	9311	13	66.66
2515154136	2515154136.B174DRAFT_scaffold_65.66	1	1	1	3	No	PUBLIC	Salinispora pacifica CNT150	Aquatic	Marine-sediment	5038539	4898	160	69.44	Actinobacteria	Micromonosporales	Micromonosporaceae	Salinispora	8075	8	69.92
2515154136	2515154136.B174DRAFT_scaffold_71.72	1		1	2	No	PUBLIC	Salinispora pacifica CNT150	Aquatic	Marine-sediment	5038539	4898	160	69.44	Actinobacteria	Micromonosporales	Micromonosporaceae	Salinispora	6403	8	64.74
2515154136	2515154136.B174DRAFT_scaffold_77.78	1	1		2	No	PUBLIC	Salinispora pacifica CNT150	Aquatic	Marine-sediment	5038539	4898	160	69.44	Actinobacteria	Micromonosporales	Micromonosporaceae	Salinispora	5415	6	63.61
2515154136	2515154136.B174DRAFT_scaffold_82.83		1	1	2	No	PUBLIC	Salinispora pacifica CNT150	Aquatic	Marine-sediment	5038539	4898	160	69.44	Actinobacteria	Micromonosporales	Micromonosporaceae	Salinispora	4927	8	67.34
2515154137	2515154137.B168DRAFT_scaffold_51.52	1	1		2	No	PUBLIC	Salinispora arenicola CNX482	Host-associated	Plants	5711575	5260	89	69.53	Actinobacteria	Micromonosporales	Micromonosporaceae	Salinispora	14903	17	65.1
2515154137	2515154137.B168DRAFT_scaffold_52.53	1	1		2	No	PUBLIC	Salinispora arenicola CNX482	Host-associated	Plants	5711575	5260	89	69.53	Actinobacteria	Micromonosporales	Micromonosporaceae	Salinispora	13287	15	67.03
2515154137	2515154137.B168DRAFT_scaffold_62.63	1	1		2	No	PUBLIC	Salinispora arenicola CNX482	Host-associated	Plants	5711575	5260	89	69.53	Actinobacteria	Micromonosporales	Micromonosporaceae	Salinispora	6848	1	63.74
2515154137	2515154137.B168DRAFT_scaffold_65.66	1	1	1	3	No	PUBLIC	Salinispora arenicola CNX482	Host-associated	Plants	5711575	5260	89	69.53	Actinobacteria	Micromonosporales	Micromonosporaceae	Salinispora	6566	12	68.34
2515154140	2515154140.A3ESDRAFT_scaffold_110.111	1	1		2	No	PUBLIC	Kribbella catacumbae DSM 19601	Engineered	Built Environment	9627810	9069	152	67.5	Actinobacteria	Propionibacteriales	Nocardioidaceae	Kribbella	6668	7	63.66
2515154141	2515154141.A3G7DRAFT_scaffold_86.87	1	1		2	No	PUBLIC	Nonomuraea coxensis DSM 45129	Terrestrial	Soil-sand	8996452	8548	101	72.23	Actinobacteria	Streptosporangiales	Streptosporangiaceae	Nonomuraea	3545	2	62.54
2515154143	2515154143.A37UDRAFT_scaffold_12.13		1	1	2	No	PUBLIC	Sciscionella marina DSM 45152	Aquatic	Marine-sediment	8536451	8212	86	67.77	Actinobacteria	Pseudonocardiales	Pseudonocardiaceae	Sciscionella	152056	144	65.19
2515154143	2515154143.A37UDRAFT_scaffold_30.31	1	1		2	No	PUBLIC	Sciscionella marina DSM 45152	Aquatic	Marine-sediment	8536451	8212	86	67.77	Actinobacteria	Pseudonocardiales	Pseudonocardiaceae	Sciscionella	66807	77	65.1
2515154143	2515154143.A37UDRAFT_scaffold_45.46	1		1	2	No	PUBLIC	Sciscionella marina DSM 45152	Aquatic	Marine-sediment	8536451	8212	86	67.77	Actinobacteria	Pseudonocardiales	Pseudonocardiaceae	Sciscionella	20821	22	65.52
2515154143	2515154143.A37UDRAFT_scaffold_50.51	1	1	1	3	No	PUBLIC	Sciscionella marina DSM 45152	Aquatic	Marine-sediment	8536451	8212	86	67.77	Actinobacteria	Pseudonocardiales	Pseudonocardiaceae	Sciscionella	14640	14	57.27
2515154143	2515154143.A37UDRAFT_scaffold_65.66	1	1		2	No	PUBLIC	Sciscionella marina DSM 45152	Aquatic	Marine-sediment	8536451	8212	86	67.77	Actinobacteria	Pseudonocardiales	Pseudonocardiaceae	Sciscionella	5593	9	65.61
2515154149	2515154149.B082DRAFT_scaffold_45.46	1		1	2	No	PUBLIC	Streptomyces sp. ATexAB-D23	Engineered	Wastewater	7948485	7025	89	71.73	Actinobacteria	Streptomycetales	Streptomycetaceae	Streptomyces	17885	22	71.31
2515154149	2515154149.B082DRAFT_scaffold_48.49	1		1	2	No	PUBLIC	Streptomyces sp. ATexAB-D23	Engineered	Wastewater	7948485	7025	89	71.73	Actinobacteria	Streptomycetales	Streptomycetaceae	Streptomyces	14071	14	71.3
2515154150	2515154150.B100DRAFT_scaffold_37.38	1	1	1	3	No	PUBLIC	Streptomyces sp. CNH189	Aquatic	Marine	7327324	6689	61	72.27	Actinobacteria	Streptomycetales	Streptomycetaceae	Streptomyces	19679	18	68.88
2515154150	2515154150.B100DRAFT_scaffold_38.39	1	1	1	3	No	PUBLIC	Streptomyces sp. CNH189	Aquatic	Marine	7327324	6689	61	72.27	Actinobacteria	Streptomycetales	Streptomycetaceae	Streptomyces	17366	28	69.71
2515154150	2515154150.B100DRAFT_scaffold_43.44	1	1		2	No	PUBLIC	Streptomyces sp. CNH189	Aquatic	Marine	7327324	6689	61	72.27	Actinobacteria	Streptomycetales	Streptomycetaceae	Streptomyces	8557	7	66.41
2515154150	2515154150.B100DRAFT_scaffold_50.51		1	1	2	No	PUBLIC	Streptomyces sp. CNH189	Aquatic	Marine	7327324	6689	61	72.27	Actinobacteria	Streptomycetales	Streptomycetaceae	Streptomyces	4857	5	70.27
2515154155	2515154155.B141DRAFT_scaffold_108.109	1	1		2	No	PUBLIC	Actinopolymorpha alba DSM 45243	Host-associated	Plants	7985436	7546	128	67.95	Actinobacteria	Propionibacteriales	Nocardioidaceae	Actinopolymorpha	5780	11	63.84
2515154155	2515154155.B141DRAFT_scaffold_79.80		1	1	2	No	PUBLIC	Actinopolymorpha alba DSM 45243	Host-associated	Plants	7985436	7546	128	67.95	Actinobacteria	Propionibacteriales	Nocardioidaceae	Actinopolymorpha	26258	27	64.76
2515154155	2515154155.B141DRAFT_scaffold_85.86	1	1		2	No	PUBLIC	Actinopolymorpha alba DSM 45243	Host-associated	Plants	7985436	7546	128	67.95	Actinobacteria	Propionibacteriales	Nocardioidaceae	Actinopolymorpha	21867	24	67.87
2515154163	2515154163.B123DRAFT_scaffold_23.24	1		1	2	No	PUBLIC	Salinispora tropica CNS197	Aquatic	Marine-sediment	5236719	4882	75	69.43	Actinobacteria	Micromonosporales	Micromonosporaceae	Salinispora	40521	55	61.89
2515154163	2515154163.B123DRAFT_scaffold_36.37	1	1		2	No	PUBLIC	Salinispora tropica CNS197	Aquatic	Marine-sediment	5236719	4882	75	69.43	Actinobacteria	Micromonosporales	Micromonosporaceae	Salinispora	12013	17	70.08
2515154163	2515154163.B123DRAFT_scaffold_38.39	1	1	1	3	No	PUBLIC	Salinispora tropica CNS197	Aquatic	Marine-sediment	5236719	4882	75	69.43	Actinobacteria	Micromonosporales	Micromonosporaceae	Salinispora	10131	11	71.33
2515154163	2515154163.B123DRAFT_scaffold_39.40		1	1	2	No	PUBLIC	Salinispora tropica CNS197	Aquatic	Marine-sediment	5236719	4882	75	69.43	Actinobacteria	Micromonosporales	Micromonosporaceae	Salinispora	9830	11	69.81
2515154163	2515154163.B123DRAFT_scaffold_40.41		1	1	2	No	PUBLIC	Salinispora tropica CNS197	Aquatic	Marine-sediment	5236719	4882	75	69.43	Actinobacteria	Micromonosporales	Micromonosporaceae	Salinispora	9775	3	65.26
2515154163	2515154163.B123DRAFT_scaffold_45.46	1	1		2	No	PUBLIC	Salinispora tropica CNS197	Aquatic	Marine-sediment	5236719	4882	75	69.43	Actinobacteria	Micromonosporales	Micromonosporaceae	Salinispora	7760	10	66.8
2515154163	2515154163.B123DRAFT_scaffold_47.48	1	1		2	No	PUBLIC	Salinispora tropica CNS197	Aquatic	Marine-sediment	5236719	4882	75	69.43	Actinobacteria	Micromonosporales	Micromonosporaceae	Salinispora	5818	6	64.98
2515154165	2515154165.B080DRAFT_scaffold_17.18		1	1	2	No	PUBLIC	Streptomyces sp. DvalAA-83	Host-associated	Invertebrates	7452860	6657	31	71.78	Actinobacteria	Streptomycetales	Streptomycetaceae	Streptomyces	99631	82	69.64
2515154165	2515154165.B080DRAFT_scaffold_26.27	1	1		2	No	PUBLIC	Streptomyces sp. DvalAA-83	Host-associated	Invertebrates	7452860	6657	31	71.78	Actinobacteria	Streptomycetales	Streptomycetaceae	Streptomyces	2702	2	59.62
2515154169	2515154169.B085DRAFT_scaffold_23.24		1	1	2	No	PUBLIC	Streptomyces sp. BoleA5	Host-associated	Invertebrates	8646873	8058	67	72.29	Actinobacteria	Streptomycetales	Streptomycetaceae	Streptomyces	128150	119	68.53
2515154169	2515154169.B085DRAFT_scaffold_50.51	1	1	1	3	No	PUBLIC	Streptomyces sp. BoleA5	Host-associated	Invertebrates	8646873	8058	67	72.29	Actinobacteria	Streptomycetales	Streptomycetaceae	Streptomyces	26431	24	67.1
2515154169	2515154169.B085DRAFT_scaffold_54.55	1	1		2	No	PUBLIC	Streptomyces sp. BoleA5	Host-associated	Invertebrates	8646873	8058	67	72.29	Actinobacteria	Streptomycetales	Streptomycetaceae	Streptomyces	14424	20	68.41
2515154169	2515154169.B085DRAFT_scaffold_58.59	1	1		2	No	PUBLIC	Streptomyces sp. BoleA5	Host-associated	Invertebrates	8646873	8058	67	72.29	Actinobacteria	Streptomycetales	Streptomycetaceae	Streptomyces	6828	7	67.34
2515154170	2515154170.B115DRAFT_scaffold_38.39	1	1	1	3	No	PUBLIC	Salinispora pacifica CNT854	Aquatic	Marine-sediment	5315422	5035	104	69.71	Actinobacteria	Micromonosporales	Micromonosporaceae	Salinispora	45646	66	64.08
2515154170	2515154170.B115DRAFT_scaffold_44.45	1	1	1	3	No	PUBLIC	Salinispora pacifica CNT854	Aquatic	Marine-sediment	5315422	5035	104	69.71	Actinobacteria	Micromonosporales	Micromonosporaceae	Salinispora	28461	22	67.02
2515154170	2515154170.B115DRAFT_scaffold_51.52	1	1	1	3	No	PUBLIC	Salinispora pacifica CNT854	Aquatic	Marine-sediment	5315422	5035	104	69.71	Actinobacteria	Micromonosporales	Micromonosporaceae	Salinispora	20616	27	70.2
2515154170	2515154170.B115DRAFT_scaffold_57.58	1	1		2	No	PUBLIC	Salinispora pacifica CNT854	Aquatic	Marine-sediment	5315422	5035	104	69.71	Actinobacteria	Micromonosporales	Micromonosporaceae	Salinispora	14250	17	66.48
2515154170	2515154170.B115DRAFT_scaffold_59.60	1	1	1	3	No	PUBLIC	Salinispora pacifica CNT854	Aquatic	Marine-sediment	5315422	5035	104	69.71	Actinobacteria	Micromonosporales	Micromonosporaceae	Salinispora	12600	15	67.54
2515154170	2515154170.B115DRAFT_scaffold_62.63	1	1	1	3	No	PUBLIC	Salinispora pacifica CNT854	Aquatic	Marine-sediment	5315422	5035	104	69.71	Actinobacteria	Micromonosporales	Micromonosporaceae	Salinispora	11428	14	68.62
2515154170	2515154170.B115DRAFT_scaffold_69.70	1	1		2	No	PUBLIC	Salinispora pacifica CNT854	Aquatic	Marine-sediment	5315422	5035	104	69.71	Actinobacteria	Micromonosporales	Micromonosporaceae	Salinispora	9204	11	65.11
2515154170	2515154170.B115DRAFT_scaffold_70.71	1	1		2	No	PUBLIC	Salinispora pacifica CNT854	Aquatic	Marine-sediment	5315422	5035	104	69.71	Actinobacteria	Micromonosporales	Micromonosporaceae	Salinispora	8936	11	67.49
2515154170	2515154170.B115DRAFT_scaffold_74.75	1	1		2	No	PUBLIC	Salinispora pacifica CNT854	Aquatic	Marine-sediment	5315422	5035	104	69.71	Actinobacteria	Micromonosporales	Micromonosporaceae	Salinispora	7532	10	63.53
2515154170	2515154170.B115DRAFT_scaffold_77.78	1		1	2	No	PUBLIC	Salinispora pacifica CNT854	Aquatic	Marine-sediment	5315422	5035	104	69.71	Actinobacteria	Micromonosporales	Micromonosporaceae	Salinispora	6034	8	66.97
2515154170	2515154170.B115DRAFT_scaffold_78.79	1	1		2	No	PUBLIC	Salinispora pacifica CNT854	Aquatic	Marine-sediment	5315422	5035	104	69.71	Actinobacteria	Micromonosporales	Micromonosporaceae	Salinispora	5520	4	66.72
2515154170	2515154170.B115DRAFT_scaffold_79.80		1	1	2	No	PUBLIC	Salinispora pacifica CNT854	Aquatic	Marine-sediment	5315422	5035	104	69.71	Actinobacteria	Micromonosporales	Micromonosporaceae	Salinispora	5136	5	66.19
2515154170	2515154170.B115DRAFT_scaffold_84.85		1	1	2	No	PUBLIC	Salinispora pacifica CNT854	Aquatic	Marine-sediment	5315422	5035	104	69.71	Actinobacteria	Micromonosporales	Micromonosporaceae	Salinispora	3536	4	67.08
2515154170	2515154170.B115DRAFT_scaffold_85.86	1		1	2	No	PUBLIC	Salinispora pacifica CNT854	Aquatic	Marine-sediment	5315422	5035	104	69.71	Actinobacteria	Micromonosporales	Micromonosporaceae	Salinispora	3263	4	62.3
2515154177	2515154177.B170DRAFT_scaffold_29.30	1	1		2	No	PUBLIC	Salinispora pacifica CNT029	Aquatic	Marine-sediment	5236748	4847	37	69.77	Actinobacteria	Micromonosporales	Micromonosporaceae	Salinispora	6530	4	66.75
2515154178	2515154178.B118DRAFT_scaffold_42.43	1	1	1	3	No	PUBLIC	Salinispora pacifica CNR114	Aquatic	Marine-sediment	5866896	5521	99	69.7	Actinobacteria	Micromonosporales	Micromonosporaceae	Salinispora	34004	29	68.47
2515154178	2515154178.B118DRAFT_scaffold_61.62	1	1	1	3	No	PUBLIC	Salinispora pacifica CNR114	Aquatic	Marine-sediment	5866896	5521	99	69.7	Actinobacteria	Micromonosporales	Micromonosporaceae	Salinispora	16235	17	67.03
2515154178	2515154178.B118DRAFT_scaffold_62.63	1	1		2	No	PUBLIC	Salinispora pacifica CNR114	Aquatic	Marine-sediment	5866896	5521	99	69.7	Actinobacteria	Micromonosporales	Micromonosporaceae	Salinispora	15797	15	66.34
2515154178	2515154178.B118DRAFT_scaffold_65.66	1	1	1	3	No	PUBLIC	Salinispora pacifica CNR114	Aquatic	Marine-sediment	5866896	5521	99	69.7	Actinobacteria	Micromonosporales	Micromonosporaceae	Salinispora	8588	7	69.17
2515154178	2515154178.B118DRAFT_scaffold_66.67	1	1		2	No	PUBLIC	Salinispora pacifica CNR114	Aquatic	Marine-sediment	5866896	5521	99	69.7	Actinobacteria	Micromonosporales	Micromonosporaceae	Salinispora	7736	7	66.15
2515154178	2515154178.B118DRAFT_scaffold_67.68	1	1		2	No	PUBLIC	Salinispora pacifica CNR114	Aquatic	Marine-sediment	5866896	5521	99	69.7	Actinobacteria	Micromonosporales	Micromonosporaceae	Salinispora	5761	9	66.52
2515154178	2515154178.B118DRAFT_scaffold_68.69	1	1		2	No	PUBLIC	Salinispora pacifica CNR114	Aquatic	Marine-sediment	5866896	5521	99	69.7	Actinobacteria	Micromonosporales	Micromonosporaceae	Salinispora	5601	8	68.17
2515154178	2515154178.B118DRAFT_scaffold_72.73		1	1	2	No	PUBLIC	Salinispora pacifica CNR114	Aquatic	Marine-sediment	5866896	5521	99	69.7	Actinobacteria	Micromonosporales	Micromonosporaceae	Salinispora	3311	5	64.77
2515154178	2515154178.B118DRAFT_scaffold_77.78	1	1		2	No	PUBLIC	Salinispora pacifica CNR114	Aquatic	Marine-sediment	5866896	5521	99	69.7	Actinobacteria	Micromonosporales	Micromonosporaceae	Salinispora	2619	4	61.32
2515154181	2515154181.B163DRAFT_scaffold_37.38	1	1		2	No	PUBLIC	Salinispora arenicola CNH646	Aquatic	Marine-sediment	5400492	4904	58	69.57	Actinobacteria	Micromonosporales	Micromonosporaceae	Salinispora	12613	9	65.33
2515154181	2515154181.B163DRAFT_scaffold_38.39	1	1		2	No	PUBLIC	Salinispora arenicola CNH646	Aquatic	Marine-sediment	5400492	4904	58	69.57	Actinobacteria	Micromonosporales	Micromonosporaceae	Salinispora	8589	9	67.64
2515154182	2515154182.B120DRAFT_scaffold_60.61	1	1		2	No	PUBLIC	Salinispora pacifica CNT796	Aquatic	Marine-sediment	5073739	4782	99	70.02	Actinobacteria	Micromonosporales	Micromonosporaceae	Salinispora	7169	9	66.59
2515154182	2515154182.B120DRAFT_scaffold_61.62	1	1		2	No	PUBLIC	Salinispora pacifica CNT796	Aquatic	Marine-sediment	5073739	4782	99	70.02	Actinobacteria	Micromonosporales	Micromonosporaceae	Salinispora	6841	8	67.81
2515154183	2515154183.B102DRAFT_scaffold_51.52		1	1	2	No	PUBLIC	Salinispora arenicola CNH905	Host-associated	Invertebrates	5667031	5185	105	69.54	Actinobacteria	Micromonosporales	Micromonosporaceae	Salinispora	18199	21	69.12
2515154183	2515154183.B102DRAFT_scaffold_53.54		1	1	2	No	PUBLIC	Salinispora arenicola CNH905	Host-associated	Invertebrates	5667031	5185	105	69.54	Actinobacteria	Micromonosporales	Micromonosporaceae	Salinispora	15596	15	71.19
2515154183	2515154183.B102DRAFT_scaffold_64.65	1	1		2	No	PUBLIC	Salinispora arenicola CNH905	Host-associated	Invertebrates	5667031	5185	105	69.54	Actinobacteria	Micromonosporales	Micromonosporaceae	Salinispora	8911	13	63.14
2515154183	2515154183.B102DRAFT_scaffold_70.71	1	1	1	3	No	PUBLIC	Salinispora arenicola CNH905	Host-associated	Invertebrates	5667031	5185	105	69.54	Actinobacteria	Micromonosporales	Micromonosporaceae	Salinispora	6696	9	64.13
2515154183	2515154183.B102DRAFT_scaffold_74.75	1	1		2	No	PUBLIC	Salinispora arenicola CNH905	Host-associated	Invertebrates	5667031	5185	105	69.54	Actinobacteria	Micromonosporales	Micromonosporaceae	Salinispora	5790	5	66.77
2515154183	2515154183.B102DRAFT_scaffold_87.88	1	1		2	No	PUBLIC	Salinispora arenicola CNH905	Host-associated	Invertebrates	5667031	5185	105	69.54	Actinobacteria	Micromonosporales	Micromonosporaceae	Salinispora	3238	5	64.98
2515154184	2515154184.B169DRAFT_scaffold_25.26	1		1	2	No	PUBLIC	Salinispora pacifica CNT001	Host-associated	Mammals	5492313	5088	82	69.85	Actinobacteria	Micromonosporales	Micromonosporaceae	Salinispora	80961	65	67.56
2515154184	2515154184.B169DRAFT_scaffold_49.50	1	1		2	No	PUBLIC	Salinispora pacifica CNT001	Host-associated	Mammals	5492313	5088	82	69.85	Actinobacteria	Micromonosporales	Micromonosporaceae	Salinispora	26704	21	65.35
2515154184	2515154184.B169DRAFT_scaffold_53.54	1	1		2	No	PUBLIC	Salinispora pacifica CNT001	Host-associated	Mammals	5492313	5088	82	69.85	Actinobacteria	Micromonosporales	Micromonosporaceae	Salinispora	20547	21	67.37
2515154184	2515154184.B169DRAFT_scaffold_64.65	1	1		2	No	PUBLIC	Salinispora pacifica CNT001	Host-associated	Mammals	5492313	5088	82	69.85	Actinobacteria	Micromonosporales	Micromonosporaceae	Salinispora	8384	12	64.26
2515154187	2515154187.B108DRAFT_scaffold_39.40		1	1	2	No	PUBLIC	Salinispora arenicola CNX891	Aquatic	Marine	5731186	5275	92	69.51	Actinobacteria	Micromonosporales	Micromonosporaceae	Salinispora	32597	31	69.47
2515154187	2515154187.B108DRAFT_scaffold_50.51	1	1		2	No	PUBLIC	Salinispora arenicola CNX891	Aquatic	Marine	5731186	5275	92	69.51	Actinobacteria	Micromonosporales	Micromonosporaceae	Salinispora	13958	16	66.62
2515154187	2515154187.B108DRAFT_scaffold_67.68	1	1		2	No	PUBLIC	Salinispora arenicola CNX891	Aquatic	Marine	5731186	5275	92	69.51	Actinobacteria	Micromonosporales	Micromonosporaceae	Salinispora	6887	1	63.79
2515154187	2515154187.B108DRAFT_scaffold_70.71	1	1	1	3	No	PUBLIC	Salinispora arenicola CNX891	Aquatic	Marine	5731186	5275	92	69.51	Actinobacteria	Micromonosporales	Micromonosporaceae	Salinispora	5510	9	68.86
2515154188	2515154188.B111DRAFT_scaffold_23.24	1		1	2	No	PUBLIC	Salinispora arenicola CNX508	Host-associated	Mammals	5632853	5152	96	69.52	Actinobacteria	Micromonosporales	Micromonosporaceae	Salinispora	83390	69	67.74
2515154188	2515154188.B111DRAFT_scaffold_56.57	1		1	2	No	PUBLIC	Salinispora arenicola CNX508	Host-associated	Mammals	5632853	5152	96	69.52	Actinobacteria	Micromonosporales	Micromonosporaceae	Salinispora	13856	19	67.5
2515154188	2515154188.B111DRAFT_scaffold_58.59	1	1		2	No	PUBLIC	Salinispora arenicola CNX508	Host-associated	Mammals	5632853	5152	96	69.52	Actinobacteria	Micromonosporales	Micromonosporaceae	Salinispora	12858	14	66.97
2515154188	2515154188.B111DRAFT_scaffold_69.70	1	1		2	No	PUBLIC	Salinispora arenicola CNX508	Host-associated	Mammals	5632853	5152	96	69.52	Actinobacteria	Micromonosporales	Micromonosporaceae	Salinispora	6662	1	63.58
2515154188	2515154188.B111DRAFT_scaffold_70.71	1	1	1	3	No	PUBLIC	Salinispora arenicola CNX508	Host-associated	Mammals	5632853	5152	96	69.52	Actinobacteria	Micromonosporales	Micromonosporaceae	Salinispora	6555	14	68.3
2515154188	2515154188.B111DRAFT_scaffold_82.83	1	1	1	3	No	PUBLIC	Salinispora arenicola CNX508	Host-associated	Mammals	5632853	5152	96	69.52	Actinobacteria	Micromonosporales	Micromonosporaceae	Salinispora	3366	5	66.13
2515154193	2515154193.B109DRAFT_scaffold_40.41	1	1		2	No	PUBLIC	Salinispora arenicola CNH941	Aquatic	Marine	5761497	5340	73	69.44	Actinobacteria	Micromonosporales	Micromonosporaceae	Salinispora	28894	37	67.99
2515154193	2515154193.B109DRAFT_scaffold_49.50		1	1	2	No	PUBLIC	Salinispora arenicola CNH941	Aquatic	Marine	5761497	5340	73	69.44	Actinobacteria	Micromonosporales	Micromonosporaceae	Salinispora	16135	14	67.53
2515154193	2515154193.B109DRAFT_scaffold_65.66		1	1	2	No	PUBLIC	Salinispora arenicola CNH941	Aquatic	Marine	5761497	5340	73	69.44	Actinobacteria	Micromonosporales	Micromonosporaceae	Salinispora	2945	4	64.04
2515154197	2515154197.A3ICDRAFT_scaffold_101.102	1	1		2	No	PUBLIC	Streptomyces scabrisporus DSM 41855	Terrestrial	Soil	11392659	10154	191	70.95	Actinobacteria	Streptomycetales	Streptomycetaceae	Streptomyces	18383	24	68.58
2515154197	2515154197.A3ICDRAFT_scaffold_125.126	1		1	2	No	PUBLIC	Streptomyces scabrisporus DSM 41855	Terrestrial	Soil	11392659	10154	191	70.95	Actinobacteria	Streptomycetales	Streptomycetaceae	Streptomyces	10619	15	68.78
2515154197	2515154197.A3ICDRAFT_scaffold_129.130		1	1	2	No	PUBLIC	Streptomyces scabrisporus DSM 41855	Terrestrial	Soil	11392659	10154	191	70.95	Actinobacteria	Streptomycetales	Streptomycetaceae	Streptomyces	9958	11	68.37
2515154197	2515154197.A3ICDRAFT_scaffold_135.136		1	1	2	No	PUBLIC	Streptomyces scabrisporus DSM 41855	Terrestrial	Soil	11392659	10154	191	70.95	Actinobacteria	Streptomycetales	Streptomycetaceae	Streptomyces	8465	13	68.63
2515154197	2515154197.A3ICDRAFT_scaffold_137.138	1	1	1	3	No	PUBLIC	Streptomyces scabrisporus DSM 41855	Terrestrial	Soil	11392659	10154	191	70.95	Actinobacteria	Streptomycetales	Streptomycetaceae	Streptomyces	7896	8	71.99
2515154197	2515154197.A3ICDRAFT_scaffold_144.145	1	1	1	3	No	PUBLIC	Streptomyces scabrisporus DSM 41855	Terrestrial	Soil	11392659	10154	191	70.95	Actinobacteria	Streptomycetales	Streptomycetaceae	Streptomyces	7341	8	69.77
2515154197	2515154197.A3ICDRAFT_scaffold_51.52		1	1	2	No	PUBLIC	Streptomyces scabrisporus DSM 41855	Terrestrial	Soil	11392659	10154	191	70.95	Actinobacteria	Streptomycetales	Streptomycetaceae	Streptomyces	57684	60	69.57
2515154197	2515154197.A3ICDRAFT_scaffold_57.58		1	1	2	No	PUBLIC	Streptomyces scabrisporus DSM 41855	Terrestrial	Soil	11392659	10154	191	70.95	Actinobacteria	Streptomycetales	Streptomycetaceae	Streptomyces	50244	36	69.8
2515154197	2515154197.A3ICDRAFT_scaffold_67.68		1	1	2	No	PUBLIC	Streptomyces scabrisporus DSM 41855	Terrestrial	Soil	11392659	10154	191	70.95	Actinobacteria	Streptomycetales	Streptomycetaceae	Streptomyces	44979	47	69.54
2515154202	2515154202.B171DRAFT_scaffold_103.104	1	1		2	No	PUBLIC	Salinispora pacifica CNT084	Host-associated	Plants	5471270	5290	138	69.56	Actinobacteria	Micromonosporales	Micromonosporaceae	Salinispora	2522	3	64.35
2515154202	2515154202.B171DRAFT_scaffold_49.50	1	1	1	3	No	PUBLIC	Salinispora pacifica CNT084	Host-associated	Plants	5471270	5290	138	69.56	Actinobacteria	Micromonosporales	Micromonosporaceae	Salinispora	28188	40	65.68
2515154202	2515154202.B171DRAFT_scaffold_58.59	1	1		2	No	PUBLIC	Salinispora pacifica CNT084	Host-associated	Plants	5471270	5290	138	69.56	Actinobacteria	Micromonosporales	Micromonosporaceae	Salinispora	10625	8	66.08
2515154202	2515154202.B171DRAFT_scaffold_62.63	1	1		2	No	PUBLIC	Salinispora pacifica CNT084	Host-associated	Plants	5471270	5290	138	69.56	Actinobacteria	Micromonosporales	Micromonosporaceae	Salinispora	8771	12	64.18
2515154202	2515154202.B171DRAFT_scaffold_69.70	1	1	1	3	No	PUBLIC	Salinispora pacifica CNT084	Host-associated	Plants	5471270	5290	138	69.56	Actinobacteria	Micromonosporales	Micromonosporaceae	Salinispora	7481	10	68.18
2515154202	2515154202.B171DRAFT_scaffold_70.71	1		1	2	No	PUBLIC	Salinispora pacifica CNT084	Host-associated	Plants	5471270	5290	138	69.56	Actinobacteria	Micromonosporales	Micromonosporaceae	Salinispora	7472	8	67.93
2515154202	2515154202.B171DRAFT_scaffold_72.73		1	1	2	No	PUBLIC	Salinispora pacifica CNT084	Host-associated	Plants	5471270	5290	138	69.56	Actinobacteria	Micromonosporales	Micromonosporaceae	Salinispora	7014	12	69
2515154202	2515154202.B171DRAFT_scaffold_73.74	1	1		2	No	PUBLIC	Salinispora pacifica CNT084	Host-associated	Plants	5471270	5290	138	69.56	Actinobacteria	Micromonosporales	Micromonosporaceae	Salinispora	6766	9	69.65
2515154202	2515154202.B171DRAFT_scaffold_74.75	1	1	1	3	No	PUBLIC	Salinispora pacifica CNT084	Host-associated	Plants	5471270	5290	138	69.56	Actinobacteria	Micromonosporales	Micromonosporaceae	Salinispora	6761	9	68.76
2515154202	2515154202.B171DRAFT_scaffold_76.77	1	1		2	No	PUBLIC	Salinispora pacifica CNT084	Host-associated	Plants	5471270	5290	138	69.56	Actinobacteria	Micromonosporales	Micromonosporaceae	Salinispora	6744	9	67.42
2515154202	2515154202.B171DRAFT_scaffold_77.78	1	1		2	No	PUBLIC	Salinispora pacifica CNT084	Host-associated	Plants	5471270	5290	138	69.56	Actinobacteria	Micromonosporales	Micromonosporaceae	Salinispora	6566	9	66.8
2515154202	2515154202.B171DRAFT_scaffold_78.79	1	1		2	No	PUBLIC	Salinispora pacifica CNT084	Host-associated	Plants	5471270	5290	138	69.56	Actinobacteria	Micromonosporales	Micromonosporaceae	Salinispora	6541	9	66.53
2515154202	2515154202.B171DRAFT_scaffold_79.80	1	1		2	No	PUBLIC	Salinispora pacifica CNT084	Host-associated	Plants	5471270	5290	138	69.56	Actinobacteria	Micromonosporales	Micromonosporaceae	Salinispora	6295	6	64.43
2515154202	2515154202.B171DRAFT_scaffold_81.82	1	1		2	No	PUBLIC	Salinispora pacifica CNT084	Host-associated	Plants	5471270	5290	138	69.56	Actinobacteria	Micromonosporales	Micromonosporaceae	Salinispora	6030	9	68.87
2515154202	2515154202.B171DRAFT_scaffold_85.86		1	1	2	No	PUBLIC	Salinispora pacifica CNT084	Host-associated	Plants	5471270	5290	138	69.56	Actinobacteria	Micromonosporales	Micromonosporaceae	Salinispora	5034	10	65.51
2515154205	2515154205.B121DRAFT_scaffold_26.27	1	1		2	No	PUBLIC	Streptomyces sp. CNH099	Aquatic	Marine-sediment	8138922	7172	99	73.79	Actinobacteria	Streptomycetales	Streptomycetaceae	Streptomyces	77645	112	71.04
2515154205	2515154205.B121DRAFT_scaffold_35.36	1	1	1	3	No	PUBLIC	Streptomyces sp. CNH099	Aquatic	Marine-sediment	8138922	7172	99	73.79	Actinobacteria	Streptomycetales	Streptomycetaceae	Streptomyces	40652	33	70.24
2515154205	2515154205.B121DRAFT_scaffold_48.49	1		1	2	No	PUBLIC	Streptomyces sp. CNH099	Aquatic	Marine-sediment	8138922	7172	99	73.79	Actinobacteria	Streptomycetales	Streptomycetaceae	Streptomyces	24991	32	70.77
2515154205	2515154205.B121DRAFT_scaffold_61.62		1	1	2	No	PUBLIC	Streptomyces sp. CNH099	Aquatic	Marine-sediment	8138922	7172	99	73.79	Actinobacteria	Streptomycetales	Streptomycetaceae	Streptomyces	12460	7	67.31
2515154205	2515154205.B121DRAFT_scaffold_82.83	1	1		2	No	PUBLIC	Streptomyces sp. CNH099	Aquatic	Marine-sediment	8138922	7172	99	73.79	Actinobacteria	Streptomycetales	Streptomycetaceae	Streptomyces	3218	6	63.89
2516143114	2516143114.B086DRAFT_scaffold_30.31	1		1	2	No	PUBLIC	Streptomyces sp. PsTaAH-124	Host-associated	Invertebrates	8808859	7683	53	72.96	Actinobacteria	Streptomycetales	Streptomycetaceae	Streptomyces	93315	93	70.57
2516143114	2516143114.B086DRAFT_scaffold_39.40	1		1	2	No	PUBLIC	Streptomyces sp. PsTaAH-124	Host-associated	Invertebrates	8808859	7683	53	72.96	Actinobacteria	Streptomycetales	Streptomycetaceae	Streptomyces	29060	32	70.94
2516493018	2516493018.B133DRAFT_scaffold2.2	1	1	1	3	No	PUBLIC	Mycobacterium sp. 155	Unknown	Unknown	4609894	4427	2	65.63	Actinobacteria	Mycobacteriales	Mycobacteriaceae	Mycobacterium	147520	154	66.31
2516653027	2516653027.Rpyr3094_MD2-SB3094_TCCTGAGC_L005_R1_001_paired_trimmed_paired_contig_22.22	1	1	1	3	No	PUBLIC	Rhodococcus pyridinivorans SB3094	Terrestrial	Soil-contaminated-oil	5164718	4976	63	67.86	Actinobacteria	Mycobacteriales	Nocardiaceae	Rhodococcus	19594	16	63.16
2516653027	2516653027.Rpyr3094_MD2-SB3094_TCCTGAGC_L005_R1_001_paired_trimmed_paired_contig_24.24	1	1	1	3	No	PUBLIC	Rhodococcus pyridinivorans SB3094	Terrestrial	Soil-contaminated-oil	5164718	4976	63	67.86	Actinobacteria	Mycobacteriales	Nocardiaceae	Rhodococcus	91577	93	65.29
2516653027	2516653027.Rpyr3094_MD2-SB3094_TCCTGAGC_L005_R1_001_paired_trimmed_paired_contig_36.36	1	1	1	3	No	PUBLIC	Rhodococcus pyridinivorans SB3094	Terrestrial	Soil-contaminated-oil	5164718	4976	63	67.86	Actinobacteria	Mycobacteriales	Nocardiaceae	Rhodococcus	86461	86	65.12
2516653027	2516653027.Rpyr3094_MD2-SB3094_TCCTGAGC_L005_R1_001_paired_trimmed_paired_contig_37.37	1	1		2	No	PUBLIC	Rhodococcus pyridinivorans SB3094	Terrestrial	Soil-contaminated-oil	5164718	4976	63	67.86	Actinobacteria	Mycobacteriales	Nocardiaceae	Rhodococcus	50989	48	64.91
2516653027	2516653027.Rpyr3094_MD2-SB3094_TCCTGAGC_L005_R1_001_paired_trimmed_paired_contig_38.38	1	1	1	3	No	PUBLIC	Rhodococcus pyridinivorans SB3094	Terrestrial	Soil-contaminated-oil	5164718	4976	63	67.86	Actinobacteria	Mycobacteriales	Nocardiaceae	Rhodococcus	11130	16	66.36
2516653027	2516653027.Rpyr3094_MD2-SB3094_TCCTGAGC_L005_R1_001_paired_trimmed_paired_contig_42.42	1	1		2	No	PUBLIC	Rhodococcus pyridinivorans SB3094	Terrestrial	Soil-contaminated-oil	5164718	4976	63	67.86	Actinobacteria	Mycobacteriales	Nocardiaceae	Rhodococcus	3481	5	61.51
2516653027	2516653027.Rpyr3094_MD2-SB3094_TCCTGAGC_L005_R1_001_paired_trimmed_paired_contig_5.5	1	1	1	3	No	PUBLIC	Rhodococcus pyridinivorans SB3094	Terrestrial	Soil-contaminated-oil	5164718	4976	63	67.86	Actinobacteria	Mycobacteriales	Nocardiaceae	Rhodococcus	52227	54	65.03
2516653027	2516653027.Rpyr3094_MD2-SB3094_TCCTGAGC_L005_R1_001_paired_trimmed_paired_contig_52.52	1	1		2	No	PUBLIC	Rhodococcus pyridinivorans SB3094	Terrestrial	Soil-contaminated-oil	5164718	4976	63	67.86	Actinobacteria	Mycobacteriales	Nocardiaceae	Rhodococcus	8492	6	61.28
2516653027	2516653027.Rpyr3094_MD2-SB3094_TCCTGAGC_L005_R1_001_paired_trimmed_paired_contig_60.60	1	1		2	No	PUBLIC	Rhodococcus pyridinivorans SB3094	Terrestrial	Soil-contaminated-oil	5164718	4976	63	67.86	Actinobacteria	Mycobacteriales	Nocardiaceae	Rhodococcus	6466	6	65.17
2516653027	2516653027.Rpyr3094_MD2-SB3094_TCCTGAGC_L005_R1_001_paired_trimmed_paired_contig_8.8	1		1	2	No	PUBLIC	Rhodococcus pyridinivorans SB3094	Terrestrial	Soil-contaminated-oil	5164718	4976	63	67.86	Actinobacteria	Mycobacteriales	Nocardiaceae	Rhodococcus	7733	10	64.67
2517093007	2517093007.B207DRAFT_scaffold_104.105	1	1		2	No	PUBLIC	Frankia elaeagni BMG5.12	Terrestrial	Soil	7589313	6342	135	71.67	Actinobacteria	Frankiales	Frankiaceae	Frankia	4810	4	69.23
2517093007	2517093007.B207DRAFT_scaffold_65.66	1	1		2	No	PUBLIC	Frankia elaeagni BMG5.12	Terrestrial	Soil	7589313	6342	135	71.67	Actinobacteria	Frankiales	Frankiaceae	Frankia	25511	17	65.81
2517093007	2517093007.B207DRAFT_scaffold_70.71	1	1	1	3	No	PUBLIC	Frankia elaeagni BMG5.12	Terrestrial	Soil	7589313	6342	135	71.67	Actinobacteria	Frankiales	Frankiaceae	Frankia	19081	11	70.3
2517093007	2517093007.B207DRAFT_scaffold_74.75	1	1	1	3	No	PUBLIC	Frankia elaeagni BMG5.12	Terrestrial	Soil	7589313	6342	135	71.67	Actinobacteria	Frankiales	Frankiaceae	Frankia	16052	8	38.08
2517093007	2517093007.B207DRAFT_scaffold_77.78	1	1	1	3	No	PUBLIC	Frankia elaeagni BMG5.12	Terrestrial	Soil	7589313	6342	135	71.67	Actinobacteria	Frankiales	Frankiaceae	Frankia	14271	13	72.73
2517093007	2517093007.B207DRAFT_scaffold_78.79		1	1	2	No	PUBLIC	Frankia elaeagni BMG5.12	Terrestrial	Soil	7589313	6342	135	71.67	Actinobacteria	Frankiales	Frankiaceae	Frankia	13768	12	72.97
2517093007	2517093007.B207DRAFT_scaffold_84.85	1	1		2	No	PUBLIC	Frankia elaeagni BMG5.12	Terrestrial	Soil	7589313	6342	135	71.67	Actinobacteria	Frankiales	Frankiaceae	Frankia	12105	5	67.66
2517093007	2517093007.B207DRAFT_scaffold_85.86	1	1		2	No	PUBLIC	Frankia elaeagni BMG5.12	Terrestrial	Soil	7589313	6342	135	71.67	Actinobacteria	Frankiales	Frankiaceae	Frankia	11711	9	65.45
2517093007	2517093007.B207DRAFT_scaffold_89.90	1	1		2	No	PUBLIC	Frankia elaeagni BMG5.12	Terrestrial	Soil	7589313	6342	135	71.67	Actinobacteria	Frankiales	Frankiaceae	Frankia	9166	8	70
2517093007	2517093007.B207DRAFT_scaffold_96.97	1		1	2	No	PUBLIC	Frankia elaeagni BMG5.12	Terrestrial	Soil	7589313	6342	135	71.67	Actinobacteria	Frankiales	Frankiaceae	Frankia	7183	5	70.53
2517287019	2517287019.Salpac3DRAFT_Scaffold2.4		1	1	2	No	PUBLIC	Salinispora pacifica DSM 45544	Aquatic	Marine	5464752	5064	4	69.96	Actinobacteria	Micromonosporales	Micromonosporaceae	Salinispora	59197	66	68.66
2517287019	2517287019.Salpac3DRAFT_Scaffold4.3	1	1	1	3	No	PUBLIC	Salinispora pacifica DSM 45544	Aquatic	Marine	5464752	5064	4	69.96	Actinobacteria	Micromonosporales	Micromonosporaceae	Salinispora	14104	19	70.18
2517287023	2517287023.Salpac2DRAFT_Scaffold2.1		1	1	2	No	PUBLIC	Salinispora pacifica DSM 45548	Aquatic	0	5097790	4888	2	69.92	Actinobacteria	Micromonosporales	Micromonosporaceae	Salinispora	78320	106	67.26
2517287026	2517287026.ActhaDRAFT_contig2.2	1		1	2	No	PUBLIC	Actinopolyspora halophila DSM 43834	Engineered	Food production	5353291	4973	2	68.02	Actinobacteria	Actinopolysporales	Actinopolysporaceae	Actinopolyspora	94790	128	68.16
2517287032	2517287032.A3M3DRAFT_scaffold3.3	1	1	1	3	No	PUBLIC	Arthrobacter sp. MA-N2	Unknown	Unknown	4833792	4680	5	62.99	Actinobacteria	Micrococcales	Micrococcaceae	Arthrobacter	353406	355	62.47
2517287032	2517287032.A3M3DRAFT_scaffold4.4	1	1	1	3	No	PUBLIC	Arthrobacter sp. MA-N2	Unknown	Unknown	4833792	4680	5	62.99	Actinobacteria	Micrococcales	Micrococcaceae	Arthrobacter	63287	71	62.31
2517434008	2517434008.Salpac6DRAFT_scaffold2.2	1		1	2	No	PUBLIC	Salinispora pacifica DSM 45549	Aquatic	0	5198196	5060	3	69.38	Actinobacteria	Micromonosporales	Micromonosporaceae	Salinispora	79708	88	70.31
2517434008	2517434008.Salpac6DRAFT_scaffold3.3		1	1	2	No	PUBLIC	Salinispora pacifica DSM 45549	Aquatic	0	5198196	5060	3	69.38	Actinobacteria	Micromonosporales	Micromonosporaceae	Salinispora	26381	32	68.23
2517572102	2517572102.QspDRAFT_s_7_1_sequencecontig116.116		1	1	2	No	PUBLIC	Quadrisphaera sp. R2A-380-A	Host-associated	Invertebrates	4084667	3901	180	75.83	Actinobacteria	Kineosporiales	Kineosporiaceae	Quadrisphaera	46873	47	71.46
2517572102	2517572102.QspDRAFT_s_7_1_sequencecontig126.126	1	1		2	No	PUBLIC	Quadrisphaera sp. R2A-380-A	Host-associated	Invertebrates	4084667	3901	180	75.83	Actinobacteria	Kineosporiales	Kineosporiaceae	Quadrisphaera	9659	9	69.44
2517572102	2517572102.QspDRAFT_s_7_1_sequencecontig88.88	1		1	2	No	PUBLIC	Quadrisphaera sp. R2A-380-A	Host-associated	Invertebrates	4084667	3901	180	75.83	Actinobacteria	Kineosporiales	Kineosporiaceae	Quadrisphaera	40886	38	69.25
2517572123	2517572123.C563DRAFT_scaffold00008.8	1	1	1	3	No	PUBLIC	Arthrobacter sp. 135MFCol5.1	Host-associated	Plants	4453574	4148	36	66.09	Actinobacteria	Micrococcales	Micrococcaceae	Arthrobacter	179369	169	61.55
2517572124	2517572124.C567DRAFT_scaffold00017.17	1	1	1	3	No	PUBLIC	Arthrobacter sp. 161MFSha2.1	Host-associated	Plants	4572124	4363	42	63.09	Actinobacteria	Micrococcales	Micrococcaceae	Arthrobacter	78105	77	60.07
2517572124	2517572124.C567DRAFT_scaffold00028.28	1	1		2	No	PUBLIC	Arthrobacter sp. 161MFSha2.1	Host-associated	Plants	4572124	4363	42	63.09	Actinobacteria	Micrococcales	Micrococcaceae	Arthrobacter	26615	39	58.29
2517572124	2517572124.C567DRAFT_scaffold00030.30	1	1	1	3	No	PUBLIC	Arthrobacter sp. 161MFSha2.1	Host-associated	Plants	4572124	4363	42	63.09	Actinobacteria	Micrococcales	Micrococcaceae	Arthrobacter	21675	24	59.51
2517572137	2517572137.B110DRAFT_scaffold00031.31	1	1	1	3	No	PUBLIC	Salinispora arenicola CNT005	Host-associated	Mammals	5769669	5186	67	69.62	Actinobacteria	Micromonosporales	Micromonosporaceae	Salinispora	57765	53	70.05
2517572137	2517572137.B110DRAFT_scaffold00042.42	1	1	1	3	No	PUBLIC	Salinispora arenicola CNT005	Host-associated	Mammals	5769669	5186	67	69.62	Actinobacteria	Micromonosporales	Micromonosporaceae	Salinispora	21077	30	66.37
2517572137	2517572137.B110DRAFT_scaffold00044.44	1	1		2	No	PUBLIC	Salinispora arenicola CNT005	Host-associated	Mammals	5769669	5186	67	69.62	Actinobacteria	Micromonosporales	Micromonosporaceae	Salinispora	18892	11	61.68
2517572137	2517572137.B110DRAFT_scaffold00047.47	1	1		2	No	PUBLIC	Salinispora arenicola CNT005	Host-associated	Mammals	5769669	5186	67	69.62	Actinobacteria	Micromonosporales	Micromonosporaceae	Salinispora	14593	16	67.05
2517572137	2517572137.B110DRAFT_scaffold00048.48	1	1		2	No	PUBLIC	Salinispora arenicola CNT005	Host-associated	Mammals	5769669	5186	67	69.62	Actinobacteria	Micromonosporales	Micromonosporaceae	Salinispora	11990	14	66.46
2517572137	2517572137.B110DRAFT_scaffold00050.50	1	1		2	No	PUBLIC	Salinispora arenicola CNT005	Host-associated	Mammals	5769669	5186	67	69.62	Actinobacteria	Micromonosporales	Micromonosporaceae	Salinispora	11140	9	67.14
2517572137	2517572137.B110DRAFT_scaffold00053.53	1	1	1	3	No	PUBLIC	Salinispora arenicola CNT005	Host-associated	Mammals	5769669	5186	67	69.62	Actinobacteria	Micromonosporales	Micromonosporaceae	Salinispora	10411	9	68.84
2517572146	2517572146.C501DRAFT_scaffold00024.24	1	1	1	3	No	PUBLIC	Acaricomes phytoseiuli DSM 14247	Host-associated	Invertebrates	2419519	2387	64	62.28	Actinobacteria	Micrococcales	Micrococcaceae	Acaricomes	33252	37	55.77
2517572146	2517572146.C501DRAFT_scaffold00035.35	1	1	1	3	No	PUBLIC	Acaricomes phytoseiuli DSM 14247	Host-associated	Invertebrates	2419519	2387	64	62.28	Actinobacteria	Micrococcales	Micrococcaceae	Acaricomes	16944	15	54.51
2517572146	2517572146.C501DRAFT_scaffold00041.41	1	1	1	3	No	PUBLIC	Acaricomes phytoseiuli DSM 14247	Host-associated	Invertebrates	2419519	2387	64	62.28	Actinobacteria	Micrococcales	Micrococcaceae	Acaricomes	8883	12	54.76
2517572146	2517572146.C501DRAFT_scaffold00050.50	1	1		2	No	PUBLIC	Acaricomes phytoseiuli DSM 14247	Host-associated	Invertebrates	2419519	2387	64	62.28	Actinobacteria	Micrococcales	Micrococcaceae	Acaricomes	4220	6	53.01
2517572146	2517572146.C501DRAFT_scaffold00053.53	1	1		2	No	PUBLIC	Acaricomes phytoseiuli DSM 14247	Host-associated	Invertebrates	2419519	2387	64	62.28	Actinobacteria	Micrococcales	Micrococcaceae	Acaricomes	2624	5	49.7
2517572149	2517572149.C569DRAFT_scaffold00042.42	1	1		2	No	PUBLIC	Micromonospora sp. CNB394	Aquatic	Marine	6344798	5836	85	72.72	Actinobacteria	Micromonosporales	Micromonosporaceae	Micromonospora	38152	33	69.25
2517572149	2517572149.C569DRAFT_scaffold00049.49	1	1		2	No	PUBLIC	Micromonospora sp. CNB394	Aquatic	Marine	6344798	5836	85	72.72	Actinobacteria	Micromonosporales	Micromonosporaceae	Micromonospora	27331	13	68.46
2517572149	2517572149.C569DRAFT_scaffold00059.59	1	1	1	3	No	PUBLIC	Micromonospora sp. CNB394	Aquatic	Marine	6344798	5836	85	72.72	Actinobacteria	Micromonosporales	Micromonosporaceae	Micromonospora	15899	17	69.34
2517572149	2517572149.C569DRAFT_scaffold00067.67	1	1		2	No	PUBLIC	Micromonospora sp. CNB394	Aquatic	Marine	6344798	5836	85	72.72	Actinobacteria	Micromonosporales	Micromonosporaceae	Micromonospora	7129	9	63.63
2517572149	2517572149.C569DRAFT_scaffold00073.73	1	1		2	No	PUBLIC	Micromonospora sp. CNB394	Aquatic	Marine	6344798	5836	85	72.72	Actinobacteria	Micromonosporales	Micromonosporaceae	Micromonospora	3188	1	58.19
2517572155	2517572155.C581DRAFT_scaffold00035.35	1		1	2	No	PUBLIC	Salinispora pacifica CNQ768	Aquatic	Marine-sediment	5480836	5100	91	69.96	Actinobacteria	Micromonosporales	Micromonosporaceae	Salinispora	46409	64	67.39
2517572155	2517572155.C581DRAFT_scaffold00060.60	1	1	1	3	No	PUBLIC	Salinispora pacifica CNQ768	Aquatic	Marine-sediment	5480836	5100	91	69.96	Actinobacteria	Micromonosporales	Micromonosporaceae	Salinispora	16899	18	66.97
2517572158	2517572158.C554DRAFT_scaffold00041.41	1	1	1	3	No	PUBLIC	Salinispora pacifica CNT045	Aquatic	Marine-sediment	5771968	5399	80	69.58	Actinobacteria	Micromonosporales	Micromonosporaceae	Salinispora	39798	41	67.49
2517572158	2517572158.C554DRAFT_scaffold00042.42	1	1	1	3	No	PUBLIC	Salinispora pacifica CNT045	Aquatic	Marine-sediment	5771968	5399	80	69.58	Actinobacteria	Micromonosporales	Micromonosporaceae	Salinispora	34335	38	68.46
2517572158	2517572158.C554DRAFT_scaffold00053.53	1	1	1	3	No	PUBLIC	Salinispora pacifica CNT045	Aquatic	Marine-sediment	5771968	5399	80	69.58	Actinobacteria	Micromonosporales	Micromonosporaceae	Salinispora	17601	16	66.99
2517572160	2517572160.C582DRAFT_scaffold00049.49	1	1		2	No	PUBLIC	Salinispora pacifica CNT584	Aquatic	Marine-sediment	5217717	4912	79	69.73	Actinobacteria	Micromonosporales	Micromonosporaceae	Salinispora	17507	25	67.21
2517572160	2517572160.C582DRAFT_scaffold00059.59		1	1	2	No	PUBLIC	Salinispora pacifica CNT584	Aquatic	Marine-sediment	5217717	4912	79	69.73	Actinobacteria	Micromonosporales	Micromonosporaceae	Salinispora	8293	13	67.65
2517572167	2517572167.C593DRAFT_scaffold00025.25		1	1	2	No	PUBLIC	Streptomyces sp. CNT372	Aquatic	Marine	6456450	5674	40	73.29	Actinobacteria	Streptomycetales	Streptomycetaceae	Streptomyces	9663	8	69.78
2517572184	2517572184.D330DRAFT_scaffold00043.43	1	1		2	No	PUBLIC	Streptomyces sp. CNY228	Unknown	Unknown	6959154	6082	49	73.53	Actinobacteria	Streptomycetales	Streptomycetaceae	Streptomyces	7243	5	63.3
2517572190	2517572190.D329DRAFT_scaffold00040.40	1		1	2	No	PUBLIC	Streptomyces sp. CNT302	Unknown	Unknown	7174271	6237	55	72.54	Actinobacteria	Streptomycetales	Streptomycetaceae	Streptomyces	13017	15	73.47
2517572190	2517572190.D329DRAFT_scaffold00045.45		1	1	2	No	PUBLIC	Streptomyces sp. CNT302	Unknown	Unknown	7174271	6237	55	72.54	Actinobacteria	Streptomycetales	Streptomycetaceae	Streptomyces	7075	5	67.04
2517572211	2517572211.B098DRAFT_scaffold00045.45	1		1	2	No	PUBLIC	Salinispora tropica CNB476	Aquatic	Marine-sediment	5239804	4911	100	69.47	Actinobacteria	Micromonosporales	Micromonosporaceae	Salinispora	15553	16	66.55
2517572211	2517572211.B098DRAFT_scaffold00050.50	1	1	1	3	No	PUBLIC	Salinispora tropica CNB476	Aquatic	Marine-sediment	5239804	4911	100	69.47	Actinobacteria	Micromonosporales	Micromonosporaceae	Salinispora	7591	7	66.82
2517572211	2517572211.B098DRAFT_scaffold00055.55	1	1	1	3	No	PUBLIC	Salinispora tropica CNB476	Aquatic	Marine-sediment	5239804	4911	100	69.47	Actinobacteria	Micromonosporales	Micromonosporaceae	Salinispora	5852	8	65.16
2517572211	2517572211.B098DRAFT_scaffold00060.60	1	1		2	No	PUBLIC	Salinispora tropica CNB476	Aquatic	Marine-sediment	5239804	4911	100	69.47	Actinobacteria	Micromonosporales	Micromonosporaceae	Salinispora	4875	4	61.7
2517572211	2517572211.B098DRAFT_scaffold00061.61		1	1	2	No	PUBLIC	Salinispora tropica CNB476	Aquatic	Marine-sediment	5239804	4911	100	69.47	Actinobacteria	Micromonosporales	Micromonosporaceae	Salinispora	4745	6	64.13
2517572211	2517572211.B098DRAFT_scaffold00063.63	1	1		2	No	PUBLIC	Salinispora tropica CNB476	Aquatic	Marine-sediment	5239804	4911	100	69.47	Actinobacteria	Micromonosporales	Micromonosporaceae	Salinispora	3801	6	66.67
2517572211	2517572211.B098DRAFT_scaffold00067.67		1	1	2	No	PUBLIC	Salinispora tropica CNB476	Aquatic	Marine-sediment	5239804	4911	100	69.47	Actinobacteria	Micromonosporales	Micromonosporaceae	Salinispora	3453	5	66.81
2517572212	2517572212.B099DRAFT_scaffold00026.26	1		1	2	No	PUBLIC	Salinispora tropica CNB536	Aquatic	Marine-sediment	5552560	5287	122	69.35	Actinobacteria	Micromonosporales	Micromonosporaceae	Salinispora	49596	65	63.38
2517572212	2517572212.B099DRAFT_scaffold00049.49	1	1	1	3	No	PUBLIC	Salinispora tropica CNB536	Aquatic	Marine-sediment	5552560	5287	122	69.35	Actinobacteria	Micromonosporales	Micromonosporaceae	Salinispora	24694	26	67.54
2517572212	2517572212.B099DRAFT_scaffold00063.63	1	1	1	3	No	PUBLIC	Salinispora tropica CNB536	Aquatic	Marine-sediment	5552560	5287	122	69.35	Actinobacteria	Micromonosporales	Micromonosporaceae	Salinispora	13510	12	70.64
2517572212	2517572212.B099DRAFT_scaffold00074.74	1	1		2	No	PUBLIC	Salinispora tropica CNB536	Aquatic	Marine-sediment	5552560	5287	122	69.35	Actinobacteria	Micromonosporales	Micromonosporaceae	Salinispora	6859	10	69.65
2517572212	2517572212.B099DRAFT_scaffold00077.77	1	1		2	No	PUBLIC	Salinispora tropica CNB536	Aquatic	Marine-sediment	5552560	5287	122	69.35	Actinobacteria	Micromonosporales	Micromonosporaceae	Salinispora	5968	9	66
2517572212	2517572212.B099DRAFT_scaffold00090.90	1	1		2	No	PUBLIC	Salinispora tropica CNB536	Aquatic	Marine-sediment	5552560	5287	122	69.35	Actinobacteria	Micromonosporales	Micromonosporaceae	Salinispora	3050	5	66.07
2517572214	2517572214.C565DRAFT_scaffold00048.48	1	1		2	No	PUBLIC	Arthrobacter sp. 162MFSha1.1	Host-associated	Plants	4399171	4183	53	66.09	Actinobacteria	Micrococcales	Micrococcaceae	Arthrobacter	2747	6	65.49
2518285535	2518285535.D581DRAFT_scaffold00039.39	1	1	1	3	No	PUBLIC	Streptomyces sp. CNB091	Host-associated	Invertebrates	8228950	7272	50	71.61	Actinobacteria	Streptomycetales	Streptomycetaceae	Streptomyces	16769	15	67.2
2518285551	2518285551.C572DRAFT_scaffold00043.43	1	1		2	No	PUBLIC	Salinispora arenicola CNP105	Aquatic	Marine	5919675	5477	69	69.44	Actinobacteria	Micromonosporales	Micromonosporaceae	Salinispora	28884	36	68.02
2518285551	2518285551.C572DRAFT_scaffold00053.53		1	1	2	No	PUBLIC	Salinispora arenicola CNP105	Aquatic	Marine	5919675	5477	69	69.44	Actinobacteria	Micromonosporales	Micromonosporaceae	Salinispora	7814	7	65.1
2518285551	2518285551.C572DRAFT_scaffold00054.54	1	1		2	No	PUBLIC	Salinispora arenicola CNP105	Aquatic	Marine	5919675	5477	69	69.44	Actinobacteria	Micromonosporales	Micromonosporaceae	Salinispora	6764	11	61.93
2518285552	2518285552.C571DRAFT_scaffold00039.39	1	1		2	No	PUBLIC	Salinispora arenicola CNP193	Aquatic	Marine-sediment	5766351	5357	79	69.44	Actinobacteria	Micromonosporales	Micromonosporaceae	Salinispora	28900	37	67.99
2518285552	2518285552.C571DRAFT_scaffold00049.49	1	1		2	No	PUBLIC	Salinispora arenicola CNP193	Aquatic	Marine-sediment	5766351	5357	79	69.44	Actinobacteria	Micromonosporales	Micromonosporaceae	Salinispora	19690	27	65.94
2518285552	2518285552.C571DRAFT_scaffold00052.52		1	1	2	No	PUBLIC	Salinispora arenicola CNP193	Aquatic	Marine-sediment	5766351	5357	79	69.44	Actinobacteria	Micromonosporales	Micromonosporaceae	Salinispora	16133	14	67.53
2518285552	2518285552.C571DRAFT_scaffold00053.53	1	1		2	No	PUBLIC	Salinispora arenicola CNP193	Aquatic	Marine-sediment	5766351	5357	79	69.44	Actinobacteria	Micromonosporales	Micromonosporaceae	Salinispora	15593	17	67.77
2518285552	2518285552.C571DRAFT_scaffold00055.55	1	1		2	No	PUBLIC	Salinispora arenicola CNP193	Aquatic	Marine-sediment	5766351	5357	79	69.44	Actinobacteria	Micromonosporales	Micromonosporaceae	Salinispora	14917	12	63.16
2518285552	2518285552.C571DRAFT_scaffold00061.61	1	1		2	No	PUBLIC	Salinispora arenicola CNP193	Aquatic	Marine-sediment	5766351	5357	79	69.44	Actinobacteria	Micromonosporales	Micromonosporaceae	Salinispora	6729	10	68.08
2518285552	2518285552.C571DRAFT_scaffold00068.68		1	1	2	No	PUBLIC	Salinispora arenicola CNP193	Aquatic	Marine-sediment	5766351	5357	79	69.44	Actinobacteria	Micromonosporales	Micromonosporaceae	Salinispora	2945	4	64.04
2518285559	2518285559.C578DRAFT_scaffold00031.31	1	1		2	No	PUBLIC	Salinispora arenicola CNY256	Aquatic	Marine-sediment	5781119	5301	79	69.55	Actinobacteria	Micromonosporales	Micromonosporaceae	Salinispora	19474	18	64.54
2518285559	2518285559.C578DRAFT_scaffold00033.33	1		1	2	No	PUBLIC	Salinispora arenicola CNY256	Aquatic	Marine-sediment	5781119	5301	79	69.55	Actinobacteria	Micromonosporales	Micromonosporaceae	Salinispora	18894	20	67.77
2518285559	2518285559.C578DRAFT_scaffold00035.35	1	1	1	3	No	PUBLIC	Salinispora arenicola CNY256	Aquatic	Marine-sediment	5781119	5301	79	69.55	Actinobacteria	Micromonosporales	Micromonosporaceae	Salinispora	14929	17	68.65
2518285559	2518285559.C578DRAFT_scaffold00046.46	1	1		2	No	PUBLIC	Salinispora arenicola CNY256	Aquatic	Marine-sediment	5781119	5301	79	69.55	Actinobacteria	Micromonosporales	Micromonosporaceae	Salinispora	7736	6	68.2
2518285559	2518285559.C578DRAFT_scaffold00048.48	1	1		2	No	PUBLIC	Salinispora arenicola CNY256	Aquatic	Marine-sediment	5781119	5301	79	69.55	Actinobacteria	Micromonosporales	Micromonosporaceae	Salinispora	7205	8	64.01
2518285559	2518285559.C578DRAFT_scaffold00049.49	1	1		2	No	PUBLIC	Salinispora arenicola CNY256	Aquatic	Marine-sediment	5781119	5301	79	69.55	Actinobacteria	Micromonosporales	Micromonosporaceae	Salinispora	6817	11	67.61
2518285560	2518285560.C579DRAFT_scaffold00035.35	1	1		2	No	PUBLIC	Salinispora arenicola CNY260	Aquatic	Marine-sediment	5775769	5256	63	69.56	Actinobacteria	Micromonosporales	Micromonosporaceae	Salinispora	11494	19	67.83
2518285560	2518285560.C579DRAFT_scaffold00037.37	1	1	1	3	No	PUBLIC	Salinispora arenicola CNY260	Aquatic	Marine-sediment	5775769	5256	63	69.56	Actinobacteria	Micromonosporales	Micromonosporaceae	Salinispora	9485	10	66.77
2518285560	2518285560.C579DRAFT_scaffold00041.41	1	1		2	No	PUBLIC	Salinispora arenicola CNY260	Aquatic	Marine-sediment	5775769	5256	63	69.56	Actinobacteria	Micromonosporales	Micromonosporaceae	Salinispora	7325	9	69.19
2518285560	2518285560.C579DRAFT_scaffold00050.50		1	1	2	No	PUBLIC	Salinispora arenicola CNY260	Aquatic	Marine-sediment	5775769	5256	63	69.56	Actinobacteria	Micromonosporales	Micromonosporaceae	Salinispora	4751	5	67.73
2518285560	2518285560.C579DRAFT_scaffold00051.51	1	1		2	No	PUBLIC	Salinispora arenicola CNY260	Aquatic	Marine-sediment	5775769	5256	63	69.56	Actinobacteria	Micromonosporales	Micromonosporaceae	Salinispora	4683	8	67.82
2518285561	2518285561.C549DRAFT_scaffold00035.35	1	1	1	3	No	PUBLIC	Salinispora pacifica CNR942	Aquatic	Marine-sediment	5473304	5086	52	69.11	Actinobacteria	Micromonosporales	Micromonosporaceae	Salinispora	24219	24	66.04
2518285561	2518285561.C549DRAFT_scaffold00039.39	1	1		2	No	PUBLIC	Salinispora pacifica CNR942	Aquatic	Marine-sediment	5473304	5086	52	69.11	Actinobacteria	Micromonosporales	Micromonosporaceae	Salinispora	16783	19	68.81
2518285561	2518285561.C549DRAFT_scaffold00040.40	1	1	1	3	No	PUBLIC	Salinispora pacifica CNR942	Aquatic	Marine-sediment	5473304	5086	52	69.11	Actinobacteria	Micromonosporales	Micromonosporaceae	Salinispora	16424	15	66.44
2518285561	2518285561.C549DRAFT_scaffold00041.41	1	1	1	3	No	PUBLIC	Salinispora pacifica CNR942	Aquatic	Marine-sediment	5473304	5086	52	69.11	Actinobacteria	Micromonosporales	Micromonosporaceae	Salinispora	12036	13	70.65
2518285562	2518285562.C550DRAFT_scaffold00015.15	1	1	1	3	No	PUBLIC	Salinispora pacifica CNS055	Aquatic	Marine-sediment	5263298	4883	62	70.13	Actinobacteria	Micromonosporales	Micromonosporaceae	Salinispora	104989	93	68.87
2518285562	2518285562.C550DRAFT_scaffold00025.25	1	1	1	3	No	PUBLIC	Salinispora pacifica CNS055	Aquatic	Marine-sediment	5263298	4883	62	70.13	Actinobacteria	Micromonosporales	Micromonosporaceae	Salinispora	48311	66	64.04
2518285562	2518285562.C550DRAFT_scaffold00042.42	1	1	1	3	No	PUBLIC	Salinispora pacifica CNS055	Aquatic	Marine-sediment	5263298	4883	62	70.13	Actinobacteria	Micromonosporales	Micromonosporaceae	Salinispora	15193	16	66.43
2518285598	2518285598.scaffold_104_length_6864_splicings_2	1		1	2	No	PUBLIC	Acidipropionibacterium jensenii ATCC 14073	Engineered	Food production	2938098	2619	206	68.77	Actinobacteria	Propionibacteriales	Propionibacteriaceae	Acidipropionibacterium	6864	4	73.03
2518285598	2518285598.scaffold_109_length_5561_splicings_1	1	1		2	No	PUBLIC	Acidipropionibacterium jensenii ATCC 14073	Engineered	Food production	2938098	2619	206	68.77	Actinobacteria	Propionibacteriales	Propionibacteriaceae	Acidipropionibacterium	5561	5	66.98
2518285598	2518285598.scaffold_119_length_4097_splicings_1	1	1		2	No	PUBLIC	Acidipropionibacterium jensenii ATCC 14073	Engineered	Food production	2938098	2619	206	68.77	Actinobacteria	Propionibacteriales	Propionibacteriaceae	Acidipropionibacterium	4097	5	66.66
2518285598	2518285598.scaffold_121_length_4001_splicings_1	1	1		2	No	PUBLIC	Acidipropionibacterium jensenii ATCC 14073	Engineered	Food production	2938098	2619	206	68.77	Actinobacteria	Propionibacteriales	Propionibacteriaceae	Acidipropionibacterium	4001	3	66.83
2518285598	2518285598.scaffold_126_length_3633_splicings_1	1	1		2	No	PUBLIC	Acidipropionibacterium jensenii ATCC 14073	Engineered	Food production	2938098	2619	206	68.77	Actinobacteria	Propionibacteriales	Propionibacteriaceae	Acidipropionibacterium	3633	2	61.24
2518285598	2518285598.scaffold_36_length_27695_splicings_3	1	1		2	No	PUBLIC	Acidipropionibacterium jensenii ATCC 14073	Engineered	Food production	2938098	2619	206	68.77	Actinobacteria	Propionibacteriales	Propionibacteriaceae	Acidipropionibacterium	27695	20	65.9
2518285598	2518285598.scaffold_62_length_14489_splicings_1	1	1	1	3	No	PUBLIC	Acidipropionibacterium jensenii ATCC 14073	Engineered	Food production	2938098	2619	206	68.77	Actinobacteria	Propionibacteriales	Propionibacteriaceae	Acidipropionibacterium	14489	7	60.29
2518285598	2518285598.scaffold_96_length_7636_splicings_2	1	1		2	No	PUBLIC	Acidipropionibacterium jensenii ATCC 14073	Engineered	Food production	2938098	2619	206	68.77	Actinobacteria	Propionibacteriales	Propionibacteriaceae	Acidipropionibacterium	7636	14	62.81
2518285598	2518285598.scaffold_97_length_7368_splicings_1		1	1	2	No	PUBLIC	Acidipropionibacterium jensenii ATCC 14073	Engineered	Food production	2938098	2619	206	68.77	Actinobacteria	Propionibacteriales	Propionibacteriaceae	Acidipropionibacterium	7368	7	64.39
2518285603	2518285603.C503DRAFT_scaffold00072.72	1	1		2	No	PUBLIC	Actinokineospora enzanensis DSM 44649	Terrestrial	Soil-forest	8119858	7409	88	70.84	Actinobacteria	Pseudonocardiales	Pseudonocardiaceae	Actinokineospora	9340	14	67.42
2518285603	2518285603.C503DRAFT_scaffold00074.74		1	1	2	No	PUBLIC	Actinokineospora enzanensis DSM 44649	Terrestrial	Soil-forest	8119858	7409	88	70.84	Actinobacteria	Pseudonocardiales	Pseudonocardiaceae	Actinokineospora	7565	8	69.54
2518645508	2518645508.Ah20DRAFT_scaffold35_size37284.35		1	1	2	No	PUBLIC	Arthrobacter sp. H20	Terrestrial	Soil	3452356	3529	88	62.87	Actinobacteria	Micrococcales	Micrococcaceae	Arthrobacter	37284	35	63.14
2518645508	2518645508.Ah20DRAFT_scaffold45_size22727.45	1	1	1	3	No	PUBLIC	Arthrobacter sp. H20	Terrestrial	Soil	3452356	3529	88	62.87	Actinobacteria	Micrococcales	Micrococcaceae	Arthrobacter	22727	26	62.27
2518645508	2518645508.Ah20DRAFT_scaffold49_size20017.49	1	1	1	3	No	PUBLIC	Arthrobacter sp. H20	Terrestrial	Soil	3452356	3529	88	62.87	Actinobacteria	Micrococcales	Micrococcaceae	Arthrobacter	20017	28	61.95
2518645508	2518645508.Ah20DRAFT_scaffold54_size16448.54	1	1		2	No	PUBLIC	Arthrobacter sp. H20	Terrestrial	Soil	3452356	3529	88	62.87	Actinobacteria	Micrococcales	Micrococcaceae	Arthrobacter	16448	14	60.82
2518645508	2518645508.Ah20DRAFT_scaffold56_size15903.56	1	1		2	No	PUBLIC	Arthrobacter sp. H20	Terrestrial	Soil	3452356	3529	88	62.87	Actinobacteria	Micrococcales	Micrococcaceae	Arthrobacter	15903	22	60.63
2518645508	2518645508.Ah20DRAFT_scaffold58_size15387.58	1	1	1	3	No	PUBLIC	Arthrobacter sp. H20	Terrestrial	Soil	3452356	3529	88	62.87	Actinobacteria	Micrococcales	Micrococcaceae	Arthrobacter	15387	21	63
2518645508	2518645508.Ah20DRAFT_scaffold61_size13682.61	1	1	1	3	No	PUBLIC	Arthrobacter sp. H20	Terrestrial	Soil	3452356	3529	88	62.87	Actinobacteria	Micrococcales	Micrococcaceae	Arthrobacter	13682	21	62.95
2518645508	2518645508.Ah20DRAFT_scaffold70_size5525.70	1	1		2	No	PUBLIC	Arthrobacter sp. H20	Terrestrial	Soil	3452356	3529	88	62.87	Actinobacteria	Micrococcales	Micrococcaceae	Arthrobacter	5525	7	63.26
2518645508	2518645508.Ah20DRAFT_scaffold74_size5147.74	1	1		2	No	PUBLIC	Arthrobacter sp. H20	Terrestrial	Soil	3452356	3529	88	62.87	Actinobacteria	Micrococcales	Micrococcaceae	Arthrobacter	5147	6	61.55
2518645508	2518645508.Ah20DRAFT_scaffold76_size6880.76	1		1	2	No	PUBLIC	Arthrobacter sp. H20	Terrestrial	Soil	3452356	3529	88	62.87	Actinobacteria	Micrococcales	Micrococcaceae	Arthrobacter	6880	8	64.32
2518645508	2518645508.Ah20DRAFT_scaffold80_size2714.80	1	1		2	No	PUBLIC	Arthrobacter sp. H20	Terrestrial	Soil	3452356	3529	88	62.87	Actinobacteria	Micrococcales	Micrococcaceae	Arthrobacter	2714	5	59.54
2518645508	2518645508.Ah20DRAFT_scaffold81_size2643.81	1	1		2	No	PUBLIC	Arthrobacter sp. H20	Terrestrial	Soil	3452356	3529	88	62.87	Actinobacteria	Micrococcales	Micrococcaceae	Arthrobacter	2643	4	58.99
2518645509	2518645509.Ai3DRAFT_scaffold108_size4198.108	1	1		2	No	PUBLIC	Arthrobacter sp. I3	Terrestrial	Soil	4835497	4772	124	67	Actinobacteria	Micrococcales	Micrococcaceae	Arthrobacter	4198	8	64.94
2518645509	2518645509.Ai3DRAFT_scaffold110_size3933.110	1	1		2	No	PUBLIC	Arthrobacter sp. I3	Terrestrial	Soil	4835497	4772	124	67	Actinobacteria	Micrococcales	Micrococcaceae	Arthrobacter	3933	2	66.36
2518645509	2518645509.Ai3DRAFT_scaffold61_size18751.61	1	1		2	No	PUBLIC	Arthrobacter sp. I3	Terrestrial	Soil	4835497	4772	124	67	Actinobacteria	Micrococcales	Micrococcaceae	Arthrobacter	18751	18	66.4
2518645509	2518645509.Ai3DRAFT_scaffold64_size16291.64	1	1		2	No	PUBLIC	Arthrobacter sp. I3	Terrestrial	Soil	4835497	4772	124	67	Actinobacteria	Micrococcales	Micrococcaceae	Arthrobacter	16291	19	63.54
2518645509	2518645509.Ai3DRAFT_scaffold71_size17479.71	1	1		2	No	PUBLIC	Arthrobacter sp. I3	Terrestrial	Soil	4835497	4772	124	67	Actinobacteria	Micrococcales	Micrococcaceae	Arthrobacter	17479	24	65.58
2518645509	2518645509.Ai3DRAFT_scaffold74_size12478.74	1	1	1	3	No	PUBLIC	Arthrobacter sp. I3	Terrestrial	Soil	4835497	4772	124	67	Actinobacteria	Micrococcales	Micrococcaceae	Arthrobacter	12478	15	64.89
2518645509	2518645509.Ai3DRAFT_scaffold78_size11894.78	1	1		2	No	PUBLIC	Arthrobacter sp. I3	Terrestrial	Soil	4835497	4772	124	67	Actinobacteria	Micrococcales	Micrococcaceae	Arthrobacter	11894	13	61.74
2518645509	2518645509.Ai3DRAFT_scaffold87_size16582.87	1	1	1	3	No	PUBLIC	Arthrobacter sp. I3	Terrestrial	Soil	4835497	4772	124	67	Actinobacteria	Micrococcales	Micrococcaceae	Arthrobacter	16582	22	64.04
2518645509	2518645509.Ai3DRAFT_scaffold93_size7973.93	1		1	2	No	PUBLIC	Arthrobacter sp. I3	Terrestrial	Soil	4835497	4772	124	67	Actinobacteria	Micrococcales	Micrococcaceae	Arthrobacter	7973	9	62.36
2518645509	2518645509.Ai3DRAFT_scaffold99_size6527.99	1	1	1	3	No	PUBLIC	Arthrobacter sp. I3	Terrestrial	Soil	4835497	4772	124	67	Actinobacteria	Micrococcales	Micrococcaceae	Arthrobacter	6527	8	64.35
2518645610	2518645610.F603DRAFT_scaffold00025.25	1	1	1	3	No	PUBLIC	Streptomyces sulphureus DSM 40104	Aquatic	Marine	7106935	6253	27	71.69	Actinobacteria	Streptomycetales	Streptomycetaceae	Streptomyces	3682	2	31.67
2518645618	2518645618.YUYDRAFT_scaffold00021.21		1	1	2	No	PUBLIC	Streptomyces sp. ScaeMP-e48	Host-associated	Invertebrates	8325244	7455	39	71.3	Actinobacteria	Streptomycetales	Streptomycetaceae	Streptomyces	76549	58	67.23
2518645618	2518645618.YUYDRAFT_scaffold00026.26	1	1	1	3	No	PUBLIC	Streptomyces sp. ScaeMP-e48	Host-associated	Invertebrates	8325244	7455	39	71.3	Actinobacteria	Streptomycetales	Streptomycetaceae	Streptomyces	27934	21	66.56
2518645618	2518645618.YUYDRAFT_scaffold00027.27	1	1	1	3	No	PUBLIC	Streptomyces sp. ScaeMP-e48	Host-associated	Invertebrates	8325244	7455	39	71.3	Actinobacteria	Streptomycetales	Streptomycetaceae	Streptomyces	25694	26	68.45
2518645622	2518645622.F610DRAFT_scaffold00019.19	1	1		2	No	PUBLIC	Streptomyces sp. LaPpAH-199	Host-associated	Invertebrates	8044205	6972	41	72.61	Actinobacteria	Streptomycetales	Streptomycetaceae	Streptomyces	26144	27	71.26
2518645622	2518645622.F610DRAFT_scaffold00021.21	1	1	1	3	No	PUBLIC	Streptomyces sp. LaPpAH-199	Host-associated	Invertebrates	8044205	6972	41	72.61	Actinobacteria	Streptomycetales	Streptomycetaceae	Streptomyces	14973	11	68.74
2518645622	2518645622.F610DRAFT_scaffold00027.27	1	1		2	No	PUBLIC	Streptomyces sp. LaPpAH-199	Host-associated	Invertebrates	8044205	6972	41	72.61	Actinobacteria	Streptomycetales	Streptomycetaceae	Streptomyces	9539	10	69.2
2518645624	2518645624.C589DRAFT_scaffold00035.35	1	1		2	No	PUBLIC	Salinispora tropica CNR699	Aquatic	Marine-sediment	5608799	5261	124	69.18	Actinobacteria	Micromonosporales	Micromonosporaceae	Salinispora	14843	14	67.78
2518645624	2518645624.C589DRAFT_scaffold00036.36	1	1	1	3	No	PUBLIC	Salinispora tropica CNR699	Aquatic	Marine-sediment	5608799	5261	124	69.18	Actinobacteria	Micromonosporales	Micromonosporaceae	Salinispora	14294	14	65.32
2518645624	2518645624.C589DRAFT_scaffold00038.38		1	1	2	No	PUBLIC	Salinispora tropica CNR699	Aquatic	Marine-sediment	5608799	5261	124	69.18	Actinobacteria	Micromonosporales	Micromonosporaceae	Salinispora	13737	13	64.47
2518645624	2518645624.C589DRAFT_scaffold00040.40		1	1	2	No	PUBLIC	Salinispora tropica CNR699	Aquatic	Marine-sediment	5608799	5261	124	69.18	Actinobacteria	Micromonosporales	Micromonosporaceae	Salinispora	11504	14	67.55
2518645624	2518645624.C589DRAFT_scaffold00042.42	1	1		2	No	PUBLIC	Salinispora tropica CNR699	Aquatic	Marine-sediment	5608799	5261	124	69.18	Actinobacteria	Micromonosporales	Micromonosporaceae	Salinispora	10748	11	67.94
2518645624	2518645624.C589DRAFT_scaffold00043.43	1	1		2	No	PUBLIC	Salinispora tropica CNR699	Aquatic	Marine-sediment	5608799	5261	124	69.18	Actinobacteria	Micromonosporales	Micromonosporaceae	Salinispora	10514	6	65.08
2518645624	2518645624.C589DRAFT_scaffold00044.44		1	1	2	No	PUBLIC	Salinispora tropica CNR699	Aquatic	Marine-sediment	5608799	5261	124	69.18	Actinobacteria	Micromonosporales	Micromonosporaceae	Salinispora	9407	3	65.28
2518645624	2518645624.C589DRAFT_scaffold00045.45	1	1		2	No	PUBLIC	Salinispora tropica CNR699	Aquatic	Marine-sediment	5608799	5261	124	69.18	Actinobacteria	Micromonosporales	Micromonosporaceae	Salinispora	8149	8	66.44
2518645624	2518645624.C589DRAFT_scaffold00046.46	1	1		2	No	PUBLIC	Salinispora tropica CNR699	Aquatic	Marine-sediment	5608799	5261	124	69.18	Actinobacteria	Micromonosporales	Micromonosporaceae	Salinispora	8125	7	62.77
2518645624	2518645624.C589DRAFT_scaffold00047.47	1	1		2	No	PUBLIC	Salinispora tropica CNR699	Aquatic	Marine-sediment	5608799	5261	124	69.18	Actinobacteria	Micromonosporales	Micromonosporaceae	Salinispora	8022	8	62.52
2518645624	2518645624.C589DRAFT_scaffold00048.48	1	1		2	No	PUBLIC	Salinispora tropica CNR699	Aquatic	Marine-sediment	5608799	5261	124	69.18	Actinobacteria	Micromonosporales	Micromonosporaceae	Salinispora	7925	8	62.45
2518645624	2518645624.C589DRAFT_scaffold00049.49	1	1		2	No	PUBLIC	Salinispora tropica CNR699	Aquatic	Marine-sediment	5608799	5261	124	69.18	Actinobacteria	Micromonosporales	Micromonosporaceae	Salinispora	7852	9	67.98
2518645624	2518645624.C589DRAFT_scaffold00067.67	1	1		2	No	PUBLIC	Salinispora tropica CNR699	Aquatic	Marine-sediment	5608799	5261	124	69.18	Actinobacteria	Micromonosporales	Micromonosporaceae	Salinispora	4058	7	64.1
2518645624	2518645624.C589DRAFT_scaffold00074.74	1	1		2	No	PUBLIC	Salinispora tropica CNR699	Aquatic	Marine-sediment	5608799	5261	124	69.18	Actinobacteria	Micromonosporales	Micromonosporaceae	Salinispora	2730	4	65.2
2518645624	2518645624.C589DRAFT_scaffold00077.77	1	1	1	3	No	PUBLIC	Salinispora tropica CNR699	Aquatic	Marine-sediment	5608799	5261	124	69.18	Actinobacteria	Micromonosporales	Micromonosporaceae	Salinispora	2706	2	61.83
2518645626	2518645626.C587DRAFT_scaffold00043.43	1	1	1	3	No	PUBLIC	Salinispora pacifica CNY330	Aquatic	Marine-sediment	5498479	5176	138	69.95	Actinobacteria	Micromonosporales	Micromonosporaceae	Salinispora	36952	38	70.16
2518645626	2518645626.C587DRAFT_scaffold00050.50		1	1	2	No	PUBLIC	Salinispora pacifica CNY330	Aquatic	Marine-sediment	5498479	5176	138	69.95	Actinobacteria	Micromonosporales	Micromonosporaceae	Salinispora	27241	44	68.51
2518645626	2518645626.C587DRAFT_scaffold00064.64	1	1	1	3	No	PUBLIC	Salinispora pacifica CNY330	Aquatic	Marine-sediment	5498479	5176	138	69.95	Actinobacteria	Micromonosporales	Micromonosporaceae	Salinispora	18281	20	67.51
2518645626	2518645626.C587DRAFT_scaffold00078.78	1	1		2	No	PUBLIC	Salinispora pacifica CNY330	Aquatic	Marine-sediment	5498479	5176	138	69.95	Actinobacteria	Micromonosporales	Micromonosporaceae	Salinispora	9009	11	65.81
2518645626	2518645626.C587DRAFT_scaffold00083.83	1	1		2	No	PUBLIC	Salinispora pacifica CNY330	Aquatic	Marine-sediment	5498479	5176	138	69.95	Actinobacteria	Micromonosporales	Micromonosporaceae	Salinispora	7392	8	68.1
2518645626	2518645626.C587DRAFT_scaffold00087.87	1	1		2	No	PUBLIC	Salinispora pacifica CNY330	Aquatic	Marine-sediment	5498479	5176	138	69.95	Actinobacteria	Micromonosporales	Micromonosporaceae	Salinispora	6450	7	67.77
2518645626	2518645626.C587DRAFT_scaffold00089.89	1		1	2	No	PUBLIC	Salinispora pacifica CNY330	Aquatic	Marine-sediment	5498479	5176	138	69.95	Actinobacteria	Micromonosporales	Micromonosporaceae	Salinispora	6274	7	66.32
2519103015	2519103015.F785DRAFT_scaffold00070.70	1	1		2	No	PUBLIC	Streptomyces sp. SirexAA-H	Unknown	Unknown	7448227	6619	94	73.35	Actinobacteria	Streptomycetales	Streptomycetaceae	Streptomyces	6084	9	70.13
2519103015	2519103015.F785DRAFT_scaffold00076.76		1	1	2	No	PUBLIC	Streptomyces sp. SirexAA-H	Unknown	Unknown	7448227	6619	94	73.35	Actinobacteria	Streptomycetales	Streptomycetaceae	Streptomyces	3704	4	69.68
2519103017	2519103017.Abr18DRAFT_scaffold46_size21514.46	1	1		2	No	PUBLIC	Arthrobacter sp. Br18	Terrestrial	Soil	3562925	3642	120	65.98	Actinobacteria	Micrococcales	Micrococcaceae	Arthrobacter	21514	22	62.66
2519103017	2519103017.Abr18DRAFT_scaffold48_size18592.48	1	1		2	No	PUBLIC	Arthrobacter sp. Br18	Terrestrial	Soil	3562925	3642	120	65.98	Actinobacteria	Micrococcales	Micrococcaceae	Arthrobacter	18592	23	61.15
2519103017	2519103017.Abr18DRAFT_scaffold54_size15186.54	1	1	1	3	No	PUBLIC	Arthrobacter sp. Br18	Terrestrial	Soil	3562925	3642	120	65.98	Actinobacteria	Micrococcales	Micrococcaceae	Arthrobacter	15186	19	62.93
2519103017	2519103017.Abr18DRAFT_scaffold58_size14190.58	1	1		2	No	PUBLIC	Arthrobacter sp. Br18	Terrestrial	Soil	3562925	3642	120	65.98	Actinobacteria	Micrococcales	Micrococcaceae	Arthrobacter	14190	14	61.14
2519103017	2519103017.Abr18DRAFT_scaffold64_size9639.64	1	1		2	No	PUBLIC	Arthrobacter sp. Br18	Terrestrial	Soil	3562925	3642	120	65.98	Actinobacteria	Micrococcales	Micrococcaceae	Arthrobacter	9639	13	61.83
2519103017	2519103017.Abr18DRAFT_scaffold74_size7430.74	1	1		2	No	PUBLIC	Arthrobacter sp. Br18	Terrestrial	Soil	3562925	3642	120	65.98	Actinobacteria	Micrococcales	Micrococcaceae	Arthrobacter	7430	9	62.46
2519103017	2519103017.Abr18DRAFT_scaffold77_size6104.77	1	1		2	No	PUBLIC	Arthrobacter sp. Br18	Terrestrial	Soil	3562925	3642	120	65.98	Actinobacteria	Micrococcales	Micrococcaceae	Arthrobacter	6104	10	66.06
2519103017	2519103017.Abr18DRAFT_scaffold84_size5003.84	1	1	1	3	No	PUBLIC	Arthrobacter sp. Br18	Terrestrial	Soil	3562925	3642	120	65.98	Actinobacteria	Micrococcales	Micrococcaceae	Arthrobacter	5003	6	59.94
2519103017	2519103017.Abr18DRAFT_scaffold85_size4981.85	1	1		2	No	PUBLIC	Arthrobacter sp. Br18	Terrestrial	Soil	3562925	3642	120	65.98	Actinobacteria	Micrococcales	Micrococcaceae	Arthrobacter	4981	8	60.47
2519103017	2519103017.Abr18DRAFT_scaffold91_size4416.91	1	1		2	No	PUBLIC	Arthrobacter sp. Br18	Terrestrial	Soil	3562925	3642	120	65.98	Actinobacteria	Micrococcales	Micrococcaceae	Arthrobacter	4416	5	61.03
2519103017	2519103017.Abr18DRAFT_scaffold93_size4261.93	1	1		2	No	PUBLIC	Arthrobacter sp. Br18	Terrestrial	Soil	3562925	3642	120	65.98	Actinobacteria	Micrococcales	Micrococcaceae	Arthrobacter	4261	7	62.54
2519103017	2519103017.Abr18DRAFT_scaffold95_size5828.95	1	1		2	No	PUBLIC	Arthrobacter sp. Br18	Terrestrial	Soil	3562925	3642	120	65.98	Actinobacteria	Micrococcales	Micrococcaceae	Arthrobacter	5828	6	61.96
2519103017	2519103017.Abr18DRAFT_scaffold98_size3353.98	1	1		2	No	PUBLIC	Arthrobacter sp. Br18	Terrestrial	Soil	3562925	3642	120	65.98	Actinobacteria	Micrococcales	Micrococcaceae	Arthrobacter	3353	4	60.6
2519103017	2519103017.Abr18DRAFT_scaffold99_size3222.99	1	1		2	No	PUBLIC	Arthrobacter sp. Br18	Terrestrial	Soil	3562925	3642	120	65.98	Actinobacteria	Micrococcales	Micrococcaceae	Arthrobacter	3222	4	64.62
2519103058	2519103058.AHBX01000132	1	1	1	3	No	PUBLIC	Saccharomonospora azurea SZMC 14600	Unknown	Unknown	4973727	4604	216	70.28	Actinobacteria	Pseudonocardiales	Pseudonocardiaceae	Saccharomonospora	21819	20	69.81
2519103181	2519103181.F609DRAFT_scaffold00044.44	1	1		2	No	PUBLIC	Streptomyces sp. LaPpAH-185	Aquatic	Marine	9743327	8599	63	71.17	Actinobacteria	Streptomycetales	Streptomycetaceae	Streptomyces	23256	31	65.96
2519103181	2519103181.F609DRAFT_scaffold00046.46	1	1		2	No	PUBLIC	Streptomyces sp. LaPpAH-185	Aquatic	Marine	9743327	8599	63	71.17	Actinobacteria	Streptomycetales	Streptomycetaceae	Streptomyces	11175	9	75.91
2519103181	2519103181.F609DRAFT_scaffold00047.47	1	1		2	No	PUBLIC	Streptomyces sp. LaPpAH-185	Aquatic	Marine	9743327	8599	63	71.17	Actinobacteria	Streptomycetales	Streptomycetaceae	Streptomyces	9587	7	75.08
2519103181	2519103181.F609DRAFT_scaffold00054.54	1	1		2	No	PUBLIC	Streptomyces sp. LaPpAH-185	Aquatic	Marine	9743327	8599	63	71.17	Actinobacteria	Streptomycetales	Streptomycetaceae	Streptomyces	5643	6	68.1
2519103181	2519103181.F609DRAFT_scaffold00057.57	1	1		2	No	PUBLIC	Streptomyces sp. LaPpAH-185	Aquatic	Marine	9743327	8599	63	71.17	Actinobacteria	Streptomycetales	Streptomycetaceae	Streptomyces	3594	5	69.2
2519103181	2519103181.F609DRAFT_scaffold00058.58		1	1	2	No	PUBLIC	Streptomyces sp. LaPpAH-185	Aquatic	Marine	9743327	8599	63	71.17	Actinobacteria	Streptomycetales	Streptomycetaceae	Streptomyces	3371	4	70.81
2519103191	2519103191.D570DRAFT_scaffold00008.8	1		1	2	No	PUBLIC	Alloscardovia criceti DSM 17774	Host-associated	Mammals	1884654	1593	11	50.06	Actinobacteria	Bifidobacteriales	Bifidobacteriaceae	Alloscardovia	25488	29	47.05
2519103195	2519103195.F584DRAFT_scaffold00035.35	1	1	1	3	No	PUBLIC	Salinispora arenicola CNY234	Aquatic	Marine	5569418	5027	51	69.66	Actinobacteria	Micromonosporales	Micromonosporaceae	Salinispora	27280	20	66.19
2519103195	2519103195.F584DRAFT_scaffold00038.38	1	1		2	No	PUBLIC	Salinispora arenicola CNY234	Aquatic	Marine	5569418	5027	51	69.66	Actinobacteria	Micromonosporales	Micromonosporaceae	Salinispora	12288	17	65.94
2519103195	2519103195.F584DRAFT_scaffold00040.40	1	1		2	No	PUBLIC	Salinispora arenicola CNY234	Aquatic	Marine	5569418	5027	51	69.66	Actinobacteria	Micromonosporales	Micromonosporaceae	Salinispora	6014	10	67.63
2519899568	2519899568.BAEG01000009	1	1		2	No	PUBLIC	Arthrobacter globiformis NBRC 12137	Unknown	0	4954410	4582	125	66.21	Actinobacteria	Micrococcales	Micrococcaceae	Arthrobacter	5738	4	66.42
2519899568	2519899568.BAEG01000059	1	1		2	No	PUBLIC	Arthrobacter globiformis NBRC 12137	Unknown	0	4954410	4582	125	66.21	Actinobacteria	Micrococcales	Micrococcaceae	Arthrobacter	18332	8	60.15
2519899585	2519899585.AJYC02000003	1	1		2	No	PUBLIC	Rhodococcus opacus M213	Terrestrial	Soil-contaminated	9194165	8680	483	66.99	Actinobacteria	Mycobacteriales	Nocardiaceae	Rhodococcus	19412	18	63.77
2519899585	2519899585.AJYC02000015	1	1	1	3	No	PUBLIC	Rhodococcus opacus M213	Terrestrial	Soil-contaminated	9194165	8680	483	66.99	Actinobacteria	Mycobacteriales	Nocardiaceae	Rhodococcus	31781	32	65.22
2519899585	2519899585.AJYC02000032		1	1	2	No	PUBLIC	Rhodococcus opacus M213	Terrestrial	Soil-contaminated	9194165	8680	483	66.99	Actinobacteria	Mycobacteriales	Nocardiaceae	Rhodococcus	67903	64	64.88
2519899585	2519899585.AJYC02000037	1	1		2	No	PUBLIC	Rhodococcus opacus M213	Terrestrial	Soil-contaminated	9194165	8680	483	66.99	Actinobacteria	Mycobacteriales	Nocardiaceae	Rhodococcus	28568	28	62.58
2519899585	2519899585.AJYC02000039	1	1		2	No	PUBLIC	Rhodococcus opacus M213	Terrestrial	Soil-contaminated	9194165	8680	483	66.99	Actinobacteria	Mycobacteriales	Nocardiaceae	Rhodococcus	15935	14	65.8
2519899585	2519899585.AJYC02000053	1	1	1	3	No	PUBLIC	Rhodococcus opacus M213	Terrestrial	Soil-contaminated	9194165	8680	483	66.99	Actinobacteria	Mycobacteriales	Nocardiaceae	Rhodococcus	23788	24	64.91
2519899585	2519899585.AJYC02000065	1	1		2	No	PUBLIC	Rhodococcus opacus M213	Terrestrial	Soil-contaminated	9194165	8680	483	66.99	Actinobacteria	Mycobacteriales	Nocardiaceae	Rhodococcus	12103	15	65.83
2519899585	2519899585.AJYC02000068		1	1	2	No	PUBLIC	Rhodococcus opacus M213	Terrestrial	Soil-contaminated	9194165	8680	483	66.99	Actinobacteria	Mycobacteriales	Nocardiaceae	Rhodococcus	34898	33	62.36
2519899585	2519899585.AJYC02000078		1	1	2	No	PUBLIC	Rhodococcus opacus M213	Terrestrial	Soil-contaminated	9194165	8680	483	66.99	Actinobacteria	Mycobacteriales	Nocardiaceae	Rhodococcus	39159	34	67.89
2519899585	2519899585.AJYC02000086	1	1		2	No	PUBLIC	Rhodococcus opacus M213	Terrestrial	Soil-contaminated	9194165	8680	483	66.99	Actinobacteria	Mycobacteriales	Nocardiaceae	Rhodococcus	5574	6	65.39
2519899585	2519899585.AJYC02000090	1	1	1	3	No	PUBLIC	Rhodococcus opacus M213	Terrestrial	Soil-contaminated	9194165	8680	483	66.99	Actinobacteria	Mycobacteriales	Nocardiaceae	Rhodococcus	60021	48	63.32
2519899585	2519899585.AJYC02000109	1	1		2	No	PUBLIC	Rhodococcus opacus M213	Terrestrial	Soil-contaminated	9194165	8680	483	66.99	Actinobacteria	Mycobacteriales	Nocardiaceae	Rhodococcus	12349	12	62.3
2519899585	2519899585.AJYC02000115	1	1	1	3	No	PUBLIC	Rhodococcus opacus M213	Terrestrial	Soil-contaminated	9194165	8680	483	66.99	Actinobacteria	Mycobacteriales	Nocardiaceae	Rhodococcus	17991	15	67.5
2519899585	2519899585.AJYC02000117	1	1		2	No	PUBLIC	Rhodococcus opacus M213	Terrestrial	Soil-contaminated	9194165	8680	483	66.99	Actinobacteria	Mycobacteriales	Nocardiaceae	Rhodococcus	25802	23	63.22
2519899585	2519899585.AJYC02000119	1	1	1	3	No	PUBLIC	Rhodococcus opacus M213	Terrestrial	Soil-contaminated	9194165	8680	483	66.99	Actinobacteria	Mycobacteriales	Nocardiaceae	Rhodococcus	22321	19	65.64
2519899585	2519899585.AJYC02000133	1	1		2	No	PUBLIC	Rhodococcus opacus M213	Terrestrial	Soil-contaminated	9194165	8680	483	66.99	Actinobacteria	Mycobacteriales	Nocardiaceae	Rhodococcus	20964	19	62.37
2519899585	2519899585.AJYC02000151	1	1		2	No	PUBLIC	Rhodococcus opacus M213	Terrestrial	Soil-contaminated	9194165	8680	483	66.99	Actinobacteria	Mycobacteriales	Nocardiaceae	Rhodococcus	10206	14	63.03
2519899585	2519899585.AJYC02000158	1	1		2	No	PUBLIC	Rhodococcus opacus M213	Terrestrial	Soil-contaminated	9194165	8680	483	66.99	Actinobacteria	Mycobacteriales	Nocardiaceae	Rhodococcus	48233	41	64.46
2519899585	2519899585.AJYC02000176	1	1		2	No	PUBLIC	Rhodococcus opacus M213	Terrestrial	Soil-contaminated	9194165	8680	483	66.99	Actinobacteria	Mycobacteriales	Nocardiaceae	Rhodococcus	37632	30	63.05
2519899585	2519899585.AJYC02000179	1	1		2	No	PUBLIC	Rhodococcus opacus M213	Terrestrial	Soil-contaminated	9194165	8680	483	66.99	Actinobacteria	Mycobacteriales	Nocardiaceae	Rhodococcus	10662	9	60.4
2519899585	2519899585.AJYC02000208	1	1		2	No	PUBLIC	Rhodococcus opacus M213	Terrestrial	Soil-contaminated	9194165	8680	483	66.99	Actinobacteria	Mycobacteriales	Nocardiaceae	Rhodococcus	6975	7	65.63
2519899585	2519899585.AJYC02000224	1	1		2	No	PUBLIC	Rhodococcus opacus M213	Terrestrial	Soil-contaminated	9194165	8680	483	66.99	Actinobacteria	Mycobacteriales	Nocardiaceae	Rhodococcus	14640	20	65.27
2519899585	2519899585.AJYC02000227		1	1	2	No	PUBLIC	Rhodococcus opacus M213	Terrestrial	Soil-contaminated	9194165	8680	483	66.99	Actinobacteria	Mycobacteriales	Nocardiaceae	Rhodococcus	6509	6	66.95
2519899585	2519899585.AJYC02000242		1	1	2	No	PUBLIC	Rhodococcus opacus M213	Terrestrial	Soil-contaminated	9194165	8680	483	66.99	Actinobacteria	Mycobacteriales	Nocardiaceae	Rhodococcus	19980	16	65.16
2519899585	2519899585.AJYC02000331	1	1		2	No	PUBLIC	Rhodococcus opacus M213	Terrestrial	Soil-contaminated	9194165	8680	483	66.99	Actinobacteria	Mycobacteriales	Nocardiaceae	Rhodococcus	5668	5	61.52
2519899649	2519899649.G339DRAFT_scaffold00023.23	1	1		2	No	PUBLIC	Actinomadura atramentaria DSM 43919	Terrestrial	Soil	6712350	6346	38	73.73	Actinobacteria	Streptosporangiales	Thermomonosporaceae	Actinomadura	14695	9	61.73
2519899649	2519899649.G339DRAFT_scaffold00026.26	1	1		2	No	PUBLIC	Actinomadura atramentaria DSM 43919	Terrestrial	Soil	6712350	6346	38	73.73	Actinobacteria	Streptosporangiales	Thermomonosporaceae	Actinomadura	9621	10	69.13
2519899649	2519899649.G339DRAFT_scaffold00028.28		1	1	2	No	PUBLIC	Actinomadura atramentaria DSM 43919	Terrestrial	Soil	6712350	6346	38	73.73	Actinobacteria	Streptosporangiales	Thermomonosporaceae	Actinomadura	6862	9	70.3
2519899650	2519899650.YUWDRAFT_scaffold00047.47		1	1	2	No	PUBLIC	Streptomyces sp. AmelKG-D3	Host-associated	Invertebrates	7969495	7045	100	72.13	Actinobacteria	Streptomycetales	Streptomycetaceae	Streptomyces	30255	32	67.72
2519899650	2519899650.YUWDRAFT_scaffold00057.57	1		1	2	No	PUBLIC	Streptomyces sp. AmelKG-D3	Host-associated	Invertebrates	7969495	7045	100	72.13	Actinobacteria	Streptomycetales	Streptomycetaceae	Streptomyces	18601	22	70.35
2519899650	2519899650.YUWDRAFT_scaffold00061.61	1	1	1	3	No	PUBLIC	Streptomyces sp. AmelKG-D3	Host-associated	Invertebrates	7969495	7045	100	72.13	Actinobacteria	Streptomycetales	Streptomycetaceae	Streptomyces	15368	19	69.17
2519899650	2519899650.YUWDRAFT_scaffold00065.65	1	1	1	3	No	PUBLIC	Streptomyces sp. AmelKG-D3	Host-associated	Invertebrates	7969495	7045	100	72.13	Actinobacteria	Streptomycetales	Streptomycetaceae	Streptomyces	10642	12	70.35
2519899650	2519899650.YUWDRAFT_scaffold00077.77	1		1	2	No	PUBLIC	Streptomyces sp. AmelKG-D3	Host-associated	Invertebrates	7969495	7045	100	72.13	Actinobacteria	Streptomycetales	Streptomycetaceae	Streptomyces	6353	8	71.19
2519899650	2519899650.YUWDRAFT_scaffold00078.78	1		1	2	No	PUBLIC	Streptomyces sp. AmelKG-D3	Host-associated	Invertebrates	7969495	7045	100	72.13	Actinobacteria	Streptomycetales	Streptomycetaceae	Streptomyces	5911	10	67.59
2519899654	2519899654.G373DRAFT_scaffold00020.20	1	1		2	No	PUBLIC	Arthrobacter sp. 49Tsu3.1M3	Host-associated	Plants	4542875	4232	49	67.04	Actinobacteria	Micrococcales	Micrococcaceae	Arthrobacter	82779	66	63.75
2519899654	2519899654.G373DRAFT_scaffold00038.38	1	1		2	No	PUBLIC	Arthrobacter sp. 49Tsu3.1M3	Host-associated	Plants	4542875	4232	49	67.04	Actinobacteria	Micrococcales	Micrococcaceae	Arthrobacter	12355	9	68.65
2519899654	2519899654.G373DRAFT_scaffold00041.41	1	1		2	No	PUBLIC	Arthrobacter sp. 49Tsu3.1M3	Host-associated	Plants	4542875	4232	49	67.04	Actinobacteria	Micrococcales	Micrococcaceae	Arthrobacter	4832	6	63.35
2519899672	2519899672.G341DRAFT_scaffold00030.30	1	1		2	No	PUBLIC	Gordonia kroppenstedtii DSM 45133	Aquatic	Freshwater-contaminated	4226979	4079	52	67.08	Actinobacteria	Mycobacteriales	Gordoniaceae	Gordonia	10512	10	63.45
2519899672	2519899672.G341DRAFT_scaffold00034.34	1	1		2	No	PUBLIC	Gordonia kroppenstedtii DSM 45133	Aquatic	Freshwater-contaminated	4226979	4079	52	67.08	Actinobacteria	Mycobacteriales	Gordoniaceae	Gordonia	8118	10	55.47
2519899672	2519899672.G341DRAFT_scaffold00037.37	1	1		2	No	PUBLIC	Gordonia kroppenstedtii DSM 45133	Aquatic	Freshwater-contaminated	4226979	4079	52	67.08	Actinobacteria	Mycobacteriales	Gordoniaceae	Gordonia	4774	8	62.09
2519899686	2519899686.G385DRAFT_scaffold00006.6	1		1	2	No	PUBLIC	Arthrobacter sp. 31Cvi3.1E	Host-associated	Plants	4538174	4342	40	63.14	Actinobacteria	Micrococcales	Micrococcaceae	Arthrobacter	249043	234	59.91
2519899710	2519899710.Ah41DRAFT_scaffold101_size5470.101	1	1		2	No	PUBLIC	Arthrobacter sp. H41	Terrestrial	Soil	3321099	3429	148	66.09	Actinobacteria	Micrococcales	Micrococcaceae	Arthrobacter	5470	8	68.55
2519899710	2519899710.Ah41DRAFT_scaffold106_size9857.106	1	1	1	3	No	PUBLIC	Arthrobacter sp. H41	Terrestrial	Soil	3321099	3429	148	66.09	Actinobacteria	Micrococcales	Micrococcaceae	Arthrobacter	9857	11	60.96
2519899710	2519899710.Ah41DRAFT_scaffold117_size5692.117	1	1	1	3	No	PUBLIC	Arthrobacter sp. H41	Terrestrial	Soil	3321099	3429	148	66.09	Actinobacteria	Micrococcales	Micrococcaceae	Arthrobacter	5692	5	63.35
2519899710	2519899710.Ah41DRAFT_scaffold127_size2686.127	1	1		2	No	PUBLIC	Arthrobacter sp. H41	Terrestrial	Soil	3321099	3429	148	66.09	Actinobacteria	Micrococcales	Micrococcaceae	Arthrobacter	2686	5	61.65
2519899710	2519899710.Ah41DRAFT_scaffold65_size15210.65	1	1	1	3	No	PUBLIC	Arthrobacter sp. H41	Terrestrial	Soil	3321099	3429	148	66.09	Actinobacteria	Micrococcales	Micrococcaceae	Arthrobacter	15210	20	63.45
2519899710	2519899710.Ah41DRAFT_scaffold88_size7830.88	1	1		2	No	PUBLIC	Arthrobacter sp. H41	Terrestrial	Soil	3321099	3429	148	66.09	Actinobacteria	Micrococcales	Micrococcaceae	Arthrobacter	7830	7	64.37
2519899711	2519899711.AsbDRAFT_scaffold23_size47882.23	1	1	1	3	No	PUBLIC	Arthrobacter sp. 35/47	Terrestrial	Soil	3554370	3528	53	65.43	Actinobacteria	Micrococcales	Micrococcaceae	Arthrobacter	47882	55	62.14
2519899711	2519899711.AsbDRAFT_scaffold26_size36815.26	1	1	1	3	No	PUBLIC	Arthrobacter sp. 35/47	Terrestrial	Soil	3554370	3528	53	65.43	Actinobacteria	Micrococcales	Micrococcaceae	Arthrobacter	36815	36	61.76
2519899711	2519899711.AsbDRAFT_scaffold46_size4578.46	1	1		2	No	PUBLIC	Arthrobacter sp. 35/47	Terrestrial	Soil	3554370	3528	53	65.43	Actinobacteria	Micrococcales	Micrococcaceae	Arthrobacter	4578	6	63.5
2519899712	2519899712.Ah14DRAFT_scaffold102_size6919.102	1		1	2	No	PUBLIC	Arthrobacter sp. H14	Terrestrial	Soil	4340329	4633	158	62.16	Actinobacteria	Micrococcales	Micrococcaceae	Arthrobacter	6919	8	61.26
2519899712	2519899712.Ah14DRAFT_scaffold108_size6040.108	1	1		2	No	PUBLIC	Arthrobacter sp. H14	Terrestrial	Soil	4340329	4633	158	62.16	Actinobacteria	Micrococcales	Micrococcaceae	Arthrobacter	6040	10	62.98
2519899712	2519899712.Ah14DRAFT_scaffold112_size5619.112	1	1	1	3	No	PUBLIC	Arthrobacter sp. H14	Terrestrial	Soil	4340329	4633	158	62.16	Actinobacteria	Micrococcales	Micrococcaceae	Arthrobacter	5619	11	59.1
2519899712	2519899712.Ah14DRAFT_scaffold118_size4930.118	1	1		2	No	PUBLIC	Arthrobacter sp. H14	Terrestrial	Soil	4340329	4633	158	62.16	Actinobacteria	Micrococcales	Micrococcaceae	Arthrobacter	4930	4	60.67
2519899712	2519899712.Ah14DRAFT_scaffold121_size4124.121	1	1		2	No	PUBLIC	Arthrobacter sp. H14	Terrestrial	Soil	4340329	4633	158	62.16	Actinobacteria	Micrococcales	Micrococcaceae	Arthrobacter	4124	7	58.44
2519899712	2519899712.Ah14DRAFT_scaffold126_size3806.126	1	1	1	3	No	PUBLIC	Arthrobacter sp. H14	Terrestrial	Soil	4340329	4633	158	62.16	Actinobacteria	Micrococcales	Micrococcaceae	Arthrobacter	3806	4	59.06
2519899712	2519899712.Ah14DRAFT_scaffold128_size3759.128	1	1		2	No	PUBLIC	Arthrobacter sp. H14	Terrestrial	Soil	4340329	4633	158	62.16	Actinobacteria	Micrococcales	Micrococcaceae	Arthrobacter	3759	5	63.69
2519899712	2519899712.Ah14DRAFT_scaffold134_size3057.134		1	1	2	No	PUBLIC	Arthrobacter sp. H14	Terrestrial	Soil	4340329	4633	158	62.16	Actinobacteria	Micrococcales	Micrococcaceae	Arthrobacter	3057	4	62.84
2519899712	2519899712.Ah14DRAFT_scaffold137_size2594.137	1	1		2	No	PUBLIC	Arthrobacter sp. H14	Terrestrial	Soil	4340329	4633	158	62.16	Actinobacteria	Micrococcales	Micrococcaceae	Arthrobacter	2594	3	59.33
2519899712	2519899712.Ah14DRAFT_scaffold48_size30489.48	1		1	2	No	PUBLIC	Arthrobacter sp. H14	Terrestrial	Soil	4340329	4633	158	62.16	Actinobacteria	Micrococcales	Micrococcaceae	Arthrobacter	30489	37	62.25
2519899712	2519899712.Ah14DRAFT_scaffold50_size30039.50	1	1	1	3	No	PUBLIC	Arthrobacter sp. H14	Terrestrial	Soil	4340329	4633	158	62.16	Actinobacteria	Micrococcales	Micrococcaceae	Arthrobacter	30039	41	60.5
2519899712	2519899712.Ah14DRAFT_scaffold60_size19868.60	1	1		2	No	PUBLIC	Arthrobacter sp. H14	Terrestrial	Soil	4340329	4633	158	62.16	Actinobacteria	Micrococcales	Micrococcaceae	Arthrobacter	19868	21	61.74
2519899712	2519899712.Ah14DRAFT_scaffold61_size17510.61	1	1	1	3	No	PUBLIC	Arthrobacter sp. H14	Terrestrial	Soil	4340329	4633	158	62.16	Actinobacteria	Micrococcales	Micrococcaceae	Arthrobacter	17510	17	62.42
2519899712	2519899712.Ah14DRAFT_scaffold62_size17281.62	1	1		2	No	PUBLIC	Arthrobacter sp. H14	Terrestrial	Soil	4340329	4633	158	62.16	Actinobacteria	Micrococcales	Micrococcaceae	Arthrobacter	17281	27	61.66
2519899712	2519899712.Ah14DRAFT_scaffold71_size13665.71		1	1	2	No	PUBLIC	Arthrobacter sp. H14	Terrestrial	Soil	4340329	4633	158	62.16	Actinobacteria	Micrococcales	Micrococcaceae	Arthrobacter	13665	22	58.78
2519899712	2519899712.Ah14DRAFT_scaffold75_size12390.75	1	1	1	3	No	PUBLIC	Arthrobacter sp. H14	Terrestrial	Soil	4340329	4633	158	62.16	Actinobacteria	Micrococcales	Micrococcaceae	Arthrobacter	12390	19	60.36
2519899712	2519899712.Ah14DRAFT_scaffold83_size9479.83	1		1	2	No	PUBLIC	Arthrobacter sp. H14	Terrestrial	Soil	4340329	4633	158	62.16	Actinobacteria	Micrococcales	Micrococcaceae	Arthrobacter	9479	14	60.61
2519899712	2519899712.Ah14DRAFT_scaffold88_size9144.88		1	1	2	No	PUBLIC	Arthrobacter sp. H14	Terrestrial	Soil	4340329	4633	158	62.16	Actinobacteria	Micrococcales	Micrococcaceae	Arthrobacter	9144	11	62.11
2519899712	2519899712.Ah14DRAFT_scaffold95_size8006.95	1	1		2	No	PUBLIC	Arthrobacter sp. H14	Terrestrial	Soil	4340329	4633	158	62.16	Actinobacteria	Micrococcales	Micrococcaceae	Arthrobacter	8006	13	60.62
2519899713	2519899713.Ah5DRAFT_scaffold36_size40105.36	1	1		2	No	PUBLIC	Arthrobacter sp. H5	Terrestrial	Soil	4379674	4615	104	62.45	Actinobacteria	Micrococcales	Micrococcaceae	Arthrobacter	40105	50	61.04
2519899713	2519899713.Ah5DRAFT_scaffold40_size33344.40	1		1	2	No	PUBLIC	Arthrobacter sp. H5	Terrestrial	Soil	4379674	4615	104	62.45	Actinobacteria	Micrococcales	Micrococcaceae	Arthrobacter	33344	40	60.47
2519899713	2519899713.Ah5DRAFT_scaffold50_size18119.50	1	1		2	No	PUBLIC	Arthrobacter sp. H5	Terrestrial	Soil	4379674	4615	104	62.45	Actinobacteria	Micrococcales	Micrococcaceae	Arthrobacter	18119	24	62.56
2519899713	2519899713.Ah5DRAFT_scaffold59_size14949.59	1	1	1	3	No	PUBLIC	Arthrobacter sp. H5	Terrestrial	Soil	4379674	4615	104	62.45	Actinobacteria	Micrococcales	Micrococcaceae	Arthrobacter	14949	21	59.94
2519899713	2519899713.Ah5DRAFT_scaffold70_size9160.70	1	1		2	No	PUBLIC	Arthrobacter sp. H5	Terrestrial	Soil	4379674	4615	104	62.45	Actinobacteria	Micrococcales	Micrococcaceae	Arthrobacter	9160	13	60.2
2519899713	2519899713.Ah5DRAFT_scaffold79_size8589.79	1	1		2	No	PUBLIC	Arthrobacter sp. H5	Terrestrial	Soil	4379674	4615	104	62.45	Actinobacteria	Micrococcales	Micrococcaceae	Arthrobacter	8589	12	59.32
2519899713	2519899713.Ah5DRAFT_scaffold80_size5735.80	1	1		2	No	PUBLIC	Arthrobacter sp. H5	Terrestrial	Soil	4379674	4615	104	62.45	Actinobacteria	Micrococcales	Micrococcaceae	Arthrobacter	5735	9	59.58
2519899744	2519899744.ALQB01000163		1	1	2	No	PUBLIC	Mycolicibacterium fortuitum fortuitum DSM 46621	Host-associated	Human	6300050	6299	325	66.21	Actinobacteria	Mycobacteriales	Mycobacteriaceae	Mycolicibacterium	13339	13	64.29
2519899744	2519899744.ALQB01000259		1	1	2	No	PUBLIC	Mycolicibacterium fortuitum fortuitum DSM 46621	Host-associated	Human	6300050	6299	325	66.21	Actinobacteria	Mycobacteriales	Mycobacteriaceae	Mycolicibacterium	4026	6	66.96
2521172614	2521172614.G362DRAFT_scaffold00005.5	1		1	2	No	PUBLIC	Microbacterium paraoxydans 77MFTsu3.2	Host-associated	Plants	3479032	3616	7	69.51	Actinobacteria	Micrococcales	Microbacteriaceae	Microbacterium	443761	608	67.6
2521172626	2521172626.H294DRAFT_scaffold00062.62	1	1		2	No	PUBLIC	Streptomyces sp. 303MFCol5.2	Host-associated	Plants	9550898	8480	77	71.41	Actinobacteria	Streptomycetales	Streptomycetaceae	Streptomyces	12868	12	75.09
2521172629	2521172629.H290DRAFT_scaffold00020.20	1	1	1	3	No	PUBLIC	Nocardia sp. 348MFTsu5.1	Host-associated	Plants	5711547	5380	35	63.9	Actinobacteria	Mycobacteriales	Nocardiaceae	Nocardia	73247	78	62.51
2521172629	2521172629.H290DRAFT_scaffold00029.29	1	1		2	No	PUBLIC	Nocardia sp. 348MFTsu5.1	Host-associated	Plants	5711547	5380	35	63.9	Actinobacteria	Mycobacteriales	Nocardiaceae	Nocardia	5981	11	59.51
2521172643	2521172643.H293DRAFT_scaffold00056.56		1	1	2	No	PUBLIC	Streptomyces canus 299MFChir4.1	Host-associated	Plants	10479972	9710	116	70.37	Actinobacteria	Streptomycetales	Streptomycetaceae	Streptomyces	35564	31	65.85
2521172643	2521172643.H293DRAFT_scaffold00060.60		1	1	2	No	PUBLIC	Streptomyces canus 299MFChir4.1	Host-associated	Plants	10479972	9710	116	70.37	Actinobacteria	Streptomycetales	Streptomycetaceae	Streptomyces	29085	28	67.49
2521172643	2521172643.H293DRAFT_scaffold00064.64		1	1	2	No	PUBLIC	Streptomyces canus 299MFChir4.1	Host-associated	Plants	10479972	9710	116	70.37	Actinobacteria	Streptomycetales	Streptomycetaceae	Streptomyces	26159	29	67.08
2521172643	2521172643.H293DRAFT_scaffold00068.68	1	1		2	No	PUBLIC	Streptomyces canus 299MFChir4.1	Host-associated	Plants	10479972	9710	116	70.37	Actinobacteria	Streptomycetales	Streptomycetaceae	Streptomyces	19011	19	68.77
2521172643	2521172643.H293DRAFT_scaffold00069.69	1	1	1	3	No	PUBLIC	Streptomyces canus 299MFChir4.1	Host-associated	Plants	10479972	9710	116	70.37	Actinobacteria	Streptomycetales	Streptomycetaceae	Streptomyces	17254	18	67.98
2521172643	2521172643.H293DRAFT_scaffold00076.76	1	1		2	No	PUBLIC	Streptomyces canus 299MFChir4.1	Host-associated	Plants	10479972	9710	116	70.37	Actinobacteria	Streptomycetales	Streptomycetaceae	Streptomyces	12971	14	67.39
2521172643	2521172643.H293DRAFT_scaffold00080.80	1	1		2	No	PUBLIC	Streptomyces canus 299MFChir4.1	Host-associated	Plants	10479972	9710	116	70.37	Actinobacteria	Streptomycetales	Streptomycetaceae	Streptomyces	12258	10	65.94
2521172643	2521172643.H293DRAFT_scaffold00083.83	1	1		2	No	PUBLIC	Streptomyces canus 299MFChir4.1	Host-associated	Plants	10479972	9710	116	70.37	Actinobacteria	Streptomycetales	Streptomycetaceae	Streptomyces	11068	9	67.84
2521172643	2521172643.H293DRAFT_scaffold00090.90	1	1		2	No	PUBLIC	Streptomyces canus 299MFChir4.1	Host-associated	Plants	10479972	9710	116	70.37	Actinobacteria	Streptomycetales	Streptomycetaceae	Streptomyces	8629	11	64.16
2521172643	2521172643.H293DRAFT_scaffold00096.96	1	1		2	No	PUBLIC	Streptomyces canus 299MFChir4.1	Host-associated	Plants	10479972	9710	116	70.37	Actinobacteria	Streptomycetales	Streptomycetaceae	Streptomyces	6148	10	67.14
2521172643	2521172643.H293DRAFT_scaffold00103.103		1	1	2	No	PUBLIC	Streptomyces canus 299MFChir4.1	Host-associated	Plants	10479972	9710	116	70.37	Actinobacteria	Streptomycetales	Streptomycetaceae	Streptomyces	3127	3	70.07
2522125134	2522125134.H026DRAFT_scaffold00040.40	1	1		2	No	PUBLIC	Frankia sp. Iso899	Unknown	Unknown	5104726	5006	67	63.39	Actinobacteria	Frankiales	Frankiaceae	Frankia	16973	21	64.06
2522125134	2522125134.H026DRAFT_scaffold00041.41	1	1		2	No	PUBLIC	Frankia sp. Iso899	Unknown	Unknown	5104726	5006	67	63.39	Actinobacteria	Frankiales	Frankiaceae	Frankia	15451	19	64.64
2522125134	2522125134.H026DRAFT_scaffold00047.47	1	1		2	No	PUBLIC	Frankia sp. Iso899	Unknown	Unknown	5104726	5006	67	63.39	Actinobacteria	Frankiales	Frankiaceae	Frankia	8018	12	62.01
2522125134	2522125134.H026DRAFT_scaffold00048.48	1	1		2	No	PUBLIC	Frankia sp. Iso899	Unknown	Unknown	5104726	5006	67	63.39	Actinobacteria	Frankiales	Frankiaceae	Frankia	7749	8	65.08
2522125134	2522125134.H026DRAFT_scaffold00050.50	1		1	2	No	PUBLIC	Frankia sp. Iso899	Unknown	Unknown	5104726	5006	67	63.39	Actinobacteria	Frankiales	Frankiaceae	Frankia	7477	10	64.64
2522125134	2522125134.H026DRAFT_scaffold00057.57	1	1		2	No	PUBLIC	Frankia sp. Iso899	Unknown	Unknown	5104726	5006	67	63.39	Actinobacteria	Frankiales	Frankiaceae	Frankia	4354	2	58.11
2522125134	2522125134.H026DRAFT_scaffold00060.60	1	1		2	No	PUBLIC	Frankia sp. Iso899	Unknown	Unknown	5104726	5006	67	63.39	Actinobacteria	Frankiales	Frankiaceae	Frankia	2813	3	64.1
2522572100	2522572100.H961DRAFT_scaffold00018.18	1	1		2	No	PUBLIC	Microbacterium sp. URHA0036	Terrestrial	Soil-forest	4034872	3890	21	67.51	Actinobacteria	Micrococcales	Microbacteriaceae	Microbacterium	7203	11	64.61
2522572149	2522572149.I847DRAFT_scaffold00016.16	1	1	1	3	No	PUBLIC	Cellulomonas sp. URHD0024	Terrestrial	Soil	4467545	4141	23	71.37	Actinobacteria	Micrococcales	Cellulomonadaceae	Cellulomonas	18079	15	68.47
2522572155	2522572155.H958DRAFT_scaffold00027.27	1	1		2	No	PUBLIC	Solirubrobacter sp. URHD0082	Terrestrial	Soil	6640086	6557	28	72.26	Thermoleophilia	Solirubrobacterales	Solirubrobacteraceae	Solirubrobacter	9450	12	68.47
2522572156	2522572156.G531DRAFT_scaffold00055.55	1	1		2	No	PUBLIC	Granulicoccus phenolivorans DSM 17626	Engineered	Wastewater	4117723	3877	74	68.99	Actinobacteria	Propionibacteriales	Propionibacteriaceae	Granulicoccus	18893	17	65.2
2522572156	2522572156.G531DRAFT_scaffold00059.59	1	1		2	No	PUBLIC	Granulicoccus phenolivorans DSM 17626	Engineered	Wastewater	4117723	3877	74	68.99	Actinobacteria	Propionibacteriales	Propionibacteriaceae	Granulicoccus	6136	5	64.03
2522572159	2522572159.G487DRAFT_scaffold00013.13	1		1	2	No	PUBLIC	Corynebacterium callunae DSM 20147	Engineered	Industrial production	2890884	2761	27	52.45	Actinobacteria	Mycobacteriales	Corynebacteriaceae	Corynebacterium	77723	73	53.82
2522572159	2522572159.G487DRAFT_scaffold00020.20	1	1		2	No	PUBLIC	Corynebacterium callunae DSM 20147	Engineered	Industrial production	2890884	2761	27	52.45	Actinobacteria	Mycobacteriales	Corynebacteriaceae	Corynebacterium	3897	3	65.23
2522572182	2522572182.G567DRAFT_scaffold00040.40	1	1		2	No	PUBLIC	Pseudonocardia asaccharolytica DSM 44247	Engineered	Built Environment	5056835	5091	72	71.78	Actinobacteria	Pseudonocardiales	Pseudonocardiaceae	Pseudonocardia	26578	29	66.89
2522572192	2522572192.G412DRAFT_scaffold00037.37	1		1	2	No	PUBLIC	Streptomyces flavidovirens DSM 40150	Terrestrial	Soil	7076064	6547	50	70.37	Actinobacteria	Streptomycetales	Streptomycetaceae	Streptomyces	31526	34	68.52
2522572192	2522572192.G412DRAFT_scaffold00038.38	1	1	1	3	No	PUBLIC	Streptomyces flavidovirens DSM 40150	Terrestrial	Soil	7076064	6547	50	70.37	Actinobacteria	Streptomycetales	Streptomycetaceae	Streptomyces	24510	11	68.54
2522572192	2522572192.G412DRAFT_scaffold00042.42	1	1		2	No	PUBLIC	Streptomyces flavidovirens DSM 40150	Terrestrial	Soil	7076064	6547	50	70.37	Actinobacteria	Streptomycetales	Streptomycetaceae	Streptomyces	17372	18	67.15
2522572192	2522572192.G412DRAFT_scaffold00043.43	1	1		2	No	PUBLIC	Streptomyces flavidovirens DSM 40150	Terrestrial	Soil	7076064	6547	50	70.37	Actinobacteria	Streptomycetales	Streptomycetaceae	Streptomyces	14923	22	67.6
2522572192	2522572192.G412DRAFT_scaffold00045.45	1		1	2	No	PUBLIC	Streptomyces flavidovirens DSM 40150	Terrestrial	Soil	7076064	6547	50	70.37	Actinobacteria	Streptomycetales	Streptomycetaceae	Streptomyces	7909	6	65.57
2523231035	2523231035.NC_018580	1	1	1	3	No	PUBLIC	Gordonia sp. KTR9	Host-associated	Human	5885710	5208	4	67.48	Actinobacteria	Mycobacteriales	Gordoniaceae	Gordonia	182454	157	62.67
2523231035	2523231035.NC_018582	1	1	1	3	No	PUBLIC	Gordonia sp. KTR9	Host-associated	Human	5885710	5208	4	67.48	Actinobacteria	Mycobacteriales	Gordoniaceae	Gordonia	89480	93	65.12
2523231035	2523231035.NC_018583	1	1	1	3	No	PUBLIC	Gordonia sp. KTR9	Host-associated	Human	5885710	5208	4	67.48	Actinobacteria	Mycobacteriales	Gordoniaceae	Gordonia	172385	163	64.71
2523231036	2523231036.BANR01000009	1	1		2	No	PUBLIC	Gordonia aichiensis NBRC 108223	Host-associated	Mammals	5092029	4662	78	65.31	Actinobacteria	Mycobacteriales	Gordoniaceae	Gordonia	7424	13	64.05
2523231036	2523231036.BANR01000020	1	1		2	No	PUBLIC	Gordonia aichiensis NBRC 108223	Host-associated	Mammals	5092029	4662	78	65.31	Actinobacteria	Mycobacteriales	Gordoniaceae	Gordonia	2897	6	63
2523231036	2523231036.BANR01000033		1	1	2	No	PUBLIC	Gordonia aichiensis NBRC 108223	Host-associated	Mammals	5092029	4662	78	65.31	Actinobacteria	Mycobacteriales	Gordoniaceae	Gordonia	30632	38	65.97
2523231036	2523231036.BANR01000036	1	1	1	3	No	PUBLIC	Gordonia aichiensis NBRC 108223	Host-associated	Mammals	5092029	4662	78	65.31	Actinobacteria	Mycobacteriales	Gordoniaceae	Gordonia	21239	26	61.42
2523231036	2523231036.BANR01000038	1	1		2	No	PUBLIC	Gordonia aichiensis NBRC 108223	Host-associated	Mammals	5092029	4662	78	65.31	Actinobacteria	Mycobacteriales	Gordoniaceae	Gordonia	19547	20	65.09
2523231036	2523231036.BANR01000039	1	1		2	No	PUBLIC	Gordonia aichiensis NBRC 108223	Host-associated	Mammals	5092029	4662	78	65.31	Actinobacteria	Mycobacteriales	Gordoniaceae	Gordonia	16922	15	61.63
2523231036	2523231036.BANR01000041	1	1		2	No	PUBLIC	Gordonia aichiensis NBRC 108223	Host-associated	Mammals	5092029	4662	78	65.31	Actinobacteria	Mycobacteriales	Gordoniaceae	Gordonia	9000	10	61.18
2523231036	2523231036.BANR01000042	1	1		2	No	PUBLIC	Gordonia aichiensis NBRC 108223	Host-associated	Mammals	5092029	4662	78	65.31	Actinobacteria	Mycobacteriales	Gordoniaceae	Gordonia	8894	10	66.03
2523231036	2523231036.BANR01000047		1	1	2	No	PUBLIC	Gordonia aichiensis NBRC 108223	Host-associated	Mammals	5092029	4662	78	65.31	Actinobacteria	Mycobacteriales	Gordoniaceae	Gordonia	5047	7	64.95
2523231036	2523231036.BANR01000048		1	1	2	No	PUBLIC	Gordonia aichiensis NBRC 108223	Host-associated	Mammals	5092029	4662	78	65.31	Actinobacteria	Mycobacteriales	Gordoniaceae	Gordonia	4865	8	66.21
2523231036	2523231036.BANR01000053	1	1		2	No	PUBLIC	Gordonia aichiensis NBRC 108223	Host-associated	Mammals	5092029	4662	78	65.31	Actinobacteria	Mycobacteriales	Gordoniaceae	Gordonia	2720	3	64.12
2523231037	2523231037.BANS01000020		1	1	2	No	PUBLIC	Gordonia amicalis IEGM	Terrestrial	Soil	4915471	4577	94	67.42	Actinobacteria	Mycobacteriales	Gordoniaceae	Gordonia	5383	7	67.21
2523231037	2523231037.BANS01000049	1	1	1	3	No	PUBLIC	Gordonia amicalis IEGM	Terrestrial	Soil	4915471	4577	94	67.42	Actinobacteria	Mycobacteriales	Gordoniaceae	Gordonia	47436	56	64.94
2523231037	2523231037.BANS01000061	1	1		2	No	PUBLIC	Gordonia amicalis IEGM	Terrestrial	Soil	4915471	4577	94	67.42	Actinobacteria	Mycobacteriales	Gordoniaceae	Gordonia	21933	10	61.12
2523231037	2523231037.BANS01000068	1	1		2	No	PUBLIC	Gordonia amicalis IEGM	Terrestrial	Soil	4915471	4577	94	67.42	Actinobacteria	Mycobacteriales	Gordoniaceae	Gordonia	12252	10	60.54
2523231037	2523231037.BANS01000073	1		1	2	No	PUBLIC	Gordonia amicalis IEGM	Terrestrial	Soil	4915471	4577	94	67.42	Actinobacteria	Mycobacteriales	Gordoniaceae	Gordonia	4057	5	61.4
2523231037	2523231037.BANS01000080	1	1		2	No	PUBLIC	Gordonia amicalis IEGM	Terrestrial	Soil	4915471	4577	94	67.42	Actinobacteria	Mycobacteriales	Gordoniaceae	Gordonia	2554	1	62.53
2523231038	2523231038.BAEH01000051	1	1		2	No	PUBLIC	Gordonia effusa NBRC 100432	Host-associated	Human	4703019	4471	133	62.46	Actinobacteria	Mycobacteriales	Gordoniaceae	Gordonia	15804	22	59.66
2523231038	2523231038.BAEH01000108	1		1	2	No	PUBLIC	Gordonia effusa NBRC 100432	Host-associated	Human	4703019	4471	133	62.46	Actinobacteria	Mycobacteriales	Gordoniaceae	Gordonia	10765	15	59.94
2523231038	2523231038.BAEH01000109	1	1	1	3	No	PUBLIC	Gordonia effusa NBRC 100432	Host-associated	Human	4703019	4471	133	62.46	Actinobacteria	Mycobacteriales	Gordoniaceae	Gordonia	11340	17	59.44
2523231038	2523231038.BAEH01000119	1	1	1	3	No	PUBLIC	Gordonia effusa NBRC 100432	Host-associated	Human	4703019	4471	133	62.46	Actinobacteria	Mycobacteriales	Gordoniaceae	Gordonia	28001	30	60.63
2523231040	2523231040.BAOP01000023	1		1	2	No	PUBLIC	Gordonia malaquae NBRC 108250	Engineered	Wastewater	4465464	4326	115	66.4	Actinobacteria	Mycobacteriales	Gordoniaceae	Gordonia	37522	41	67.38
2523231040	2523231040.BAOP01000037	1	1		2	No	PUBLIC	Gordonia malaquae NBRC 108250	Engineered	Wastewater	4465464	4326	115	66.4	Actinobacteria	Mycobacteriales	Gordoniaceae	Gordonia	13535	17	59.3
2523231040	2523231040.BAOP01000055	1		1	2	No	PUBLIC	Gordonia malaquae NBRC 108250	Engineered	Wastewater	4465464	4326	115	66.4	Actinobacteria	Mycobacteriales	Gordoniaceae	Gordonia	9596	12	65.25
2523231040	2523231040.BAOP01000061	1	1		2	No	PUBLIC	Gordonia malaquae NBRC 108250	Engineered	Wastewater	4465464	4326	115	66.4	Actinobacteria	Mycobacteriales	Gordoniaceae	Gordonia	8877	9	55.95
2523231040	2523231040.BAOP01000063	1		1	2	No	PUBLIC	Gordonia malaquae NBRC 108250	Engineered	Wastewater	4465464	4326	115	66.4	Actinobacteria	Mycobacteriales	Gordoniaceae	Gordonia	6627	7	66.12
2523231040	2523231040.BAOP01000068	1	1		2	No	PUBLIC	Gordonia malaquae NBRC 108250	Engineered	Wastewater	4465464	4326	115	66.4	Actinobacteria	Mycobacteriales	Gordoniaceae	Gordonia	4032	4	61.41
2523231042	2523231042.BAOQ01000031	1	1	1	3	No	PUBLIC	Gordonia paraffinivorans NBRC 108238	Engineered	Wastewater	4632332	4243	111	68.93	Actinobacteria	Mycobacteriales	Gordoniaceae	Gordonia	42685	43	64.65
2523231042	2523231042.BAOQ01000058	1	1		2	No	PUBLIC	Gordonia paraffinivorans NBRC 108238	Engineered	Wastewater	4632332	4243	111	68.93	Actinobacteria	Mycobacteriales	Gordoniaceae	Gordonia	17037	19	61.74
2523231042	2523231042.BAOQ01000066		1	1	2	No	PUBLIC	Gordonia paraffinivorans NBRC 108238	Engineered	Wastewater	4632332	4243	111	68.93	Actinobacteria	Mycobacteriales	Gordoniaceae	Gordonia	8352	9	62.68
2523231042	2523231042.BAOQ01000068	1	1		2	No	PUBLIC	Gordonia paraffinivorans NBRC 108238	Engineered	Wastewater	4632332	4243	111	68.93	Actinobacteria	Mycobacteriales	Gordoniaceae	Gordonia	6365	6	65.8
2523231042	2523231042.BAOQ01000069	1	1		2	No	PUBLIC	Gordonia paraffinivorans NBRC 108238	Engineered	Wastewater	4632332	4243	111	68.93	Actinobacteria	Mycobacteriales	Gordoniaceae	Gordonia	5995	3	65.35
2523231042	2523231042.BAOQ01000076	1	1		2	No	PUBLIC	Gordonia paraffinivorans NBRC 108238	Engineered	Wastewater	4632332	4243	111	68.93	Actinobacteria	Mycobacteriales	Gordoniaceae	Gordonia	3632	6	61.89
2523231042	2523231042.BAOQ01000078	1	1		2	No	PUBLIC	Gordonia paraffinivorans NBRC 108238	Engineered	Wastewater	4632332	4243	111	68.93	Actinobacteria	Mycobacteriales	Gordoniaceae	Gordonia	3147	3	63.46
2523231043	2523231043.BAEI01000036	1	1		2	No	PUBLIC	Gordonia polyisoprenivorans Kd2	Aquatic	Freshwater-contaminated	6285478	5686	113	66.87	Actinobacteria	Mycobacteriales	Gordoniaceae	Gordonia	26636	25	60.47
2523231044	2523231044.BAHC01000006	1	1	1	3	No	PUBLIC	Gordonia rhizosphera NBRC 16068	Terrestrial	Soil	6434991	5978	261	67	Actinobacteria	Mycobacteriales	Gordoniaceae	Gordonia	48443	42	62.46
2523231044	2523231044.BAHC01000049	1	1		2	No	PUBLIC	Gordonia rhizosphera NBRC 16068	Terrestrial	Soil	6434991	5978	261	67	Actinobacteria	Mycobacteriales	Gordoniaceae	Gordonia	10602	16	68.6
2523231044	2523231044.BAHC01000139	1	1		2	No	PUBLIC	Gordonia rhizosphera NBRC 16068	Terrestrial	Soil	6434991	5978	261	67	Actinobacteria	Mycobacteriales	Gordoniaceae	Gordonia	5650	9	69.89
2523231044	2523231044.BAHC01000207	1		1	2	No	PUBLIC	Gordonia rhizosphera NBRC 16068	Terrestrial	Soil	6434991	5978	261	67	Actinobacteria	Mycobacteriales	Gordoniaceae	Gordonia	9937	13	56.59
2523231044	2523231044.BAHC01000222		1	1	2	No	PUBLIC	Gordonia rhizosphera NBRC 16068	Terrestrial	Soil	6434991	5978	261	67	Actinobacteria	Mycobacteriales	Gordoniaceae	Gordonia	21691	19	65.36
2523231044	2523231044.BAHC01000244	1	1		2	No	PUBLIC	Gordonia rhizosphera NBRC 16068	Terrestrial	Soil	6434991	5978	261	67	Actinobacteria	Mycobacteriales	Gordoniaceae	Gordonia	13666	14	63.22
2523231045	2523231045.BAHB01000029	1	1		2	No	PUBLIC	Gordonia rubripertincta NBRC 101908	Terrestrial	Soil	5204225	4856	134	67.38	Actinobacteria	Mycobacteriales	Gordoniaceae	Gordonia	10240	11	59.71
2523231045	2523231045.BAHB01000033	1	1		2	No	PUBLIC	Gordonia rubripertincta NBRC 101908	Terrestrial	Soil	5204225	4856	134	67.38	Actinobacteria	Mycobacteriales	Gordoniaceae	Gordonia	12036	10	60.47
2523231045	2523231045.BAHB01000035		1	1	2	No	PUBLIC	Gordonia rubripertincta NBRC 101908	Terrestrial	Soil	5204225	4856	134	67.38	Actinobacteria	Mycobacteriales	Gordoniaceae	Gordonia	55322	55	66.57
2523231045	2523231045.BAHB01000067	1	1		2	No	PUBLIC	Gordonia rubripertincta NBRC 101908	Terrestrial	Soil	5204225	4856	134	67.38	Actinobacteria	Mycobacteriales	Gordoniaceae	Gordonia	3155	2	52.46
2523231045	2523231045.BAHB01000082	1	1	1	3	No	PUBLIC	Gordonia rubripertincta NBRC 101908	Terrestrial	Soil	5204225	4856	134	67.38	Actinobacteria	Mycobacteriales	Gordoniaceae	Gordonia	19335	20	63.64
2523231045	2523231045.BAHB01000083	1	1	1	3	No	PUBLIC	Gordonia rubripertincta NBRC 101908	Terrestrial	Soil	5204225	4856	134	67.38	Actinobacteria	Mycobacteriales	Gordoniaceae	Gordonia	70020	74	66.57
2523231046	2523231046.BANU01000033	1	1	1	3	No	PUBLIC	Gordonia sihwensis NBRC 108236	Engineered	Wastewater	4140890	3960	64	68.15	Actinobacteria	Mycobacteriales	Gordoniaceae	Gordonia	64093	74	64.21
2523231046	2523231046.BANU01000042		1	1	2	No	PUBLIC	Gordonia sihwensis NBRC 108236	Engineered	Wastewater	4140890	3960	64	68.15	Actinobacteria	Mycobacteriales	Gordoniaceae	Gordonia	39991	45	64.37
2523231046	2523231046.BANU01000049	1	1		2	No	PUBLIC	Gordonia sihwensis NBRC 108236	Engineered	Wastewater	4140890	3960	64	68.15	Actinobacteria	Mycobacteriales	Gordoniaceae	Gordonia	7500	8	60.64
2523231046	2523231046.BANU01000050	1	1		2	No	PUBLIC	Gordonia sihwensis NBRC 108236	Engineered	Wastewater	4140890	3960	64	68.15	Actinobacteria	Mycobacteriales	Gordoniaceae	Gordonia	7193	7	61.81
2523231069	2523231069.G554DRAFT_scaffold00016.16	1	1	1	3	No	PUBLIC	Acidipropionibacterium thoenii DSM 20276	Engineered	Food production	2938072	2702	45	67.97	Actinobacteria	Propionibacteriales	Propionibacteriaceae	Acidipropionibacterium	42685	31	65.07
2523231069	2523231069.G554DRAFT_scaffold00022.22	1	1	1	3	No	PUBLIC	Acidipropionibacterium thoenii DSM 20276	Engineered	Food production	2938072	2702	45	67.97	Actinobacteria	Propionibacteriales	Propionibacteriaceae	Acidipropionibacterium	22719	13	66.27
2523231069	2523231069.G554DRAFT_scaffold00025.25	1	1		2	No	PUBLIC	Acidipropionibacterium thoenii DSM 20276	Engineered	Food production	2938072	2702	45	67.97	Actinobacteria	Propionibacteriales	Propionibacteriaceae	Acidipropionibacterium	14909	17	65.1
2523231069	2523231069.G554DRAFT_scaffold00026.26	1	1	1	3	No	PUBLIC	Acidipropionibacterium thoenii DSM 20276	Engineered	Food production	2938072	2702	45	67.97	Actinobacteria	Propionibacteriales	Propionibacteriaceae	Acidipropionibacterium	14617	18	66.96
2523231069	2523231069.G554DRAFT_scaffold00029.29	1	1	1	3	No	PUBLIC	Acidipropionibacterium thoenii DSM 20276	Engineered	Food production	2938072	2702	45	67.97	Actinobacteria	Propionibacteriales	Propionibacteriaceae	Acidipropionibacterium	10148	8	66.06
2523231069	2523231069.G554DRAFT_scaffold00036.36	1	1		2	No	PUBLIC	Acidipropionibacterium thoenii DSM 20276	Engineered	Food production	2938072	2702	45	67.97	Actinobacteria	Propionibacteriales	Propionibacteriaceae	Acidipropionibacterium	5941	7	63
2523231069	2523231069.G554DRAFT_scaffold00037.37	1	1	1	3	No	PUBLIC	Acidipropionibacterium thoenii DSM 20276	Engineered	Food production	2938072	2702	45	67.97	Actinobacteria	Propionibacteriales	Propionibacteriaceae	Acidipropionibacterium	5366	7	65.97
2523231070	2523231070.G555DRAFT_scaffold00018.18	1	1		2	No	PUBLIC	Propionicicella superfundia DSM 22317	Aquatic	Freshwater-contaminated	3623963	3365	23	70	Actinobacteria	Propionibacteriales	Nocardioidaceae	Propionicicella	7692	8	66.73
2523533505	2523533505.F611DRAFT_scaffold00030.30	1	1	1	3	No	PUBLIC	Streptomyces sp. FxanaA7	Host-associated	Invertebrates	10443568	9095	115	71.38	Actinobacteria	Streptomycetales	Streptomycetaceae	Streptomyces	91026	124	70.1
2523533505	2523533505.F611DRAFT_scaffold00064.64	1	1		2	No	PUBLIC	Streptomyces sp. FxanaA7	Host-associated	Invertebrates	10443568	9095	115	71.38	Actinobacteria	Streptomycetales	Streptomycetaceae	Streptomyces	7620	6	66.93
2523533505	2523533505.F611DRAFT_scaffold00065.65		1	1	2	No	PUBLIC	Streptomyces sp. FxanaA7	Host-associated	Invertebrates	10443568	9095	115	71.38	Actinobacteria	Streptomycetales	Streptomycetaceae	Streptomyces	6968	7	67.01
2523533505	2523533505.F611DRAFT_scaffold00077.77		1	1	2	No	PUBLIC	Streptomyces sp. FxanaA7	Host-associated	Invertebrates	10443568	9095	115	71.38	Actinobacteria	Streptomycetales	Streptomycetaceae	Streptomyces	3881	6	68.64
2523533505	2523533505.F611DRAFT_scaffold00088.88	1	1		2	No	PUBLIC	Streptomyces sp. FxanaA7	Host-associated	Invertebrates	10443568	9095	115	71.38	Actinobacteria	Streptomycetales	Streptomycetaceae	Streptomyces	2832	3	65.82
2523533533	2523533533.G401DRAFT_scaffold00019.19	1		1	2	No	PUBLIC	Hamadaea tsunoensis DSM 44101	Terrestrial	Soil	9478888	8415	69	70.81	Actinobacteria	Micromonosporales	Micromonosporaceae	Hamadaea	163976	122	68.16
2523533535	2523533535.H613DRAFT_scaffold00027.27		1	1	2	No	PUBLIC	Glycomyces arizonensis DSM 44726	Terrestrial	Soil	5048579	4653	49	70.09	Actinobacteria	Glycomycetales	Glycomycetaceae	Glycomyces	53743	58	68.97
2523533535	2523533535.H613DRAFT_scaffold00039.39	1	1	1	3	No	PUBLIC	Glycomyces arizonensis DSM 44726	Terrestrial	Soil	5048579	4653	49	70.09	Actinobacteria	Glycomycetales	Glycomycetaceae	Glycomyces	6530	5	66.74
2523533551	2523533551.H590DRAFT_scaffold00034.34	1	1	1	3	No	PUBLIC	Acidipropionibacterium jensenii DSM 20535	Engineered	Food production	3028354	2781	56	68.66	Actinobacteria	Propionibacteriales	Propionibacteriaceae	Acidipropionibacterium	16504	15	66.07
2523533551	2523533551.H590DRAFT_scaffold00037.37	1	1	1	3	No	PUBLIC	Acidipropionibacterium jensenii DSM 20535	Engineered	Food production	3028354	2781	56	68.66	Actinobacteria	Propionibacteriales	Propionibacteriaceae	Acidipropionibacterium	14373	12	61.19
2523533551	2523533551.H590DRAFT_scaffold00046.46	1		1	2	No	PUBLIC	Acidipropionibacterium jensenii DSM 20535	Engineered	Food production	3028354	2781	56	68.66	Actinobacteria	Propionibacteriales	Propionibacteriaceae	Acidipropionibacterium	5901	8	62.67
2523533555	2523533555.G556DRAFT_scaffold00021.21	1	1		2	No	PUBLIC	Propionimicrobium lymphophilum DSM 4903	Host-associated	Human	2035623	1896	26	56.06	Actinobacteria	Propionibacteriales	Propionibacteriaceae	Propionimicrobium	2944	2	56.56
2523533581	2523533581.H563DRAFT_scaffold00015.15	1	1		2	No	PUBLIC	Gryllotalpicola ginsengisoli DSM 22003	Terrestrial	Soil	2944984	2815	23	70.93	Actinobacteria	Micrococcales	Microbacteriaceae	Gryllotalpicola	19693	23	66.84
2523533581	2523533581.H563DRAFT_scaffold00017.17	1		1	2	No	PUBLIC	Gryllotalpicola ginsengisoli DSM 22003	Terrestrial	Soil	2944984	2815	23	70.93	Actinobacteria	Micrococcales	Microbacteriaceae	Gryllotalpicola	11348	16	66.93
2523533599	2523533599.G464DRAFT_scaffold00037.37	1	1		2	No	PUBLIC	Alloscardovia omnicolens DSM 21503	Host-associated	Human	1847146	1627	43	46.65	Actinobacteria	Bifidobacteriales	Bifidobacteriaceae	Alloscardovia	2569	5	45.74
2524023146	2524023146.H555DRAFT_scaffold00015.15	1	1		2	No	PUBLIC	Bifidobacterium minimum DSM 20102	Engineered	Wastewater	1867315	1588	29	62.73	Actinobacteria	Bifidobacteriales	Bifidobacteriaceae	Bifidobacterium	12344	11	44.13
2524023165	2524023165.G488DRAFT_scaffold00021.21	1		1	2	No	PUBLIC	Corynebacterium massiliense DSM 45435	Host-associated	Human	2183019	2042	26	65	Actinobacteria	Mycobacteriales	Corynebacteriaceae	Corynebacterium	10868	11	61.99
2524023166	2524023166.G437DRAFT_scaffold00021.21	1	1	1	3	No	PUBLIC	Actinomyces neuii neuii DSM 8576	Host-associated	Human	2270293	2068	29	56.18	Actinobacteria	Actinomycetales	Actinomycetaceae	Winkia	5653	10	51.85
2524023198	2524023198.CP003698	1		1	2	No	PUBLIC	Corynebacterium halotolerans YIM 70093, DSM 44683	Terrestrial	Soil-saline	3222008	2930	2	68.3	Actinobacteria	Mycobacteriales	Corynebacteriaceae	Corynebacterium	86256	74	63.2
2524023208	2524023208.H594DRAFT_scaffold00020.20	1	1		2	No	PUBLIC	Rathayibacter toxicus DSM 7488	Host-associated	Plants	2299693	2251	29	61.54	Actinobacteria	Micrococcales	Microbacteriaceae	Rathayibacter	2895	5	61.69
2524023226	2524023226.H578DRAFT_scaffold00018.18	1	1		2	No	PUBLIC	Nesterenkonia alba DSM 19423	Engineered	Industrial production	2591866	2420	36	63.75	Actinobacteria	Micrococcales	Micrococcaceae	Nesterenkonia	46385	54	51.45
2524023226	2524023226.H578DRAFT_scaffold00020.20	1	1		2	No	PUBLIC	Nesterenkonia alba DSM 19423	Engineered	Industrial production	2591866	2420	36	63.75	Actinobacteria	Micrococcales	Micrococcaceae	Nesterenkonia	21599	27	51.17
2524023226	2524023226.H578DRAFT_scaffold00023.23	1	1		2	No	PUBLIC	Nesterenkonia alba DSM 19423	Engineered	Industrial production	2591866	2420	36	63.75	Actinobacteria	Micrococcales	Micrococcaceae	Nesterenkonia	13938	19	56.72
2524023226	2524023226.H578DRAFT_scaffold00029.29	1	1		2	No	PUBLIC	Nesterenkonia alba DSM 19423	Engineered	Industrial production	2591866	2420	36	63.75	Actinobacteria	Micrococcales	Micrococcaceae	Nesterenkonia	5156	4	65.38
2524023226	2524023226.H578DRAFT_scaffold00030.30	1		1	2	No	PUBLIC	Nesterenkonia alba DSM 19423	Engineered	Industrial production	2591866	2420	36	63.75	Actinobacteria	Micrococcales	Micrococcaceae	Nesterenkonia	4994	5	58.13
2524023226	2524023226.H578DRAFT_scaffold00032.32	1	1		2	No	PUBLIC	Nesterenkonia alba DSM 19423	Engineered	Industrial production	2591866	2420	36	63.75	Actinobacteria	Micrococcales	Micrococcaceae	Nesterenkonia	3385	3	58.55
2524023227	2524023227.H535DRAFT_scaffold00033.33		1	1	2	No	PUBLIC	Arthrobacter castelli DSM 16402	Engineered	Built Environment	4585800	4516	49	63.62	Actinobacteria	Micrococcales	Micrococcaceae	Arthrobacter	19883	25	59.94
2524023227	2524023227.H535DRAFT_scaffold00034.34	1	1		2	No	PUBLIC	Arthrobacter castelli DSM 16402	Engineered	Built Environment	4585800	4516	49	63.62	Actinobacteria	Micrococcales	Micrococcaceae	Arthrobacter	19270	27	62.38
2524023227	2524023227.H535DRAFT_scaffold00038.38	1	1		2	No	PUBLIC	Arthrobacter castelli DSM 16402	Engineered	Built Environment	4585800	4516	49	63.62	Actinobacteria	Micrococcales	Micrococcaceae	Arthrobacter	8029	11	60.48
2524023245	2524023245.H299DRAFT_scaffold00036.36	1	1		2	No	PUBLIC	Streptomyces sp. CNH287	Aquatic	Marine	6788521	6228	48	72.69	Actinobacteria	Streptomycetales	Streptomycetaceae	Streptomyces	5476	4	68.41
2524614511	2524614511.K338DRAFT_scaffold00033.33	1	1	1	3	No	PUBLIC	Ruania albidiflava DSM 18029	Terrestrial	Soil	4174923	3891	60	70.05	Actinobacteria	Micrococcales	Ruaniaceae	Ruania	20514	23	68.5
2524614530	2524614530.H301DRAFT_scaffold00040.40	1		1	2	No	PUBLIC	Salinispora tropica CNT261	Aquatic	Marine-sediment	5510329	5174	96	69.39	Actinobacteria	Micromonosporales	Micromonosporaceae	Salinispora	19792	28	67.05
2524614530	2524614530.H301DRAFT_scaffold00044.44		1	1	2	No	PUBLIC	Salinispora tropica CNT261	Aquatic	Marine-sediment	5510329	5174	96	69.39	Actinobacteria	Micromonosporales	Micromonosporaceae	Salinispora	15447	13	65
2524614530	2524614530.H301DRAFT_scaffold00046.46	1	1		2	No	PUBLIC	Salinispora tropica CNT261	Aquatic	Marine-sediment	5510329	5174	96	69.39	Actinobacteria	Micromonosporales	Micromonosporaceae	Salinispora	11649	8	65.32
2524614530	2524614530.H301DRAFT_scaffold00049.49	1	1		2	No	PUBLIC	Salinispora tropica CNT261	Aquatic	Marine-sediment	5510329	5174	96	69.39	Actinobacteria	Micromonosporales	Micromonosporaceae	Salinispora	8005	8	66.53
2524614530	2524614530.H301DRAFT_scaffold00065.65	1	1	1	3	No	PUBLIC	Salinispora tropica CNT261	Aquatic	Marine-sediment	5510329	5174	96	69.39	Actinobacteria	Micromonosporales	Micromonosporaceae	Salinispora	4442	3	63.17
2524614530	2524614530.H301DRAFT_scaffold00069.69	1	1		2	No	PUBLIC	Salinispora tropica CNT261	Aquatic	Marine-sediment	5510329	5174	96	69.39	Actinobacteria	Micromonosporales	Micromonosporaceae	Salinispora	3570	5	64.59
2524614535	2524614535.K313DRAFT_scaffold00027.27	1	1	1	3	No	PUBLIC	Arsenicicoccus bolidensis DSM 15745	Aquatic	Freshwater-sediment	4000330	3838	87	71.78	Actinobacteria	Micrococcales	Intrasporangiaceae	Arsenicicoccus	50897	58	68.51
2524614535	2524614535.K313DRAFT_scaffold00052.52	1	1	1	3	No	PUBLIC	Arsenicicoccus bolidensis DSM 15745	Aquatic	Freshwater-sediment	4000330	3838	87	71.78	Actinobacteria	Micrococcales	Intrasporangiaceae	Arsenicicoccus	19131	17	67.77
2524614535	2524614535.K313DRAFT_scaffold00054.54	1		1	2	No	PUBLIC	Arsenicicoccus bolidensis DSM 15745	Aquatic	Freshwater-sediment	4000330	3838	87	71.78	Actinobacteria	Micrococcales	Intrasporangiaceae	Arsenicicoccus	17339	19	67.78
2524614535	2524614535.K313DRAFT_scaffold00072.72	1	1		2	No	PUBLIC	Arsenicicoccus bolidensis DSM 15745	Aquatic	Freshwater-sediment	4000330	3838	87	71.78	Actinobacteria	Micrococcales	Intrasporangiaceae	Arsenicicoccus	8021	10	67.11
2524614536	2524614536.K323DRAFT_scaffold00033.33		1	1	2	No	PUBLIC	Glaciibacter superstes DSM 21135	Terrestrial	Soil-permafrost	4802534	4626	38	64.38	Actinobacteria	Micrococcales	Microbacteriaceae	Glaciibacter	5453	8	62.96
2524614542	2524614542.K374DRAFT_scaffold00020.20	1		1	2	No	PUBLIC	Streptomyces sp. ScaeMP-e122	Host-associated	Invertebrates	7360219	6561	30	71.8	Actinobacteria	Streptomycetales	Streptomycetaceae	Streptomyces	74324	69	69.01
2524614543	2524614543.K373DRAFT_scaffold00026.26	1	1	1	3	No	PUBLIC	Streptomyces sp. DvalAA-21	Host-associated	Invertebrates	7426643	6642	33	71.79	Actinobacteria	Streptomycetales	Streptomycetaceae	Streptomyces	23728	16	68.13
2524614543	2524614543.K373DRAFT_scaffold00030.30	1	1		2	No	PUBLIC	Streptomyces sp. DvalAA-21	Host-associated	Invertebrates	7426643	6642	33	71.79	Actinobacteria	Streptomycetales	Streptomycetaceae	Streptomyces	2702	2	59.62
2524614544	2524614544.K306DRAFT_scaffold00019.19		1	1	2	No	PUBLIC	Streptomyces sp. KhCrAH-337	Host-associated	Invertebrates	8219717	7495	79	71.83	Actinobacteria	Streptomycetales	Streptomycetaceae	Streptomyces	47365	49	72.44
2524614544	2524614544.K306DRAFT_scaffold00025.25	1	1		2	No	PUBLIC	Streptomyces sp. KhCrAH-337	Host-associated	Invertebrates	8219717	7495	79	71.83	Actinobacteria	Streptomycetales	Streptomycetaceae	Streptomyces	24136	17	65.43
2524614544	2524614544.K306DRAFT_scaffold00028.28	1	1		2	No	PUBLIC	Streptomyces sp. KhCrAH-337	Host-associated	Invertebrates	8219717	7495	79	71.83	Actinobacteria	Streptomycetales	Streptomycetaceae	Streptomyces	22340	24	68.41
2524614544	2524614544.K306DRAFT_scaffold00031.31	1	1		2	No	PUBLIC	Streptomyces sp. KhCrAH-337	Host-associated	Invertebrates	8219717	7495	79	71.83	Actinobacteria	Streptomycetales	Streptomycetaceae	Streptomyces	19330	20	67.74
2524614544	2524614544.K306DRAFT_scaffold00032.32	1	1		2	No	PUBLIC	Streptomyces sp. KhCrAH-337	Host-associated	Invertebrates	8219717	7495	79	71.83	Actinobacteria	Streptomycetales	Streptomycetaceae	Streptomyces	17742	24	71.05
2524614544	2524614544.K306DRAFT_scaffold00035.35	1	1	1	3	No	PUBLIC	Streptomyces sp. KhCrAH-337	Host-associated	Invertebrates	8219717	7495	79	71.83	Actinobacteria	Streptomycetales	Streptomycetaceae	Streptomyces	13000	18	70.98
2524614544	2524614544.K306DRAFT_scaffold00039.39	1		1	2	No	PUBLIC	Streptomyces sp. KhCrAH-337	Host-associated	Invertebrates	8219717	7495	79	71.83	Actinobacteria	Streptomycetales	Streptomycetaceae	Streptomyces	10112	14	69.09
2524614544	2524614544.K306DRAFT_scaffold00040.40	1	1	1	3	No	PUBLIC	Streptomyces sp. KhCrAH-337	Host-associated	Invertebrates	8219717	7495	79	71.83	Actinobacteria	Streptomycetales	Streptomycetaceae	Streptomyces	9712	11	68.31
2524614544	2524614544.K306DRAFT_scaffold00041.41	1		1	2	No	PUBLIC	Streptomyces sp. KhCrAH-337	Host-associated	Invertebrates	8219717	7495	79	71.83	Actinobacteria	Streptomycetales	Streptomycetaceae	Streptomyces	8298	5	74.77
2524614544	2524614544.K306DRAFT_scaffold00044.44	1	1		2	No	PUBLIC	Streptomyces sp. KhCrAH-337	Host-associated	Invertebrates	8219717	7495	79	71.83	Actinobacteria	Streptomycetales	Streptomycetaceae	Streptomyces	8096	6	69.63
2524614544	2524614544.K306DRAFT_scaffold00055.55	1	1		2	No	PUBLIC	Streptomyces sp. KhCrAH-337	Host-associated	Invertebrates	8219717	7495	79	71.83	Actinobacteria	Streptomycetales	Streptomycetaceae	Streptomyces	4738	5	66.23
2524614552	2524614552.H305DRAFT_scaffold00047.47	1	1		2	No	PUBLIC	Streptomyces sp. 142MFCol3.1	Host-associated	Plants	9726042	8727	99	71.08	Actinobacteria	Streptomycetales	Streptomycetaceae	Streptomyces	48491	51	68.84
2524614552	2524614552.H305DRAFT_scaffold00048.48	1	1	1	3	No	PUBLIC	Streptomyces sp. 142MFCol3.1	Host-associated	Plants	9726042	8727	99	71.08	Actinobacteria	Streptomycetales	Streptomycetaceae	Streptomyces	45699	49	68.68
2524614552	2524614552.H305DRAFT_scaffold00050.50		1	1	2	No	PUBLIC	Streptomyces sp. 142MFCol3.1	Host-associated	Plants	9726042	8727	99	71.08	Actinobacteria	Streptomycetales	Streptomycetaceae	Streptomyces	43388	45	67.82
2524614552	2524614552.H305DRAFT_scaffold00051.51	1	1		2	No	PUBLIC	Streptomyces sp. 142MFCol3.1	Host-associated	Plants	9726042	8727	99	71.08	Actinobacteria	Streptomycetales	Streptomycetaceae	Streptomyces	34415	27	65.72
2524614552	2524614552.H305DRAFT_scaffold00061.61	1	1		2	No	PUBLIC	Streptomyces sp. 142MFCol3.1	Host-associated	Plants	9726042	8727	99	71.08	Actinobacteria	Streptomycetales	Streptomycetaceae	Streptomyces	23552	22	69.44
2524614552	2524614552.H305DRAFT_scaffold00067.67	1		1	2	No	PUBLIC	Streptomyces sp. 142MFCol3.1	Host-associated	Plants	9726042	8727	99	71.08	Actinobacteria	Streptomycetales	Streptomycetaceae	Streptomyces	12493	10	72.25
2524614552	2524614552.H305DRAFT_scaffold00070.70	1	1		2	No	PUBLIC	Streptomyces sp. 142MFCol3.1	Host-associated	Plants	9726042	8727	99	71.08	Actinobacteria	Streptomycetales	Streptomycetaceae	Streptomyces	9807	8	66.74
2524614552	2524614552.H305DRAFT_scaffold00071.71	1	1		2	No	PUBLIC	Streptomyces sp. 142MFCol3.1	Host-associated	Plants	9726042	8727	99	71.08	Actinobacteria	Streptomycetales	Streptomycetaceae	Streptomyces	9668	12	68.62
2524614552	2524614552.H305DRAFT_scaffold00072.72	1	1		2	No	PUBLIC	Streptomyces sp. 142MFCol3.1	Host-associated	Plants	9726042	8727	99	71.08	Actinobacteria	Streptomycetales	Streptomycetaceae	Streptomyces	8920	6	69.59
2524614552	2524614552.H305DRAFT_scaffold00074.74	1	1		2	No	PUBLIC	Streptomyces sp. 142MFCol3.1	Host-associated	Plants	9726042	8727	99	71.08	Actinobacteria	Streptomycetales	Streptomycetaceae	Streptomyces	8557	7	72.47
2524614552	2524614552.H305DRAFT_scaffold00075.75	1	1	1	3	No	PUBLIC	Streptomyces sp. 142MFCol3.1	Host-associated	Plants	9726042	8727	99	71.08	Actinobacteria	Streptomycetales	Streptomycetaceae	Streptomyces	8541	10	68.01
2524614552	2524614552.H305DRAFT_scaffold00076.76	1	1		2	No	PUBLIC	Streptomyces sp. 142MFCol3.1	Host-associated	Plants	9726042	8727	99	71.08	Actinobacteria	Streptomycetales	Streptomycetaceae	Streptomyces	8441	14	65.79
2524614559	2524614559.H296DRAFT_scaffold00030.30	1	1	1	3	No	PUBLIC	Streptomyces sp. CNT318	Unknown	Unknown	7284201	6320	59	72.8	Actinobacteria	Streptomycetales	Streptomycetaceae	Streptomyces	16980	20	70.11
2524614559	2524614559.H296DRAFT_scaffold00035.35		1	1	2	No	PUBLIC	Streptomyces sp. CNT318	Unknown	Unknown	7284201	6320	59	72.8	Actinobacteria	Streptomycetales	Streptomycetaceae	Streptomyces	13381	13	69.88
2524614559	2524614559.H296DRAFT_scaffold00036.36	1	1		2	No	PUBLIC	Streptomyces sp. CNT318	Unknown	Unknown	7284201	6320	59	72.8	Actinobacteria	Streptomycetales	Streptomycetaceae	Streptomyces	11280	9	69.21
2524614559	2524614559.H296DRAFT_scaffold00051.51	1	1		2	No	PUBLIC	Streptomyces sp. CNT318	Unknown	Unknown	7284201	6320	59	72.8	Actinobacteria	Streptomycetales	Streptomycetaceae	Streptomyces	2974	4	66.34
2524614564	2524614564.H300DRAFT_scaffold00030.30	1	1		2	No	PUBLIC	Streptomyces sp. TAA040	Unknown	Unknown	5311812	4828	74	72.52	Actinobacteria	Streptomycetales	Streptomycetaceae	Streptomyces	24148	23	70.53
2524614564	2524614564.H300DRAFT_scaffold00032.32	1		1	2	No	PUBLIC	Streptomyces sp. TAA040	Unknown	Unknown	5311812	4828	74	72.52	Actinobacteria	Streptomycetales	Streptomycetaceae	Streptomyces	18172	15	68.56
2524614564	2524614564.H300DRAFT_scaffold00048.48	1		1	2	No	PUBLIC	Streptomyces sp. TAA040	Unknown	Unknown	5311812	4828	74	72.52	Actinobacteria	Streptomycetales	Streptomycetaceae	Streptomyces	7264	11	66.52
2524614564	2524614564.H300DRAFT_scaffold00049.49	1	1		2	No	PUBLIC	Streptomyces sp. TAA040	Unknown	Unknown	5311812	4828	74	72.52	Actinobacteria	Streptomycetales	Streptomycetaceae	Streptomyces	6926	6	67.76
2524614564	2524614564.H300DRAFT_scaffold00057.57	1	1		2	No	PUBLIC	Streptomyces sp. TAA040	Unknown	Unknown	5311812	4828	74	72.52	Actinobacteria	Streptomycetales	Streptomycetaceae	Streptomyces	3827	4	60.96
2524614568	2524614568.K353DRAFT_scaffold00032.32		1	1	2	No	PUBLIC	Kitasatospora sp. SolWspMP-SS2h	Host-associated	Invertebrates	7576202	6691	71	74.46	Actinobacteria	Streptomycetales	Streptomycetaceae	Kitasatospora	71992	54	71.68
2524614568	2524614568.K353DRAFT_scaffold00038.38	1	1		2	No	PUBLIC	Kitasatospora sp. SolWspMP-SS2h	Host-associated	Invertebrates	7576202	6691	71	74.46	Actinobacteria	Streptomycetales	Streptomycetaceae	Kitasatospora	57379	56	72.66
2524614568	2524614568.K353DRAFT_scaffold00047.47	1	1		2	No	PUBLIC	Kitasatospora sp. SolWspMP-SS2h	Host-associated	Invertebrates	7576202	6691	71	74.46	Actinobacteria	Streptomycetales	Streptomycetaceae	Kitasatospora	31381	31	72.01
2524614568	2524614568.K353DRAFT_scaffold00054.54	1	1		2	No	PUBLIC	Kitasatospora sp. SolWspMP-SS2h	Host-associated	Invertebrates	7576202	6691	71	74.46	Actinobacteria	Streptomycetales	Streptomycetaceae	Kitasatospora	9391	4	73.66
2524614575	2524614575.K352DRAFT_scaffold00028.28	1	1	1	3	No	PUBLIC	Streptomyces sp. DpondAA-A50	Host-associated	Invertebrates	7380346	6613	34	71.81	Actinobacteria	Streptomycetales	Streptomycetaceae	Streptomyces	22762	15	68.18
2524614575	2524614575.K352DRAFT_scaffold00032.32	1	1		2	No	PUBLIC	Streptomyces sp. DpondAA-A50	Host-associated	Invertebrates	7380346	6613	34	71.81	Actinobacteria	Streptomycetales	Streptomycetaceae	Streptomyces	2702	2	59.62
2524614576	2524614576.K388DRAFT_scaffold00018.18	1	1	1	3	No	PUBLIC	Streptomyces sp. KhCrAH-43	Host-associated	Invertebrates	8204965	7485	97	71.83	Actinobacteria	Streptomycetales	Streptomycetaceae	Streptomyces	63088	65	72.83
2524614576	2524614576.K388DRAFT_scaffold00026.26	1	1	1	3	No	PUBLIC	Streptomyces sp. KhCrAH-43	Host-associated	Invertebrates	8204965	7485	97	71.83	Actinobacteria	Streptomycetales	Streptomycetaceae	Streptomyces	22593	24	66.56
2524614576	2524614576.K388DRAFT_scaffold00027.27	1	1		2	No	PUBLIC	Streptomyces sp. KhCrAH-43	Host-associated	Invertebrates	8204965	7485	97	71.83	Actinobacteria	Streptomycetales	Streptomycetaceae	Streptomyces	22365	25	68.41
2524614576	2524614576.K388DRAFT_scaffold00033.33	1	1		2	No	PUBLIC	Streptomyces sp. KhCrAH-43	Host-associated	Invertebrates	8204965	7485	97	71.83	Actinobacteria	Streptomycetales	Streptomycetaceae	Streptomyces	12563	18	71.3
2524614576	2524614576.K388DRAFT_scaffold00035.35	1	1		2	No	PUBLIC	Streptomyces sp. KhCrAH-43	Host-associated	Invertebrates	8204965	7485	97	71.83	Actinobacteria	Streptomycetales	Streptomycetaceae	Streptomyces	12020	18	73.39
2524614576	2524614576.K388DRAFT_scaffold00037.37		1	1	2	No	PUBLIC	Streptomyces sp. KhCrAH-43	Host-associated	Invertebrates	8204965	7485	97	71.83	Actinobacteria	Streptomycetales	Streptomycetaceae	Streptomyces	11036	12	69.5
2524614576	2524614576.K388DRAFT_scaffold00041.41	1	1		2	No	PUBLIC	Streptomyces sp. KhCrAH-43	Host-associated	Invertebrates	8204965	7485	97	71.83	Actinobacteria	Streptomycetales	Streptomycetaceae	Streptomyces	9048	4	65.34
2524614576	2524614576.K388DRAFT_scaffold00043.43	1	1	1	3	No	PUBLIC	Streptomyces sp. KhCrAH-43	Host-associated	Invertebrates	8204965	7485	97	71.83	Actinobacteria	Streptomycetales	Streptomycetaceae	Streptomyces	8609	10	68.37
2524614576	2524614576.K388DRAFT_scaffold00050.50	1	1		2	No	PUBLIC	Streptomyces sp. KhCrAH-43	Host-associated	Invertebrates	8204965	7485	97	71.83	Actinobacteria	Streptomycetales	Streptomycetaceae	Streptomyces	6961	12	69.19
2524614576	2524614576.K388DRAFT_scaffold00053.53	1	1	1	3	No	PUBLIC	Streptomyces sp. KhCrAH-43	Host-associated	Invertebrates	8204965	7485	97	71.83	Actinobacteria	Streptomycetales	Streptomycetaceae	Streptomyces	6690	8	71.57
2524614576	2524614576.K388DRAFT_scaffold00054.54	1	1	1	3	No	PUBLIC	Streptomyces sp. KhCrAH-43	Host-associated	Invertebrates	8204965	7485	97	71.83	Actinobacteria	Streptomycetales	Streptomycetaceae	Streptomyces	6632	11	73.69
2524614576	2524614576.K388DRAFT_scaffold00065.65	1	1		2	No	PUBLIC	Streptomyces sp. KhCrAH-43	Host-associated	Invertebrates	8204965	7485	97	71.83	Actinobacteria	Streptomycetales	Streptomycetaceae	Streptomyces	4738	5	66.23
2524614576	2524614576.K388DRAFT_scaffold00070.70		1	1	2	No	PUBLIC	Streptomyces sp. KhCrAH-43	Host-associated	Invertebrates	8204965	7485	97	71.83	Actinobacteria	Streptomycetales	Streptomycetaceae	Streptomyces	3607	5	69.17
2524614577	2524614577.K376DRAFT_scaffold00038.38	1	1		2	No	PUBLIC	Streptomyces sp. PsTaAH-130	Host-associated	Invertebrates	8026993	7158	50	72.44	Actinobacteria	Streptomycetales	Streptomycetaceae	Streptomyces	13326	9	68.35
2524614577	2524614577.K376DRAFT_scaffold00041.41	1	1		2	No	PUBLIC	Streptomyces sp. PsTaAH-130	Host-associated	Invertebrates	8026993	7158	50	72.44	Actinobacteria	Streptomycetales	Streptomycetaceae	Streptomyces	7977	9	75.68
2524614580	2524614580.K377DRAFT_scaffold00034.34	1	1		2	No	PUBLIC	Streptomyces sp. PsTaAH-137	Host-associated	Invertebrates	8956806	8231	111	71.34	Actinobacteria	Streptomycetales	Streptomycetaceae	Streptomyces	18879	22	67.99
2524614580	2524614580.K377DRAFT_scaffold00036.36	1	1		2	No	PUBLIC	Streptomyces sp. PsTaAH-137	Host-associated	Invertebrates	8956806	8231	111	71.34	Actinobacteria	Streptomycetales	Streptomycetaceae	Streptomyces	13316	13	62.32
2524614580	2524614580.K377DRAFT_scaffold00037.37	1	1		2	No	PUBLIC	Streptomyces sp. PsTaAH-137	Host-associated	Invertebrates	8956806	8231	111	71.34	Actinobacteria	Streptomycetales	Streptomycetaceae	Streptomyces	11734	16	67.95
2524614580	2524614580.K377DRAFT_scaffold00038.38		1	1	2	No	PUBLIC	Streptomyces sp. PsTaAH-137	Host-associated	Invertebrates	8956806	8231	111	71.34	Actinobacteria	Streptomycetales	Streptomycetaceae	Streptomyces	10828	14	69.51
2524614580	2524614580.K377DRAFT_scaffold00046.46	1	1	1	3	No	PUBLIC	Streptomyces sp. PsTaAH-137	Host-associated	Invertebrates	8956806	8231	111	71.34	Actinobacteria	Streptomycetales	Streptomycetaceae	Streptomyces	6164	6	66.42
2524614580	2524614580.K377DRAFT_scaffold00051.51		1	1	2	No	PUBLIC	Streptomyces sp. PsTaAH-137	Host-associated	Invertebrates	8956806	8231	111	71.34	Actinobacteria	Streptomycetales	Streptomycetaceae	Streptomyces	5267	6	67.86
2524614580	2524614580.K377DRAFT_scaffold00053.53		1	1	2	No	PUBLIC	Streptomyces sp. PsTaAH-137	Host-associated	Invertebrates	8956806	8231	111	71.34	Actinobacteria	Streptomycetales	Streptomycetaceae	Streptomyces	4325	4	65.16
2524614581	2524614581.K379DRAFT_scaffold00034.34	1		1	2	No	PUBLIC	Streptomyces sp. DpondAA-B6	Host-associated	Invertebrates	7295516	6362	36	72.14	Actinobacteria	Streptomycetales	Streptomycetaceae	Streptomyces	6618	5	72.2
2524614582	2524614582.G528DRAFT_scaffold00024.24	1	1		2	No	PUBLIC	Gordonia shandongensis DSM 45094	Terrestrial	Soil	3330647	3159	33	69.31	Actinobacteria	Mycobacteriales	Gordoniaceae	Gordonia	3040	5	62.5
2524614583	2524614583.G546DRAFT_scaffold00029.29	1	1		2	No	PUBLIC	Marinactinospora thermotolerans DSM 45154	Aquatic	Marine-sediment	5663707	5039	37	71.61	Actinobacteria	Streptosporangiales	Nocardiopsaceae	Marinactinospora	4653	2	68.58
2524614583	2524614583.G546DRAFT_scaffold00030.30	1	1		2	No	PUBLIC	Marinactinospora thermotolerans DSM 45154	Aquatic	Marine-sediment	5663707	5039	37	71.61	Actinobacteria	Streptosporangiales	Nocardiopsaceae	Marinactinospora	3600	3	64.28
2524614660	2524614660.H614DRAFT_scaffold00028.28	1	1	1	3	No	PUBLIC	Gulosibacter molinativorax DSM 13485	Terrestrial	Soil-contaminated	3380843	3221	80	64.29	Actinobacteria	Micrococcales	Microbacteriaceae	Gulosibacter	36419	33	62.03
2524614660	2524614660.H614DRAFT_scaffold00031.31	1		1	2	No	PUBLIC	Gulosibacter molinativorax DSM 13485	Terrestrial	Soil-contaminated	3380843	3221	80	64.29	Actinobacteria	Micrococcales	Microbacteriaceae	Gulosibacter	28656	28	65.26
2524614660	2524614660.H614DRAFT_scaffold00034.34	1		1	2	No	PUBLIC	Gulosibacter molinativorax DSM 13485	Terrestrial	Soil-contaminated	3380843	3221	80	64.29	Actinobacteria	Micrococcales	Microbacteriaceae	Gulosibacter	18086	14	62.83
2524614663	2524614663.K329DRAFT_scaffold00011.11	1	1	1	3	No	PUBLIC	Nocardioides alkalitolerans DSM 16699	Terrestrial	Soil	4854484	4657	16	73.08	Actinobacteria	Propionibacteriales	Nocardioidaceae	Nocardioides	52927	42	68.55
2524614673	2524614673.B084DRAFT_scaffold00025.25		1	1	2	No	PUBLIC	Streptomyces sp. PgraA7	Host-associated	Plants	8317680	7516	49	71.48	Actinobacteria	Streptomycetales	Streptomycetaceae	Streptomyces	73497	62	68.48
2524614673	2524614673.B084DRAFT_scaffold00027.27		1	1	2	No	PUBLIC	Streptomyces sp. PgraA7	Host-associated	Plants	8317680	7516	49	71.48	Actinobacteria	Streptomycetales	Streptomycetaceae	Streptomyces	57332	59	68.16
2524614673	2524614673.B084DRAFT_scaffold00033.33		1	1	2	No	PUBLIC	Streptomyces sp. PgraA7	Host-associated	Plants	8317680	7516	49	71.48	Actinobacteria	Streptomycetales	Streptomycetaceae	Streptomyces	10142	15	68.45
2524614684	2524614684.G627DRAFT_scaffold00021.21	1	1	1	3	No	PUBLIC	Bifidobacterium pseudolongum AGR2145	Host-associated	Mammals	1992204	1714	30	63.3	Actinobacteria	Bifidobacteriales	Bifidobacteriaceae	Bifidobacterium	10751	9	59.48
2524614730	2524614730.K375DRAFT_scaffold00028.28	1	1	1	3	No	PUBLIC	Streptomyces sp. Amel2xC10	Host-associated	Invertebrates	7976204	7257	53	72.01	Actinobacteria	Streptomycetales	Streptomycetaceae	Streptomyces	11756	14	68.32
2524614730	2524614730.K375DRAFT_scaffold00032.32	1	1		2	No	PUBLIC	Streptomyces sp. Amel2xC10	Host-associated	Invertebrates	7976204	7257	53	72.01	Actinobacteria	Streptomycetales	Streptomycetaceae	Streptomyces	8104	6	61.65
2524614730	2524614730.K375DRAFT_scaffold00034.34	1	1	1	3	No	PUBLIC	Streptomyces sp. Amel2xC10	Host-associated	Invertebrates	7976204	7257	53	72.01	Actinobacteria	Streptomycetales	Streptomycetaceae	Streptomyces	7090	5	67.19
2524614730	2524614730.K375DRAFT_scaffold00038.38	1		1	2	No	PUBLIC	Streptomyces sp. Amel2xC10	Host-associated	Invertebrates	7976204	7257	53	72.01	Actinobacteria	Streptomycetales	Streptomycetaceae	Streptomyces	4669	3	42.04
2524614736	2524614736.scaffold101_size10809	1	1		2	No	PUBLIC	Rhodococcus rhodochrous ATCC 17895	Aquatic	Marine	6869887	6662	376	62.31	Actinobacteria	Mycobacteriales	Nocardiaceae	Rhodococcus	10767	11	62.19
2524614736	2524614736.scaffold110_size3083	1	1		2	No	PUBLIC	Rhodococcus rhodochrous ATCC 17895	Aquatic	Marine	6869887	6662	376	62.31	Actinobacteria	Mycobacteriales	Nocardiaceae	Rhodococcus	3083	1	57.96
2524614736	2524614736.scaffold126_size4505	1	1		2	No	PUBLIC	Rhodococcus rhodochrous ATCC 17895	Aquatic	Marine	6869887	6662	376	62.31	Actinobacteria	Mycobacteriales	Nocardiaceae	Rhodococcus	4472	3	60.99
2524614736	2524614736.scaffold133_size7580	1	1		2	No	PUBLIC	Rhodococcus rhodochrous ATCC 17895	Aquatic	Marine	6869887	6662	376	62.31	Actinobacteria	Mycobacteriales	Nocardiaceae	Rhodococcus	7507	7	57.39
2524614736	2524614736.scaffold136_size3350	1	1		2	No	PUBLIC	Rhodococcus rhodochrous ATCC 17895	Aquatic	Marine	6869887	6662	376	62.31	Actinobacteria	Mycobacteriales	Nocardiaceae	Rhodococcus	3350	3	62.57
2524614736	2524614736.scaffold162_size2666		1	1	2	No	PUBLIC	Rhodococcus rhodochrous ATCC 17895	Aquatic	Marine	6869887	6662	376	62.31	Actinobacteria	Mycobacteriales	Nocardiaceae	Rhodococcus	2666	2	57.13
2524614736	2524614736.scaffold29_size100724		1	1	2	No	PUBLIC	Rhodococcus rhodochrous ATCC 17895	Aquatic	Marine	6869887	6662	376	62.31	Actinobacteria	Mycobacteriales	Nocardiaceae	Rhodococcus	100736	110	61.71
2524614736	2524614736.scaffold46_size26675	1	1	1	3	No	PUBLIC	Rhodococcus rhodochrous ATCC 17895	Aquatic	Marine	6869887	6662	376	62.31	Actinobacteria	Mycobacteriales	Nocardiaceae	Rhodococcus	26690	32	62.78
2524614736	2524614736.scaffold58_size24532		1	1	2	No	PUBLIC	Rhodococcus rhodochrous ATCC 17895	Aquatic	Marine	6869887	6662	376	62.31	Actinobacteria	Mycobacteriales	Nocardiaceae	Rhodococcus	24532	25	62.63
2524614736	2524614736.scaffold59_size23958	1	1		2	No	PUBLIC	Rhodococcus rhodochrous ATCC 17895	Aquatic	Marine	6869887	6662	376	62.31	Actinobacteria	Mycobacteriales	Nocardiaceae	Rhodococcus	23898	30	61.29
2524614736	2524614736.scaffold61_size19978		1	1	2	No	PUBLIC	Rhodococcus rhodochrous ATCC 17895	Aquatic	Marine	6869887	6662	376	62.31	Actinobacteria	Mycobacteriales	Nocardiaceae	Rhodococcus	19978	21	64.31
2524614736	2524614736.scaffold62_size11187	1	1	1	3	No	PUBLIC	Rhodococcus rhodochrous ATCC 17895	Aquatic	Marine	6869887	6662	376	62.31	Actinobacteria	Mycobacteriales	Nocardiaceae	Rhodococcus	11194	13	60.34
2524614736	2524614736.scaffold65_size9500	1	1		2	No	PUBLIC	Rhodococcus rhodochrous ATCC 17895	Aquatic	Marine	6869887	6662	376	62.31	Actinobacteria	Mycobacteriales	Nocardiaceae	Rhodococcus	9500	10	60.06
2524614736	2524614736.scaffold74_size6881	1	1		2	No	PUBLIC	Rhodococcus rhodochrous ATCC 17895	Aquatic	Marine	6869887	6662	376	62.31	Actinobacteria	Mycobacteriales	Nocardiaceae	Rhodococcus	6881	8	59.32
2524614736	2524614736.scaffold75_size7535	1	1	1	3	No	PUBLIC	Rhodococcus rhodochrous ATCC 17895	Aquatic	Marine	6869887	6662	376	62.31	Actinobacteria	Mycobacteriales	Nocardiaceae	Rhodococcus	7520	9	64.31
2524614736	2524614736.scaffold77_size6046		1	1	2	No	PUBLIC	Rhodococcus rhodochrous ATCC 17895	Aquatic	Marine	6869887	6662	376	62.31	Actinobacteria	Mycobacteriales	Nocardiaceae	Rhodococcus	6046	7	60.42
2524614736	2524614736.scaffold82_size5112	1	1		2	No	PUBLIC	Rhodococcus rhodochrous ATCC 17895	Aquatic	Marine	6869887	6662	376	62.31	Actinobacteria	Mycobacteriales	Nocardiaceae	Rhodococcus	5112	4	55.59
2524614736	2524614736.scaffold83_size9583	1	1	1	3	No	PUBLIC	Rhodococcus rhodochrous ATCC 17895	Aquatic	Marine	6869887	6662	376	62.31	Actinobacteria	Mycobacteriales	Nocardiaceae	Rhodococcus	9583	10	58.99
2524614736	2524614736.scaffold85_size4708	1	1		2	No	PUBLIC	Rhodococcus rhodochrous ATCC 17895	Aquatic	Marine	6869887	6662	376	62.31	Actinobacteria	Mycobacteriales	Nocardiaceae	Rhodococcus	4708	8	61.13
2524614736	2524614736.scaffold87_size4489	1	1	1	3	No	PUBLIC	Rhodococcus rhodochrous ATCC 17895	Aquatic	Marine	6869887	6662	376	62.31	Actinobacteria	Mycobacteriales	Nocardiaceae	Rhodococcus	4489	6	59.99
2524614736	2524614736.scaffold90_size3568	1	1		2	No	PUBLIC	Rhodococcus rhodochrous ATCC 17895	Aquatic	Marine	6869887	6662	376	62.31	Actinobacteria	Mycobacteriales	Nocardiaceae	Rhodococcus	3568	3	61.21
2524614736	2524614736.scaffold92_size3756	1	1		2	No	PUBLIC	Rhodococcus rhodochrous ATCC 17895	Aquatic	Marine	6869887	6662	376	62.31	Actinobacteria	Mycobacteriales	Nocardiaceae	Rhodococcus	3818	4	61.91
2524614736	2524614736.scaffold93_size3148	1	1		2	No	PUBLIC	Rhodococcus rhodochrous ATCC 17895	Aquatic	Marine	6869887	6662	376	62.31	Actinobacteria	Mycobacteriales	Nocardiaceae	Rhodococcus	3148	5	57.91
2524614736	2524614736.scaffold95_size3045	1	1		2	No	PUBLIC	Rhodococcus rhodochrous ATCC 17895	Aquatic	Marine	6869887	6662	376	62.31	Actinobacteria	Mycobacteriales	Nocardiaceae	Rhodococcus	3045	3	58.65
2524614758	2524614758.G445DRAFT_scaffold00014.14	1		1	2	No	PUBLIC	Actinotignum urinale DSM 15805	Host-associated	Human	1920341	1725	29	50.88	Actinobacteria	Actinomycetales	Actinomycetaceae	Actinotignum	29060	32	47.51
2524614761	2524614761.G557DRAFT_scaffold00005.5		1	1	2	No	PUBLIC	Pseudoclavibacter soli DSM 23366	Terrestrial	Soil	2223047	2110	9	64.26	Actinobacteria	Micrococcales	Microbacteriaceae	Pseudoclavibacter	112145	129	62.05
2524614763	2524614763.G510DRAFT_scaffold00026.26	1	1	1	3	No	PUBLIC	Microbacterium gubbeenense DSM 15944	Engineered	Food production	3017924	2929	74	68.14	Actinobacteria	Micrococcales	Microbacteriaceae	Microbacterium	23709	25	64.46
2524614763	2524614763.G510DRAFT_scaffold00028.28	1	1	1	3	No	PUBLIC	Microbacterium gubbeenense DSM 15944	Engineered	Food production	3017924	2929	74	68.14	Actinobacteria	Micrococcales	Microbacteriaceae	Microbacterium	16184	18	62.18
2524614763	2524614763.G510DRAFT_scaffold00029.29	1	1		2	No	PUBLIC	Microbacterium gubbeenense DSM 15944	Engineered	Food production	3017924	2929	74	68.14	Actinobacteria	Micrococcales	Microbacteriaceae	Microbacterium	14585	17	66.16
2524614763	2524614763.G510DRAFT_scaffold00035.35	1		1	2	No	PUBLIC	Microbacterium gubbeenense DSM 15944	Engineered	Food production	3017924	2929	74	68.14	Actinobacteria	Micrococcales	Microbacteriaceae	Microbacterium	10047	10	62.93
2524614763	2524614763.G510DRAFT_scaffold00037.37	1	1	1	3	No	PUBLIC	Microbacterium gubbeenense DSM 15944	Engineered	Food production	3017924	2929	74	68.14	Actinobacteria	Micrococcales	Microbacteriaceae	Microbacterium	7654	8	61.97
2524614763	2524614763.G510DRAFT_scaffold00038.38	1	1		2	No	PUBLIC	Microbacterium gubbeenense DSM 15944	Engineered	Food production	3017924	2929	74	68.14	Actinobacteria	Micrococcales	Microbacteriaceae	Microbacterium	5987	8	60.71
2524614763	2524614763.G510DRAFT_scaffold00039.39	1	1		2	No	PUBLIC	Microbacterium gubbeenense DSM 15944	Engineered	Food production	3017924	2929	74	68.14	Actinobacteria	Micrococcales	Microbacteriaceae	Microbacterium	5971	7	61.55
2524614763	2524614763.G510DRAFT_scaffold00045.45	1	1	1	3	No	PUBLIC	Microbacterium gubbeenense DSM 15944	Engineered	Food production	3017924	2929	74	68.14	Actinobacteria	Micrococcales	Microbacteriaceae	Microbacterium	4671	6	62.96
2524614763	2524614763.G510DRAFT_scaffold00048.48	1	1		2	No	PUBLIC	Microbacterium gubbeenense DSM 15944	Engineered	Food production	3017924	2929	74	68.14	Actinobacteria	Micrococcales	Microbacteriaceae	Microbacterium	3656	4	65.97
2524614763	2524614763.G510DRAFT_scaffold00049.49	1	1		2	No	PUBLIC	Microbacterium gubbeenense DSM 15944	Engineered	Food production	3017924	2929	74	68.14	Actinobacteria	Micrococcales	Microbacteriaceae	Microbacterium	3623	4	60.56
2524614763	2524614763.G510DRAFT_scaffold00050.50	1		1	2	No	PUBLIC	Microbacterium gubbeenense DSM 15944	Engineered	Food production	3017924	2929	74	68.14	Actinobacteria	Micrococcales	Microbacteriaceae	Microbacterium	3495	2	61.95
[truncated: 10,110 more rows]
