# Supplementary material for: Expanding the genomic encyclopedia of Actinobacteria with 824 isolate reference genomes
Source: Cell Genom. 2022 Nov 11;2(12):100213. doi: 10.1016/j.xgen.2022.100213 (PMC9903846; doi:10.1016/j.xgen.2022.100213)
Supplement: Table S8. List of prophage-like regions in isolate genomes, related to Figures 5, S15, and S16 [file mmc9.xlsx]

## Sheet: Prophages
			Table S8. List of prophage-like regions in isolate genomes. Related to Figures 5, S15, and S16.
Prophage	Genome	Prophage Length	Prophage Type	Estimated Completeness	Estimated as (near-)complete	vContact2 VC	Host taxonomy	Host ecosystem	Edge_type_within-prophage	Edge_type_outside-prophage
2501939600|MicromonoL_contig00077|35764|49685	2501939600	13922	Provirus	23.61	Yes	VC_1488_0	Actinobacteria;Micromonosporales;Micromonosporaceae;Micromonospora	Host-associated;plants-root	Integrase-like	Other
2502545009|Bpseudocatenulatum_D2C_Bifidobacterium_pseudocatenulatum_D2CA|1221079|1227475	2502545009	6397	Provirus	NA	No	NA	Actinobacteria;Bifidobacteriales;Bifidobacteriaceae;Bifidobacterium	Host-associated;human	Other	Transcription_regulator
2502894011|prnew_pseudochromosome_reference_new|6636763|6650747	2502894011	13985	Provirus	6.3	Yes	VC_1368_0	Actinobacteria;Streptomycetales;Streptomycetaceae;Streptomyces	Terrestrial;soil	Other	Transcription_regulator
2503754033|UCD303_DRAFT_BLL303_UCD303_longum_Contig49_cov:122_00standard	2503754033	15027	Full	40.49	No	NA	Actinobacteria;Bifidobacteriales;Bifidobacteriaceae;Bifidobacterium	Host-associated;animal	NA	NA
2503754040|UCD398_DRAFT_BLS398_KA20_suis_Contig112_cov:181_37standard	2503754040	24569	Full	65.24	No	NA	Actinobacteria;Bifidobacteriales;Bifidobacteriaceae;Bifidobacterium	Host-associated;mammals	NA	NA
2503754041|UCD399_DRAFT_BLS399_KA49_suis_Contig141_cov:103_04standard	2503754041	10254	Full	25.92	No	NA	Actinobacteria;Bifidobacteriales;Bifidobacteriaceae;Bifidobacterium	Host-associated;mammals	NA	NA
2503754041|UCD399_DRAFT_BLS399_KA49_suis_Contig51_cov:146_30standard|14346|32290	2503754041	17945	Provirus	100	Yes	VC_1401_0	Actinobacteria;Bifidobacteriales;Bifidobacteriaceae;Bifidobacterium	Host-associated;mammals	Integrase-like_tRNA	tRNA
2503754041|UCD399_DRAFT_BLS399_KA49_suis_Contig90_cov:84_09standard	2503754041	29826	Full	71.28	No	NA	Actinobacteria;Bifidobacteriales;Bifidobacteriaceae;Bifidobacterium	Host-associated;mammals	NA	NA
2505679016|Contig175|1426019|1472024	2505679016	46006	Provirus	53.4	Yes	NA	Actinobacteria;Micrococcales;Cellulomonadaceae;Cellulomonas	Host-associated;mammals	Integrase-like	Other
2505679051|GorJ30_scaffold_19|50987|66958	2505679051	15972	Provirus	30.49	No	NA	Actinobacteria;Mycobacteriales;Gordoniaceae;Gordonia	Engineered;lab enrichment	Integrase-like_tRNA	tRNA
2505679051|GorJ30_scaffold_57	2505679051	11376	Full	7.34	No	NA	Actinobacteria;Mycobacteriales;Gordoniaceae;Gordonia	Engineered;lab enrichment	NA	NA
2506381019|unknown|7563433|7579315	2506381019	15883	Provirus	NA	No	NA	Actinobacteria;Frankiales;Frankiaceae;Frankia	Host-associated;plants	Other	Other
2506783011|NC_015656|1481584|1503465	2506783011	21882	Provirus	32.78	Yes	VC_1557_0	Actinobacteria;Frankiales;Frankiaceae;Frankia	Host-associated;plants-nodule	Other	Other
2506783014|Mycch_Contig4053|2260676|2272879	2506783014	12204	Provirus	7.59	Yes	VC_1386_0	Actinobacteria;Mycobacteriales;Mycobacteriaceae;Mycolicibacterium	Terrestrial;soil-contaminated-oil	Integrase-like_tRNA	tRNA
2506783048|MycrhDRAFT_Contig108.4|29111|45316	2506783048	16206	Provirus	20.8	Yes	VC_1552_0	Actinobacteria;Mycobacteriales;Mycobacteriaceae;Mycolicibacterium	Terrestrial;soil	Other	Other
2506783048|MycrhDRAFT_MRE.2|2403642|2417279	2506783048	13638	Provirus	20.89	Yes	VC_1415_0	Actinobacteria;Mycobacteriales;Mycobacteriaceae;Mycolicibacterium	Terrestrial;soil	Integrase-like_tRNA	tRNA
2506783048|MycrhDRAFT_MRE.2|3888755|3901995	2506783048	13241	Provirus	21.74	Yes	VC_1419_0	Actinobacteria;Mycobacteriales;Mycobacteriaceae;Mycolicibacterium	Terrestrial;soil	Integrase-like	Transcription_regulator
2506783048|MycrhDRAFT_MRE.2|5525541|5581013	2506783048	55473	Provirus	100	Yes	NA	Actinobacteria;Mycobacteriales;Mycobacteriaceae;Mycolicibacterium	Terrestrial;soil	Integrase-like	Other
2506783048|MycrhDRAFT_MRE.2|6116879|6130044	2506783048	13166	Provirus	21.62	Yes	VC_1419_0	Actinobacteria;Mycobacteriales;Mycobacteriaceae;Mycolicibacterium	Terrestrial;soil	Other	Other
2506783060|Mycsm_Contig75|51096|74174	2506783060	23079	Provirus	14.7	Yes	VC_1486_0	Actinobacteria;Mycobacteriales;Mycobacteriaceae;Mycobacterium	Host-associated;human	Other	Other
2506783060|Mycsm_Contig77|2612451|2624735	2506783060	12285	Provirus	16.05	Yes	NA	Actinobacteria;Mycobacteriales;Mycobacteriaceae;Mycobacterium	Host-associated;human	Integrase-like_tRNA	tRNA
2506783060|Mycsm_Contig77|4220131|4232885	2506783060	12755	Provirus	19.88	Yes	VC_1419_0	Actinobacteria;Mycobacteriales;Mycobacteriaceae;Mycobacterium	Host-associated;human	Integrase-like	Other
2507525000|ProkrDRAFT_PKA.110	2507525000	91870	Full	100	Yes	NA	Actinobacteria;Micrococcales;Promicromonosporaceae;Promicromonospora	Terrestrial;soil	NA	NA
2507525000|ProkrDRAFT_PKA.192|25650|41338	2507525000	15689	Provirus	100	Yes	NA	Actinobacteria;Micrococcales;Promicromonosporaceae;Promicromonospora	Terrestrial;soil	Integrase-like	Other
2507525000|ProkrDRAFT_PKA.71|11367|29889	2507525000	18523	Provirus	29.6	Yes	NA	Actinobacteria;Micrococcales;Promicromonosporaceae;Promicromonospora	Terrestrial;soil	Other	Other
2508501013|SaccyDRAFT_SCD.1|1485808|1496860	2508501013	11053	Provirus	15.43	Yes	NA	Actinobacteria;Pseudonocardiales;Pseudonocardiaceae;Saccharomonospora	Terrestrial;soil	Integrase-like	Transcription_regulator
2508501013|SaccyDRAFT_SCD.1|3992598|4017760	2508501013	25163	Provirus	100	Yes	VC_1408_0	Actinobacteria;Pseudonocardiales;Pseudonocardiaceae;Saccharomonospora	Terrestrial;soil	Integrase-like	Other
2508501052|MyctuDRAFT_MTC.3|56942|86161	2508501052	29220	Provirus	30.97	Yes	VC_1486_0	Actinobacteria;Mycobacteriales;Mycobacteriaceae;Mycolicibacterium	Engineered;industrial production	Other	Other
2508501052|MyctuDRAFT_MTC.4|4803929|4824966	2508501052	21038	Provirus	27	Yes	VC_1553_0	Actinobacteria;Mycobacteriales;Mycobacteriaceae;Mycolicibacterium	Engineered;industrial production	Other	Other
2508501052|MyctuDRAFT_MTC.4|540598|572147	2508501052	31550	Provirus	39.94	Yes	NA	Actinobacteria;Mycobacteriales;Mycobacteriaceae;Mycolicibacterium	Engineered;industrial production	Other	Other
2509276014|NocJ54DRAFT_scaffold_5.6|143799|180544	2509276014	36745	Provirus	51.24	No	NA	Actinobacteria;Propionibacteriales;Nocardioidaceae;Nocardioides	Engineered;lab enrichment	Other	Other
2509601042|JiagaDRAFT_JGA.1|265771|288788	2509601042	23018	Provirus	100	Yes	NA	Actinobacteria;Jiangellales;Jiangellaceae;Jiangella	Terrestrial;soil	Integrase-like	Other
2509887025|FraQA3DRAFT_FQA.1|261029|283255	2509887025	22227	Provirus	27.16	Yes	VC_1483_0	Actinobacteria;Frankiales;Frankiaceae;Frankia	Host-associated;plants-endo	Other	Other
2510065083|PatmiDRAFT_Scaffold1.1|4477888|4538656	2510065083	60769	Provirus	54.99	Yes	VC_1525_0	Thermoleophilia;Solirubrobacterales;Patulibacteraceae;Patulibacter	Terrestrial;soil	Other	Other
2510065084|CryarDRAFT_CAH.1|1160836|1174539	2510065084	13704	Provirus	17.78	Yes	NA	Actinobacteria;Cryptosporangiales;Cryptosporangiaceae;Cryptosporangium	Terrestrial;soil	Integrase-like	Other
2510461002|NocJ52DRAFT_scaffold_36.37|6694|34910	2510461002	28216	Provirus	71.76	No	NA	Actinobacteria;Propionibacteriales;Nocardioidaceae;Nocardioides	Engineered;lab enrichment	Other	Other
2510461014|ARUE_113p|99532|112390	2510461014	12859	Provirus	NA	No	NA	Actinobacteria;Micrococcales;Micrococcaceae;Arthrobacter	Engineered;wastewater	Other	Other
2510917008|AphyDRAFT_NODE_1_len_43649_cov_81_565353.1|25296|43677	2510917008	18381	Provirus	11.69	No	NA	Actinobacteria;Micrococcales;Micrococcaceae;Arthrobacter	Host-associated;plants	Other	Other
2510917008|AphyDRAFT_NODE_482_len_87277_cov_35_790333.382|2865|14741	2510917008	11877	Provirus	NA	No	NA	Actinobacteria;Micrococcales;Micrococcaceae;Arthrobacter	Host-associated;plants	Other	Integrase-like
2510917009|MYmas_Mmassiliense_Kuroda020212.1|1816086|1880485	2510917009	64400	Provirus	100	Yes	VC_484_2	Actinobacteria;Mycobacteriales;Mycobacteriaceae;Mycobacteroides	Host-associated;human	Integrase-like_tRNA	tRNA
2510917009|MYmas_Mmassiliense_Kuroda020212.1|3740300|3756466	2510917009	16167	Provirus	22.07	Yes	VC_1555_0	Actinobacteria;Mycobacteriales;Mycobacteriaceae;Mycobacteroides	Host-associated;human	Other	Other
2510917009|MYmas_Mmassiliense_Kuroda020212.1|3962725|4014342	2510917009	51618	Provirus	91.28	Yes	NA	Actinobacteria;Mycobacteriales;Mycobacteriaceae;Mycobacteroides	Host-associated;human	Other	Other
2511231075|NC_016799|1885728|1900563	2511231075	14836	Provirus	96.19	Yes	VC_841_0	Actinobacteria;Mycobacteriales;Corynebacteriaceae;Corynebacterium	Host-associated;human	Integrase-like_tRNA	tRNA
2511231099|NC_016800|1856319|1873293	2511231099	16975	Provirus	100	Yes	VC_841_0	Actinobacteria;Mycobacteriales;Corynebacteriaceae;Corynebacterium	Host-associated;human	tRNA	tRNA
2511231114|NC_015859|88168|100661	2511231114	12494	Provirus	15.57	Yes	NA	Actinobacteria;Mycobacteriales;Corynebacteriaceae;Corynebacterium	Engineered;food production	Other	Other
2511231114|NC_015859|949057|1008017	2511231114	58961	Provirus	100	Yes	VC_859_0	Actinobacteria;Mycobacteriales;Corynebacteriaceae;Corynebacterium	Engineered;food production	Integrase-like_tRNA	tRNA
2511231200|CP003219|1770207|1825664	2511231200	55458	Provirus	100	Yes	VC_1255_0	Actinobacteria;Streptomycetales;Streptomycetaceae;Streptomyces	Terrestrial;soil	Other	Other
2511231200|CP003219|2362348|2410054	2511231200	47707	Provirus	100	Yes	VC_334_0	Actinobacteria;Streptomycetales;Streptomycetaceae;Streptomyces	Terrestrial;soil	Other	Transcription_regulator
2512047048|UQM_contig00013.13|873|15364	2512047048	14492	Provirus	14.73	No	NA	Actinobacteria;Mycobacteriales;Corynebacteriaceae;Corynebacterium	Host-associated;human	Other	Other
2512047058|NZ_BACI01000048|118439|129243	2512047058	10805	Provirus	NA	No	NA	Actinobacteria;Mycobacteriales;Gordoniaceae;Gordonia	Terrestrial;soil-contaminated	Other	Other
2512047058|NZ_BACI01000056|1|10609	2512047058	10609	Provirus	6.42	No	NA	Actinobacteria;Mycobacteriales;Gordoniaceae;Gordonia	Terrestrial;soil-contaminated	Integrase-like_tRNA	tRNA
2512047058|NZ_BACI01000093	2512047058	49954	Full	99.95	Yes	NA	Actinobacteria;Mycobacteriales;Gordoniaceae;Gordonia	Terrestrial;soil-contaminated	NA	NA
2512564010|AmythDRAFT_Scaffold1.2|2619422|2672881	2512564010	53460	Provirus	100	Yes	VC_881_1	Actinobacteria;Pseudonocardiales;Pseudonocardiaceae;Amycolatopsis	Terrestrial;soil	Integrase-like	Other
2512564010|AmythDRAFT_Scaffold1.2|6523342|6576968	2512564010	53627	Provirus	100	Yes	VC_520_16	Actinobacteria;Pseudonocardiales;Pseudonocardiaceae;Amycolatopsis	Terrestrial;soil	Integrase-like	Transcription_regulator
2512564010|AmythDRAFT_Scaffold1.2|7571702|7599260	2512564010	27559	Provirus	100	Yes	VC_1396_0	Actinobacteria;Pseudonocardiales;Pseudonocardiaceae;Amycolatopsis	Terrestrial;soil	tRNA	tRNA
2512564010|AmythDRAFT_Scaffold2.1	2512564010	15558	Full	NA	No	NA	Actinobacteria;Pseudonocardiales;Pseudonocardiaceae;Amycolatopsis	Terrestrial;soil	NA	NA
2512564011|AmyhaDRAFT_Scaffold1.1|129211|146796	2512564011	17586	Provirus	23.21	Yes	NA	Actinobacteria;Pseudonocardiales;Pseudonocardiaceae;Amycolatopsis	Aquatic;freshwater-saline	Integrase-like	Other
2512564042|NC_016906|2919579|2930856	2512564042	11278	Provirus	18.67	Yes	NA	Actinobacteria;Mycobacteriales;Gordoniaceae;Gordonia	Terrestrial;soil	Integrase-like	Other
2513020036|NitalDRAFT_Scaffold1.1|4383231|4400438	2513020036	17208	Provirus	11.11	Yes	VC_1368_0	Nitriliruptoria;Nitriliruptorales;Nitriliruptoraceae;Nitriliruptor	Aquatic;freshwater-sediment	Other	Other
2513237100|YUMDRAFT_scaffold_27.28	2513237100	86042	Full	95.14	Yes	VC_770_12	Actinobacteria;Streptomycetales;Streptomycetaceae;Streptomyces	Host-associated;invertebrates	NA	NA
2513237100|YUMDRAFT_scaffold_31.32|18862|50916	2513237100	32054	Provirus	62.97	No	NA	Actinobacteria;Streptomycetales;Streptomycetaceae;Streptomyces	Host-associated;invertebrates	Other	Transcription_regulator
2513237107|YW1DRAFT_scaffold_10.11|1|44941	2513237107	44941	Provirus	71.97	No	NA	Actinobacteria;Streptomycetales;Streptomycetaceae;Streptomyces	Host-associated;invertebrates	Other	Other
2513237107|YW1DRAFT_scaffold_50.51|25549|40934	2513237107	15385	Provirus	32.55	No	NA	Actinobacteria;Streptomycetales;Streptomycetaceae;Streptomyces	Host-associated;invertebrates	Other	Other
2513237107|YW1DRAFT_scaffold_75.76	2513237107	17053	Full	23.93	No	NA	Actinobacteria;Streptomycetales;Streptomycetaceae;Streptomyces	Host-associated;invertebrates	NA	NA
2513237107|YW1DRAFT_scaffold_76.77	2513237107	16770	Full	33.31	No	NA	Actinobacteria;Streptomycetales;Streptomycetaceae;Streptomyces	Host-associated;invertebrates	NA	NA
2513237107|YW1DRAFT_scaffold_77.78	2513237107	15411	Full	41.96	No	NA	Actinobacteria;Streptomycetales;Streptomycetaceae;Streptomyces	Host-associated;invertebrates	NA	NA
2513237108|YW3DRAFT_scaffold_2.3|327349|343890	2513237108	16542	Provirus	42.83	Yes	VC_891_0	Actinobacteria;Streptomycetales;Streptomycetaceae;Streptomyces	Host-associated;invertebrates	Other	Other
2513237120|YWWDRAFT_scaffold_14.15|1938|71804	2513237120	69867	Provirus	68.56	No	NA	Actinobacteria;Glycomycetales;Glycomycetaceae;Glycomyces	Terrestrial;soil	Integrase-like_tRNA	tRNA
2513237121|YWUDRAFT_scaffold_9.10|91503|101859	2513237121	10357	Provirus	6.94	Yes	VC_1385_0	Actinobacteria;Mycobacteriales;Corynebacteriaceae;Corynebacterium	Host-associated;human	Other	Transcription_regulator
2513237167|BBRE_Lib1R1_paired_contig_12.12	2513237167	38488	Full	96.01	Yes	VC_746_0	Actinobacteria;Bifidobacteriales;Bifidobacteriaceae;Bifidobacterium	Host-associated;human	NA	NA
2513237168|BINF_Lib2R1_paired_contig_19.18|1|38558	2513237168	38558	Provirus	98.85	Yes	VC_748_0	Actinobacteria;Bifidobacteriales;Bifidobacteriaceae;Bifidobacterium	Host-associated;human	Integrase-like	Other
2513237168|BINF_Lib2R1_paired_contig_42.40|18128|20769	2513237168	2642	Provirus	93.54	Yes	NA	Actinobacteria;Bifidobacteriales;Bifidobacteriaceae;Bifidobacterium	Host-associated;human	Other	Other
2513237171|BLNG_Lib5R1_paired_contig_19.18|1|18163	2513237171	18163	Provirus	100	Yes	VC_1401_0	Actinobacteria;Bifidobacteriales;Bifidobacteriaceae;Bifidobacterium	Host-associated;human	Integrase-like_tRNA	tRNA
2513237172|BLNM_Lib6R1_paired_contig_10.10|331775|372625	2513237172	40851	Provirus	100	Yes	VC_747_1	Actinobacteria;Bifidobacteriales;Bifidobacteriaceae;Bifidobacterium	Host-associated;human	Integrase-like	Other
2513237176|NC_017093|2132926|2238924	2513237176	105999	Provirus	94.27	Yes	VC_1021_0	Actinobacteria;Micromonosporales;Micromonosporaceae;Actinoplanes	Terrestrial;soil	Integrase-like	Other
2513237176|NC_017093|254457|277314	2513237176	22858	Provirus	59.59	Yes	NA	Actinobacteria;Micromonosporales;Micromonosporaceae;Actinoplanes	Terrestrial;soil	Other	Transcription_regulator
2513237262|NZ_CAFW01000008|21155|46027	2513237262	24872	Provirus	13.94	No	NA	Actinobacteria;Mycobacteriales;Corynebacteriaceae;Corynebacterium	Engineered;food production	Other	Other
2513237321|NZ_BAFC01000045|148377|167012	2513237321	18636	Provirus	39.56	Yes	VC_1445_0	Actinobacteria;Mycobacteriales;Gordoniaceae;Gordonia	Host-associated;human	Integrase-like_tRNA	tRNA
2513237344|NZ_ADLS01000006|20398|67067	2513237344	46670	Provirus	99.29	Yes	VC_614_0	Coriobacteriia;Coriobacteriales;Coriobacteriaceae;Collinsella	Host-associated;human	Integrase-like	Other
2513237344|NZ_ADLS01000017|12386|48635	2513237344	36250	Provirus	84.37	Yes	VC_565_0	Coriobacteriia;Coriobacteriales;Coriobacteriaceae;Collinsella	Host-associated;human	Integrase-like_tRNA	tRNA
2513237359|NZ_ACVE01000004	2513237359	22507	Full	44.29	No	NA	Coriobacteriia;Coriobacteriales;Atopobiaceae;Olsenella	Host-associated;human	NA	NA
2513237387|NZ_AHBW01000026|250234|285494	2513237387	35261	Provirus	79.58	Yes	NA	Actinobacteria;Mycobacteriales;Nocardiaceae;Rhodococcus	Terrestrial;soil-contaminated	NA	Other
2513237387|NZ_AHBW01000048|17275|31591	2513237387	14317	Provirus	17.86	Yes	VC_1446_0	Actinobacteria;Mycobacteriales;Nocardiaceae;Rhodococcus	Terrestrial;soil-contaminated	Other	Other
2513237387|NZ_AHBW01000061|1|21354	2513237387	21354	Provirus	75.84	Yes	NA	Actinobacteria;Mycobacteriales;Nocardiaceae;Rhodococcus	Terrestrial;soil-contaminated	Other	Integrase-like
2513237389|NZ_AGBA01000002	2513237389	32143	Full	67.79	No	NA	Actinobacteria;Propionibacteriales;Propionibacteriaceae;Cutibacterium	Host-associated;human	NA	NA
2514752031|NZ_AGSW01000221|54764|66849	2514752031	12085	Provirus	5.44	No	NA	Actinobacteria;Streptomycetales;Streptomycetaceae;Streptomyces	Aquatic;marine	Other	Other
2514752031|NZ_AGSW01000258|2802|62021	2514752031	59220	Provirus	78.7	Yes	VC_330_0	Actinobacteria;Streptomycetales;Streptomycetaceae;Streptomyces	Aquatic;marine	Integrase-like	Transcription_regulator
2514885045|BAFB01000065|20399|35041	2514885045	14643	Provirus	9.11	Yes	VC_1386_0	Actinobacteria;Mycobacteriales;Gordoniaceae;Gordonia	Host-associated;human	Other	Transcription_regulator
2514885045|BAFB01000206	2514885045	61846	Full	36.38	No	NA	Actinobacteria;Mycobacteriales;Gordoniaceae;Gordonia	Host-associated;human	NA	NA
2514885045|BAFB01000241|1|16195	2514885045	16195	Provirus	12.81	No	NA	Actinobacteria;Mycobacteriales;Gordoniaceae;Gordonia	Host-associated;human	Integrase-like_tRNA	tRNA
2515075013|AmyniDRAFT_Contig68.1|3969194|4000085	2515075013	30892	Provirus	28.18	Yes	VC_1480_0	Actinobacteria;Pseudonocardiales;Pseudonocardiaceae;Amycolatopsis	Engineered;built environment	Other	Other
2515154011|A3G1DRAFT_scaffold_0.1|872328|908126	2515154011	35799	Provirus	68.85	Yes	VC_1146_0	Actinobacteria;Micromonosporales;Micromonosporaceae;Longispora	Terrestrial;soil	tRNA	tRNA
2515154011|A3G1DRAFT_scaffold_3.4|159680|195829	2515154011	36150	Provirus	88.48	Yes	VC_1146_0	Actinobacteria;Micromonosporales;Micromonosporaceae;Longispora	Terrestrial;soil	Other	Other
2515154012|A3G5DRAFT_scaffold_19.20|12986|68027	2515154012	55042	Provirus	95.17	Yes	VC_184_1	Actinobacteria;Mycobacteriales;Mycobacteriaceae;Mycolicibacterium	Host-associated;human	Integrase-like	Other
2515154016|A3E1DRAFT_scaffold_9.10|141556|187336	2515154016	45781	Provirus	100	Yes	NA	Actinobacteria;Micromonosporales;Micromonosporaceae;Catelliglobosispora	Terrestrial;soil	Integrase-like_tRNA	tRNA
2515154018|A37ODRAFT_scaffold_18.19|1|19035	2515154018	19035	Provirus	50.4	No	NA	Actinobacteria;Mycobacteriales;Corynebacteriaceae;Corynebacterium	Engineered;industrial production	Integrase-like_tRNA	tRNA
2515154018|A37ODRAFT_scaffold_3.4|175032|195401	2515154018	20369	Provirus	52.93	No	NA	Actinobacteria;Mycobacteriales;Corynebacteriaceae;Corynebacterium	Engineered;industrial production	tRNA	tRNA
2515154029|A3E9DRAFT_scaffold_1.2|367762|407321	2515154029	39560	Provirus	97.81	Yes	NA	Actinobacteria;Mycobacteriales;Corynebacteriaceae;Corynebacterium	Engineered;wastewater	tRNA	tRNA
2515154032|A3CUDRAFT_scaffold_0.1|545931|558255	2515154032	12324	Provirus	16.25	No	NA	Actinobacteria;Pseudonocardiales;Pseudonocardiaceae;Amycolatopsis	Terrestrial;soil	Integrase-like_tRNA	tRNA
2515154032|A3CUDRAFT_scaffold_21.22|1|44253	2515154032	44253	Provirus	75.64	Yes	VC_1427_0	Actinobacteria;Pseudonocardiales;Pseudonocardiaceae;Amycolatopsis	Terrestrial;soil	Other	Other
2515154032|A3CUDRAFT_scaffold_29.30|16074|34802	2515154032	18729	Provirus	NA	No	NA	Actinobacteria;Pseudonocardiales;Pseudonocardiaceae;Amycolatopsis	Terrestrial;soil	Other	Other
2515154032|A3CUDRAFT_scaffold_53.54	2515154032	23856	Full	52.18	No	NA	Actinobacteria;Pseudonocardiales;Pseudonocardiaceae;Amycolatopsis	Terrestrial;soil	NA	NA
2515154032|A3CUDRAFT_scaffold_8.9|1|59349	2515154032	59349	Provirus	82.03	Yes	NA	Actinobacteria;Pseudonocardiales;Pseudonocardiaceae;Amycolatopsis	Terrestrial;soil	Integrase-like_tRNA	tRNA
2515154059|A3ECDRAFT_scaffold_0.1|1065354|1108277	2515154059	42924	Provirus	90.99	Yes	VC_359_1	Actinobacteria;Mycobacteriales;Corynebacteriaceae;Corynebacterium	Host-associated;mammals	Integrase-like	Other
2515154059|A3ECDRAFT_scaffold_1.2|152243|193990	2515154059	41748	Provirus	96.11	Yes	NA	Actinobacteria;Mycobacteriales;Corynebacteriaceae;Corynebacterium	Host-associated;mammals	Integrase-like_tRNA	tRNA
2515154087|B056DRAFT_scaffold_28.29|1|67422	2515154087	67422	Provirus	81.04	Yes	VC_529_0	Actinobacteria;Frankiales;Frankiaceae;Frankia	Host-associated;plants-nodule	Other	Other
2515154087|B056DRAFT_scaffold_3.4|1|34750	2515154087	34750	Provirus	88.21	Yes	NA	Actinobacteria;Frankiales;Frankiaceae;Frankia	Host-associated;plants-nodule	Other	Other
2515154096|B053DRAFT_scaffold_2.3|126415|142340	2515154096	15926	Provirus	17.6	Yes	VC_1505_0	Actinobacteria;Streptomycetales;Streptomycetaceae;Streptomyces	Host-associated;invertebrates	Integrase-like_tRNA	tRNA
2515154098|B063DRAFT_scaffold_0.1|1206367|1222076	2515154098	15710	Provirus	10.14	Yes	VC_1368_0	Actinobacteria;Streptomycetales;Streptomycetaceae;Streptomyces	Engineered;solid waste	Other	Transcription_regulator
2515154098|B063DRAFT_scaffold_1.2|536905|588350	2515154098	51446	Provirus	65.32	Yes	VC_326_0	Actinobacteria;Streptomycetales;Streptomycetaceae;Streptomyces	Engineered;solid waste	Integrase-like_tRNA	tRNA
2515154100|B073DRAFT_scaffold_0.1|367492|418054	2515154100	50563	Provirus	99.92	Yes	VC_887_0	Actinobacteria;Streptomycetales;Streptomycetaceae;Streptomyces	Host-associated;invertebrates	Integrase-like	Other
2515154100|B073DRAFT_scaffold_48.49|39411|51057	2515154100	11647	Provirus	19.97	No	NA	Actinobacteria;Streptomycetales;Streptomycetaceae;Streptomyces	Host-associated;invertebrates	Other	Transcription_regulator
2515154100|B073DRAFT_scaffold_56.57	2515154100	33380	Full	75.03	Yes	NA	Actinobacteria;Streptomycetales;Streptomycetaceae;Streptomyces	Host-associated;invertebrates	NA	NA
2515154101|B065DRAFT_scaffold_23.24	2515154101	131483	Full	100	Yes	VC_1350_0	Actinobacteria;Streptomycetales;Streptomycetaceae;Streptomyces	Host-associated;invertebrates	NA	NA
2515154101|B065DRAFT_scaffold_4.5|209873|269522	2515154101	59650	Provirus	100	Yes	VC_1255_0	Actinobacteria;Streptomycetales;Streptomycetaceae;Streptomyces	Host-associated;invertebrates	Other	Integrase-like
2515154102|B061DRAFT_scaffold_3.4|280670|319021	2515154102	38352	Provirus	77.55	Yes	VC_526_0	Actinobacteria;Streptomycetales;Streptomycetaceae;Streptomyces	Aquatic;marine	Other	Other
2515154104|B069DRAFT_scaffold_11.12|212193|223733	2515154104	11541	Provirus	8.62	Yes	NA	Actinobacteria;Streptomycetales;Streptomycetaceae;Streptomyces	Host-associated;arthropoda	Other	Other
2515154104|B069DRAFT_scaffold_40.41	2515154104	15675	Full	NA	No	NA	Actinobacteria;Streptomycetales;Streptomycetaceae;Streptomyces	Host-associated;arthropoda	NA	NA
2515154105|B072DRAFT_scaffold_3.4|168518|184152	2515154105	15635	Provirus	13.79	Yes	NA	Actinobacteria;Streptomycetales;Streptomycetaceae;Streptomyces	Host-associated;invertebrates	Integrase-like	Transcription_regulator
2515154105|B072DRAFT_scaffold_9.10|17557|130133	2515154105	112577	Provirus	92.62	Yes	VC_1350_0	Actinobacteria;Streptomycetales;Streptomycetaceae;Streptomyces	Host-associated;invertebrates	Integrase-like	Other
2515154124|B116DRAFT_scaffold_2.3|16948|27887	2515154124	10940	Provirus	8.94	Yes	NA	Actinobacteria;Micromonosporales;Micromonosporaceae;Salinispora	Aquatic;marine-sediment	Integrase-like	Other
2515154126|B167DRAFT_scaffold_72.73	2515154126	18521	Full	23.78	No	NA	Actinobacteria;Micromonosporales;Micromonosporaceae;Salinispora	Aquatic;marine	NA	NA
2515154129|B117DRAFT_scaffold_2.3|69327|79457	2515154129	10131	Provirus	16.25	Yes	NA	Actinobacteria;Micromonosporales;Micromonosporaceae;Salinispora	Host-associated;plants	Other	Transcription_regulator
2515154131|B140DRAFT_scaffold_8.9|1|17729	2515154131	17729	Provirus	100	Yes	VC_841_0	Actinobacteria;Mycobacteriales;Corynebacteriaceae;Corynebacterium	Engineered;food production	Integrase-like_tRNA	tRNA
2515154131|B140DRAFT_scaffold_9.10|13298|60561	2515154131	47263	Provirus	100	Yes	NA	Actinobacteria;Mycobacteriales;Corynebacteriaceae;Corynebacterium	Engineered;food production	Integrase-like	Other
2515154135|B165DRAFT_scaffold_37.38	2515154135	36913	Full	96.24	Yes	VC_621_1	Actinobacteria;Micromonosporales;Micromonosporaceae;Salinispora	Aquatic;marine	NA	NA
2515154137|B168DRAFT_scaffold_31.32|7032|23027	2515154137	15996	Provirus	11.95	Yes	VC_1448_0	Actinobacteria;Micromonosporales;Micromonosporaceae;Salinispora	Host-associated;plants	Integrase-like	Other
2515154137|B168DRAFT_scaffold_6.7|164969|202919	2515154137	37950	Provirus	98.94	Yes	VC_621_1	Actinobacteria;Micromonosporales;Micromonosporaceae;Salinispora	Host-associated;plants	Other	Transcription_regulator
2515154140|A3ESDRAFT_scaffold_3.4|146921|164415	2515154140	17495	Provirus	72.9	Yes	VC_1396_0	Actinobacteria;Propionibacteriales;Nocardioidaceae;Kribbella	Engineered;built environment	Integrase-like	Transcription_regulator
2515154140|A3ESDRAFT_scaffold_3.4|180907|204414	2515154140	23508	Provirus	81.99	Yes	VC_1396_0	Actinobacteria;Propionibacteriales;Nocardioidaceae;Kribbella	Engineered;built environment	Integrase-like_tRNA	tRNA
2515154140|A3ESDRAFT_scaffold_60.61|20867|46757	2515154140	25891	Provirus	16.15	No	NA	Actinobacteria;Propionibacteriales;Nocardioidaceae;Kribbella	Engineered;built environment	Other	Other
2515154143|A37UDRAFT_scaffold_0.1|788727|806909	2515154143	18183	Provirus	22.97	Yes	NA	Actinobacteria;Pseudonocardiales;Pseudonocardiaceae;Sciscionella	Aquatic;marine-sediment	Integrase-like	Other
2515154149|B082DRAFT_scaffold_5.6|219760|275986	2515154149	56227	Provirus	76.47	Yes	VC_330_0	Actinobacteria;Streptomycetales;Streptomycetaceae;Streptomyces	Engineered;wastewater	Other	Other
2515154155|B141DRAFT_scaffold_60.61|1|28964	2515154155	28964	Provirus	18.79	No	NA	Actinobacteria;Propionibacteriales;Nocardioidaceae;Actinopolymorpha	Host-associated;plants	Other	Other
2515154155|B141DRAFT_scaffold_89.90	2515154155	20539	Full	35.92	No	NA	Actinobacteria;Propionibacteriales;Nocardioidaceae;Actinopolymorpha	Host-associated;plants	NA	NA
2515154163|B123DRAFT_scaffold_19.20|1|27403	2515154163	27403	Provirus	54.98	No	NA	Actinobacteria;Micromonosporales;Micromonosporaceae;Salinispora	Aquatic;marine-sediment	Other	Other
2515154163|B123DRAFT_scaffold_23.24	2515154163	40521	Full	100	Yes	VC_1522_0	Actinobacteria;Micromonosporales;Micromonosporaceae;Salinispora	Aquatic;marine-sediment	NA	NA
2515154166|B083DRAFT_scaffold_3.4|225052|241347	2515154166	16296	Provirus	42.46	Yes	VC_891_0	Actinobacteria;Streptomycetales;Streptomycetaceae;Streptomyces	Host-associated;invertebrates	Other	Other
2515154169|B085DRAFT_scaffold_1.2|1|13270	2515154169	13270	Provirus	19.97	No	NA	Actinobacteria;Streptomycetales;Streptomycetaceae;Streptomyces	Host-associated;invertebrates	Other	Other
2515154169|B085DRAFT_scaffold_17.18|15100|80897	2515154169	65798	Provirus	100	Yes	VC_880_3	Actinobacteria;Streptomycetales;Streptomycetaceae;Streptomyces	Host-associated;invertebrates	Other	Other
2515154169|B085DRAFT_scaffold_25.26|5215|25949	2515154169	20735	Provirus	19.87	Yes	VC_1360_0	Actinobacteria;Streptomycetales;Streptomycetaceae;Streptomyces	Host-associated;invertebrates	tRNA	tRNA
2515154169|B085DRAFT_scaffold_31.32|1|36451	2515154169	36451	Provirus	92.6	Yes	VC_889_0	Actinobacteria;Streptomycetales;Streptomycetaceae;Streptomyces	Host-associated;invertebrates	Other	Integrase-like
2515154170|B115DRAFT_scaffold_38.39	2515154170	45646	Full	100	Yes	VC_887_1	Actinobacteria;Micromonosporales;Micromonosporaceae;Salinispora	Aquatic;marine-sediment	NA	NA
2515154170|B115DRAFT_scaffold_51.52|1|15147	2515154170	15147	Provirus	11.31	No	NA	Actinobacteria;Micromonosporales;Micromonosporaceae;Salinispora	Aquatic;marine-sediment	Other	NA
2515154170|B115DRAFT_scaffold_55.56	2515154170	16153	Full	74.26	No	NA	Actinobacteria;Micromonosporales;Micromonosporaceae;Salinispora	Aquatic;marine-sediment	NA	NA
2515154177|B170DRAFT_scaffold_2.3|359741|376301	2515154177	16561	Provirus	35.76	No	NA	Actinobacteria;Micromonosporales;Micromonosporaceae;Salinispora	Aquatic;marine-sediment	Other	Other
2515154178|B118DRAFT_scaffold_0.1|314044|356293	2515154178	42250	Provirus	83.46	Yes	VC_887_1	Actinobacteria;Micromonosporales;Micromonosporaceae;Salinispora	Aquatic;marine-sediment	Integrase-like_tRNA	tRNA
2515154178|B118DRAFT_scaffold_17.18|38371|75903	2515154178	37533	Provirus	96.67	Yes	VC_621_1	Actinobacteria;Micromonosporales;Micromonosporaceae;Salinispora	Aquatic;marine-sediment	Integrase-like_tRNA	tRNA
2515154182|B120DRAFT_scaffold_0.1|101457|117978	2515154182	16522	Provirus	21.01	Yes	VC_1367_0	Actinobacteria;Micromonosporales;Micromonosporaceae;Salinispora	Aquatic;marine-sediment	Other	Transcription_regulator
2515154184|B169DRAFT_scaffold_54.55	2515154184	20159	Full	53.47	No	NA	Actinobacteria;Micromonosporales;Micromonosporaceae;Salinispora	Host-associated;mammals	NA	NA
2515154188|B111DRAFT_scaffold_34.35	2515154188	50651	Full	94.06	Yes	VC_887_1	Actinobacteria;Micromonosporales;Micromonosporaceae;Salinispora	Host-associated;mammals	NA	NA
2515154193|B109DRAFT_scaffold_5.6|194370|254252	2515154193	59882	Provirus	100	Yes	VC_621_1	Actinobacteria;Micromonosporales;Micromonosporaceae;Salinispora	Aquatic;marine	Integrase-like_tRNA	tRNA
2515154205|B121DRAFT_scaffold_24.25|2551|20544	2515154205	17994	Provirus	24.99	No	NA	Actinobacteria;Streptomycetales;Streptomycetaceae;Streptomyces	Aquatic;marine-sediment	Other	Other
2515154205|B121DRAFT_scaffold_26.27	2515154205	77645	Full	80.32	Yes	VC_1477_0	Actinobacteria;Streptomycetales;Streptomycetaceae;Streptomyces	Aquatic;marine-sediment	NA	NA
2515154205|B121DRAFT_scaffold_58.59|1|12117	2515154205	12117	Provirus	13.94	No	NA	Actinobacteria;Streptomycetales;Streptomycetaceae;Streptomyces	Aquatic;marine-sediment	tRNA	NA
2516143022|scaffold1|3386911|3425214	2516143022	38304	Provirus	51.49	Yes	VC_621_1	Actinobacteria;Micromonosporales;Micromonosporaceae;Salinispora	Aquatic;marine	Integrase-like_tRNA	tRNA
2516143114|B086DRAFT_scaffold_1.2|246540|292280	2516143114	45741	Provirus	81.16	Yes	VC_1255_0	Actinobacteria;Streptomycetales;Streptomycetaceae;Streptomyces	Host-associated;invertebrates	Integrase-like	Other
2516493018|B133DRAFT_scaffold1.1|1120626|1130692	2516493018	10067	Provirus	13.33	Yes	VC_1386_0	Actinobacteria;Mycobacteriales;Mycobacteriaceae;Mycobacterium	Unknown;unknown	Integrase-like	Other
2516493022|A3OCDRAFT_chromosome1.1|1933082|1949871	2516493022	16790	Provirus	32.01	Yes	VC_1445_0	Actinobacteria;Mycobacteriales;Gordoniaceae;Gordonia	Engineered;solid waste	Integrase-like_tRNA	tRNA
2516653027|Rpyr3094_MD2-SB3094_TCCTGAGC_L005_R1_001_paired_trimmed_paired_contig_24.24|31704|45087	2516653027	13384	Provirus	NA	No	NA	Actinobacteria;Mycobacteriales;Nocardiaceae;Rhodococcus	Terrestrial;soil-contaminated-oil	Other	Other
2516653049|SpopoDRAFT_scaffold1.1|1513112|1524088	2516653049	10977	Provirus	18.7	Yes	VC_1417_0	Actinobacteria;Sporichthyales;Sporichthyaceae;Sporichthya	Terrestrial;soil	Integrase-like	Other
2516653079|HalalDRAFT_chromosome1.1|1|25249	2516653079	25249	Provirus	51.91	No	NA	Actinobacteria;Glycomycetales;Glycomycetaceae;Haloglycomyces	Terrestrial;soil-saline	Integrase-like	Other
2516653079|HalalDRAFT_chromosome1.1|2516310|2528977	2516653079	12668	Provirus	NA	No	NA	Actinobacteria;Glycomycetales;Glycomycetaceae;Haloglycomyces	Terrestrial;soil-saline	Other	Other
2517093007|B207DRAFT_scaffold_74.75	2517093007	16052	Full	39.64	No	NA	Actinobacteria;Frankiales;Frankiaceae;Frankia	Terrestrial;soil	NA	NA
2517093016|SacsaDRAFT_Scaffold95.35|93355|116596	2517093016	23242	Provirus	20.57	Yes	VC_1429_0	Actinobacteria;Pseudonocardiales;Pseudonocardiaceae;Saccharomonospora	Terrestrial;soil-saline	Other	Transposase
2517093035|AP012284|1358435|1402422	2517093035	43988	Provirus	92.57	Yes	VC_359_1	Actinobacteria;Mycobacteriales;Corynebacteriaceae;Corynebacterium	Host-associated;human	Integrase-like	Other
2517093035|AP012284|177384|214845	2517093035	37462	Provirus	100	Yes	VC_1124_0	Actinobacteria;Mycobacteriales;Corynebacteriaceae;Corynebacterium	Host-associated;human	Integrase-like_tRNA	tRNA
2517287019|Salpac3DRAFT_Scaffold2.4|8857|28263	2517287019	19407	Provirus	31.12	Yes	NA	Actinobacteria;Micromonosporales;Micromonosporaceae;Salinispora	Aquatic;marine	Other	Other
2517287019|Salpac3DRAFT_Scaffold3.2	2517287019	34131	Full	88.52	Yes	VC_621_1	Actinobacteria;Micromonosporales;Micromonosporaceae;Salinispora	Aquatic;marine	NA	NA
2517287020|AmybeDRAFT_scaffold1.1|1164947|1207624	2517287020	42678	Provirus	75.1	Yes	VC_609_0	Actinobacteria;Pseudonocardiales;Pseudonocardiaceae;Amycolatopsis	Host-associated;human	Integrase-like	Other
2517287020|AmybeDRAFT_scaffold1.1|2306824|2325629	2517287020	18806	Provirus	NA	No	NA	Actinobacteria;Pseudonocardiales;Pseudonocardiaceae;Amycolatopsis	Host-associated;human	Other	Other
2517287023|Salpac2DRAFT_Scaffold1.2|157185|186870	2517287023	29686	Provirus	100	Yes	VC_621_1	Actinobacteria;Micromonosporales;Micromonosporaceae;Salinispora	Aquatic;marine	Integrase-like_tRNA	tRNA
2517287023|Salpac2DRAFT_Scaffold2.1	2517287023	78320	Full	96.52	Yes	VC_1380_0	Actinobacteria;Micromonosporales;Micromonosporaceae;Salinispora	Aquatic;marine	NA	NA
2517287026|ActhaDRAFT_contig1.1|2071522|2118752	2517287026	47231	Provirus	70.28	Yes	NA	Actinobacteria;Actinopolysporales;Actinopolysporaceae;Actinopolyspora	Engineered;food production	Integrase-like	Transposase
2517287026|ActhaDRAFT_contig1.1|677|41647	2517287026	40971	Provirus	88.35	Yes	NA	Actinobacteria;Actinopolysporales;Actinopolysporaceae;Actinopolyspora	Engineered;food production	Other	Integrase-like
2517287032|A3M3DRAFT_scaffold1.1|1575383|1621241	2517287032	45859	Provirus	97.3	Yes	VC_936_0	Actinobacteria;Micrococcales;Micrococcaceae;Arthrobacter	Unknown;unknown	Integrase-like_tRNA	tRNA
2517287032|A3M3DRAFT_scaffold1.1|670513|683033	2517287032	12521	Provirus	29.57	Yes	NA	Actinobacteria;Micrococcales;Micrococcaceae;Arthrobacter	Unknown;unknown	Integrase-like_tRNA	tRNA
2517434008|Salpac6DRAFT_scaffold1.1|2903776|2954030	2517434008	50255	Provirus	100	Yes	VC_621_1	Actinobacteria;Micromonosporales;Micromonosporaceae;Salinispora	Aquatic;marine	Other	Other
2517434008|Salpac6DRAFT_scaffold1.1|519031|549121	2517434008	30091	Provirus	73.68	Yes	VC_621_1	Actinobacteria;Micromonosporales;Micromonosporaceae;Salinispora	Aquatic;marine	Integrase-like_tRNA	tRNA
2517572137|B110DRAFT_scaffold00042.42	2517572137	21077	Full	25.06	No	NA	Actinobacteria;Micromonosporales;Micromonosporaceae;Salinispora	Host-associated;mammals	NA	NA
2517572137|B110DRAFT_scaffold00046.46	2517572137	15073	Full	38.85	No	NA	Actinobacteria;Micromonosporales;Micromonosporaceae;Salinispora	Host-associated;mammals	NA	NA
2517572146|C501DRAFT_scaffold00003.3|73363|107496	2517572146	34134	Provirus	79.05	Yes	VC_628_1	Actinobacteria;Micrococcales;Micrococcaceae;Acaricomes	Host-associated;invertebrates	Integrase-like_tRNA	tRNA
2517572146|C501DRAFT_scaffold00024.24|9576|21212	2517572146	11637	Provirus	NA	No	NA	Actinobacteria;Micrococcales;Micrococcaceae;Acaricomes	Host-associated;invertebrates	Other	Other
2517572146|C501DRAFT_scaffold00035.35|1|13291	2517572146	13291	Provirus	NA	No	NA	Actinobacteria;Micrococcales;Micrococcaceae;Acaricomes	Host-associated;invertebrates	Other	Other
2517572149|C569DRAFT_scaffold00039.39|1|17077	2517572149	17077	Provirus	10.85	No	NA	Actinobacteria;Micromonosporales;Micromonosporaceae;Micromonospora	Aquatic;marine	Integrase-like_tRNA	NA
2517572155|C581DRAFT_scaffold00031.31|35106|50156	2517572155	15050	Provirus	NA	No	NA	Actinobacteria;Micromonosporales;Micromonosporaceae;Salinispora	Aquatic;marine-sediment	Other	Transcription_regulator
2517572155|C581DRAFT_scaffold00035.35|8337|46409	2517572155	38072	Provirus	56.91	No	NA	Actinobacteria;Micromonosporales;Micromonosporaceae;Salinispora	Aquatic;marine-sediment	Integrase-like	Other
2517572155|C581DRAFT_scaffold00057.57	2517572155	22465	Full	57.1	No	NA	Actinobacteria;Micromonosporales;Micromonosporaceae;Salinispora	Aquatic;marine-sediment	NA	NA
2517572160|C582DRAFT_scaffold00045.45	2517572160	22147	Full	26.71	No	NA	Actinobacteria;Micromonosporales;Micromonosporaceae;Salinispora	Aquatic;marine-sediment	NA	NA
2517572211|B098DRAFT_scaffold00027.27	2517572211	59996	Full	100	Yes	VC_1380_0	Actinobacteria;Micromonosporales;Micromonosporaceae;Salinispora	Aquatic;marine-sediment	NA	NA
2517572211|B098DRAFT_scaffold00040.40	2517572211	23286	Full	52.98	No	NA	Actinobacteria;Micromonosporales;Micromonosporaceae;Salinispora	Aquatic;marine-sediment	NA	NA
2517572212|B099DRAFT_scaffold00002.2|274878|313479	2517572212	38601	Provirus	100	Yes	VC_621_1	Actinobacteria;Micromonosporales;Micromonosporaceae;Salinispora	Aquatic;marine-sediment	Integrase-like_tRNA	tRNA
2517572212|B099DRAFT_scaffold00026.26|1|41684	2517572212	41684	Provirus	98.49	Yes	VC_1522_0	Actinobacteria;Micromonosporales;Micromonosporaceae;Salinispora	Aquatic;marine-sediment	Other	Other
2517572242|AmymeDRAFT_contig1.1|4136316|4172881	2517572242	36566	Provirus	64.47	Yes	NA	Actinobacteria;Pseudonocardiales;Pseudonocardiaceae;Amycolatopsis	Terrestrial;soil	Other	Other
2518285551|C572DRAFT_scaffold00014.14|59121|98671	2518285551	39551	Provirus	100	Yes	VC_621_1	Actinobacteria;Micromonosporales;Micromonosporaceae;Salinispora	Aquatic;marine	Integrase-like_tRNA	tRNA
2518285552|C571DRAFT_scaffold00037.37|1|35126	2518285552	35125	Provirus	82.18	Yes	VC_621_1	Actinobacteria;Micromonosporales;Micromonosporaceae;Salinispora	Aquatic;marine-sediment	Integrase-like_tRNA	NA
2518285559|C578DRAFT_scaffold00036.36	2518285559	14329	Full	21.06	No	NA	Actinobacteria;Micromonosporales;Micromonosporaceae;Salinispora	Aquatic;marine-sediment	NA	NA
2518285559|C578DRAFT_scaffold00038.38	2518285559	11569	Full	15.83	No	NA	Actinobacteria;Micromonosporales;Micromonosporaceae;Salinispora	Aquatic;marine-sediment	NA	NA
2518285560|C579DRAFT_scaffold00001.1|417360|433956	2518285560	16597	Provirus	12.39	Yes	VC_1367_0	Actinobacteria;Micromonosporales;Micromonosporaceae;Salinispora	Aquatic;marine-sediment	Integrase-like_tRNA	tRNA
2518285560|C579DRAFT_scaffold00017.17|41685|76675	2518285560	34991	Provirus	89.01	Yes	VC_621_1	Actinobacteria;Micromonosporales;Micromonosporaceae;Salinispora	Aquatic;marine-sediment	Integrase-like_tRNA	tRNA
2518285560|C579DRAFT_scaffold00035.35	2518285560	11494	Full	18.33	No	NA	Actinobacteria;Micromonosporales;Micromonosporaceae;Salinispora	Aquatic;marine-sediment	NA	NA
2518285562|C550DRAFT_scaffold00009.9|85661|131322	2518285562	45662	Provirus	90.18	Yes	VC_887_1	Actinobacteria;Micromonosporales;Micromonosporaceae;Salinispora	Aquatic;marine-sediment	Integrase-like	Other
2518285603|C503DRAFT_scaffold00006.6|204529|245968	2518285603	41440	Provirus	61.01	Yes	VC_894_0	Actinobacteria;Pseudonocardiales;Pseudonocardiaceae;Actinokineospora	Terrestrial;soil-forest	Integrase-like	Other
2518285603|C503DRAFT_scaffold00028.28|1|41297	2518285603	41297	Provirus	26.17	No	NA	Actinobacteria;Pseudonocardiales;Pseudonocardiaceae;Actinokineospora	Terrestrial;soil-forest	Other	Other
2518285603|C503DRAFT_scaffold00057.57	2518285603	22990	Full	44.49	No	NA	Actinobacteria;Pseudonocardiales;Pseudonocardiaceae;Actinokineospora	Terrestrial;soil-forest	NA	NA
2518645556|CP003788|2854006|2877557	2518645556	23552	Provirus	38.2	Yes	VC_1471_0	Actinobacteria;Streptosporangiales;Nocardiopsaceae;Nocardiopsis	Host-associated;invertebrates	Other	Other
2518645610|F603DRAFT_scaffold00009.9|256268|306965	2518645610	50698	Provirus	71.6	Yes	VC_528_0	Actinobacteria;Streptomycetales;Streptomycetaceae;Streptomyces	Aquatic;marine	Integrase-like_tRNA	tRNA
2518645610|F603DRAFT_scaffold00010.10|1|22579	2518645610	22579	Provirus	23.25	No	NA	Actinobacteria;Streptomycetales;Streptomycetaceae;Streptomyces	Aquatic;marine	Other	Other
2518645610|F603DRAFT_scaffold00010.10|72329|105954	2518645610	33626	Provirus	55.98	Yes	VC_880_3	Actinobacteria;Streptomycetales;Streptomycetaceae;Streptomyces	Aquatic;marine	Other	Transcription_regulator
2518645610|F603DRAFT_scaffold00022.22	2518645610	30673	Full	46.32	No	NA	Actinobacteria;Streptomycetales;Streptomycetaceae;Streptomyces	Aquatic;marine	NA	NA
2518645617|YW7DRAFT_scaffold00006.6|143027|180908	2518645617	37882	Provirus	95.69	Yes	VC_889_0	Actinobacteria;Streptomycetales;Streptomycetaceae;Streptomyces	Host-associated;invertebrates	Integrase-like	Other
2518645618|YUYDRAFT_scaffold00003.3|601958|657161	2518645618	55204	Provirus	100	Yes	VC_520_4	Actinobacteria;Streptomycetales;Streptomycetaceae;Streptomyces	Host-associated;invertebrates	tRNA	tRNA
2518645622|F610DRAFT_scaffold00001.1|151623|169519	2518645622	17897	Provirus	11.56	Yes	VC_1368_0	Actinobacteria;Streptomycetales;Streptomycetaceae;Streptomyces	Host-associated;invertebrates	Other	Transcription_regulator
2518645623|C229DRAFT_scaffold00014.14	2518645623	43022	Full	100	Yes	NA	Actinobacteria;Streptosporangiales;Thermomonosporaceae;Actinomadura	Host-associated;plants-phyllo	NA	NA
2518645624|C589DRAFT_scaffold00010.10|54154|83880	2518645624	29727	Provirus	71.44	Yes	VC_1522_0	Actinobacteria;Micromonosporales;Micromonosporaceae;Salinispora	Aquatic;marine-sediment	tRNA	tRNA
2518645624|C589DRAFT_scaffold00031.31	2518645624	27922	Full	47.48	No	NA	Actinobacteria;Micromonosporales;Micromonosporaceae;Salinispora	Aquatic;marine-sediment	NA	NA
2518645624|C589DRAFT_scaffold00039.39	2518645624	12372	Full	17.61	No	NA	Actinobacteria;Micromonosporales;Micromonosporaceae;Salinispora	Aquatic;marine-sediment	NA	NA
2518645626|C587DRAFT_scaffold00018.18|1|14759	2518645626	14759	Provirus	23.88	No	NA	Actinobacteria;Micromonosporales;Micromonosporaceae;Salinispora	Aquatic;marine-sediment	Integrase-like_tRNA	tRNA
2518645626|C587DRAFT_scaffold00037.37	2518645626	48484	Full	63.04	No	NA	Actinobacteria;Micromonosporales;Micromonosporaceae;Salinispora	Aquatic;marine-sediment	NA	NA
2518645626|C587DRAFT_scaffold00050.50	2518645626	27241	Full	71.02	No	NA	Actinobacteria;Micromonosporales;Micromonosporaceae;Salinispora	Aquatic;marine-sediment	NA	NA
2519103015|F785DRAFT_scaffold00012.12|97744|116581	2519103015	18838	Provirus	11.97	Yes	VC_1382_0	Actinobacteria;Streptomycetales;Streptomycetaceae;Streptomyces	Unknown;unknown	Other	Other
2519103015|F785DRAFT_scaffold00018.18|113462|173230	2519103015	59769	Provirus	100	Yes	VC_523_7	Actinobacteria;Streptomycetales;Streptomycetaceae;Streptomyces	Unknown;unknown	Integrase-like_tRNA	tRNA
2519103015|F785DRAFT_scaffold00036.36|31620|56071	2519103015	24452	Provirus	48.53	Yes	VC_891_0	Actinobacteria;Streptomycetales;Streptomycetaceae;Streptomyces	Unknown;unknown	Other	Transcription_regulator
2519103181|F609DRAFT_scaffold00008.8|219498|234378	2519103181	14881	Provirus	24.37	Yes	VC_1387_0	Actinobacteria;Streptomycetales;Streptomycetaceae;Streptomyces	Aquatic;marine	Other	Integrase-like
2519103181|F609DRAFT_scaffold00015.15|101456|117156	2519103181	15701	Provirus	7.07	Yes	VC_1368_0	Actinobacteria;Streptomycetales;Streptomycetaceae;Streptomyces	Aquatic;marine	Other	Transcription_regulator
2519103184|F600DRAFT_scaffold00001.1|130007|140320	2519103184	10314	Provirus	11.86	Yes	NA	Actinobacteria;Mycobacteriales;Nocardiaceae;Smaragdicoccus	Terrestrial;soil	Integrase-like_tRNA	tRNA
2519103184|F600DRAFT_scaffold00003.3|513200|524780	2519103184	11581	Provirus	17.32	Yes	NA	Actinobacteria;Mycobacteriales;Nocardiaceae;Smaragdicoccus	Terrestrial;soil	Integrase-like_tRNA	tRNA
2519899511|G010DRAFT_scaffold00003.3|375207|410068	2519899511	34862	Provirus	38.8	Yes	NA	Actinobacteria;Micrococcales;Microbacteriaceae;Microbacterium	Host-associated;plants	Integrase-like_tRNA	tRNA
2519899585|AJYC02000015|1348|23669	2519899585	22322	Provirus	12.46	No	NA	Actinobacteria;Mycobacteriales;Nocardiaceae;Rhodococcus	Terrestrial;soil-contaminated	Other	Other
2519899585|AJYC02000026	2519899585	46249	Full	100	Yes	VC_848_0	Actinobacteria;Mycobacteriales;Nocardiaceae;Rhodococcus	Terrestrial;soil-contaminated	NA	NA
2519899648|H036DRAFT_scaffold00009.9|77780|91602	2519899648	13823	Provirus	15.8	Yes	VC_1512_0	Actinobacteria;Propionibacteriales;Nocardioidaceae;Nocardioides	Unknown;unknown	Other	Integrase-like
2519899649|G339DRAFT_scaffold00003.3|416602|433409	2519899649	16808	Provirus	26.6	Yes	VC_1407_0	Actinobacteria;Streptosporangiales;Thermomonosporaceae;Actinomadura	Terrestrial;soil	Other	Transcription_regulator
2519899650|YUWDRAFT_scaffold00002.2|126387|137589	2519899650	11203	Provirus	NA	No	NA	Actinobacteria;Streptomycetales;Streptomycetaceae;Streptomyces	Host-associated;invertebrates	Other	Transcription_regulator
2519899672|G341DRAFT_scaffold00002.2|207533|220437	2519899672	12905	Provirus	13.46	Yes	VC_1475_0	Actinobacteria;Mycobacteriales;Gordoniaceae;Gordonia	Aquatic;freshwater-contaminated	Integrase-like_tRNA	tRNA
2519899672|G341DRAFT_scaffold00007.7|15011|26107	2519899672	11097	Provirus	19.87	Yes	VC_1551_0	Actinobacteria;Mycobacteriales;Gordoniaceae;Gordonia	Aquatic;freshwater-contaminated	Other	Other
2519899672|G341DRAFT_scaffold00009.9|120737|133730	2519899672	12994	Provirus	17.05	Yes	VC_1551_0	Actinobacteria;Mycobacteriales;Gordoniaceae;Gordonia	Aquatic;freshwater-contaminated	Other	Transcription_regulator
2519899686|G385DRAFT_scaffold00010.10|29844|44976	2519899686	15133	Provirus	36.61	Yes	VC_1348_0	Actinobacteria;Micrococcales;Micrococcaceae;Arthrobacter	Host-associated;plants	tRNA	tRNA
2519899710|Ah41DRAFT_scaffold30_size33328.30|1|10815	2519899710	10815	Provirus	9.62	No	NA	Actinobacteria;Micrococcales;Micrococcaceae;Arthrobacter	Terrestrial;soil	Integrase-like	Other
2519899711|AsbDRAFT_scaffold10_size199211.10|45377|70391	2519899711	25015	Provirus	40.12	Yes	VC_1413_0	Actinobacteria;Micrococcales;Micrococcaceae;Arthrobacter	Terrestrial;soil	Integrase-like	Other
2519899712|Ah14DRAFT_scaffold1_size181698.1|41110|53940	2519899712	12831	Provirus	21.71	Yes	VC_1415_0	Actinobacteria;Micrococcales;Micrococcaceae;Arthrobacter	Terrestrial;soil	Integrase-like_tRNA	tRNA
2519899713|Ah5DRAFT_scaffold21_size70337.21|26352|70337	2519899713	43985	Provirus	70.54	No	NA	Actinobacteria;Micrococcales;Micrococcaceae;Arthrobacter	Terrestrial;soil	Integrase-like_tRNA	tRNA
2521172602|CP003493|1648618|1690341	2521172602	41724	Provirus	53.73	Yes	VC_1531_0	Actinobacteria;Propionibacteriales;Propionibacteriaceae;Acidipropionibacterium	Engineered;food production	Integrase-like	Other
2521172603|G361DRAFT_scaffold00002.2|1578312|1590835	2521172603	12524	Provirus	16.53	Yes	VC_1550_0	Actinobacteria;Mycobacteriales;Nocardiaceae;Nocardia	Host-associated;plants-endo	Other	Other
2521172603|G361DRAFT_scaffold00003.3|1432049|1467047	2521172603	34999	Provirus	47.19	Yes	VC_1453_0	Actinobacteria;Mycobacteriales;Nocardiaceae;Nocardia	Host-associated;plants-endo	Other	Transcription_regulator
2521172614|G362DRAFT_scaffold00001.1|173112|221506	2521172614	48395	Provirus	71.46	Yes	VC_949_0	Actinobacteria;Micrococcales;Microbacteriaceae;Microbacterium	Host-associated;plants	Integrase-like_tRNA	tRNA
2521172614|G362DRAFT_scaffold00005.5|1339|17150	2521172614	15812	Provirus	NA	No	NA	Actinobacteria;Micrococcales;Microbacteriaceae;Microbacterium	Host-associated;plants	Other	Other
2521172614|G362DRAFT_scaffold00005.5|74279|110393	2521172614	36115	Provirus	33.95	Yes	VC_1520_0	Actinobacteria;Micrococcales;Microbacteriaceae;Microbacterium	Host-associated;plants	Other	Other
2521172626|H294DRAFT_scaffold00041.41|22298|49455	2521172626	27158	Provirus	59.95	Yes	VC_891_0	Actinobacteria;Streptomycetales;Streptomycetaceae;Streptomyces	Host-associated;plants	Other	Other
2521172628|H295DRAFT_scaffold00003.3|500520|581661	2521172628	81142	Provirus	81.33	Yes	VC_529_6	Actinobacteria;Streptomycetales;Streptomycetaceae;Streptomyces	Host-associated;plants	Other	Transcription_regulator
2521172628|H295DRAFT_scaffold00030.30|7165|47751	2521172628	40587	Provirus	68.26	No	NA	Actinobacteria;Streptomycetales;Streptomycetaceae;Streptomyces	Host-associated;plants	Integrase-like	Other
2521172631|H292DRAFT_scaffold00001.1|484527|494671	2521172631	10145	Provirus	8.3	Yes	VC_1386_0	Actinobacteria;Mycobacteriales;Nocardiaceae;Rhodococcus	Host-associated;plants	Integrase-like	Other
2521172631|H292DRAFT_scaffold00006.6|27388|47065	2521172631	19678	Provirus	35.06	Yes	VC_1365_0	Actinobacteria;Mycobacteriales;Nocardiaceae;Rhodococcus	Host-associated;plants	Integrase-like_tRNA	tRNA
2521172643|H293DRAFT_scaffold00002.2|222468|271226	2521172643	48759	Provirus	88.67	Yes	VC_520_2	Actinobacteria;Streptomycetales;Streptomycetaceae;Streptomyces	Host-associated;plants	Other	Other
2521172643|H293DRAFT_scaffold00003.3|226688|245507	2521172643	18820	Provirus	22.93	Yes	NA	Actinobacteria;Streptomycetales;Streptomycetaceae;Streptomyces	Host-associated;plants	Integrase-like_tRNA	tRNA
2521172643|H293DRAFT_scaffold00005.5|419916|455586	2521172643	35671	Provirus	89.21	Yes	VC_334_0	Actinobacteria;Streptomycetales;Streptomycetaceae;Streptomyces	Host-associated;plants	Integrase-like	Transcription_regulator
2521172760|G328DRAFT_scaffold00004.4|8378|55299	2521172760	46922	Provirus	82.72	Yes	NA	Actinobacteria;Micrococcales;Microbacteriaceae;Pseudoclavibacter	Engineered;solid waste	Integrase-like_tRNA	tRNA
2522125134|H026DRAFT_scaffold00001.1|307544|342117	2522125134	34574	Provirus	100	Yes	NA	Actinobacteria;Frankiales;Frankiaceae;Frankia	Unknown;unknown	Integrase-like_tRNA	tRNA
2522125134|H026DRAFT_scaffold00025.25|4933|18939	2522125134	14007	Provirus	22.93	No	NA	Actinobacteria;Frankiales;Frankiaceae;Frankia	Unknown;unknown	Integrase-like_tRNA	tRNA
2522125134|H026DRAFT_scaffold00031.31|1|12637	2522125134	12637	Provirus	8.95	No	NA	Actinobacteria;Frankiales;Frankiaceae;Frankia	Unknown;unknown	Other	Other
2522125136|H181DRAFT_scaffold00007.7|319750|339619	2522125136	19870	Provirus	35.53	Yes	NA	Actinobacteria;Streptomycetales;Streptomycetaceae;Streptomyces	Unknown;unknown	Integrase-like	Other
2522125170|H286DRAFT_scaffold00001.1|1081606|1115913	2522125170	34308	Provirus	54.92	Yes	NA	Actinobacteria;Micrococcales;Microbacteriaceae;Microbacterium	Host-associated;plants	Integrase-like_tRNA	tRNA
2522572155|H958DRAFT_scaffold00005.5|214992|379717	2522572155	164726	Provirus	100	Yes	NA	Thermoleophilia;Solirubrobacterales;Solirubrobacteraceae;Solirubrobacter	Terrestrial;soil	Integrase-like	Transcription_regulator
2522572156|G531DRAFT_scaffold00006.6|139355|152768	2522572156	13414	Provirus	21.51	Yes	VC_1413_0	Actinobacteria;Propionibacteriales;Propionibacteriaceae;Granulicoccus	Engineered;wastewater	Other	Other
2522572159|G487DRAFT_scaffold00013.13|2364|48469	2522572159	46106	Provirus	62.66	No	NA	Actinobacteria;Mycobacteriales;Corynebacteriaceae;Corynebacterium	Engineered;industrial production	Integrase-like	Other
2522572167|AJFI01000063	2522572167	45857	Full	100	Yes	VC_489_0	Actinobacteria;Mycobacteriales;Mycobacteriaceae;Mycobacterium	Host-associated;human	NA	NA
2522572167|AJFI01000087|25534|41776	2522572167	16243	Provirus	23.43	Yes	VC_870_0	Actinobacteria;Mycobacteriales;Mycobacteriaceae;Mycobacterium	Host-associated;human	Integrase-like_tRNA	tRNA
2522572168|AJFJ01000085|1|106088	2522572168	106088	Provirus	95.73	Yes	NA	Actinobacteria;Mycobacteriales;Mycobacteriaceae;Mycolicibacterium	Host-associated;human	Integrase-like_tRNA	tRNA
2522572182|G567DRAFT_scaffold00012.12|37471|80255	2522572182	42785	Provirus	81.11	Yes	NA	Actinobacteria;Pseudonocardiales;Pseudonocardiaceae;Pseudonocardia	Engineered;built environment	Integrase-like_tRNA	tRNA
2522572182|G567DRAFT_scaffold00013.13|19118|60558	2522572182	41441	Provirus	59.2	Yes	VC_1408_0	Actinobacteria;Pseudonocardiales;Pseudonocardiaceae;Pseudonocardia	Engineered;built environment	Integrase-like_tRNA	tRNA
2522572192|G412DRAFT_scaffold00021.21|1|44547	2522572192	44547	Provirus	100	Yes	VC_523_11	Actinobacteria;Streptomycetales;Streptomycetaceae;Streptomyces	Terrestrial;soil	Integrase-like_tRNA	tRNA
2523231035|NC_018581|1517638|1572158	2523231035	54521	Provirus	100	Yes	NA	Actinobacteria;Mycobacteriales;Gordoniaceae;Gordonia	Host-associated;human	Integrase-like_tRNA	tRNA
2523231036|BANR01000022|1|11990	2523231036	11990	Provirus	19.99	No	NA	Actinobacteria;Mycobacteriales;Gordoniaceae;Gordonia	Host-associated;mammals	Integrase-like	Other
2523231036|BANR01000035|1|10357	2523231036	10357	Provirus	14.86	No	NA	Actinobacteria;Mycobacteriales;Gordoniaceae;Gordonia	Host-associated;mammals	Integrase-like_tRNA	tRNA
2523231038|BAEH01000119|1|13390	2523231038	13390	Provirus	17.27	No	NA	Actinobacteria;Mycobacteriales;Gordoniaceae;Gordonia	Host-associated;human	Other	NA
2523231042|BAOQ01000031|9625|26280	2523231042	16656	Provirus	10.75	Yes	VC_1446_0	Actinobacteria;Mycobacteriales;Gordoniaceae;Gordonia	Engineered;wastewater	Other	Transcription_regulator
2523231046|BANU01000001|265938|309151	2523231046	43213	Provirus	100	Yes	VC_1089_0	Actinobacteria;Mycobacteriales;Gordoniaceae;Gordonia	Engineered;wastewater	tRNA	tRNA
2523231046|BANU01000002|127761|141719	2523231046	13959	Provirus	19.89	Yes	VC_1415_0	Actinobacteria;Mycobacteriales;Gordoniaceae;Gordonia	Engineered;wastewater	Integrase-like_tRNA	tRNA
2523231046|BANU01000030|1|17141	2523231046	17141	Provirus	33.64	No	NA	Actinobacteria;Mycobacteriales;Gordoniaceae;Gordonia	Engineered;wastewater	Other	Other
2523231047|BANX01000039|46755|75274	2523231047	28519	Provirus	57.66	No	NA	Actinobacteria;Mycobacteriales;Gordoniaceae;Gordonia	Terrestrial;soil	Integrase-like	Other
2523231047|BANX01000041|41750|59943	2523231047	18193	Provirus	35.85	No	NA	Actinobacteria;Mycobacteriales;Gordoniaceae;Gordonia	Terrestrial;soil	Other	Other
2523231047|BANX01000047	2523231047	33692	Full	65.65	No	NA	Actinobacteria;Mycobacteriales;Gordoniaceae;Gordonia	Terrestrial;soil	NA	NA
2523231047|BANX01000051	2523231047	19055	Full	36.49	No	NA	Actinobacteria;Mycobacteriales;Gordoniaceae;Gordonia	Terrestrial;soil	NA	NA
2523231056|G469DRAFT_scaffold00001.1|220911|257404	2523231056	36494	Provirus	69.55	Yes	NA	Coriobacteriia;Coriobacteriales;Atopobiaceae;Atopobium	Host-associated;mammals	Integrase-like_tRNA	tRNA
2523231056|G469DRAFT_scaffold00001.1|811033|845878	2523231056	34846	Provirus	62.96	Yes	NA	Coriobacteriia;Coriobacteriales;Atopobiaceae;Atopobium	Host-associated;mammals	Integrase-like_tRNA	tRNA
2523231070|G555DRAFT_scaffold00006.6|38507|51516	2523231070	13010	Provirus	20.87	Yes	VC_1413_0	Actinobacteria;Propionibacteriales;Nocardioidaceae;Propionicicella	Aquatic;freshwater-contaminated	Other	Other
2523533505|F611DRAFT_scaffold00030.30	2523533505	91026	Full	100	Yes	VC_770_4	Actinobacteria;Streptomycetales;Streptomycetaceae;Streptomyces	Host-associated;invertebrates	NA	NA
2523533505|F611DRAFT_scaffold00033.33|31088|71898	2523533505	40810	Provirus	77.04	Yes	VC_526_0	Actinobacteria;Streptomycetales;Streptomycetaceae;Streptomyces	Host-associated;invertebrates	Other	Integrase-like
2523533505|F611DRAFT_scaffold00039.39|32880|45379	2523533505	12499	Provirus	11.47	No	NA	Actinobacteria;Streptomycetales;Streptomycetaceae;Streptomyces	Host-associated;invertebrates	Other	Other
2523533535|H613DRAFT_scaffold00004.4|210875|252486	2523533535	41612	Provirus	67.25	Yes	NA	Actinobacteria;Glycomycetales;Glycomycetaceae;Glycomyces	Terrestrial;soil	Integrase-like	Other
2523533551|H590DRAFT_scaffold00001.1|62475|73620	2523533551	11146	Provirus	18.86	Yes	VC_1415_0	Actinobacteria;Propionibacteriales;Propionibacteriaceae;Acidipropionibacterium	Engineered;food production	Integrase-like_tRNA	tRNA
2523533551|H590DRAFT_scaffold00005.5|1|13240	2523533551	13240	Provirus	34.32	No	NA	Actinobacteria;Propionibacteriales;Propionibacteriaceae;Acidipropionibacterium	Engineered;food production	Other	Other
2523533551|H590DRAFT_scaffold00007.7|1|34622	2523533551	34622	Provirus	70.48	No	NA	Actinobacteria;Propionibacteriales;Propionibacteriaceae;Acidipropionibacterium	Engineered;food production	Integrase-like	Other
2523533555|G556DRAFT_scaffold00004.4|1|14818	2523533555	14818	Provirus	31.87	No	NA	Actinobacteria;Propionibacteriales;Propionibacteriaceae;Propionimicrobium	Host-associated;human	Integrase-like	Other
2523533555|G556DRAFT_scaffold00006.6|67512|71522	2523533555	4011	Provirus	81.97	Yes	NA	Actinobacteria;Propionibacteriales;Propionibacteriaceae;Propionimicrobium	Host-associated;human	Other	Integrase-like
2523533555|G556DRAFT_scaffold00008.8|1|26347	2523533555	26347	Provirus	56.12	No	NA	Actinobacteria;Propionibacteriales;Propionibacteriaceae;Propionimicrobium	Host-associated;human	Other	Transcription_regulator
2523533599|G464DRAFT_scaffold00007.7|47825|50977	2523533599	3153	Provirus	75.77	Yes	NA	Actinobacteria;Bifidobacteriales;Bifidobacteriaceae;Alloscardovia	Host-associated;human	Other	Other
2523533599|G464DRAFT_scaffold00018.18	2523533599	32279	Full	84.36	Yes	VC_1263_0	Actinobacteria;Bifidobacteriales;Bifidobacteriaceae;Alloscardovia	Host-associated;human	NA	NA
2524023091|G503DRAFT_scaffold00002.2|193112|204172	2524023091	11061	Provirus	NA	No	NA	Coriobacteriia;Eggerthellales;Eggerthellaceae;Enterorhabdus	Host-associated;mammals	Other	Other
2524023091|G503DRAFT_scaffold00002.2|279914|322812	2524023091	42898	Provirus	98.19	Yes	VC_1397_0	Coriobacteriia;Eggerthellales;Eggerthellaceae;Enterorhabdus	Host-associated;mammals	Integrase-like_tRNA	tRNA
2524023091|G503DRAFT_scaffold00003.3|179164|189112	2524023091	9949	Provirus	NA	No	NA	Coriobacteriia;Eggerthellales;Eggerthellaceae;Enterorhabdus	Host-associated;mammals	Other	Other
2524023091|G503DRAFT_scaffold00005.5|15195|52882	2524023091	37688	Provirus	92.27	Yes	NA	Coriobacteriia;Eggerthellales;Eggerthellaceae;Enterorhabdus	Host-associated;mammals	Integrase-like	Other
2524023091|G503DRAFT_scaffold00013.13|1|39763	2524023091	39763	Provirus	97.29	Yes	NA	Coriobacteriia;Eggerthellales;Eggerthellaceae;Enterorhabdus	Host-associated;mammals	Integrase-like_tRNA	tRNA
2524023148|G569DRAFT_scaffold00003.3|457477|485525	2524023148	28049	Provirus	9.97	Yes	VC_872_0	Thermoleophilia;Solirubrobacterales;Solirubrobacteraceae;Solirubrobacter	Terrestrial;soil	Other	Other
2524023150|H516DRAFT_scaffold00001.1|394242|409414	2524023150	15173	Provirus	24.33	Yes	VC_1413_0	Actinobacteria;Micrococcales;Microbacteriaceae;Agromyces	Engineered;built environment	Other	Other
2524023187|H521DRAFT_scaffold00001.1|292099|308046	2524023187	15948	Provirus	37.35	Yes	NA	Actinobacteria;Micrococcales;Microbacteriaceae;Agromyces	Terrestrial;soil	Integrase-like_tRNA	tRNA
2524023198|CP003697|588384|601036	2524023198	12653	Provirus	10.44	Yes	NA	Actinobacteria;Mycobacteriales;Corynebacteriaceae;Corynebacterium	Terrestrial;soil-saline	Integrase-like	Other
2524023203|G478DRAFT_scaffold00010.10	2524023203	37028	Full	59.28	No	NA	Actinobacteria;Bifidobacteriales;Bifidobacteriaceae;Bifidobacterium	Host-associated;mammals	NA	NA
2524023203|G478DRAFT_scaffold00013.13	2524023203	16328	Full	30.44	No	NA	Actinobacteria;Bifidobacteriales;Bifidobacteriaceae;Bifidobacterium	Host-associated;mammals	NA	NA
2524023214|H629DRAFT_scaffold00002.2|312181|326212	2524023214	14032	Provirus	22.5	Yes	VC_1413_0	Actinobacteria;Micrococcales;Microbacteriaceae;Leucobacter	Host-associated;invertebrates	Other	Other
2524023214|H629DRAFT_scaffold00006.6|1|35868	2524023214	35868	Provirus	84.87	Yes	NA	Actinobacteria;Micrococcales;Microbacteriaceae;Leucobacter	Host-associated;invertebrates	Integrase-like	Other
2524023214|H629DRAFT_scaffold00009.9|1|15211	2524023214	15211	Provirus	90.54	Yes	VC_1060_0	Actinobacteria;Micrococcales;Microbacteriaceae;Leucobacter	Host-associated;invertebrates	Integrase-like	Other
2524023215|FR845719|7923014|7934693	2524023215	11680	Provirus	7.28	Yes	VC_1521_0	Actinobacteria;Streptomycetales;Streptomycetaceae;Streptomyces	Terrestrial;soil	Other	Other
2524023245|H299DRAFT_scaffold00003.3|417765|485044	2524023245	67280	Provirus	100	Yes	NA	Actinobacteria;Streptomycetales;Streptomycetaceae;Streptomyces	Aquatic;marine	Other	Transcription_regulator
2524614512|K340DRAFT_scaffold00001.1|135001|187952	2524614512	52952	Provirus	60.29	Yes	NA	Actinobacteria;Nakamurellales;Nakamurellaceae;Nakamurella	Terrestrial;soil	Integrase-like	Transcription_regulator
2524614512|K340DRAFT_scaffold00004.4|205182|220326	2524614512	15145	Provirus	20.17	Yes	NA	Actinobacteria;Nakamurellales;Nakamurellaceae;Nakamurella	Terrestrial;soil	Integrase-like_tRNA	tRNA
2524614530|H301DRAFT_scaffold00014.14|1|33498	2524614530	33498	Provirus	88.26	Yes	VC_621_1	Actinobacteria;Micromonosporales;Micromonosporaceae;Salinispora	Aquatic;marine-sediment	Integrase-like_tRNA	tRNA
2524614536|K323DRAFT_scaffold00012.12|13553|56434	2524614536	42882	Provirus	98.29	Yes	NA	Actinobacteria;Micrococcales;Microbacteriaceae;Glaciibacter	Terrestrial;soil-permafrost	Integrase-like_tRNA	tRNA
2524614544|K306DRAFT_scaffold00016.16	2524614544	80335	Full	91.5	Yes	NA	Actinobacteria;Streptomycetales;Streptomycetaceae;Streptomyces	Host-associated;invertebrates	NA	NA
2524614559|H296DRAFT_scaffold00005.5|380341|419197	2524614559	38857	Provirus	99.75	Yes	VC_889_0	Actinobacteria;Streptomycetales;Streptomycetaceae;Streptomyces	Unknown;unknown	Integrase-like	Other
2524614559|H296DRAFT_scaffold00017.17|1|37488	2524614559	37488	Provirus	91.93	Yes	VC_326_0	Actinobacteria;Streptomycetales;Streptomycetaceae;Streptomyces	Unknown;unknown	Integrase-like_tRNA	tRNA
2524614559|H296DRAFT_scaffold00030.30	2524614559	16980	Full	NA	No	NA	Actinobacteria;Streptomycetales;Streptomycetaceae;Streptomyces	Unknown;unknown	NA	NA
2524614559|H296DRAFT_scaffold00037.37	2524614559	10576	Full	15.92	No	NA	Actinobacteria;Streptomycetales;Streptomycetaceae;Streptomyces	Unknown;unknown	NA	NA
2524614560|H297DRAFT_scaffold00014.14|76572|104156	2524614560	27585	Provirus	45.27	No	NA	Actinobacteria;Streptomycetales;Streptomycetaceae;Streptomyces	Aquatic;marine	Other	Transcription_regulator
2524614578|K378DRAFT_scaffold00002.2|744652|790949	2524614578	46298	Provirus	56.87	Yes	VC_529_0	Actinobacteria;Streptomycetales;Streptomycetaceae;Streptomyces	Host-associated;invertebrates	Other	Other
2524614578|K378DRAFT_scaffold00009.9|77962|102295	2524614578	24334	Provirus	61.44	No	NA	Actinobacteria;Streptomycetales;Streptomycetaceae;Streptomyces	Host-associated;invertebrates	Integrase-like	Other
2524614580|K377DRAFT_scaffold00038.38	2524614580	10828	Full	NA	No	NA	Actinobacteria;Streptomycetales;Streptomycetaceae;Streptomyces	Host-associated;invertebrates	NA	NA
2524614660|H614DRAFT_scaffold00026.26|1|10426	2524614660	10426	Provirus	16.72	No	NA	Actinobacteria;Micrococcales;Microbacteriaceae;Gulosibacter	Terrestrial;soil-contaminated	Other	Other
2524614662|K318DRAFT_scaffold00001.1|284286|341699	2524614662	57414	Provirus	89.23	Yes	NA	Actinobacteria;Micrococcales;Brevibacteriaceae;Brevibacterium	Terrestrial;soil-saline	Integrase-like_tRNA	tRNA
2524614663|K329DRAFT_scaffold00001.1|148014|193403	2524614663	45390	Provirus	65.7	Yes	VC_1090_0	Actinobacteria;Propionibacteriales;Nocardioidaceae;Nocardioides	Terrestrial;soil	Integrase-like_tRNA	tRNA
2524614663|K329DRAFT_scaffold00002.2|767471|804641	2524614663	37171	Provirus	73.45	Yes	NA	Actinobacteria;Propionibacteriales;Nocardioidaceae;Nocardioides	Terrestrial;soil	Other	Other
2524614663|K329DRAFT_scaffold00004.4|98709|132280	2524614663	33572	Provirus	50.8	Yes	VC_531_0	Actinobacteria;Propionibacteriales;Nocardioidaceae;Nocardioides	Terrestrial;soil	Integrase-like	Other
2524614673|B084DRAFT_scaffold00016.16|141978|191863	2524614673	49886	Provirus	89.98	Yes	VC_518_3	Actinobacteria;Streptomycetales;Streptomycetaceae;Streptomyces	Host-associated;plants	Integrase-like	Other
2524614673|B084DRAFT_scaffold00019.19|6994|24387	2524614673	17394	Provirus	NA	No	NA	Actinobacteria;Streptomycetales;Streptomycetaceae;Streptomyces	Host-associated;plants	Other	Transcription_regulator
2524614678|K315DRAFT_scaffold00003.3|115116|150977	2524614678	35862	Provirus	95.48	Yes	VC_746_0	Actinobacteria;Bifidobacteriales;Bifidobacteriaceae;Bifidobacterium	Engineered;wastewater	Integrase-like	Other
2524614678|K315DRAFT_scaffold00005.5|84847|94114	2524614678	9268	Provirus	NA	No	NA	Actinobacteria;Bifidobacteriales;Bifidobacteriaceae;Bifidobacterium	Engineered;wastewater	Other	Transcription_regulator
2524614730|K375DRAFT_scaffold00027.27	2524614730	12508	Full	12.54	No	NA	Actinobacteria;Streptomycetales;Streptomycetaceae;Streptomyces	Host-associated;invertebrates	NA	NA
2524614732|F605DRAFT_scaffold00009.9	2524614732	16819	Full	100	Yes	NA	Actinobacteria;Actinomycetales;Actinomycetaceae;Varibaculum	Host-associated;human	NA	NA
2524614737|Microbact_gnl_FAMU_contig.17	2524614737	35266	Full	85.77	Yes	NA	Actinobacteria;Micrococcales;Microbacteriaceae;Microbacterium	Host-associated;invertebrates	NA	NA
2524614737|Microbact_gnl_FAMU_contig.27|1|20593	2524614737	20593	Provirus	100	Yes	NA	Actinobacteria;Micrococcales;Microbacteriaceae;Microbacterium	Host-associated;invertebrates	Integrase-like	Other
2524614737|Microbact_gnl_FAMU_contig.38	2524614737	15612	Full	98.76	Yes	NA	Actinobacteria;Micrococcales;Microbacteriaceae;Microbacterium	Host-associated;invertebrates	NA	NA
2524614737|Microbact_gnl_FAMU_contig.5|599828|614249	2524614737	14422	Provirus	9.33	Yes	NA	Actinobacteria;Micrococcales;Microbacteriaceae;Microbacterium	Host-associated;invertebrates	Other	Other
2524614758|G445DRAFT_scaffold00001.1|295549|306457	2524614758	10909	Provirus	23.23	No	NA	Actinobacteria;Actinomycetales;Actinomycetaceae;Actinotignum	Host-associated;human	Other	Other
2524614758|G445DRAFT_scaffold00002.2|126241|170292	2524614758	44052	Provirus	86.18	Yes	VC_569_0	Actinobacteria;Actinomycetales;Actinomycetaceae;Actinotignum	Host-associated;human	Other	Other
2524614758|G445DRAFT_scaffold00002.2|34863|69795	2524614758	34933	Provirus	78.95	Yes	NA	Actinobacteria;Actinomycetales;Actinomycetaceae;Actinotignum	Host-associated;human	Integrase-like_tRNA	tRNA
2524614758|G445DRAFT_scaffold00004.4|44225|85095	2524614758	40871	Provirus	87.09	Yes	VC_569_0	Actinobacteria;Actinomycetales;Actinomycetaceae;Actinotignum	Host-associated;human	Other	Integrase-like
2524614761|G557DRAFT_scaffold00005.5|599|90544	2524614761	89946	Provirus	51.16	No	NA	Actinobacteria;Micrococcales;Microbacteriaceae;Pseudoclavibacter	Terrestrial;soil	Other	Transcription_regulator
2524614763|G510DRAFT_scaffold00015.15|11849|53501	2524614763	41653	Provirus	100	Yes	VC_1071_1	Actinobacteria;Micrococcales;Microbacteriaceae;Microbacterium	Engineered;food production	Integrase-like_tRNA	tRNA
2524614765|BMSG_NODE_3_len_225378_cov_609_281921.3|104294|115310	2524614765	11017	Provirus	18.5	Yes	VC_1415_0	Actinobacteria;Mycobacteriales;Gordoniaceae;Gordonia	Terrestrial;soil	Integrase-like	Other
2524614807|H303DRAFT_scaffold_0.1|525841|538507	2524614807	12667	Provirus	6.68	Yes	VC_1489_0	Actinobacteria;Micromonosporales;Micromonosporaceae;Salinispora	Aquatic;marine-sediment	Other	Other
2524614850|I004DRAFT_scaffold00001.1|717915|729998	2524614850	12084	Provirus	7.68	Yes	VC_1382_0	Actinobacteria;Streptomycetales;Streptomycetaceae;Streptomyces	Aquatic;marine	Other	Other
2526164523|G606DRAFT_scaffold00009.9	2526164523	41392	Full	100	Yes	VC_747_0	Actinobacteria;Bifidobacteriales;Bifidobacteriaceae;Bifidobacterium	Host-associated;mammals	NA	NA
2526164546|C795_50_KIE_1_21.21|17577|31628	2526164546	14052	Provirus	14.66	No	NA	Actinobacteria;Micrococcales;Microbacteriaceae;Leucobacter	Engineered;food production	Other	Transcription_regulator
2526164546|C795_50_KIE_1_4.4|50749|87763	2526164546	37015	Provirus	81.78	Yes	NA	Actinobacteria;Micrococcales;Microbacteriaceae;Leucobacter	Engineered;food production	Integrase-like	Other
2526164566|L978_NODE_52_len_21639_cov_168_071716.52	2526164566	21705	Full	NA	No	NA	Actinobacteria;Micrococcales;Microbacteriaceae;Microbacterium	Host-associated;vertebrates	NA	NA
2526164708|CP003248|1779055|1789174	2526164708	10120	Provirus	16.16	Yes	NA	Actinobacteria;Mycobacteriales;Mycobacteriaceae;Mycobacterium	Host-associated;human	Integrase-like	Other
2526164719|CP001361|1950131|1967754	2526164719	17624	Provirus	100	Yes	VC_1401_0	Actinobacteria;Bifidobacteriales;Bifidobacteriaceae;Bifidobacterium	Host-associated;human	Integrase-like_tRNA	tRNA
2526164782|B124DRAFT_scaffold_29.30|14227|78270	2526164782	64044	Provirus	100	Yes	VC_519_2	Actinobacteria;Streptomycetales;Streptomycetaceae;Streptomyces	Unknown;unknown	Other	Other
2528311034|K228DRAFT_scaffold00076.76	2528311034	16209	Full	42.94	No	NA	Actinobacteria;Micromonosporales;Micromonosporaceae;Salinispora	Aquatic;marine-sediment	NA	NA
2528311034|K228DRAFT_scaffold00080.80	2528311034	13986	Full	20.7	No	NA	Actinobacteria;Micromonosporales;Micromonosporaceae;Salinispora	Aquatic;marine-sediment	NA	NA
2528311129|K940DRAFT_scaffold00001.1|364927|379115	2528311129	14189	Provirus	22.95	Yes	VC_1415_0	Actinobacteria;Mycobacteriales;Nocardiaceae;Nocardia	Unknown;unknown	Other	Other
2528311129|K940DRAFT_scaffold00004.4|90445|103031	2528311129	12587	Provirus	NA	No	NA	Actinobacteria;Mycobacteriales;Nocardiaceae;Nocardia	Unknown;unknown	Other	Other
2528311129|K940DRAFT_scaffold00007.7|222538|246165	2528311129	23627	Provirus	37.38	No	NA	Actinobacteria;Mycobacteriales;Nocardiaceae;Nocardia	Unknown;unknown	Other	Other
2528311129|K940DRAFT_scaffold00016.16|42417|91228	2528311129	48812	Provirus	100	Yes	NA	Actinobacteria;Mycobacteriales;Nocardiaceae;Nocardia	Unknown;unknown	Other	Transcription_regulator
2528311129|K940DRAFT_scaffold00032.32|30835|46311	2528311129	15477	Provirus	15.73	No	NA	Actinobacteria;Mycobacteriales;Nocardiaceae;Nocardia	Unknown;unknown	Other	Other
2528768220|H504DRAFT_scaffold00001.1|21277|36527	2528768220	15251	Provirus	8.82	Yes	VC_1368_0	Actinobacteria;Pseudonocardiales;Pseudonocardiaceae;Actinokineospora	Host-associated;plants	Other	Other
2528768220|H504DRAFT_scaffold00061.61	2528768220	35607	Full	53.46	No	NA	Actinobacteria;Pseudonocardiales;Pseudonocardiaceae;Actinokineospora	Host-associated;plants	NA	NA
2528768221|M023DRAFT_scaffold00017.17|19214|45595	2528768221	26382	Provirus	28.57	Yes	VC_1447_0	Actinobacteria;Micrococcales;Promicromonosporaceae;Cellulosimicrobium	Engineered;lab enrichment	Other	Other
2529292502|K414DRAFT_scaffold00001.1|2318094|2330644	2529292502	12551	Provirus	20.31	Yes	VC_1365_0	Actinobacteria;Mycobacteriales;Nocardiaceae;Rhodococcus	Terrestrial;soil-permafrost	Integrase-like	Integrase-like
2529292502|K414DRAFT_scaffold00001.1|3018210|3032845	2529292502	14636	Provirus	97.12	Yes	VC_1347_0	Actinobacteria;Mycobacteriales;Nocardiaceae;Rhodococcus	Terrestrial;soil-permafrost	Integrase-like	Other
2529292502|K414DRAFT_scaffold00001.1|3817081|3831479	2529292502	14399	Provirus	20.85	Yes	NA	Actinobacteria;Mycobacteriales;Nocardiaceae;Rhodococcus	Terrestrial;soil-permafrost	Other	Integrase-like
2529292502|K414DRAFT_scaffold00002.2|20261|37137	2529292502	16877	Provirus	17.15	Yes	VC_1446_0	Actinobacteria;Mycobacteriales;Nocardiaceae;Rhodococcus	Terrestrial;soil-permafrost	Other	Transcription_regulator
2529292557|A3EADRAFT_scaffold_20.21	2529292557	25844	Full	57.53	No	NA	Actinobacteria;Mycobacteriales;Corynebacteriaceae;Corynebacterium	Host-associated;human	NA	NA
2529292557|A3EADRAFT_scaffold_23.24	2529292557	21400	Full	50.35	No	NA	Actinobacteria;Mycobacteriales;Corynebacteriaceae;Corynebacterium	Host-associated;human	NA	NA
2529292557|A3EADRAFT_scaffold_29.30	2529292557	10619	Full	22.24	No	NA	Actinobacteria;Mycobacteriales;Corynebacteriaceae;Corynebacterium	Host-associated;human	NA	NA
2529293003|AGWL01000002|320168|371914	2529293003	51747	Provirus	100	Yes	VC_634_0	Actinobacteria;Actinomycetales;Actinomycetaceae;Actinobaculum	Host-associated;human	tRNA	tRNA
2529293221|AJTM01000034|40523|58846	2529293221	18324	Provirus	100	Yes	VC_1401_0	Actinobacteria;Bifidobacteriales;Bifidobacteriaceae;Bifidobacterium	Host-associated;human	Integrase-like_tRNA	tRNA
2529293221|AJTM01000053|1|33295	2529293221	33295	Provirus	79.57	Yes	VC_747_1	Actinobacteria;Bifidobacteriales;Bifidobacteriaceae;Bifidobacterium	Host-associated;human	Other	Other
2529293282|AOEX01000093	2529293282	51191	Full	73.57	No	NA	Actinobacteria;Mycobacteriales;Nocardiaceae;Rhodococcus	Terrestrial;soil	NA	NA
2531839181|AGBF01000019|7150|60193	2531839181	53044	Provirus	100	Yes	VC_773_0	Actinobacteria;Streptomycetales;Streptomycetaceae;Streptomyces	Terrestrial;soil	Integrase-like_tRNA	tRNA
2531839247|AKIG01000001|2876532|2899115	2531839247	22584	Provirus	24.55	Yes	NA	Actinobacteria;Mycobacteriales;Mycobacteriaceae;Mycobacterium	Host-associated;human	Integrase-like	Other
2531839264|AKKP01000032|249706|304442	2531839264	54737	Provirus	73.96	Yes	NA	Actinobacteria;Mycobacteriales;Nocardiaceae;Rhodococcus	Aquatic;freshwater-contaminated	Integrase-like	Other
2531839280|AKFS01000006	2531839280	11375	Full	70.54	No	NA	Actinobacteria;Actinomycetales;Actinomycetaceae;Schaalia	Host-associated;human	NA	NA
2531839280|AKFS01000299|529|17707	2531839280	17179	Provirus	100	Yes	NA	Actinobacteria;Actinomycetales;Actinomycetaceae;Schaalia	Host-associated;human	Integrase-like_tRNA	tRNA
2531839280|AKFS01000302|6719|42785	2531839280	36067	Provirus	100	Yes	VC_1132_0	Actinobacteria;Actinomycetales;Actinomycetaceae;Schaalia	Host-associated;human	Integrase-like_tRNA	tRNA
2531839302|AGXC01000001|221222|287586	2531839302	66365	Provirus	93.51	Yes	VC_559_0	Coriobacteriia;Coriobacteriales;Atopobiaceae;Atopobium	Host-associated;human	tRNA	tRNA
2531839302|AGXC01000002|532003|569209	2531839302	37207	Provirus	79.89	Yes	VC_569_0	Coriobacteriia;Coriobacteriales;Atopobiaceae;Atopobium	Host-associated;human	Integrase-like	Integrase-like
2531839539|AJGR01000114|250210|286928	2531839539	36719	Provirus	89.53	Yes	VC_757_0	Actinobacteria;Micrococcales;Microbacteriaceae;Microbacterium	Terrestrial;soil-contaminated	tRNA	tRNA
2531839539|AJGR01000433|1|15838	2531839539	15838	Provirus	14.32	No	NA	Actinobacteria;Micrococcales;Microbacteriaceae;Microbacterium	Terrestrial;soil-contaminated	Other	Transcription_regulator
2531839679|AJVH01000004	2531839679	36240	Full	98.82	Yes	VC_357_0	Actinobacteria;Mycobacteriales;Corynebacteriaceae;Corynebacterium	Host-associated;human	NA	NA
2531839744|M019DRAFT_scaffold00008.8|1|21278	2531839744	21278	Provirus	30.61	No	NA	Actinobacteria;Mycobacteriales;Nocardiaceae;Rhodococcus	Engineered;lab enrichment	Other	Other
2531839744|M019DRAFT_scaffold00011.11|111324|141515	2531839744	30191	Provirus	43.36	No	NA	Actinobacteria;Mycobacteriales;Nocardiaceae;Rhodococcus	Engineered;lab enrichment	Integrase-like_tRNA	tRNA
2531839744|M019DRAFT_scaffold00025.25	2531839744	27452	Full	62.87	No	NA	Actinobacteria;Mycobacteriales;Nocardiaceae;Rhodococcus	Engineered;lab enrichment	NA	NA
2534682015|AGWP01000005|126716|156404	2534682015	29689	Provirus	100	Yes	NA	Actinobacteria;Actinomycetales;Actinomycetaceae;Winkia	Host-associated;human	Integrase-like_tRNA	tRNA
2534682015|AGWP01000009|272465|289401	2534682015	16936	Provirus	21.63	No	NA	Actinobacteria;Actinomycetales;Actinomycetaceae;Winkia	Host-associated;human	Other	Other
2534682016|AGWQ01000010	2534682016	37256	Full	100	Yes	NA	Actinobacteria;Actinomycetales;Actinomycetaceae;Schaalia	Host-associated;human	NA	NA
2537561560|AKII01000002|205650|211984	2537561560	6335	Provirus	100	Yes	NA	Actinobacteria;Bifidobacteriales;Bifidobacteriaceae;Parascardovia	Host-associated;human	tRNA	tRNA
2537561795|AEJC01000171|12514|27170	2537561795	14656	Provirus	21.97	No	NA	Actinobacteria;Streptomycetales;Streptomycetaceae;Streptomyces	Host-associated;plants	Other	Transcription_regulator
2537561813|AGUD01000003|43877|51747	2537561813	7871	Provirus	NA	No	NA	Thermoleophilia;Solirubrobacterales;Patulibacteraceae;Patulibacter	Engineered;wastewater	Other	Transcription_regulator
2537561813|AGUD01000292|14357|52060	2537561813	37704	Provirus	50.22	No	NA	Thermoleophilia;Solirubrobacterales;Patulibacteraceae;Patulibacter	Engineered;wastewater	Integrase-like	Other
2537561865|AORZ01000002|75487|111485	2537561865	35999	Provirus	60.77	Yes	NA	Actinobacteria;Streptomycetales;Streptomycetaceae;Streptomyces	Terrestrial;soil	Other	Other
2537561926|AOCK01000006|146505|192346	2537561926	45842	Provirus	100	Yes	VC_888_0	Actinobacteria;Micrococcales;Micrococcaceae;Paeniglutamicibacter	Terrestrial;soil	Integrase-like	Other
2537561926|AOCK01000014|98511|134262	2537561926	35751	Provirus	99.75	Yes	VC_1461_0	Actinobacteria;Micrococcales;Micrococcaceae;Paeniglutamicibacter	Terrestrial;soil	Integrase-like	Transcription_regulator
2537561942|AKFT01000058	2537561942	37590	Full	22.36	No	NA	Actinobacteria;Actinomycetales;Actinomycetaceae;Actinomyces	Host-associated;human	NA	NA
2537561976|AOHP01000004|69801|93952	2537561976	24151	Provirus	36.37	No	NA	Actinobacteria;Streptomycetales;Streptomycetaceae;Streptomyces	Terrestrial;soil	Other	Transcription_regulator
2537561976|AOHP01000169	2537561976	51138	Full	85.41	Yes	VC_880_3	Actinobacteria;Streptomycetales;Streptomycetaceae;Streptomyces	Terrestrial;soil	NA	NA
2537562147|ANMG01000003|12036|26539	2537562147	14504	Provirus	17.27	Yes	NA	Actinobacteria;Pseudonocardiales;Pseudonocardiaceae;Amycolatopsis	Terrestrial;soil	Integrase-like	Other
2537562147|ANMG01000085|39460|71911	2537562147	32452	Provirus	55.46	Yes	NA	Actinobacteria;Pseudonocardiales;Pseudonocardiaceae;Amycolatopsis	Terrestrial;soil	Integrase-like	Other
2540341073|FO203509|1051190|1064399	2540341073	13210	Provirus	22.75	Yes	NA	Actinobacteria;Mycobacteriales;Mycobacteriaceae;Mycobacterium	Host-associated;human	Other	Other
2540341073|FO203509|1511166|1522674	2540341073	11509	Provirus	14.26	Yes	NA	Actinobacteria;Mycobacteriales;Mycobacteriaceae;Mycobacterium	Host-associated;human	tRNA	tRNA
2540341192|K262DRAFT_scaffold00015.15|122913|133732	2540341192	10819	Provirus	22.56	No	NA	Actinobacteria;Micromonosporales;Micromonosporaceae;Salinispora	Aquatic;marine-sediment	Integrase-like_tRNA	tRNA
2540341192|K262DRAFT_scaffold00026.26|25934|38896	2540341192	12962	Provirus	29.41	No	NA	Actinobacteria;Micromonosporales;Micromonosporaceae;Salinispora	Aquatic;marine-sediment	Other	Other
2540341192|K262DRAFT_scaffold00035.35	2540341192	25112	Full	66.13	No	NA	Actinobacteria;Micromonosporales;Micromonosporaceae;Salinispora	Aquatic;marine-sediment	NA	NA
2540341222|P696DRAFT_scaffold00027.27	2540341222	24985	Full	48.48	No	NA	Actinobacteria;Streptosporangiales;Thermomonosporaceae;Actinomadura	Terrestrial;soil	NA	NA
2540341222|P696DRAFT_scaffold00030.30	2540341222	11835	Full	19.78	No	NA	Actinobacteria;Streptosporangiales;Thermomonosporaceae;Actinomadura	Terrestrial;soil	NA	NA
2540341250|H276DRAFT_scaffold00001.1|670100|683984	2540341250	13885	Provirus	18.02	Yes	NA	Actinobacteria;Mycobacteriales;Mycobacteriaceae;Mycobacterium	Aquatic;marine-vent	Integrase-like	Transcription_regulator
2540341250|H276DRAFT_scaffold00001.1|758389|775937	2540341250	17549	Provirus	25.4	Yes	VC_870_0	Actinobacteria;Mycobacteriales;Mycobacteriaceae;Mycobacterium	Aquatic;marine-vent	Integrase-like	Other
2541046976|AGWM01000007|1|11440	2541046976	11440	Provirus	13.45	No	NA	Actinobacteria;Actinomycetales;Actinomycetaceae;Actinotignum	Host-associated;human	Other	Other
2541046979|AGZR01000003|24298|42103	2541046979	17806	Provirus	100	Yes	NA	Actinobacteria;Propionibacteriales;Propionibacteriaceae;Propionimicrobium	Host-associated;human	Integrase-like_tRNA	tRNA
2541046979|AGZR01000004|73797|120481	2541046979	46685	Provirus	98.43	Yes	VC_634_0	Actinobacteria;Propionibacteriales;Propionibacteriaceae;Propionimicrobium	Host-associated;human	Integrase-like	Integrase-like
2541046979|AGZR01000008|14966|28639	2541046979	13674	Provirus	23.14	Yes	VC_1415_0	Actinobacteria;Propionibacteriales;Propionibacteriaceae;Propionimicrobium	Host-associated;human	Integrase-like	Other
2541046979|AGZR01000009|1|20833	2541046979	20833	Provirus	100	Yes	NA	Actinobacteria;Propionibacteriales;Propionibacteriaceae;Propionimicrobium	Host-associated;human	Integrase-like	Other
2541046990|ASEP01000075|75860|97601	2541046990	21742	Provirus	13.81	Yes	VC_1413_0	Actinobacteria;Propionibacteriales;Nocardioidaceae;Nocardioides	Engineered;industrial production	Integrase-like	Transcription_regulator
2541047000|ATBY01000002|21165|62060	2541047000	40896	Provirus	83.14	Yes	VC_359_1	Actinobacteria;Mycobacteriales;Corynebacteriaceae;Corynebacterium	Host-associated;human	Integrase-like_tRNA	tRNA
2541047014|ATCB01000001|450163|490512	2541047014	40350	Provirus	100	Yes	VC_748_0	Actinobacteria;Bifidobacteriales;Bifidobacteriaceae;Bifidobacterium	Host-associated;human	Integrase-like_tRNA	tRNA
2541047014|ATCB01000005|133750|173244	2541047014	39495	Provirus	100	Yes	VC_747_1	Actinobacteria;Bifidobacteriales;Bifidobacteriaceae;Bifidobacterium	Host-associated;human	Integrase-like	Other
2541047015|ATFO01000002|50188|89802	2541047015	39615	Provirus	95.24	Yes	VC_1130_0	Actinobacteria;Micrococcales;Dermabacteraceae;Dermabacter	Host-associated;human	Integrase-like_tRNA	tRNA
2541047015|ATFO01000008|530577|573070	2541047015	42494	Provirus	57.59	Yes	VC_1163_1	Actinobacteria;Micrococcales;Dermabacteraceae;Dermabacter	Host-associated;human	Other	Other
2541047017|ATCE01000035|407513|459742	2541047017	52230	Provirus	83.32	Yes	VC_525_24	Actinobacteria;Streptomycetales;Streptomycetaceae;Streptomyces	Host-associated;human	Integrase-like	Other
2541047018|ATCH01000001|1186630|1217421	2541047018	30792	Provirus	100	Yes	VC_565_0	Coriobacteriia;Coriobacteriales;Atopobiaceae;Atopobium	Host-associated;human	Integrase-like_tRNA	tRNA
2541047020|ATCC01000008|269757|286623	2541047020	16867	Provirus	100	Yes	VC_1409_0	Actinobacteria;Micrococcales;Microbacteriaceae;Microbacterium	Host-associated;human	Integrase-like	Transposase
2541047023|CP005287|613942|638410	2541047023	24469	Provirus	39.24	Yes	VC_1413_0	Actinobacteria;Propionibacteriales;Propionibacteriaceae;Cutibacterium	Host-associated;human	Integrase-like_tRNA	tRNA
2541047047|FO203507|3432931|3444707	2541047047	11777	Provirus	19.95	Yes	VC_1415_0	Actinobacteria;Mycobacteriales;Mycobacteriaceae;Mycobacterium	Host-associated;human	Integrase-like	Other
2541047095|AWSK01000065|43413|67467	2541047095	24055	Provirus	38.32	Yes	NA	Coriobacteriia;Coriobacteriales;Atopobiaceae;Atopobium	Host-associated;human	Other	Other
2541047096|AWSI01000041|7320|39132	2541047096	31813	Provirus	76.75	Yes	VC_1263_0	Actinobacteria;Bifidobacteriales;Bifidobacteriaceae;Alloscardovia	Host-associated;human	Integrase-like_tRNA	tRNA
2541047505|AWSD01000208	2541047505	24973	Full	65.66	No	NA	Actinobacteria;Actinomycetales;Actinomycetaceae;Actinomyces	Host-associated;human	NA	NA
2541047506|AWSG01000007|21734|47269	2541047506	25535	Provirus	69.28	No	NA	Actinobacteria;Actinomycetales;Actinomycetaceae;Actinomyces	Host-associated;human	Integrase-like	Integrase-like
2541047506|AWSG01000084|5097|16942	2541047506	11845	Provirus	74.5	No	NA	Actinobacteria;Actinomycetales;Actinomycetaceae;Actinomyces	Host-associated;human	Integrase-like	Other
2541048002|AWSE01000068|21956|49396	2541048002	27440	Provirus	72.14	No	NA	Actinobacteria;Actinomycetales;Actinomycetaceae;Actinomyces	Host-associated;human	Other	Other
2545824538|D892DRAFT_scf7180000000032_quiver.1	2545824538	16900	Full	23.36	No	NA	Actinobacteria;Mycobacteriales;Nocardiaceae;Nocardia	Host-associated;plants-endo	NA	NA
2545824538|D892DRAFT_scf7180000000033_quiver.4|1956788|1980989	2545824538	24202	Provirus	57.13	No	NA	Actinobacteria;Mycobacteriales;Nocardiaceae;Nocardia	Host-associated;plants-endo	Integrase-like_tRNA	tRNA
2545824624|AP012057|2564196|2578090	2545824624	13895	Provirus	9.39	Yes	VC_1368_0	Acidimicrobiia;Acidimicrobiales;Ilumatobacteraceae;Ilumatobacter	Terrestrial;soil-sand	Other	Other
2545824722|AQPW01000004|68701|137832	2545824722	69132	Provirus	78.74	Yes	VC_1469_0	Actinobacteria;Mycobacteriales;Gordoniaceae;Gordonia	Terrestrial;soil-contaminated	Integrase-like	Other
2545824723|APMY01000016	2545824723	14499	Full	19.8	No	NA	Actinobacteria;Mycobacteriales;Nocardiaceae;Rhodococcus	Host-associated;invertebrates	NA	NA
2545824723|APMY01000019	2545824723	20947	Full	44.77	No	NA	Actinobacteria;Mycobacteriales;Nocardiaceae;Rhodococcus	Host-associated;invertebrates	NA	NA
2545824723|APMY01000021	2545824723	29050	Full	56.36	No	NA	Actinobacteria;Mycobacteriales;Nocardiaceae;Rhodococcus	Host-associated;invertebrates	NA	NA
2545824723|APMY01000046	2545824723	15738	Full	31.64	No	NA	Actinobacteria;Mycobacteriales;Nocardiaceae;Rhodococcus	Host-associated;invertebrates	NA	NA
2545824776|AOPZ01000361|6649|61281	2545824776	54633	Provirus	78.85	Yes	VC_518_0	Actinobacteria;Streptomycetales;Streptomycetaceae;Streptomyces	Terrestrial;soil	Integrase-like	Other
2545824776|AOPZ01000422|22032|60015	2545824776	37984	Provirus	96.58	Yes	NA	Actinobacteria;Streptomycetales;Streptomycetaceae;Streptomyces	Terrestrial;soil	Integrase-like	Transcription_regulator
2546826728|K253DRAFT_scf7180000000004_quiver.1|294446|441016	2546826728	146571	Provirus	95.51	Yes	NA	Actinobacteria;Micrococcales;Micrococcaceae;Arthrobacter	Unknown;unknown	Integrase-like_tRNA	tRNA
2547132038|SSPNDRAFT_AEYC01000023_1.23|224509|279268	2547132038	54760	Provirus	77.51	Yes	VC_1427_0	Actinobacteria;Pseudonocardiales;Pseudonocardiaceae;Saccharopolyspora	Terrestrial;soil	Other	Other
2547132038|SSPNDRAFT_AEYC01000088_1.88|1|29201	2547132038	29201	Provirus	21.62	No	NA	Actinobacteria;Pseudonocardiales;Pseudonocardiaceae;Saccharopolyspora	Terrestrial;soil	Other	Other
2547132105|GGKDRAFT_AFID01000001_1.1|198856|239076	2547132105	40221	Provirus	56.04	Yes	VC_1291_0	Actinobacteria;Micrococcales;Micrococcaceae;Kocuria	Host-associated;vertebrates	Integrase-like_tRNA	tRNA
2547132105|GGKDRAFT_AFID01000010_1.10|35019|65844	2547132105	30826	Provirus	49.44	Yes	VC_1413_0	Actinobacteria;Micrococcales;Micrococcaceae;Kocuria	Host-associated;vertebrates	Integrase-like_tRNA	tRNA
2547132114|NoneDRAFT_AGFF01000007_1.7|394065|427633	2547132114	33568	Provirus	64.62	No	NA	Actinobacteria;Mycobacteriales;Dietziaceae;Dietzia	Engineered;food production	tRNA	tRNA
2547132114|NoneDRAFT_AGFF01000024_1.24|1|32636	2547132114	32636	Provirus	65.6	No	NA	Actinobacteria;Mycobacteriales;Dietziaceae;Dietzia	Engineered;food production	Integrase-like	Other
2547132122|KIMDRAFT_AGDE01000008_1.8|35875|57427	2547132122	21553	Provirus	39.29	Yes	VC_534_0	Actinobacteria;Streptomycetales;Streptomycetaceae;Streptomyces	Unknown;unknown	Integrase-like_tRNA	tRNA
2547132136|HGBRDRAFT_CAHK01000007_1.7|30278|54665	2547132136	24388	Provirus	39.11	Yes	VC_1413_0	Actinobacteria;Micrococcales;Brevibacteriaceae;Brevibacterium	Host-associated;human	tRNA	tRNA
2547132136|HGBRDRAFT_CAHK01000019_1.19|19551|34384	2547132136	14834	Provirus	20.82	Yes	VC_1413_0	Actinobacteria;Micrococcales;Brevibacteriaceae;Brevibacterium	Host-associated;human	Other	Transcription_regulator
2547132143|NoneDRAFT_AHBF01000036_1.36|32404|88667	2547132143	56264	Provirus	100	Yes	VC_517_0	Actinobacteria;Streptomycetales;Streptomycetaceae;Streptomyces	Terrestrial;soil	Other	Transposase
2547132154|HGCMDRAFT_CAHD01000082_1.82	2547132154	10601	Full	6.85	No	NA	Actinobacteria;Micrococcales;Cellulomonadaceae;Cellulomonas	Host-associated;human	NA	NA
2547132155|HGSMDRAFT_CAHH01000052_1.52|4147|37823	2547132155	33676	Provirus	74.49	No	NA	Actinobacteria;Micrococcales;unclassified;Timonella	Host-associated;human	Integrase-like_tRNA	tRNA
2547132155|HGSMDRAFT_CAHH01000053_1.53	2547132155	12173	Full	22.41	No	NA	Actinobacteria;Micrococcales;unclassified;Timonella	Host-associated;human	NA	NA
2547132155|HGSMDRAFT_CAHH01000063_1.63	2547132155	29437	Full	75.9	Yes	NA	Actinobacteria;Micrococcales;unclassified;Timonella	Host-associated;human	NA	NA
2547132176|D514DRAFT_AOSO01000001_1.1|417518|457224	2547132176	39707	Provirus	100	Yes	VC_757_3	Actinobacteria;Micrococcales;Microbacteriaceae;Microbacterium	Engineered;built environment	Integrase-like_tRNA	tRNA
2547132176|D514DRAFT_AOSO01000004_1.4|743111|788206	2547132176	45096	Provirus	67.47	Yes	NA	Actinobacteria;Micrococcales;Microbacteriaceae;Microbacterium	Engineered;built environment	Integrase-like_tRNA	tRNA
2547132188|H490DRAFT_APJM01000002_1.2|63913|95038	2547132188	31126	Provirus	49.92	Yes	VC_1413_0	Actinobacteria;Micrococcales;Microbacteriaceae;Leucobacter	Engineered;built environment	Integrase-like	Other
2547132188|H490DRAFT_APJM01000003_1.3|186905|204755	2547132188	17851	Provirus	25.62	Yes	VC_1413_0	Actinobacteria;Micrococcales;Microbacteriaceae;Leucobacter	Engineered;built environment	Other	Other
2547132188|H490DRAFT_APJM01000007_1.7|36575|76561	2547132188	39987	Provirus	88.11	Yes	NA	Actinobacteria;Micrococcales;Microbacteriaceae;Leucobacter	Engineered;built environment	Integrase-like_tRNA	tRNA
2547132188|H490DRAFT_APJM01000007_1.7|5133|17376	2547132188	12244	Provirus	19.64	Yes	NA	Actinobacteria;Micrococcales;Microbacteriaceae;Leucobacter	Engineered;built environment	Integrase-like	Other
2547132189|H489DRAFT_APJN01000038_1.38|6115|18125	2547132189	12011	Provirus	31.43	Yes	VC_1374_0	Actinobacteria;Micrococcales;Microbacteriaceae;Curtobacterium	Engineered;built environment	Other	Other
2547132424|NONO_c|1958069|1997915	2547132424	39847	Provirus	87.09	Yes	NA	Actinobacteria;Mycobacteriales;Nocardiaceae;Nocardia	Host-associated;plants	Integrase-like_tRNA	tRNA
2547132424|NONO_c|6489807|6570957	2547132424	81151	Provirus	92.07	Yes	VC_448_3	Actinobacteria;Mycobacteriales;Nocardiaceae;Nocardia	Host-associated;plants	Integrase-like_tRNA	tRNA
2547132424|NONO_c|7976229|8016353	2547132424	40125	Provirus	63.58	Yes	NA	Actinobacteria;Mycobacteriales;Nocardiaceae;Nocardia	Host-associated;plants	Integrase-like_tRNA	tRNA
2548876523|I7YDRAFT_AGSO01000002_1.2|76876|122084	2548876523	45209	Provirus	99.2	Yes	NA	Actinobacteria;Micrococcales;Dermabacteraceae;Brachybacterium	Terrestrial;cave	Integrase-like	Transcription_regulator
2548876523|I7YDRAFT_AGSO01000004_1.4|383986|422625	2548876523	38640	Provirus	100	Yes	VC_1463_0	Actinobacteria;Micrococcales;Dermabacteraceae;Brachybacterium	Terrestrial;cave	Integrase-like_tRNA	tRNA
2548876680|GYWDRAFT_AHAZ01000116_1.116|51510|75861	2548876680	24352	Provirus	32.05	Yes	VC_1534_0	Actinobacteria;Mycobacteriales;Mycobacteriaceae;Mycobacterium	Host-associated;mammals	tRNA	tRNA
2548876784|KEIDRAFT_AGCF01000009_1.9|97212|120844	2548876784	23633	Provirus	NA	No	NA	Actinobacteria;Mycobacteriales;Nocardiaceae;Rhodococcus	Aquatic;aquatic	Other	Other
2548876797|KIEDRAFT_AGCW01000013_1.13|57140|80376	2548876797	23237	Provirus	64.84	No	NA	Actinobacteria;Micrococcales;Microbacteriaceae;Leucobacter	Terrestrial;soil	Integrase-like_tRNA	tRNA
2548876797|KIEDRAFT_AGCW01000073_1.73|17958|36542	2548876797	18585	Provirus	1.51	Yes	VC_1506_0	Actinobacteria;Micrococcales;Microbacteriaceae;Leucobacter	Terrestrial;soil	Other	Other
2548876797|KIEDRAFT_AGCW01000155_1.155|19243|31164	2548876797	11922	Provirus	30.28	Yes	VC_1377_0	Actinobacteria;Micrococcales;Microbacteriaceae;Leucobacter	Terrestrial;soil	Other	Other
2548876818|O3QDRAFT_AJJM01000103_1.103|7721|18037	2548876818	10316	Provirus	17.98	No	NA	Actinobacteria;Streptomycetales;Streptomycetaceae;Streptomyces	Host-associated;human	Other	Other
2548876921|UUYDRAFT_AJGI01000017_1.17	2548876921	46709	Full	67.51	No	NA	Actinobacteria;Mycobacteriales;Corynebacteriaceae;Corynebacterium	Host-associated;human	NA	NA
2548877015|A1QADRAFT_AKGF01000023_1.23|59232|100644	2548877015	41413	Provirus	96.41	Yes	NA	Actinobacteria;Actinomycetales;Actinomycetaceae;Actinomyces	Host-associated;human	Integrase-like_tRNA	tRNA
2548877052|W9YDRAFT_AJLQ01000024_1.24|54175|74165	2548877052	19991	Provirus	NA	No	NA	Actinobacteria;Mycobacteriales;Nocardiaceae;Rhodococcus	Terrestrial;soil-contaminated	Other	Other
2551306083|WYMDRAFT_CAJF01000016_1.16|42748|54090	2551306083	11343	Provirus	NA	No	NA	Actinobacteria;Micrococcales;Microbacteriaceae;Microbacterium	Host-associated;human	Other	Other
2551306127|A949DRAFT_ALAP01000074_1.74|6484|66487	2551306127	60004	Provirus	95.72	Yes	VC_525_2	Actinobacteria;Streptomycetales;Streptomycetaceae;Streptomyces	Aquatic;marine	Integrase-like	Other
2551306130|BN39DRAFT_CAJY01000041_1.41	2551306130	18493	Full	32.9	No	NA	Actinobacteria;Mycobacteriales;Tsukamurellaceae;Tsukamurella	Host-associated;human	NA	NA
2551306130|BN39DRAFT_CAJY01000042_1.42	2551306130	30920	Full	62.84	No	NA	Actinobacteria;Mycobacteriales;Tsukamurellaceae;Tsukamurella	Host-associated;human	NA	NA
2551306154|NoneDRAFT_BAGA01000170_1.170	2551306154	16701	Full	25.68	No	NA	Actinobacteria;Mycobacteriales;Nocardiaceae;Nocardia	Host-associated;human	NA	NA
2551306154|NoneDRAFT_BAGA01000180_1.180|1|15196	2551306154	15196	Provirus	NA	No	NA	Actinobacteria;Mycobacteriales;Nocardiaceae;Nocardia	Host-associated;human	Other	NA
2551306154|NoneDRAFT_BAGA01000181_1.181|28167|55745	2551306154	27579	Provirus	41.37	Yes	VC_462_0	Actinobacteria;Mycobacteriales;Nocardiaceae;Nocardia	Host-associated;human	Other	Other
2551306155|NoneDRAFT_BAGC01000002_1.2|117273|162686	2551306155	45414	Provirus	93.04	Yes	NA	Actinobacteria;Mycobacteriales;Nocardiaceae;Nocardia	Host-associated;human	Integrase-like_tRNA	tRNA
2551306156|NoneDRAFT_BAFS01000250_1.250|75613|86262	2551306156	10650	Provirus	10.91	Yes	NA	Actinobacteria;Mycobacteriales;Nocardiaceae;Nocardia	Host-associated;human	Integrase-like	Transposase
2551306156|NoneDRAFT_BAFS01000404_1.404	2551306156	10941	Full	21	No	NA	Actinobacteria;Mycobacteriales;Nocardiaceae;Nocardia	Host-associated;human	NA	NA
2551306156|NoneDRAFT_BAFS01000410_1.410	2551306156	12261	Full	11.75	No	NA	Actinobacteria;Mycobacteriales;Nocardiaceae;Nocardia	Host-associated;human	NA	NA
2551306156|NoneDRAFT_BAFS01000413_1.413|2149|13264	2551306156	11115	Provirus	10.86	No	NA	Actinobacteria;Mycobacteriales;Nocardiaceae;Nocardia	Host-associated;human	Other	Transcription_regulator
2551306156|NoneDRAFT_BAFS01000431_1.431	2551306156	18451	Full	NA	No	NA	Actinobacteria;Mycobacteriales;Nocardiaceae;Nocardia	Host-associated;human	NA	NA
2551306156|NoneDRAFT_BAFS01000460_1.460	2551306156	32554	Full	55.94	No	NA	Actinobacteria;Mycobacteriales;Nocardiaceae;Nocardia	Host-associated;human	NA	NA
2551306161|NoneDRAFT_BAGJ01000051_1.51|16187|40348	2551306161	24161	Provirus	48.74	No	NA	Actinobacteria;Mycobacteriales;Nocardiaceae;Nocardia	Host-associated;human	tRNA	tRNA
2551306161|NoneDRAFT_BAGJ01000262_1.262	2551306161	47571	Full	69.86	No	NA	Actinobacteria;Mycobacteriales;Nocardiaceae;Nocardia	Host-associated;human	NA	NA
2551306162|NoneDRAFT_BAGK01000021_1.21|40924|64356	2551306162	23433	Provirus	37.23	Yes	VC_462_0	Actinobacteria;Mycobacteriales;Nocardiaceae;Nocardia	Host-associated;human	Other	Other
2551306162|NoneDRAFT_BAGK01000045_1.45|9511|58986	2551306162	49476	Provirus	74.78	Yes	NA	Actinobacteria;Mycobacteriales;Nocardiaceae;Nocardia	Host-associated;human	Integrase-like	Other
2551306162|NoneDRAFT_BAGK01000167_1.167	2551306162	94472	Full	87.85	Yes	VC_801_3	Actinobacteria;Mycobacteriales;Nocardiaceae;Nocardia	Host-associated;human	NA	NA
2551306163|NoneDRAFT_BAFZ01000041_1.41|213679|224448	2551306163	10770	Provirus	14.21	Yes	VC_1542_0	Actinobacteria;Mycobacteriales;Nocardiaceae;Nocardia	Host-associated;mammals	Other	Other
2551306166|NoneDRAFT_BAGH01000119_1.119|56237|71526	2551306166	15290	Provirus	24.72	Yes	NA	Actinobacteria;Mycobacteriales;Nocardiaceae;Nocardia	Host-associated;plants	Other	Other
2551306166|NoneDRAFT_BAGH01000612_1.612|1|18210	2551306166	18210	Provirus	NA	No	NA	Actinobacteria;Mycobacteriales;Nocardiaceae;Nocardia	Host-associated;plants	Other	Transcription_regulator
2551306168|NoneDRAFT_BAFR01000043_1.43|10797|24901	2551306168	14105	Provirus	23.64	Yes	VC_1472_0	Actinobacteria;Mycobacteriales;Nocardiaceae;Nocardia	Host-associated;human	Integrase-like	Other
2551306169|NoneDRAFT_BAGE01000041_1.41|372864|387948	2551306169	15085	Provirus	21.97	No	NA	Actinobacteria;Mycobacteriales;Nocardiaceae;Nocardia	Host-associated;mammals	Other	Other
2551306169|NoneDRAFT_BAGE01000117_1.117	2551306169	17341	Full	NA	No	NA	Actinobacteria;Mycobacteriales;Nocardiaceae;Nocardia	Host-associated;mammals	NA	NA
2551306170|NoneDRAFT_BAFP01000268_1.268	2551306170	60431	Full	93.71	Yes	VC_462_0	Actinobacteria;Mycobacteriales;Nocardiaceae;Nocardia	Host-associated;human	NA	NA
2551306172|NoneDRAFT_BAGG01000123_1.123|80382|107299	2551306172	26918	Provirus	34.68	Yes	VC_462_0	Actinobacteria;Mycobacteriales;Nocardiaceae;Nocardia	Aquatic;freshwater-sediment	Other	Transcription_regulator
2551306172|NoneDRAFT_BAGG01000256_1.256|1|12365	2551306172	12365	Provirus	12.56	No	NA	Actinobacteria;Mycobacteriales;Nocardiaceae;Nocardia	Aquatic;freshwater-sediment	Other	Other
2551306173|NoneDRAFT_BAFW01000345_1.345	2551306173	12293	Full	17.68	No	NA	Actinobacteria;Mycobacteriales;Nocardiaceae;Nocardia	Terrestrial;soil	NA	NA
2551306173|NoneDRAFT_BAFW01000346_1.346	2551306173	13023	Full	17.87	No	NA	Actinobacteria;Mycobacteriales;Nocardiaceae;Nocardia	Terrestrial;soil	NA	NA
2551306180|NoneDRAFT_BAFX01000172_1.172	2551306180	10677	Full	18.34	No	NA	Actinobacteria;Mycobacteriales;Nocardiaceae;Nocardia	Host-associated;human	NA	NA
2551306180|NoneDRAFT_BAFX01000186_1.186	2551306180	29659	Full	59.21	No	NA	Actinobacteria;Mycobacteriales;Nocardiaceae;Nocardia	Host-associated;human	NA	NA
2551306180|NoneDRAFT_BAFX01000199_1.199|11379|26759	2551306180	15381	Provirus	NA	No	NA	Actinobacteria;Mycobacteriales;Nocardiaceae;Nocardia	Host-associated;human	Other	Other
2551306183|NoneDRAFT_BAGM01000204_1.204|34210|45608	2551306183	11399	Provirus	15.04	Yes	VC_1550_0	Actinobacteria;Mycobacteriales;Nocardiaceae;Nocardia	Host-associated;human	Other	Other
2551306192|NoneDRAFT_BAGN01000403_1.403|1|11810	2551306192	11810	Provirus	8.37	No	NA	Actinobacteria;Mycobacteriales;Nocardiaceae;Nocardia	Terrestrial;soil	Other	NA
2551306423|NoneDRAFT_CBMO010000140_1.140|123571|135498	2551306423	11928	Provirus	14.82	Yes	VC_1419_0	Actinobacteria;Mycobacteriales;Mycobacteriaceae;Mycolicibacterium	Host-associated;human	Integrase-like	Other
2551306423|NoneDRAFT_CBMO010000160_1.160|1|21150	2551306423	21150	Provirus	26.09	No	NA	Actinobacteria;Mycobacteriales;Mycobacteriaceae;Mycolicibacterium	Host-associated;human	Other	Other
2551306489|NoneDRAFT_CAOI01000001_1.1|49657|79489	2551306489	29833	Provirus	40.15	Yes	NA	Actinobacteria;Micrococcales;Promicromonosporaceae;Cellulosimicrobium	Engineered;lab enrichment	Other	Other
2551306672|C892DRAFT_ANAS01000005_1.5|23083|37863	2551306672	14781	Provirus	23.37	Yes	VC_1471_0	Actinobacteria;Streptosporangiales;Nocardiopsaceae;Nocardiopsis	Terrestrial;soil	Other	Transcription_regulator
2551306679|D474DRAFT_ANBF01000028_1.28	2551306679	14765	Full	29.03	No	NA	Actinobacteria;Streptosporangiales;Nocardiopsaceae;Nocardiopsis	Terrestrial;soil-saline	NA	NA
2551306679|D474DRAFT_ANBF01000124_1.124|40676|78821	2551306679	38146	Provirus	86.76	Yes	VC_531_0	Actinobacteria;Streptosporangiales;Nocardiopsaceae;Nocardiopsis	Terrestrial;soil-saline	Integrase-like_tRNA	tRNA
2551306679|D474DRAFT_ANBF01000237_1.237	2551306679	34655	Full	83.33	Yes	VC_326_0	Actinobacteria;Streptosporangiales;Nocardiopsaceae;Nocardiopsis	Terrestrial;soil-saline	NA	NA
2554235005|J116DRAFT_ASHX01000001_1.1|1280017|1296823	2554235005	16807	Provirus	8.09	Yes	NA	Actinobacteria;Streptomycetales;Streptomycetaceae;Streptomyces	Host-associated;plants	Other	Transcription_regulator
2554235023|D092DRAFT_ANGC01000028_1.28|23794|37287	2554235023	13494	Provirus	16.83	Yes	VC_1446_0	Actinobacteria;Mycobacteriales;Nocardiaceae;Rhodococcus	Engineered;solid waste	Other	Other
2554235028|D453DRAFT_ANAW01000275_1.275	2554235028	63115	Full	83.64	Yes	VC_1018_0	Actinobacteria;Streptosporangiales;Nocardiopsaceae;Nocardiopsis	Host-associated;human	NA	NA
2554235029|D457DRAFT_ANAZ01000001_1.1|7908|20762	2554235029	12855	Provirus	19.4	Yes	NA	Actinobacteria;Streptosporangiales;Nocardiopsaceae;Nocardiopsis	Aquatic;freshwater-sediment	Other	Transcription_regulator
2554235029|D457DRAFT_ANAZ01000065_1.65	2554235029	13309	Full	21.77	No	NA	Actinobacteria;Streptosporangiales;Nocardiopsaceae;Nocardiopsis	Aquatic;freshwater-sediment	NA	NA
2554235030|D458DRAFT_ANBA01000003_1.3|99693|134118	2554235030	34426	Provirus	45.47	Yes	NA	Actinobacteria;Streptosporangiales;Nocardiopsaceae;Nocardiopsis	Terrestrial;soil-saline	Integrase-like_tRNA	tRNA
2554235030|D458DRAFT_ANBA01000017_1.17|251082|264345	2554235030	13264	Provirus	NA	No	NA	Actinobacteria;Streptosporangiales;Nocardiopsaceae;Nocardiopsis	Terrestrial;soil-saline	Other	Transcription_regulator
2554235030|D458DRAFT_ANBA01000028_1.28|1|11805	2554235030	11805	Provirus	13.37	No	NA	Actinobacteria;Streptosporangiales;Nocardiopsaceae;Nocardiopsis	Terrestrial;soil-saline	Other	Other
2554235156|L942DRAFT_ASXG01000023_1.23|1|30544	2554235156	30544	Provirus	47.13	No	NA	Actinobacteria;Pseudonocardiales;Pseudonocardiaceae;Amycolatopsis	Unknown;unknown	Other	Transcription_regulator
2554235156|L942DRAFT_ASXG01000029_1.29|13333|55888	2554235156	42556	Provirus	90.78	Yes	NA	Actinobacteria;Pseudonocardiales;Pseudonocardiaceae;Amycolatopsis	Unknown;unknown	Integrase-like	Other
2554235157|L943DRAFT_ASXH01000052_1.52|1|16916	2554235157	16916	Provirus	15.43	No	NA	Actinobacteria;Pseudonocardiales;Pseudonocardiaceae;Amycolatopsis	Host-associated;human	Integrase-like	Transcription_regulator
2554235157|L943DRAFT_ASXH01000088_1.88|17989|35284	2554235157	17296	Provirus	40.22	Yes	NA	Actinobacteria;Pseudonocardiales;Pseudonocardiaceae;Amycolatopsis	Host-associated;human	Other	Other
2554235227|M596DRAFT_ATKN01000008_1.8|179513|197322	2554235227	17810	Provirus	100	Yes	VC_1274_0	Actinobacteria;Micrococcales;Micrococcaceae;Arthrobacter	Terrestrial;soil	Integrase-like	Transcription_regulator
2554235287|N414DRAFT_AUWP01000002_1.2|69647|88560	2554235287	18914	Provirus	20.01	Yes	VC_1514_0	Actinobacteria;Mycobacteriales;Mycobacteriaceae;Mycobacterium	Host-associated;human	Integrase-like_tRNA	tRNA
2554235287|N414DRAFT_AUWP01000004_1.4|71522|122418	2554235287	50897	Provirus	100	Yes	NA	Actinobacteria;Mycobacteriales;Mycobacteriaceae;Mycobacterium	Host-associated;human	Integrase-like	Transposase
2554235287|N414DRAFT_AUWP01000017_1.17|133434|193836	2554235287	60403	Provirus	95.37	Yes	NA	Actinobacteria;Mycobacteriales;Mycobacteriaceae;Mycobacterium	Host-associated;human	Integrase-like_tRNA	tRNA
2554235288|N419DRAFT_AUWS01000006_1.6|330626|377006	2554235288	46381	Provirus	83.28	Yes	NA	Actinobacteria;Mycobacteriales;Mycobacteriaceae;Mycobacterium	Host-associated;human	Integrase-like	Transcription_regulator
2554235288|N419DRAFT_AUWS01000008_1.8|27710|131403	2554235288	103694	Provirus	93.54	Yes	NA	Actinobacteria;Mycobacteriales;Mycobacteriaceae;Mycobacterium	Host-associated;human	Integrase-like_tRNA	tRNA
2554235357|CP003696|2163096|2174598	2554235357	11503	Provirus	7.16	Yes	NA	Actinobacteria;Mycobacteriales;Corynebacteriaceae;Corynebacterium	Terrestrial;soil	Integrase-like	Transcription_regulator
2554235379|CP006272|9031789|9044471	2554235379	12683	Provirus	9.47	Yes	VC_1502_0	Actinobacteria;Micromonosporales;Micromonosporaceae;Actinoplanes	Terrestrial;soil	Other	Other
2554235391|CP005080|6092650|6144903	2554235391	52254	Provirus	100	Yes	VC_889_0	Actinobacteria;Streptomycetales;Streptomycetaceae;Streptomyces	Unknown;unknown	Integrase-like	Other
2554235409|CP005929|358754|405633	2554235409	46880	Provirus	100	Yes	NA	Actinobacteria;Micromonosporales;Micromonosporaceae;Actinoplanes	Unknown;unknown	Integrase-like	Other
2554235409|CP005929|6878799|6912866	2554235409	34068	Provirus	40.4	Yes	NA	Actinobacteria;Micromonosporales;Micromonosporaceae;Actinoplanes	Unknown;unknown	Integrase-like	Other
2554235426|CP006365|488289|527571	2554235426	39283	Provirus	100	Yes	VC_361_0	Actinobacteria;Mycobacteriales;Corynebacteriaceae;Corynebacterium	Host-associated;human	Integrase-like	Other
2554235470|D450DRAFT_ANAD01000246_1.246	2554235470	18841	Full	NA	No	NA	Actinobacteria;Streptosporangiales;Nocardiopsaceae;Nocardiopsis	Terrestrial;soil-saline	NA	NA
2554235470|D450DRAFT_ANAD01000265_1.265	2554235470	10755	Full	15.39	No	NA	Actinobacteria;Streptosporangiales;Nocardiopsaceae;Nocardiopsis	Terrestrial;soil-saline	NA	NA
2554235749|CP006734|1138751|1156251	2554235749	17501	Provirus	50.31	Yes	VC_1465_0	Actinobacteria;Micrococcales;Microbacteriaceae;Leifsonia	Host-associated;plants	Integrase-like	Other
2554235749|CP006734|1587925|1632336	2554235749	44412	Provirus	98.94	Yes	NA	Actinobacteria;Micrococcales;Microbacteriaceae;Leifsonia	Host-associated;plants	Integrase-like	Transcription_regulator
2554235749|CP006734|1846570|1858332	2554235749	11763	Provirus	30.79	Yes	VC_1562_0	Actinobacteria;Micrococcales;Microbacteriaceae;Leifsonia	Host-associated;plants	Other	Integrase-like
2554235749|CP006734|2134976|2172668	2554235749	37693	Provirus	84.34	Yes	NA	Actinobacteria;Micrococcales;Microbacteriaceae;Leifsonia	Host-associated;plants	Integrase-like	Other
2554235749|CP006734|2345645|2367016	2554235749	21372	Provirus	71.56	Yes	NA	Actinobacteria;Micrococcales;Microbacteriaceae;Leifsonia	Host-associated;plants	tRNA	tRNA
2554235749|CP006734|2443299|2459291	2554235749	15993	Provirus	25.91	Yes	VC_1465_0	Actinobacteria;Micrococcales;Microbacteriaceae;Leifsonia	Host-associated;plants	Other	Other
2556921043|N536DRAFT_scaffold00002.2|259688|271036	2556921043	11349	Provirus	15.06	Yes	VC_1441_0	Actinobacteria;Mycobacteriales;Mycobacteriaceae;Mycobacterium	Terrestrial;soil	Other	Other
2556921096|O148DRAFT_scaffold00002.2|183010|200713	2556921096	17704	Provirus	28.39	Yes	VC_1413_0	Actinobacteria;Micrococcales;Micrococcaceae;Haematomicrobium	Host-associated;human	Other	Transcription_regulator
2558309009|JALN01000004|1117|23073	2558309009	21957	Provirus	35.21	No	NA	Actinobacteria;Mycobacteriales;Mycobacteriaceae;Mycolicibacterium	Terrestrial;soil	Other	Other
2558309009|JALN01000059	2558309009	14564	Full	16.13	No	NA	Actinobacteria;Mycobacteriales;Mycobacteriaceae;Mycolicibacterium	Terrestrial;soil	NA	NA
2558309151|N520DRAFT_scaffold00004.4|225544|236031	2558309151	10488	Provirus	14.04	Yes	NA	Actinobacteria;Micrococcales;Intrasporangiaceae;unclassified	Terrestrial;soil	Integrase-like	Other
2558860112|N912DRAFT_scaffold00004.4|521994|575528	2558860112	53535	Provirus	100	Yes	VC_1478_0	Actinobacteria;Pseudonocardiales;Pseudonocardiaceae;Pseudonocardia	Host-associated;plants-root	Integrase-like	Other
2558860116|T536DRAFT_scaffold00002.2|14936|55094	2558860116	40159	Provirus	100	Yes	VC_746_0	Actinobacteria;Bifidobacteriales;Bifidobacteriaceae;Bifidobacterium	Host-associated;mammals	Integrase-like_tRNA	tRNA
2558860117|T534DRAFT_scaffold00013.13|29798|31938	2558860117	2141	Provirus	51.45	Yes	NA	Actinobacteria;Bifidobacteriales;Bifidobacteriaceae;Bifidobacterium	Host-associated;mammals	Other	Other
2558860117|T534DRAFT_scaffold00014.14|16788|53215	2558860117	36427	Provirus	90.81	Yes	NA	Actinobacteria;Bifidobacteriales;Bifidobacteriaceae;Bifidobacterium	Host-associated;mammals	Other	Other
2558860125|T493DRAFT_scaffold00025.25	2558860125	18208	Full	46.57	No	NA	Actinobacteria;Propionibacteriales;Propionibacteriaceae;unclassified	Host-associated;mammals	NA	NA
2558860125|T493DRAFT_scaffold00029.29	2558860125	12007	Full	40.63	No	NA	Actinobacteria;Propionibacteriales;Propionibacteriaceae;unclassified	Host-associated;mammals	NA	NA
2558860160|N540DRAFT_scaffold00001.1|453174|469385	2558860160	16212	Provirus	19.02	Yes	NA	Thermoleophilia;Solirubrobacterales;unclassified;unclassified	Terrestrial;soil	Other	Other
2558860165|N538DRAFT_scaffold00009.9|227769|270032	2558860165	42264	Provirus	72.19	No	NA	Actinobacteria;Propionibacteriales;Nocardioidaceae;Nocardioides	Terrestrial;soil	Integrase-like_tRNA	tRNA
2558860221|CP004353|181164|220462	2558860221	39299	Provirus	96.97	Yes	VC_1144_0	Actinobacteria;Mycobacteriales;Corynebacteriaceae;Corynebacterium	Host-associated;mammals	Integrase-like	Other
2558860221|CP004353|724580|787048	2558860221	62469	Provirus	100	Yes	VC_634_0	Actinobacteria;Mycobacteriales;Corynebacteriaceae;Corynebacterium	Host-associated;mammals	Integrase-like	Other
2558860393|AZIS01000003|256252|286788	2558860393	30537	Provirus	65.02	No	NA	Actinobacteria;Propionibacteriales;Propionibacteriaceae;Propionimicrobium	Host-associated;human	Integrase-like	Transcription_regulator
2558860395|AXLY01000010|76991|130249	2558860395	53259	Provirus	100	Yes	VC_1141_0	Actinobacteria;Mycobacteriales;Corynebacteriaceae;Corynebacterium	Host-associated;human	Integrase-like_tRNA	tRNA
2558860397|AXMN01000006|179859|197235	2558860397	17377	Provirus	37.6	Yes	NA	Actinobacteria;Propionibacteriales;Propionibacteriaceae;Propionibacterium	Host-associated;human	Other	Other
2558860405|AXLW01000008|105252|125223	2558860405	19972	Provirus	44.29	Yes	NA	Actinobacteria;Mycobacteriales;Corynebacteriaceae;Corynebacterium	Host-associated;human	Other	Other
2558860406|AXLV01000003|423918|455423	2558860406	31505	Provirus	46.14	No	NA	Actinobacteria;Mycobacteriales;Corynebacteriaceae;Corynebacterium	Host-associated;human	Other	Other
2558860408|AXLT01000002|294678|298323	2558860408	3646	Provirus	100	Yes	NA	Actinobacteria;Mycobacteriales;Corynebacteriaceae;Corynebacterium	Host-associated;human	Other	Other
2558860412|AXMA01000002|170392|240454	2558860412	70063	Provirus	100	Yes	VC_1141_0	Actinobacteria;Mycobacteriales;Corynebacteriaceae;Corynebacterium	Host-associated;human	Other	Transcription_regulator
2558860412|AXMA01000011|1|27514	2558860412	27514	Provirus	64.74	No	NA	Actinobacteria;Mycobacteriales;Corynebacteriaceae;Corynebacterium	Host-associated;human	tRNA	tRNA
2558860418|AXMH01000003|1022283|1062956	2558860418	40674	Provirus	100	Yes	NA	Actinobacteria;Propionibacteriales;Propionibacteriaceae;Propionibacterium	Host-associated;human	Integrase-like_tRNA	tRNA
2558860418|AXMH01000003|883356|900459	2558860418	17104	Provirus	37.25	Yes	NA	Actinobacteria;Propionibacteriales;Propionibacteriaceae;Propionibacterium	Host-associated;human	Other	Integrase-like
2558860421|AXLN01000005|83697|128328	2558860421	44632	Provirus	100	Yes	VC_359_1	Actinobacteria;Mycobacteriales;Corynebacteriaceae;Corynebacterium	Host-associated;human	Integrase-like	Other
2558860423|AXME01000001|1709155|1750662	2558860423	41508	Provirus	60.51	Yes	NA	Actinobacteria;Propionibacteriales;Propionibacteriaceae;Propionibacterium	Host-associated;human	Other	Other
2558860424|AWEZ01000016|1|11431	2558860424	11431	Provirus	20.04	No	NA	Coriobacteriia;Coriobacteriales;Atopobiaceae;Olsenella	Host-associated;human	Other	Other
2558860424|AWEZ01000020|19732|54962	2558860424	35231	Provirus	64.71	Yes	VC_564_0	Coriobacteriia;Coriobacteriales;Atopobiaceae;Olsenella	Host-associated;human	Other	Other
2558860424|AWEZ01000047	2558860424	32407	Full	78.93	Yes	NA	Coriobacteriia;Coriobacteriales;Atopobiaceae;Olsenella	Host-associated;human	NA	NA
2558860919|JDFI01000007|12940|29768	2558860919	16829	Provirus	100	Yes	NA	Actinobacteria;Actinomycetales;Actinomycetaceae;Actinomyces	Host-associated;human	Integrase-like_tRNA	tRNA
2558860922|AZYA01000002	2558860922	10690	Full	29.71	No	NA	Actinobacteria;Bifidobacteriales;Bifidobacteriaceae;Bifidobacterium	Host-associated;human	NA	NA
2558860929|JANC01000001|274883|310231	2558860929	35349	Provirus	65.26	Yes	VC_564_0	Coriobacteriia;Coriobacteriales;Atopobiaceae;Olsenella	Host-associated;human	Integrase-like_tRNA	tRNA
2558860929|JANC01000009|228565|253497	2558860929	24933	Provirus	45.94	Yes	VC_1378_0	Coriobacteriia;Coriobacteriales;Atopobiaceae;Olsenella	Host-associated;human	Other	Transcription_regulator
2558860984|T413DRAFT_scaffold00012.12|84593|131557	2558860984	46965	Provirus	62.09	Yes	NA	Actinobacteria;Streptomycetales;Streptomycetaceae;Streptomyces	Aquatic;marine-sediment	Other	Transcription_regulator
2558860984|T413DRAFT_scaffold00031.31|13143|44493	2558860984	31350	Provirus	67.89	No	NA	Actinobacteria;Streptomycetales;Streptomycetaceae;Streptomyces	Aquatic;marine-sediment	Integrase-like	Other
2558860985|T328DRAFT_scaffold00046.46|2762|18169	2558860985	15408	Provirus	NA	No	NA	Actinobacteria;Streptomycetales;Streptomycetaceae;Streptomyces	Unknown;unknown	Other	Other
2561511090|N545DRAFT_scaffold00057.57	2561511090	25119	Full	23.64	No	NA	Actinobacteria;Streptomycetales;Streptomycetaceae;Streptomyces	Terrestrial;soil	NA	NA
2561511090|N545DRAFT_scaffold00073.73	2561511090	10118	Full	17.36	No	NA	Actinobacteria;Streptomycetales;Streptomycetaceae;Streptomyces	Terrestrial;soil	NA	NA
2561511103|T361DRAFT_scaffold00038.38	2561511103	20978	Full	43.61	No	NA	Actinobacteria;Micromonosporales;Micromonosporaceae;Salinispora	Aquatic;marine-sediment	NA	NA
2561511109|T412DRAFT_scaffold00011.11|124978|159724	2561511109	34746	Provirus	54.1	No	NA	Actinobacteria;Micromonosporales;Micromonosporaceae;Salinispora	Aquatic;marine-sediment	Other	Integrase-like
2561511114|T378DRAFT_scaffold00025.25|1|83072	2561511114	83072	Provirus	89.97	Yes	VC_621_1	Actinobacteria;Micromonosporales;Micromonosporaceae;Salinispora	Aquatic;marine-sediment	Integrase-like_tRNA	tRNA
2561511114|T378DRAFT_scaffold00026.26|10442|93490	2561511114	83048	Provirus	100	Yes	NA	Actinobacteria;Micromonosporales;Micromonosporaceae;Salinispora	Aquatic;marine-sediment	Integrase-like	Other
2561511175|CP003410|3507862|3523084	2561511175	15223	Provirus	6.85	Yes	VC_1368_0	Actinobacteria;Pseudonocardiales;Pseudonocardiaceae;Amycolatopsis	Unknown;unknown	Other	Other
2561511180|CP003720|5964199|5975980	2561511180	11782	Provirus	22.09	Yes	NA	Actinobacteria;Streptomycetales;Streptomycetaceae;Streptomyces	Terrestrial;soil	Other	Integrase-like
2561511185|CP003924|421834|424073	2561511185	2240	Provirus	53.83	Yes	NA	Actinobacteria;Mycobacteriales;Corynebacteriaceae;Corynebacterium	Host-associated;invertebrates	Other	Other
2561511188|HE971709|6718206|6729671	2561511188	11466	Provirus	20.16	Yes	VC_534_0	Actinobacteria;Streptomycetales;Streptomycetaceae;Streptomyces	Terrestrial;soil	Other	Other
2561511200|CP004354|1520457|1566939	2561511200	46483	Provirus	100	Yes	VC_1004_0	Actinobacteria;Mycobacteriales;Corynebacteriaceae;Corynebacterium	Engineered;industrial production	Integrase-like	Other
2561511200|CP004354|778183|789664	2561511200	11482	Provirus	7.15	Yes	VC_1446_0	Actinobacteria;Mycobacteriales;Corynebacteriaceae;Corynebacterium	Engineered;industrial production	Other	Other
2562617041|AVPD01000002|119287|160331	2562617041	41045	Provirus	92.39	Yes	NA	Actinobacteria;Micrococcales;Micrococcaceae;Arthrobacter	Terrestrial;soil	tRNA	tRNA
2562617094|ABYQ02000015|19184|35725	2562617094	16542	Provirus	10.68	Yes	VC_1446_0	Actinobacteria;Mycobacteriales;Corynebacteriaceae;Corynebacterium	Host-associated;human	Other	Other
2562617128|ANHZ02000012|1|15844	2562617128	15844	Provirus	NA	No	NA	Actinobacteria;Micrococcales;Micrococcaceae;Kocuria	Host-associated;plants	Other	Other
2562617146|ABXH02000005|7012|49133	2562617146	42122	Provirus	100	Yes	VC_565_0	Coriobacteriia;Coriobacteriales;Coriobacteriaceae;Collinsella	Host-associated;human	Integrase-like_tRNA	tRNA
2562617189|ACZI02000002|535387|584660	2562617189	49274	Provirus	95.24	Yes	NA	Actinobacteria;Mycobacteriales;Segniliparaceae;Segniliparus	Host-associated;human	Integrase-like_tRNA	tRNA
2562617189|ACZI02000003|425473|451525	2562617189	26053	Provirus	NA	No	NA	Actinobacteria;Mycobacteriales;Segniliparaceae;Segniliparus	Host-associated;human	Other	Integrase-like
2562617189|ACZI02000003|68956|79958	2562617189	11003	Provirus	7.4	Yes	NA	Actinobacteria;Mycobacteriales;Segniliparaceae;Segniliparus	Host-associated;human	Other	Other
2563366502|T531DRAFT_scaffold00001.1|642069|646872	2563366502	4803	Provirus	NA	No	NA	Actinobacteria;Bifidobacteriales;Bifidobacteriaceae;Bifidobacterium	Host-associated;mammals	Other	Other
2563366502|T531DRAFT_scaffold00002.2|402038|438202	2563366502	36165	Provirus	95.72	Yes	VC_746_0	Actinobacteria;Bifidobacteriales;Bifidobacteriaceae;Bifidobacterium	Host-associated;mammals	Integrase-like	Other
2563366508|K393DRAFT_scaffold00038.38	2563366508	27889	Full	30.84	No	NA	Actinobacteria;Streptomycetales;Streptomycetaceae;Streptomyces	Host-associated;plants	NA	NA
2563366508|K393DRAFT_scaffold00039.39	2563366508	27054	Full	29.92	No	NA	Actinobacteria;Streptomycetales;Streptomycetaceae;Streptomyces	Host-associated;plants	NA	NA
2563366510|BR07DRAFT_scaffold00005.5|79462|97005	2563366510	17544	Provirus	25.37	Yes	NA	Actinobacteria;Mycobacteriales;Nocardiaceae;Rhodococcus	Host-associated;plants	Integrase-like	Other
2563366512|BR31DRAFT_scaffold00004.4|132033|172038	2563366512	40006	Provirus	78.65	Yes	NA	Actinobacteria;Mycobacteriales;Nocardiaceae;Rhodococcus	Host-associated;plants	Integrase-like	Other
2563366512|BR31DRAFT_scaffold00006.6|9649|50370	2563366512	40722	Provirus	82.5	Yes	NA	Actinobacteria;Mycobacteriales;Nocardiaceae;Rhodococcus	Host-associated;plants	Integrase-like	Other
2563366512|BR31DRAFT_scaffold00042.42	2563366512	22517	Full	57.04	No	NA	Actinobacteria;Mycobacteriales;Nocardiaceae;Rhodococcus	Host-associated;plants	NA	NA
2563366531|T419DRAFT_scaffold00008.8|175498|197590	2563366531	22092	Provirus	48.34	No	NA	Actinobacteria;Micromonosporales;Micromonosporaceae;Salinispora	Aquatic;marine-sediment	Integrase-like_tRNA	tRNA
2563366531|T419DRAFT_scaffold00015.15|94047|122637	2563366531	28591	Provirus	36.35	Yes	VC_1367_0	Actinobacteria;Micromonosporales;Micromonosporaceae;Salinispora	Aquatic;marine-sediment	Other	Other
2563366531|T419DRAFT_scaffold00022.22|1|19586	2563366531	19586	Provirus	43.18	No	NA	Actinobacteria;Micromonosporales;Micromonosporaceae;Salinispora	Aquatic;marine-sediment	Integrase-like	Integrase-like
2563366531|T419DRAFT_scaffold00047.47	2563366531	11593	Full	20.67	No	NA	Actinobacteria;Micromonosporales;Micromonosporaceae;Salinispora	Aquatic;marine-sediment	NA	NA
2563366531|T419DRAFT_scaffold00048.48	2563366531	11416	Full	20.36	No	NA	Actinobacteria;Micromonosporales;Micromonosporaceae;Salinispora	Aquatic;marine-sediment	NA	NA
2563366593|CP006567|1331708|1343660	2563366593	11953	Provirus	16.78	Yes	VC_1368_0	Actinobacteria;Streptomycetales;Streptomycetaceae;Streptomyces	Terrestrial;soil	Other	Transcription_regulator
2563366593|CP006567|8498400|8520933	2563366593	22534	Provirus	18.87	Yes	VC_1370_0	Actinobacteria;Streptomycetales;Streptomycetaceae;Streptomyces	Terrestrial;soil	Other	Other
2563366719|BR70DRAFT_scaffold00002.2|202562|215052	2563366719	12491	Provirus	29.4	Yes	VC_1371_0	Actinobacteria;Micrococcales;Microbacteriaceae;Curtobacterium	Host-associated;plants	Integrase-like_tRNA	tRNA
2563366744|RHODODRAFT_AGVW02000002_1.2|15891|43542	2563366744	27651	Provirus	39.53	No	NA	Actinobacteria;Mycobacteriales;Nocardiaceae;Rhodococcus	Aquatic;marine-sediment	Other	Other
2563366744|RHODODRAFT_AGVW02000128_1.128	2563366744	13629	Full	19.55	No	NA	Actinobacteria;Mycobacteriales;Nocardiaceae;Rhodococcus	Aquatic;marine-sediment	NA	NA
2563367078|NoneDRAFT_BAGB01000076_1.76|18118|130882	2563367078	112765	Provirus	87.9	Yes	NA	Actinobacteria;Mycobacteriales;Nocardiaceae;Nocardia	Host-associated;plants	Integrase-like	Transcription_regulator
2563367078|NoneDRAFT_BAGB01000143_1.143	2563367078	12466	Full	9.97	No	NA	Actinobacteria;Mycobacteriales;Nocardiaceae;Nocardia	Host-associated;plants	NA	NA
2563367078|NoneDRAFT_BAGB01000151_1.151	2563367078	31067	Full	35.43	No	NA	Actinobacteria;Mycobacteriales;Nocardiaceae;Nocardia	Host-associated;plants	NA	NA
2563367219|ASSY01000005|418155|426629	2563367219	8475	Provirus	NA	No	NA	Coriobacteriia;Eggerthellales;Eggerthellaceae;Enterorhabdus	Host-associated;mammals	Other	Integrase-like
2563367219|ASSY01000008|467879|503017	2563367219	35139	Provirus	96.9	Yes	VC_1268_0	Coriobacteriia;Eggerthellales;Eggerthellaceae;Enterorhabdus	Host-associated;mammals	Integrase-like	Other
2563367219|ASSY01000008|636057|681013	2563367219	44957	Provirus	95.6	Yes	VC_614_0	Coriobacteriia;Eggerthellales;Eggerthellaceae;Enterorhabdus	Host-associated;mammals	Integrase-like	Integrase-like
2563367224|AYUJ01000002|185532|232751	2563367224	47220	Provirus	91.64	Yes	NA	Actinobacteria;Mycobacteriales;Corynebacteriaceae;Corynebacterium	Host-associated;human	Integrase-like	Other
2563367224|AYUJ01000010|1|41314	2563367224	41314	Provirus	100	Yes	VC_1124_0	Actinobacteria;Mycobacteriales;Corynebacteriaceae;Corynebacterium	Host-associated;human	Integrase-like_tRNA	tRNA
2565956527|T319DRAFT_scaffold00019.19|35698|72865	2565956527	37168	Provirus	96.9	Yes	VC_621_1	Actinobacteria;Micromonosporales;Micromonosporaceae;Salinispora	Aquatic;marine-sediment	Integrase-like_tRNA	tRNA
2565956527|T319DRAFT_scaffold00030.30	2565956527	49628	Full	100	Yes	VC_887_1	Actinobacteria;Micromonosporales;Micromonosporaceae;Salinispora	Aquatic;marine-sediment	NA	NA
2565956542|O145DRAFT_scaffold00010.10|39696|52660	2565956542	12965	Provirus	36.18	Yes	NA	Actinobacteria;Actinomycetales;Actinomycetaceae;Actinomyces	Host-associated;human	tRNA	tRNA
2565956599|D552DRAFT_AYRX01000095_1.95|12103|61268	2565956599	49166	Provirus	100	Yes	VC_520_11	Actinobacteria;Streptomycetales;Streptomycetaceae;Streptomyces	Terrestrial;soil	Integrase-like	Transcription_regulator
2565956793|JANZ01000007|68626|84766	2565956793	16141	Provirus	36.16	Yes	VC_1386_0	Actinobacteria;Mycobacteriales;Mycobacteriaceae;Mycobacterium	Host-associated;human	Other	Transposase
2565956796|JAOI01000001|124656|135837	2565956796	11182	Provirus	16.23	No	NA	Actinobacteria;Mycobacteriales;Mycobacteriaceae;Mycobacteroides	Unknown;unknown	Integrase-like	Integrase-like
2565956796|JAOI01000001|1258|63072	2565956796	61815	Provirus	100	Yes	VC_484_0	Actinobacteria;Mycobacteriales;Mycobacteriaceae;Mycobacteroides	Unknown;unknown	tRNA	tRNA
2565956796|JAOI01000001|974983|1030046	2565956796	55064	Provirus	100	Yes	VC_449_0	Actinobacteria;Mycobacteriales;Mycobacteriaceae;Mycobacteroides	Unknown;unknown	Integrase-like	Other
2565956796|JAOI01000002|1071299|1110948	2565956796	39650	Provirus	68.99	No	NA	Actinobacteria;Mycobacteriales;Mycobacteriaceae;Mycobacteroides	Unknown;unknown	Integrase-like_tRNA	tRNA
2565956796|JAOI01000005|481151|498045	2565956796	16895	Provirus	23.85	No	NA	Actinobacteria;Mycobacteriales;Mycobacteriaceae;Mycobacteroides	Unknown;unknown	Integrase-like_tRNA	tRNA
2565956830|NoneDRAFT_BARF01000002_1.2|30046|47951	2565956830	17906	Provirus	38.9	Yes	NA	Actinobacteria;Streptomycetales;Streptomycetaceae;Streptomyces	Terrestrial;soil	Integrase-like_tRNA	tRNA
2565956830|NoneDRAFT_BARF01000002_1.2|58739|92615	2565956830	33877	Provirus	86.54	Yes	VC_889_0	Actinobacteria;Streptomycetales;Streptomycetaceae;Streptomyces	Terrestrial;soil	Other	Integrase-like
2565956830|NoneDRAFT_BARF01000031_1.31|179591|212927	2565956830	33337	Provirus	43.34	Yes	VC_529_0	Actinobacteria;Streptomycetales;Streptomycetaceae;Streptomyces	Terrestrial;soil	Integrase-like	Transcription_regulator
2565956830|NoneDRAFT_BARF01000059_1.59|1|85053	2565956830	85053	Provirus	95.06	Yes	NA	Actinobacteria;Streptomycetales;Streptomycetaceae;Streptomyces	Terrestrial;soil	Other	Other
2565956830|NoneDRAFT_BARF01000074_1.74|50016|72172	2565956830	22157	Provirus	100	Yes	VC_1392_0	Actinobacteria;Streptomycetales;Streptomycetaceae;Streptomyces	Terrestrial;soil	Other	Other
2565956830|NoneDRAFT_BARF01000080_1.80	2565956830	33488	Full	18.69	No	NA	Actinobacteria;Streptomycetales;Streptomycetaceae;Streptomyces	Terrestrial;soil	NA	NA
2565956830|NoneDRAFT_BARF01000084_1.84|50467|136520	2565956830	86054	Provirus	100	Yes	VC_880_0	Actinobacteria;Streptomycetales;Streptomycetaceae;Streptomyces	Terrestrial;soil	tRNA	tRNA
2568526170|P273DRAFT_AWUO01000014_1.14	2568526170	41169	Full	56.6	No	NA	Actinobacteria;Bifidobacteriales;Bifidobacteriaceae;Bifidobacterium	Host-associated;invertebrates	NA	NA
2568526601|AWEV01000086|145918|199644	2568526601	53727	Provirus	100	Yes	VC_532_2	Actinobacteria;Streptosporangiales;Streptosporangiaceae;Microbispora	Terrestrial;soil	Integrase-like_tRNA	tRNA
2571042009|T371DRAFT_scaffold00028.28|19270|44940	2571042009	25670	Provirus	100	Yes	VC_621_1	Actinobacteria;Micromonosporales;Micromonosporaceae;Salinispora	Aquatic;marine-sediment	Integrase-like_tRNA	tRNA
2571042017|BS35DRAFT_scaffold00034.34|59054|87261	2571042017	28207	Provirus	67.56	No	NA	Actinobacteria;Streptosporangiales;Thermomonosporaceae;Actinomadura	Terrestrial;soil	Other	Other
2571042271|K728DRAFT_ASZW01000137_1.137|1|13253	2571042271	13253	Provirus	31.66	No	NA	Actinobacteria;Micrococcales;Micrococcaceae;Arthrobacter	Host-associated;corals	Other	Transcription_regulator
2571042744|CP007157	2571042744	42009	Full	100	Yes	VC_1139_0	Actinobacteria;Mycobacteriales;Corynebacteriaceae;Corynebacterium	Host-associated;human	NA	NA
2574179708|BR46DRAFT_scaffold00006.6|53397|101088	2574179708	47692	Provirus	96.29	Yes	VC_1397_0	Coriobacteriia;Eggerthellales;Eggerthellaceae;Asaccharobacter	Host-associated;mammals	Integrase-like	Other
2574179708|BR46DRAFT_scaffold00022.22	2574179708	37861	Full	94.31	Yes	VC_1268_0	Coriobacteriia;Eggerthellales;Eggerthellaceae;Asaccharobacter	Host-associated;mammals	NA	NA
2574179744|BS72DRAFT_unitig_0_quiver.5|560071|577227	2574179744	17157	Provirus	7.72	Yes	VC_1368_0	Actinobacteria;Streptomycetales;Streptomycetaceae;Streptomyces	Terrestrial;soil	Other	Other
2574179761|BS83DRAFT_scf7180000000012_quiver.4|3557796|3590391	2574179761	32596	Provirus	84.06	Yes	VC_1398_0	Actinobacteria;Streptomycetales;Streptomycetaceae;Streptacidiphilus	Terrestrial;soil	Other	Other
2574179761|BS83DRAFT_scf7180000000014_quiver.2|64493|85453	2574179761	20961	Provirus	NA	No	NA	Actinobacteria;Streptomycetales;Streptomycetaceae;Streptacidiphilus	Terrestrial;soil	Other	Other
2574179785|BS75DRAFT_unitig_0_quiver.1|3944245|3991667	2574179785	47423	Provirus	100	Yes	VC_1398_0	Actinobacteria;Streptomycetales;Streptomycetaceae;Streptacidiphilus	Terrestrial;soil	Other	Transposase
2574179785|BS75DRAFT_unitig_0_quiver.1|484927|499106	2574179785	14180	Provirus	18.72	Yes	NA	Actinobacteria;Streptomycetales;Streptomycetaceae;Streptacidiphilus	Terrestrial;soil	Other	Other
2574179794|BS73DRAFT_unitig_14_quiver.5|5222138|5264729	2574179794	42592	Provirus	67.94	No	NA	Actinobacteria;Streptomycetales;Streptomycetaceae;Streptacidiphilus	Terrestrial;soil	tRNA	tRNA
2574179795|BS80DRAFT_unitig_1_quiver.4|1113726|1207123	2574179795	93398	Provirus	93.26	Yes	VC_521_0	Actinobacteria;Streptomycetales;Streptomycetaceae;Kitasatospora	Terrestrial;soil	Integrase-like	Other
2574179795|BS80DRAFT_unitig_8_quiver.5|1786165|1822492	2574179795	36328	Provirus	90.85	Yes	VC_334_0	Actinobacteria;Streptomycetales;Streptomycetaceae;Kitasatospora	Terrestrial;soil	Integrase-like	Other
2574179795|BS80DRAFT_unitig_8_quiver.5|2141059|2185604	2574179795	44546	Provirus	71.52	Yes	VC_491_0	Actinobacteria;Streptomycetales;Streptomycetaceae;Kitasatospora	Terrestrial;soil	Other	Transcription_regulator
2574179848|JDUZ01000005|598126|631785	2574179848	33660	Provirus	37.22	Yes	VC_771_0	Actinobacteria;Streptomycetales;Streptomycetaceae;Streptomyces	Terrestrial;soil	Other	Other
2574179848|JDUZ01000016	2574179848	23138	Full	49.64	No	NA	Actinobacteria;Streptomycetales;Streptomycetaceae;Streptomyces	Terrestrial;soil	NA	NA
2574179848|JDUZ01000019	2574179848	17330	Full	49.88	No	NA	Actinobacteria;Streptomycetales;Streptomycetaceae;Streptomyces	Terrestrial;soil	NA	NA
2576861029|JAOS01000060|5816|53941	2576861029	48126	Provirus	100	Yes	VC_489_0	Actinobacteria;Mycobacteriales;Mycobacteriaceae;Mycobacterium	Host-associated;human	Integrase-like	Integrase-like
2576861198|AUZK01000008|1|13713	2576861198	13713	Provirus	85.81	Yes	VC_1347_0	Actinobacteria;Mycobacteriales;Nocardiaceae;Rhodococcus	Terrestrial;soil-contaminated	Integrase-like	Other
2576861198|AUZK01000038	2576861198	23614	Full	14.96	No	NA	Actinobacteria;Mycobacteriales;Nocardiaceae;Rhodococcus	Terrestrial;soil-contaminated	NA	NA
2576861491|JNBY01000079	2576861491	21750	Full	9.03	No	NA	Actinobacteria;Streptomycetales;Streptomycetaceae;Kitasatospora	Terrestrial;soil	NA	NA
2576861491|JNBY01000080|1|27533	2576861491	27533	Provirus	28.71	No	NA	Actinobacteria;Streptomycetales;Streptomycetaceae;Kitasatospora	Terrestrial;soil	Other	Other
2576861491|JNBY01000081|8391|44039	2576861491	35649	Provirus	39.42	Yes	NA	Actinobacteria;Streptomycetales;Streptomycetaceae;Kitasatospora	Terrestrial;soil	tRNA	tRNA
2576861491|JNBY01000093|408292|447700	2576861491	39409	Provirus	65.43	Yes	NA	Actinobacteria;Streptomycetales;Streptomycetaceae;Kitasatospora	Terrestrial;soil	Integrase-like_tRNA	tRNA
2576861491|JNBY01000095|321635|360927	2576861491	39293	Provirus	62.29	Yes	NA	Actinobacteria;Streptomycetales;Streptomycetaceae;Kitasatospora	Terrestrial;soil	Integrase-like	Transcription_regulator
2576861707|AZHI01000094	2576861707	43902	Full	87.53	Yes	VC_846_0	Actinobacteria;Mycobacteriales;Nocardiaceae;Rhodococcus	Unknown;unknown	NA	NA
2576861707|AZHI01000114	2576861707	38369	Full	51.48	No	NA	Actinobacteria;Mycobacteriales;Nocardiaceae;Rhodococcus	Unknown;unknown	NA	NA
2576861707|AZHI01000120	2576861707	12553	Full	14.89	No	NA	Actinobacteria;Mycobacteriales;Nocardiaceae;Rhodococcus	Unknown;unknown	NA	NA
2576861707|AZHI01000122	2576861707	29535	Full	61.24	No	NA	Actinobacteria;Mycobacteriales;Nocardiaceae;Rhodococcus	Unknown;unknown	NA	NA
2576861707|AZHI01000133	2576861707	16381	Full	16.92	No	NA	Actinobacteria;Mycobacteriales;Nocardiaceae;Rhodococcus	Unknown;unknown	NA	NA
2576861707|AZHI01000139|10657|41945	2576861707	31289	Provirus	31.63	Yes	NA	Actinobacteria;Mycobacteriales;Nocardiaceae;Rhodococcus	Unknown;unknown	Other	Other
2576861777|JFYQ01000059|10007|21057	2576861777	11051	Provirus	18.71	No	NA	Actinobacteria;Micrococcales;Micrococcaceae;Micrococcus	Host-associated;plants	Integrase-like_tRNA	tRNA
2576861822|CEDDRAFT_scaffold_22.23|50471|68701	2576861822	18230	Provirus	38.94	No	NA	Actinobacteria;Frankiales;Frankiaceae;Frankia	Host-associated;plants	Other	Other
2576861822|CEDDRAFT_scaffold_7.8|81218|106057	2576861822	24840	Provirus	29.27	Yes	NA	Actinobacteria;Frankiales;Frankiaceae;Frankia	Host-associated;plants	tRNA	tRNA
2579778653|JABQ01000003|31588|44488	2579778653	12901	Provirus	15.75	Yes	VC_1349_0	Actinobacteria;Streptomycetales;Streptomycetaceae;Streptomyces	Host-associated;plants-endo	Other	Other
2579778653|JABQ01000003|52693|130033	2579778653	77341	Provirus	96.31	Yes	VC_1350_0	Actinobacteria;Streptomycetales;Streptomycetaceae;Streptomyces	Host-associated;plants-endo	Integrase-like_tRNA	tRNA
2579778653|JABQ01000025|14588|24672	2579778653	10085	Provirus	25.9	Yes	NA	Actinobacteria;Streptomycetales;Streptomycetaceae;Streptomyces	Host-associated;plants-endo	Other	Other
2579779107|U870DRAFT_AYMR01000009_1.9|259643|270542	2579779107	10900	Provirus	18.67	Yes	NA	Actinobacteria;Micrococcales;Microbacteriaceae;Leifsonia	Unknown;unknown	Other	Transposase
2579779107|U870DRAFT_AYMR01000009_1.9|271599|335584	2579779107	63986	Provirus	60.88	Yes	NA	Actinobacteria;Micrococcales;Microbacteriaceae;Leifsonia	Unknown;unknown	Integrase-like	Transposase
2579779107|U870DRAFT_AYMR01000023_1.23	2579779107	20509	Full	29.75	No	NA	Actinobacteria;Micrococcales;Microbacteriaceae;Leifsonia	Unknown;unknown	NA	NA
2579779107|U870DRAFT_AYMR01000039_1.39	2579779107	13228	Full	17.6	No	NA	Actinobacteria;Micrococcales;Microbacteriaceae;Leifsonia	Unknown;unknown	NA	NA
2579779107|U870DRAFT_AYMR01000043_1.43	2579779107	15588	Full	93.5	Yes	VC_1409_0	Actinobacteria;Micrococcales;Microbacteriaceae;Leifsonia	Unknown;unknown	NA	NA
2582581312|EW57DRAFT_scaffold00005.5|110246|146483	2582581312	36238	Provirus	98.67	Yes	VC_773_1	Actinobacteria;Streptomycetales;Streptomycetaceae;Streptomyces	Host-associated;plants-endo	Integrase-like	Transcription_regulator
2582581314|EW58DRAFT_scaffold00043.43	2582581314	93902	Full	98.95	Yes	VC_880_0	Actinobacteria;Streptomycetales;Streptomycetaceae;Streptomyces	Host-associated;plants-endo	NA	NA
2585427557|JD80DRAFT_unitig_0_quiver.4|3078069|3089617	2585427557	11548	Provirus	15.65	No	NA	Actinobacteria;Micromonosporales;Micromonosporaceae;Micromonospora	Unknown;unknown	Other	Other
2585427557|JD80DRAFT_unitig_1_quiver.3|4362470|4393132	2585427557	30662	Provirus	73.44	No	NA	Actinobacteria;Micromonosporales;Micromonosporaceae;Micromonospora	Unknown;unknown	Other	Transcription_regulator
2585427558|JD76DRAFT_unitig_0_quiver.1|3556193|3594641	2585427558	38449	Provirus	98.29	Yes	VC_622_0	Actinobacteria;Micromonosporales;Micromonosporaceae;Micromonospora	Engineered;built environment	Other	Transcription_regulator
2585427559|JD77DRAFT_unitig_0_quiver.1|3680755|3691116	2585427559	10362	Provirus	11.97	Yes	NA	Actinobacteria;Micromonosporales;Micromonosporaceae;Micromonospora	Terrestrial;soil	Integrase-like	Other
2585427598|EK12DRAFT_scaffold00005.5|53790|76724	2585427598	22935	Provirus	36.78	Yes	VC_1413_0	Actinobacteria;Propionibacteriales;Propionibacteriaceae;Tessaracoccus	Engineered;wastewater	Integrase-like	Transcription_regulator
2585427598|EK12DRAFT_scaffold00048.48|14709|28274	2585427598	13566	Provirus	14.82	No	NA	Actinobacteria;Propionibacteriales;Propionibacteriaceae;Tessaracoccus	Engineered;wastewater	Other	Other
2585427649|CP008954	2585427649	92539	Full	82.61	Yes	NA	Actinobacteria;Pseudonocardiales;Pseudonocardiaceae;Amycolatopsis	Terrestrial;soil	NA	NA
2585427661|CP008944|146631|157902	2585427661	11272	Provirus	15.43	Yes	NA	Actinobacteria;Mycobacteriales;Corynebacteriaceae;Corynebacterium	Host-associated;human	Other	Other
2585427661|CP008944|228305|272257	2585427661	43953	Provirus	92.49	Yes	VC_634_0	Actinobacteria;Mycobacteriales;Corynebacteriaceae;Corynebacterium	Host-associated;human	Integrase-like	Integrase-like
2585427661|CP008945	2585427661	48068	Full	100	Yes	VC_634_0	Actinobacteria;Mycobacteriales;Corynebacteriaceae;Corynebacterium	Host-associated;human	NA	NA
2585427689|NoneDRAFT_CAPF01000009_1.9|9099|40405	2585427689	31307	Provirus	43.72	No	NA	Coriobacteriia;Coriobacteriales;Coriobacteriaceae;Enorma	Host-associated;human	Integrase-like_tRNA	tRNA
2585427704|N420DRAFT_AUWT01000005_1.5|53414|64604	2585427704	11191	Provirus	20.56	Yes	VC_1415_0	Actinobacteria;Mycobacteriales;Mycobacteriaceae;Mycolicibacterium	Host-associated;human	Integrase-like	Other
2585427704|N420DRAFT_AUWT01000050_1.50|82125|92910	2585427704	10786	Provirus	6.8	Yes	VC_1386_0	Actinobacteria;Mycobacteriales;Mycobacteriaceae;Mycolicibacterium	Host-associated;human	Integrase-like_tRNA	tRNA
2585427829|TBIFDRAFT_BAVQ01000016_1.16|1|8299	2585427829	8299	Provirus	52.59	No	NA	Actinobacteria;Mycobacteriales;unclassified;Tomitella	Terrestrial;soil-permafrost	Integrase-like	Other
2585427829|TBIFDRAFT_BAVQ01000022_1.22|115825|124335	2585427829	8510	Provirus	53.15	No	NA	Actinobacteria;Mycobacteriales;unclassified;Tomitella	Terrestrial;soil-permafrost	tRNA	tRNA
2585427829|TBIFDRAFT_BAVQ01000071_1.71|3183|14281	2585427829	11099	Provirus	14.57	No	NA	Actinobacteria;Mycobacteriales;unclassified;Tomitella	Terrestrial;soil-permafrost	Integrase-like_tRNA	tRNA
2585427833|AW16DRAFT_JEOE01000008_1.8|1|26606	2585427833	26606	Provirus	49	No	NA	Actinobacteria;Micrococcales;Cellulomonadaceae;Cellulomonas	Terrestrial;soil-forest	Other	Other
2585427943|JJOH01000014|3797|14147	2585427943	10351	Provirus	NA	No	NA	Actinobacteria;Streptomycetales;Streptomycetaceae;Streptomyces	Terrestrial;soil	Other	Other
2585427943|JJOH01000022|23512|39536	2585427943	16025	Provirus	33.35	Yes	VC_1389_0	Actinobacteria;Streptomycetales;Streptomycetaceae;Streptomyces	Terrestrial;soil	Integrase-like	Other
2585427943|JJOH01000092|69266|112172	2585427943	42907	Provirus	89.98	Yes	NA	Actinobacteria;Streptomycetales;Streptomycetaceae;Streptomyces	Terrestrial;soil	Integrase-like_tRNA	tRNA
2585428000|NOTITDRAFT_BATZ01000006_1.6|1|93212	2585428000	93212	Provirus	91.37	Yes	VC_801_6	Actinobacteria;Mycobacteriales;Nocardiaceae;Nocardia	Unknown;unknown	Other	Transcription_regulator
2585428000|NOTITDRAFT_BATZ01000012_1.12	2585428000	17403	Full	100	Yes	VC_841_0	Actinobacteria;Mycobacteriales;Nocardiaceae;Nocardia	Unknown;unknown	NA	NA
2585428000|NOTITDRAFT_BATZ01000015_1.15|1|31885	2585428000	31885	Provirus	53.51	No	NA	Actinobacteria;Mycobacteriales;Nocardiaceae;Nocardia	Unknown;unknown	Other	Other
2585428000|NOTITDRAFT_BATZ01000018_1.18	2585428000	63474	Full	91.31	Yes	VC_448_0	Actinobacteria;Mycobacteriales;Nocardiaceae;Nocardia	Unknown;unknown	NA	NA
2585428000|NOTITDRAFT_BATZ01000031_1.31|221708|234444	2585428000	12737	Provirus	23.62	Yes	NA	Actinobacteria;Mycobacteriales;Nocardiaceae;Nocardia	Unknown;unknown	Other	Other
2585428000|NOTITDRAFT_BATZ01000046_1.46	2585428000	35385	Full	79.49	Yes	NA	Actinobacteria;Mycobacteriales;Nocardiaceae;Nocardia	Unknown;unknown	NA	NA
2585428000|NOTITDRAFT_BATZ01000053_1.53	2585428000	30945	Full	61.92	No	NA	Actinobacteria;Mycobacteriales;Nocardiaceae;Nocardia	Unknown;unknown	NA	NA
2585428094|EW62DRAFT_scaffold00002.2|653080|691369	2585428094	38289	Provirus	47.39	No	NA	Actinobacteria;Micrococcales;Microbacteriaceae;Herbiconiux	Host-associated;plants-endo	Other	Other
2585428157|EW54DRAFT_scaffold00004.4|186479|207897	2585428157	21419	Provirus	100	Yes	VC_1409_0	Actinobacteria;Micrococcales;Microbacteriaceae;Microbacterium	Host-associated;plants-endo	Integrase-like	Other
2588253744|CP006713|1082699|1142795	2588253744	60097	Provirus	98.38	Yes	VC_1262_0	Actinobacteria;Bifidobacteriales;Bifidobacteriaceae;Bifidobacterium	Host-associated;human	Integrase-like	Other
2588253755|CP008889|1904296|1914328	2588253755	10033	Provirus	16.49	Yes	NA	Actinobacteria;Micrococcales;Dermacoccaceae;Dermacoccus	Aquatic;freshwater-hot pring	Integrase-like_tRNA	tRNA
2588253759|HG917972|5292485|5306076	2588253759	13592	Provirus	19.22	Yes	VC_870_0	Actinobacteria;Mycobacteriales;Mycobacteriaceae;Mycobacterium	Host-associated;vertebrates	Other	Other
2588254012|JLXO01000001|1|23519	2588254012	23519	Provirus	26.71	No	NA	Actinobacteria;Mycobacteriales;Mycobacteriaceae;Mycobacterium	Host-associated;human	Other	Other
2593339195|FG18DRAFT_scaffold00026.26	2593339195	41811	Full	57.86	No	NA	Actinobacteria;Mycobacteriales;Nocardiaceae;Rhodococcus	Host-associated;plants	NA	NA
2593339223|IE71DRAFT_scaffold00007.7|97420|114370	2593339223	16950	Provirus	41.28	No	NA	Coriobacteriia;Eggerthellales;Eggerthellaceae;Denitrobacterium	Host-associated;mammals	Other	Other
2593339223|IE71DRAFT_scaffold00018.18|1|14222	2593339223	14222	Provirus	24.02	No	NA	Coriobacteriia;Eggerthellales;Eggerthellaceae;Denitrobacterium	Host-associated;mammals	Other	Other
2593339223|IE71DRAFT_scaffold00020.20|5292|15869	2593339223	10577	Provirus	18.69	No	NA	Coriobacteriia;Eggerthellales;Eggerthellaceae;Denitrobacterium	Host-associated;mammals	Other	Other
2593339259|FF89DRAFT_scaffold00002.2|1|28312	2593339259	28312	Provirus	64.31	No	NA	Actinobacteria;Mycobacteriales;Mycobacteriaceae;Mycobacterium	Host-associated;plants	Integrase-like	Other
2593339259|FF89DRAFT_scaffold00025.25	2593339259	14370	Full	32.22	No	NA	Actinobacteria;Mycobacteriales;Mycobacteriaceae;Mycobacterium	Host-associated;plants	NA	NA
2596583522|LV78DRAFT_scaffold00001.1|792703|834126	2596583522	41424	Provirus	55.31	Yes	VC_1426_0	Actinobacteria;Pseudonocardiales;Pseudonocardiaceae;Actinosynnema	Unknown;unknown	Integrase-like	Transcription_regulator
2596583522|LV78DRAFT_scaffold00014.14|198766|244966	2596583522	46201	Provirus	100	Yes	VC_1429_0	Actinobacteria;Pseudonocardiales;Pseudonocardiaceae;Actinosynnema	Unknown;unknown	Other	Other
2596583522|LV78DRAFT_scaffold00021.21|26356|64027	2596583522	37672	Provirus	78.84	Yes	VC_1125_0	Actinobacteria;Pseudonocardiales;Pseudonocardiaceae;Actinosynnema	Unknown;unknown	Integrase-like	Other
2596583524|LX12DRAFT_scaffold00007.7|262021|306121	2596583524	44101	Provirus	84.8	Yes	NA	Actinobacteria;Mycobacteriales;Nocardiaceae;Williamsia	Terrestrial;soil	Integrase-like_tRNA	tRNA
2596583530|LX14DRAFT_scaffold00006.6	2596583530	20733	Full	41.03	No	NA	Actinobacteria;Mycobacteriales;Nocardiaceae;Williamsia	Host-associated;human	NA	NA
2596583530|LX14DRAFT_scaffold00007.7	2596583530	12334	Full	23.55	No	NA	Actinobacteria;Mycobacteriales;Nocardiaceae;Williamsia	Host-associated;human	NA	NA
2596583531|LX13DRAFT_scaffold00004.4|875858|886682	2596583531	10825	Provirus	16.68	Yes	VC_870_0	Actinobacteria;Mycobacteriales;Nocardiaceae;Williamsia	Terrestrial;soil	Integrase-like_tRNA	tRNA
2596583534|LX83DRAFT_scaffold00001.1|233010|254453	2596583534	21444	Provirus	17.16	Yes	VC_1369_0	Actinobacteria;Pseudonocardiales;Pseudonocardiaceae;Goodfellowiella	Terrestrial;soil	Other	Other
2596583534|LX83DRAFT_scaffold00012.12|245520|284610	2596583534	39091	Provirus	52.86	Yes	NA	Actinobacteria;Pseudonocardiales;Pseudonocardiaceae;Goodfellowiella	Terrestrial;soil	Integrase-like	Other
2596583535|LX90DRAFT_scaffold00013.13|13310|62879	2596583535	49570	Provirus	95.79	Yes	VC_453_0	Actinobacteria;Pseudonocardiales;Pseudonocardiaceae;Lechevalieria	Terrestrial;soil	Integrase-like	Other
2596583535|LX90DRAFT_scaffold00018.18|122870|141681	2596583535	18811	Provirus	29.89	No	NA	Actinobacteria;Pseudonocardiales;Pseudonocardiaceae;Lechevalieria	Terrestrial;soil	Other	Other
2596583535|LX90DRAFT_scaffold00035.35|67614|85128	2596583535	17515	Provirus	29.46	Yes	VC_1433_0	Actinobacteria;Pseudonocardiales;Pseudonocardiaceae;Lechevalieria	Terrestrial;soil	Integrase-like	Other
2596583535|LX90DRAFT_scaffold00093.93	2596583535	16461	Full	36.1	No	NA	Actinobacteria;Pseudonocardiales;Pseudonocardiaceae;Lechevalieria	Terrestrial;soil	NA	NA
2596583536|LX86DRAFT_scaffold00032.32|62061|94492	2596583536	32432	Provirus	49.51	Yes	VC_1426_0	Actinobacteria;Pseudonocardiales;Pseudonocardiaceae;Lechevalieria	Terrestrial;soil	Other	Other
2596583536|LX86DRAFT_scaffold00038.38|1|21678	2596583536	21678	Provirus	49.45	No	NA	Actinobacteria;Pseudonocardiales;Pseudonocardiaceae;Lechevalieria	Terrestrial;soil	Integrase-like	Other
2596583539|LX15DRAFT_scaffold00035.35|44686|73682	2596583539	28996	Provirus	65.63	No	NA	Actinobacteria;Pseudonocardiales;Pseudonocardiaceae;Streptoalloteichus	Terrestrial;soil	Integrase-like	Other
2596583604|LY15DRAFT_scaffold00001.1|1140054|1180710	2596583604	40657	Provirus	89.64	Yes	NA	Actinobacteria;Pseudonocardiales;Pseudonocardiaceae;Prauserella	Aquatic;freshwater	Integrase-like_tRNA	tRNA
2596583655|Ga0061140_scaffold00008.8|242941|294441	2596583655	51500	Provirus	50.38	No	NA	Actinobacteria;Micrococcales;Promicromonosporaceae;Promicromonospora	Aquatic;marine-sediment	Integrase-like	Transposase
2596583659|Ga0061141_scaffold00013.13|52803|85851	2596583659	33049	Provirus	52.07	Yes	VC_1435_0	Actinobacteria;Micrococcales;Promicromonosporaceae;Promicromonospora	Engineered;built environment	Integrase-like_tRNA	tRNA
2596583671|Ga0061127_scaffold00010.10|278376|293771	2596583671	15395	Provirus	26.36	No	NA	Actinobacteria;Mycobacteriales;Nocardiaceae;Nocardia	Host-associated;human	Integrase-like	Other
2596583672|Ga0061128_scaffold00021.21	2596583672	16685	Full	100	Yes	VC_841_0	Actinobacteria;Mycobacteriales;Nocardiaceae;Nocardia	Host-associated;human	NA	NA
2596583674|Ga0061131_scaffold00004.4|24776|38792	2596583674	14017	Provirus	93.1	Yes	VC_1347_0	Actinobacteria;Mycobacteriales;Nocardiaceae;Nocardia	Host-associated;human	Integrase-like	Other
2597489879|Ga0062114_gi693586839.8	2597489879	25237	Full	69.83	No	NA	Coriobacteriia;Coriobacteriales;Coriobacteriaceae;Collinsella	Host-associated;human	NA	NA
2597489914|Ga0040474_gi530777260.1|1346128|1354823	2597489914	8696	Provirus	NA	No	NA	Coriobacteriia;Eggerthellales;Eggerthellaceae;Adlercreutzia	Host-associated;human	Other	Other
2597489914|Ga0040474_gi530777260.1|1484255|1520616	2597489914	36362	Provirus	86.76	Yes	NA	Coriobacteriia;Eggerthellales;Eggerthellaceae;Adlercreutzia	Host-associated;human	tRNA	tRNA
2597489915|Ga0057049_gi672981219.13|6663|41919	2597489915	35257	Provirus	91.88	Yes	VC_746_0	Actinobacteria;Bifidobacteriales;Bifidobacteriaceae;Bifidobacterium	Engineered;food production	Integrase-like_tRNA	tRNA
2597489915|Ga0057049_gi672984869.1|142087|183164	2597489915	41078	Provirus	100	Yes	NA	Actinobacteria;Bifidobacteriales;Bifidobacteriaceae;Bifidobacterium	Engineered;food production	Integrase-like_tRNA	tRNA
2597489936|Ga0039086_gi505582958.31|10644|56102	2597489936	45459	Provirus	50.3	No	NA	Actinobacteria;Micrococcales;Microbacteriaceae;Agrococcus	Aquatic;freshwater	Integrase-like	Other
2597489947|Ga0057067_gi673002716.11|30912|71080	2597489947	40169	Provirus	100	Yes	VC_748_1	Actinobacteria;Bifidobacteriales;Bifidobacteriaceae;Bifidobacterium	Host-associated;mammals	Integrase-like_tRNA	tRNA
2597489953|Ga0035244_gi546138312.3|1184180|1196483	2597489953	12304	Provirus	11.01	Yes	NA	Actinobacteria;Mycobacteriales;Nocardiaceae;Rhodococcus	Engineered;lab enrichment	tRNA	tRNA
2597489953|Ga0035244_gi546138312.3|1813072|1851073	2597489953	38002	Provirus	65.43	Yes	VC_847_0	Actinobacteria;Mycobacteriales;Nocardiaceae;Rhodococcus	Engineered;lab enrichment	Integrase-like	Other
2597489953|Ga0035244_gi546138312.3|2511299|2525136	2597489953	13838	Provirus	8.32	Yes	NA	Actinobacteria;Mycobacteriales;Nocardiaceae;Rhodococcus	Engineered;lab enrichment	Integrase-like	Other
2597489953|Ga0035244_gi546138312.3|4018242|4041319	2597489953	23078	Provirus	32.44	Yes	NA	Actinobacteria;Mycobacteriales;Nocardiaceae;Rhodococcus	Engineered;lab enrichment	Other	Integrase-like
2597490159|Ga0057432_gi672593547.1|1162308|1202326	2597490159	40019	Provirus	95.21	Yes	VC_359_1	Actinobacteria;Mycobacteriales;Corynebacteriaceae;Corynebacterium	Host-associated;human	Integrase-like_tRNA	tRNA
2597490194|Ga0057469_gi671340302.1|1084944|1096387	2597490194	11444	Provirus	22.82	Yes	VC_1444_0	Actinobacteria;Bifidobacteriales;Bifidobacteriaceae;Bifidobacterium	Host-associated;invertebrates	tRNA	tRNA
2597490194|Ga0057469_gi671340302.1|1211489|1244306	2597490194	32818	Provirus	46.23	Yes	NA	Actinobacteria;Bifidobacteriales;Bifidobacteriaceae;Bifidobacterium	Host-associated;invertebrates	tRNA	tRNA
2597490208|Ga0057470_gi671702910.2|1681790|1699365	2597490208	17576	Provirus	33.46	Yes	NA	Actinobacteria;Bifidobacteriales;Bifidobacteriaceae;Bifidobacterium	Host-associated;mammals	Integrase-like_tRNA	tRNA
2597490209|Ga0057669_gi675824235.2|561063|609857	2597490209	48795	Provirus	94.99	Yes	VC_1141_0	Actinobacteria;Mycobacteriales;Corynebacteriaceae;Corynebacterium	Host-associated;human	Integrase-like_tRNA	tRNA
2597490228|Ga0057577_gi672961968.33	2597490228	32162	Full	51.4	No	NA	Actinobacteria;Bifidobacteriales;Bifidobacteriaceae;Bifidobacterium	Host-associated;animal	NA	NA
2597490228|Ga0057577_gi672970059.1|247875|287576	2597490228	39702	Provirus	100	Yes	VC_746_0	Actinobacteria;Bifidobacteriales;Bifidobacteriaceae;Bifidobacterium	Host-associated;animal	Integrase-like	Other
2597490228|Ga0057577_gi672970059.1|421372|462378	2597490228	41007	Provirus	100	Yes	NA	Actinobacteria;Bifidobacteriales;Bifidobacteriaceae;Bifidobacterium	Host-associated;animal	Integrase-like	Other
2597490228|Ga0057577_gi672970059.1|622498|650755	2597490228	28258	Provirus	34.32	Yes	NA	Actinobacteria;Bifidobacteriales;Bifidobacteriaceae;Bifidobacterium	Host-associated;animal	Integrase-like	Other
2597490240|Ga0057559_gi672948974.45	2597490240	13904	Full	36.01	No	NA	Actinobacteria;Bifidobacteriales;Bifidobacteriaceae;Bifidobacterium	Host-associated;mammals	NA	NA
2597490240|Ga0057559_gi672954079.20|1|29096	2597490240	29096	Provirus	76.7	Yes	NA	Actinobacteria;Bifidobacteriales;Bifidobacteriaceae;Bifidobacterium	Host-associated;mammals	Integrase-like	Other
2597490240|Ga0057559_gi672954241.19|40121|61077	2597490240	20956	Provirus	53.41	No	NA	Actinobacteria;Bifidobacteriales;Bifidobacteriaceae;Bifidobacterium	Host-associated;mammals	Integrase-like_tRNA	tRNA
2597490240|Ga0057559_gi672954353.18	2597490240	41520	Full	100	Yes	VC_748_0	Actinobacteria;Bifidobacteriales;Bifidobacteriaceae;Bifidobacterium	Host-associated;mammals	NA	NA
2597490240|Ga0057559_gi672956097.8|1|16388	2597490240	16388	Provirus	41.67	No	NA	Actinobacteria;Bifidobacteriales;Bifidobacteriaceae;Bifidobacterium	Host-associated;mammals	Integrase-like	Other
2597490240|Ga0057559_gi672956979.4|50133|68013	2597490240	17881	Provirus	100	Yes	VC_1401_0	Actinobacteria;Bifidobacteriales;Bifidobacteriaceae;Bifidobacterium	Host-associated;mammals	Integrase-like_tRNA	tRNA
2597490240|Ga0057559_gi672957433.3|39655|42880	2597490240	3226	Provirus	77.52	Yes	VC_1450_0	Actinobacteria;Bifidobacteriales;Bifidobacteriaceae;Bifidobacterium	Host-associated;mammals	Other	Integrase-like
2597490241|Ga0057560_gi672954915.28|12234|45769	2597490241	33536	Provirus	87.82	Yes	NA	Actinobacteria;Bifidobacteriales;Bifidobacteriaceae;Bifidobacterium	Host-associated;mammals	Other	Other
2597490241|Ga0057560_gi672960454.3|285560|288692	2597490241	3133	Provirus	75.29	Yes	NA	Actinobacteria;Bifidobacteriales;Bifidobacteriaceae;Bifidobacterium	Host-associated;mammals	tRNA	tRNA
2597490241|Ga0057560_gi672960852.1|156991|199023	2597490241	42033	Provirus	100	Yes	VC_748_0	Actinobacteria;Bifidobacteriales;Bifidobacteriaceae;Bifidobacterium	Host-associated;mammals	Integrase-like	Other
2597490242|Ga0057562_gi673000875.9|60060|101360	2597490242	41301	Provirus	100	Yes	NA	Actinobacteria;Bifidobacteriales;Bifidobacteriaceae;Bifidobacterium	Host-associated;human	Integrase-like_tRNA	tRNA
2597490242|Ga0057562_gi673003052.3|94620|136187	2597490242	41568	Provirus	100	Yes	VC_747_1	Actinobacteria;Bifidobacteriales;Bifidobacteriaceae;Bifidobacterium	Host-associated;human	Integrase-like	Other
2597490252|Ga0057587_gi672963065.5|161304|176434	2597490252	15131	Provirus	13.76	No	NA	Actinobacteria;Bifidobacteriales;Bifidobacteriaceae;Bifidobacterium	Host-associated;human	Integrase-like_tRNA	tRNA
2597490261|Ga0057575_gi672961383.7|52241|62287	2597490261	10047	Provirus	4.39	Yes	NA	Actinobacteria;Bifidobacteriales;Bifidobacteriaceae;Bifidobacterium	Host-associated;animal	Other	Other
2597490261|Ga0057575_gi672961772.5|120120|177963	2597490261	57843	Provirus	92.75	Yes	VC_1262_1	Actinobacteria;Bifidobacteriales;Bifidobacteriaceae;Bifidobacterium	Host-associated;animal	Integrase-like	Other
2597490264|Ga0057590_gi672955358.6|137538|179026	2597490264	41489	Provirus	100	Yes	NA	Actinobacteria;Bifidobacteriales;Bifidobacteriaceae;Bifidobacterium	Host-associated;human	Integrase-like_tRNA	tRNA
2597490265|Ga0057593_gi672995092.31|1|35277	2597490265	35277	Provirus	89.84	Yes	VC_746_0	Actinobacteria;Bifidobacteriales;Bifidobacteriaceae;Bifidobacterium	Host-associated;animal	Integrase-like_tRNA	tRNA
2597490265|Ga0057593_gi672999537.6|81739|122513	2597490265	40775	Provirus	100	Yes	VC_747_0	Actinobacteria;Bifidobacteriales;Bifidobacteriaceae;Bifidobacterium	Host-associated;animal	Integrase-like	Other
2597490265|Ga0057593_gi672999967.4|146380|184419	2597490265	38040	Provirus	96.36	Yes	NA	Actinobacteria;Bifidobacteriales;Bifidobacteriaceae;Bifidobacterium	Host-associated;animal	Integrase-like	Other
2597490290|Ga0059253_gi675286635.105|8245|23787	2597490290	15543	Provirus	28.94	Yes	VC_1451_0	Actinobacteria;Mycobacteriales;Nocardiaceae;Rhodococcus	Unknown;unknown	Other	Other
2597490324|Ga0057468_gi671341910.1|1492518|1532892	2597490324	40375	Provirus	100	Yes	VC_747_1	Actinobacteria;Bifidobacteriales;Bifidobacteriaceae;Bifidobacterium	Host-associated;human	Integrase-like	Transcription_regulator
2597490324|Ga0057468_gi671341910.1|1967168|1984156	2597490324	16989	Provirus	98.2	Yes	VC_1401_0	Actinobacteria;Bifidobacteriales;Bifidobacteriaceae;Bifidobacterium	Host-associated;human	Integrase-like_tRNA	tRNA
2597490360|C._humireducens_NBRC106098|1895142|1906333	2597490360	11192	Provirus	7.5	Yes	VC_1385_0	Actinobacteria;Mycobacteriales;Corynebacteriaceae;Corynebacterium	Engineered;industrial production	Integrase-like_tRNA	tRNA
2597490360|C._humireducens_NBRC106098|652868|708450	2597490360	55583	Provirus	80.22	Yes	NA	Actinobacteria;Mycobacteriales;Corynebacteriaceae;Corynebacterium	Engineered;industrial production	Integrase-like_tRNA	tRNA
2597490365|Ga0052891_scaffold00007.7|240461|304588	2597490365	64128	Provirus	75.56	Yes	VC_531_0	Actinobacteria;Pseudonocardiales;Pseudonocardiaceae;Saccharopolyspora	Terrestrial;soil	Other	Other
2599185153|Ga0061129_scaffold00003.3|502527|541977	2599185153	39451	Provirus	66.06	Yes	VC_462_0	Actinobacteria;Mycobacteriales;Nocardiaceae;Nocardia	Host-associated;human	Other	Other
2599185153|Ga0061129_scaffold00004.4|652823|686508	2599185153	33686	Provirus	46.03	Yes	VC_1453_0	Actinobacteria;Mycobacteriales;Nocardiaceae;Nocardia	Host-associated;human	Other	Transcription_regulator
2599185153|Ga0061129_scaffold00008.8|108671|133167	2599185153	24497	Provirus	15.58	Yes	VC_1446_0	Actinobacteria;Mycobacteriales;Nocardiaceae;Nocardia	Host-associated;human	Other	Other
2599185180|Ga0056082_scaffold00001.1|165325|180300	2599185180	14976	Provirus	22.08	Yes	VC_1454_0	Actinobacteria;Geodermatophilales;Geodermatophilaceae;Klenkia	Terrestrial;soil	Other	Other
2599185180|Ga0056082_scaffold00014.14|40069|54392	2599185180	14324	Provirus	18.7	Yes	NA	Actinobacteria;Geodermatophilales;Geodermatophilaceae;Klenkia	Terrestrial;soil	Integrase-like	Integrase-like
2599185192|Ga0056089_scaffold00017.17|31844|46793	2599185192	14950	Provirus	8.67	Yes	NA	Actinobacteria;Geodermatophilales;Geodermatophilaceae;Geodermatophilus	Terrestrial;soil	Other	Other
2599185195|Ga0056095_scaffold00020.20|1|19024	2599185195	19024	Provirus	36.53	No	NA	Actinobacteria;Geodermatophilales;Geodermatophilaceae;Geodermatophilus	Terrestrial;soil	Integrase-like_tRNA	tRNA
2599185195|Ga0056095_scaffold00029.29|13354|25167	2599185195	11814	Provirus	16.44	Yes	NA	Actinobacteria;Geodermatophilales;Geodermatophilaceae;Geodermatophilus	Terrestrial;soil	Integrase-like	Other
2600254956|Ga0039419_1272|1|13031	2600254956	13031	Provirus	20.61	No	NA	Actinobacteria;Mycobacteriales;Mycobacteriaceae;Mycobacterium	Host-associated;mammals	Other	Transcription_regulator
2600254956|Ga0039419_1309|24525|34898	2600254956	10373	Provirus	15.05	No	NA	Actinobacteria;Mycobacteriales;Mycobacteriaceae;Mycobacterium	Host-associated;mammals	Integrase-like	Other
2600254973|Ga0057598_110|40745|43040	2600254973	2296	Provirus	55.17	Yes	VC_1458_0	Actinobacteria;Bifidobacteriales;Bifidobacteriaceae;Bifidobacterium	Host-associated;animal	Integrase-like	Integrase-like
2600254975|Ga0057561_105|57684|96989	2600254975	39306	Provirus	100	Yes	VC_746_0	Actinobacteria;Bifidobacteriales;Bifidobacteriaceae;Bifidobacterium	Host-associated;mammals	Integrase-like_tRNA	tRNA
2600254975|Ga0057561_117|162169|179528	2600254975	17360	Provirus	100	Yes	VC_1401_0	Actinobacteria;Bifidobacteriales;Bifidobacteriaceae;Bifidobacterium	Host-associated;mammals	Integrase-like_tRNA	tRNA
2600254978|Ga0057594_13|1063937|1075272	2600254978	11336	Provirus	29.38	No	NA	Actinobacteria;Bifidobacteriales;Bifidobacteriaceae;Bifidobacterium	Host-associated;animal	Other	Other
2600254981|Ga0057588_107|278412|289004	2600254981	10593	Provirus	14.78	Yes	NA	Actinobacteria;Bifidobacteriales;Bifidobacteriaceae;Bifidobacterium	Host-associated;animal	tRNA	tRNA
2600254983|Ga0057591_102|487825|505072	2600254983	17248	Provirus	100	Yes	VC_1401_0	Actinobacteria;Bifidobacteriales;Bifidobacteriaceae;Bifidobacterium	Host-associated;mammals	Integrase-like_tRNA	tRNA
2600255079|Ga0056940_11|1268396|1310683	2600255079	42288	Provirus	56.33	Yes	VC_698_0	Actinobacteria;Bifidobacteriales;Bifidobacteriaceae;Bifidobacterium	Host-associated;invertebrates	Integrase-like_tRNA	tRNA
2600255095|Ga0036662_111|11860|51610	2600255095	39751	Provirus	88.07	Yes	VC_1140_0	Actinobacteria;Mycobacteriales;Corynebacteriaceae;Corynebacterium	Host-associated;human	Integrase-like	Other
2600255126|Ga0040653_1002|25472|41746	2600255126	16275	Provirus	10.51	Yes	VC_1460_0	Actinobacteria;Mycobacteriales;Nocardiaceae;Rhodococcus	Host-associated;vertebrates	Other	Other
2600255373|Ga0063696_102|8403|21935	2600255373	13533	Provirus	18.99	Yes	VC_1413_0	Actinobacteria;Micrococcales;Brevibacteriaceae;Brevibacterium	Engineered;food production	Other	Transcription_regulator
2600255373|Ga0063696_119|20669|61360	2600255373	40692	Provirus	100	Yes	NA	Actinobacteria;Micrococcales;Brevibacteriaceae;Brevibacterium	Engineered;food production	Integrase-like_tRNA	tRNA
2600255378|Ga0063694_1008|141133|152555	2600255378	11423	Provirus	19.46	Yes	NA	Actinobacteria;Micrococcales;Brevibacteriaceae;Brevibacterium	Engineered;food production	Integrase-like_tRNA	tRNA
2600255378|Ga0063694_1033|19035|29141	2600255378	10107	Provirus	16.64	No	NA	Actinobacteria;Micrococcales;Brevibacteriaceae;Brevibacterium	Engineered;food production	Integrase-like	Other
2600255380|Ga0063691_1040	2600255380	10189	Full	4.14	No	NA	Actinobacteria;Micrococcales;Brevibacteriaceae;Brevibacterium	Engineered;food production	NA	NA
2600255381|Ga0063692_103|282918|335713	2600255381	52796	Provirus	100	Yes	NA	Actinobacteria;Micrococcales;Brevibacteriaceae;Brevibacterium	Engineered;food production	Integrase-like_tRNA	tRNA
2600255381|Ga0063692_106|161343|175461	2600255381	14119	Provirus	22.64	Yes	NA	Actinobacteria;Micrococcales;Brevibacteriaceae;Brevibacterium	Engineered;food production	Other	Transcription_regulator
2600255382|Ga0063689_1003|353598|373793	2600255382	20195	Provirus	27.62	No	NA	Actinobacteria;Micrococcales;Brevibacteriaceae;Brevibacterium	Engineered;food production	Integrase-like_tRNA	tRNA
2600255382|Ga0063689_1007|194571|232453	2600255382	37882	Provirus	65.58	No	NA	Actinobacteria;Micrococcales;Brevibacteriaceae;Brevibacterium	Engineered;food production	Other	Other
2600255382|Ga0063689_1013|1|17752	2600255382	17752	Provirus	24.81	No	NA	Actinobacteria;Micrococcales;Brevibacteriaceae;Brevibacterium	Engineered;food production	Integrase-like	Transposase
2600255384|Ga0063701_103|299489|339311	2600255384	39823	Provirus	97.61	Yes	VC_628_1	Actinobacteria;Micrococcales;Brevibacteriaceae;Brevibacterium	Engineered;food production	Integrase-like_tRNA	tRNA
2600255384|Ga0063701_124|21257|34538	2600255384	13281	Provirus	NA	No	NA	Actinobacteria;Micrococcales;Brevibacteriaceae;Brevibacterium	Engineered;food production	Integrase-like	Other
2602041786|Ga0036050_1061|5517|31611	2602041786	26095	Provirus	42.73	Yes	VC_1387_0	Actinobacteria;Streptomycetales;Streptomycetaceae;Streptomyces	Host-associated;plants-rhizo	Other	Transcription_regulator
2602041911|Ga0035753_1159	2602041911	12935	Full	11.7	No	NA	Actinobacteria;Micrococcales;Micrococcaceae;Nesterenkonia	Host-associated;human	NA	NA
2602042031|Ga0056093_scaffold00007.7|5139|37917	2602042031	32779	Provirus	47.57	Yes	NA	Actinobacteria;Geodermatophilales;Geodermatophilaceae;Klenkia	Terrestrial;soil	Integrase-like	Other
2602042045|Ga0060345_scaffold00001.1|162076|172741	2602042045	10666	Provirus	24.71	Yes	NA	Actinobacteria;Geodermatophilales;Geodermatophilaceae;Klenkia	Unknown;unknown	Other	Integrase-like
2602042068|Ga0004736_unitig_0_quiver.1|3546087|3586151	2602042068	40065	Provirus	99.39	Yes	VC_1281_0	Actinobacteria;Micrococcales;Microbacteriaceae;Curtobacterium	Host-associated;plants	Integrase-like	Other
2603880156|Ga0064497_1073	2603880156	14146	Full	32.77	No	NA	Actinobacteria;Bifidobacteriales;Bifidobacteriaceae;Bifidobacterium	Host-associated;human	NA	NA
2603880157|Ga0064498_1080	2603880157	14404	Full	37.13	No	NA	Actinobacteria;Bifidobacteriales;Bifidobacteriaceae;Bifidobacterium	Host-associated;human	NA	NA
2603880157|Ga0064498_1085	2603880157	11737	Full	31	No	NA	Actinobacteria;Bifidobacteriales;Bifidobacteriaceae;Bifidobacterium	Host-associated;human	NA	NA
2603880158|Ga0064499_137|1749|6185	2603880158	4437	Provirus	100	Yes	NA	Actinobacteria;Bifidobacteriales;Bifidobacteriaceae;Bifidobacterium	Host-associated;mammals	Integrase-like	Other
2606217150|Ga0043754_110|290481|331869	2606217150	41388	Provirus	55.03	No	NA	Actinobacteria;Mycobacteriales;Mycobacteriaceae;Mycobacterium	Host-associated;human	Integrase-like	Other
2606217812|Ga0059120_11|174285|190275	2606217812	15991	Provirus	93.84	Yes	NA	Actinobacteria;Micrococcales;unclassified;unclassified	Host-associated;mammals	Integrase-like	Other
2606217812|Ga0059120_11|221967|263198	2606217812	41232	Provirus	67.49	Yes	VC_628_1	Actinobacteria;Micrococcales;unclassified;unclassified	Host-associated;mammals	Integrase-like_tRNA	tRNA
2606217812|Ga0059120_12|210649|222877	2606217812	12229	Provirus	7.9	Yes	NA	Actinobacteria;Micrococcales;unclassified;unclassified	Host-associated;mammals	Other	Other
2608642165|Ga0066385_102|292639|310531	2608642165	17893	Provirus	100	Yes	VC_1409_0	Actinobacteria;Micrococcales;Microbacteriaceae;Microbacterium	Host-associated;plants	Integrase-like_tRNA	tRNA
2609459742|Ga0066717_108|65948|110748	2609459742	44801	Provirus	51.02	Yes	NA	Actinobacteria;Micrococcales;Micrococcaceae;Arthrobacter	Host-associated;plants	Integrase-like	Other
2609459742|Ga0066717_132|37008|47742	2609459742	10735	Provirus	25.3	No	NA	Actinobacteria;Micrococcales;Micrococcaceae;Arthrobacter	Host-associated;plants	Integrase-like	Integrase-like
2609459760|Ga0066758_13|868042|896910	2609459760	28869	Provirus	46.3	Yes	VC_1413_0	Actinobacteria;Micrococcales;Microbacteriaceae;Microbacterium	Host-associated;plants	Integrase-like_tRNA	tRNA
2609459766|Ga0066757_11|420893|439433	2609459766	18541	Provirus	100	Yes	NA	Actinobacteria;Micrococcales;Microbacteriaceae;Microbacterium	Host-associated;plants	Integrase-like	Integrase-like
2609459768|Ga0066715_103|204305|254549	2609459768	50245	Provirus	95.19	Yes	VC_936_0	Actinobacteria;Micrococcales;Micrococcaceae;Arthrobacter	Host-associated;plants	tRNA	tRNA
2609460007|Ga0055003_101|251437|286454	2609460007	35018	Provirus	91.2	Yes	VC_746_0	Actinobacteria;Bifidobacteriales;Bifidobacteriaceae;Bifidobacterium	Host-associated;mammals	Integrase-like_tRNA	tRNA
2609460007|Ga0055003_103	2609460007	43650	Full	95.04	Yes	VC_698_0	Actinobacteria;Bifidobacteriales;Bifidobacteriaceae;Bifidobacterium	Host-associated;mammals	NA	NA
2609460021|Ga0062120_114|85414|133827	2609460021	48414	Provirus	80.15	Yes	VC_774_0	Actinobacteria;Streptomycetales;Streptomycetaceae;Streptomyces	Terrestrial;soil	Integrase-like	Transcription_regulator
2609460028|Ga0055004_116|106438|151709	2609460028	45272	Provirus	100	Yes	NA	Actinobacteria;Bifidobacteriales;Bifidobacteriaceae;Bifidobacterium	Host-associated;animal	Integrase-like_tRNA	tRNA
2609460172|Ga0055090_11|25450|42271	2609460172	16822	Provirus	20.09	Yes	VC_1368_0	Actinobacteria;Mycobacteriales;Nocardiaceae;Rhodococcus	Terrestrial;soil-contaminated	Other	Other
2609460172|Ga0055090_11|258296|276465	2609460172	18170	Provirus	29.14	Yes	VC_1459_0	Actinobacteria;Mycobacteriales;Nocardiaceae;Rhodococcus	Terrestrial;soil-contaminated	Other	Other
2609460172|Ga0055090_13|3147971|3167814	2609460172	19844	Provirus	100	Yes	VC_1391_0	Actinobacteria;Mycobacteriales;Nocardiaceae;Rhodococcus	Terrestrial;soil-contaminated	Integrase-like	Other
2609460226|Ga0055105_103|79991|94979	2609460226	14989	Provirus	24.25	Yes	VC_1471_0	Actinobacteria;Streptosporangiales;Nocardiopsaceae;Nocardiopsis	Host-associated;human	Other	Other
2609460226|Ga0055105_109|203116|214763	2609460226	11648	Provirus	NA	No	NA	Actinobacteria;Streptosporangiales;Nocardiopsaceae;Nocardiopsis	Host-associated;human	Other	Other
2609460256|Ga0060260_119|137119|153281	2609460256	16163	Provirus	42.06	Yes	VC_1366_0	Actinobacteria;Mycobacteriales;Nocardiaceae;Rhodococcus	Host-associated;plants	Integrase-like_tRNA	tRNA
2615840536|Ga0066716_102|346371|399420	2615840536	53050	Provirus	100	Yes	NA	Actinobacteria;Micrococcales;Micrococcaceae;Arthrobacter	Host-associated;plants	tRNA	tRNA
2615840540|Ga0070138_124	2615840540	59743	Full	100	Yes	VC_527_2	Actinobacteria;Streptomycetales;Streptomycetaceae;Streptomyces	Host-associated;plants	NA	NA
2615840623|Ga0061091_104|219687|231220	2615840623	11534	Provirus	15.63	Yes	NA	Actinobacteria;Mycobacteriales;Gordoniaceae;Gordonia	Unknown;unknown	Integrase-like_tRNA	tRNA
2615840625|Ga0061093_102|419486|437556	2615840625	18070	Provirus	45.41	No	NA	Actinobacteria;Mycobacteriales;Nocardiaceae;Rhodococcus	Aquatic;marine-sediment	Other	Other
2615840625|Ga0061093_103|406973|434548	2615840625	27575	Provirus	69.7	No	NA	Actinobacteria;Mycobacteriales;Nocardiaceae;Rhodococcus	Aquatic;marine-sediment	tRNA	tRNA
2615840625|Ga0061093_107|148340|159094	2615840625	10755	Provirus	9.07	Yes	NA	Actinobacteria;Mycobacteriales;Nocardiaceae;Rhodococcus	Aquatic;marine-sediment	Integrase-like	Other
2615840625|Ga0061093_108|263114|279780	2615840625	16667	Provirus	35.02	Yes	NA	Actinobacteria;Mycobacteriales;Nocardiaceae;Rhodococcus	Aquatic;marine-sediment	Integrase-like_tRNA	tRNA
2615840625|Ga0061093_129|13550|28883	2615840625	15334	Provirus	28.74	Yes	NA	Actinobacteria;Mycobacteriales;Nocardiaceae;Rhodococcus	Aquatic;marine-sediment	Other	Other
2615840638|Ga0066714_101|372393|422940	2615840638	50548	Provirus	97.43	Yes	VC_936_0	Actinobacteria;Micrococcales;Micrococcaceae;Arthrobacter	Host-associated;plants	Integrase-like_tRNA	tRNA
2615840648|Ga0070144_11|1080528|1097960	2615840648	17433	Provirus	10.09	Yes	VC_1368_0	Actinobacteria;Streptomycetales;Streptomycetaceae;Streptomyces	Terrestrial;soil	Other	Other
2615840648|Ga0070144_11|5997774|6014789	2615840648	17016	Provirus	18.21	Yes	VC_1477_0	Actinobacteria;Streptomycetales;Streptomycetaceae;Streptomyces	Terrestrial;soil	Other	Transcription_regulator
2615840648|Ga0070144_11|6502775|6519315	2615840648	16541	Provirus	10.51	Yes	VC_1382_0	Actinobacteria;Streptomycetales;Streptomycetaceae;Streptomyces	Terrestrial;soil	Other	Other
2615840652|Ga0071355_11|447299|458421	2615840652	11123	Provirus	15.21	Yes	NA	Actinobacteria;Mycobacteriales;Corynebacteriaceae;Corynebacterium	Host-associated;mammals	Integrase-like	Other
2615840660|Ga0071518_11|612785|624132	2615840660	11348	Provirus	37.23	Yes	NA	Actinobacteria;Mycobacteriales;Corynebacteriaceae;Corynebacterium	Host-associated;mammals	Other	Other
2615840680|Ga0071521_11	2615840680	59408	Full	81.54	Yes	VC_1125_0	Actinobacteria;Pseudonocardiales;Pseudonocardiaceae;Actinoalloteichus	Host-associated;porifera	NA	NA
2616644834|Ga0061092_106|211876|257189	2616644834	45314	Provirus	100	Yes	VC_1466_0	Actinobacteria;Micrococcales;Microbacteriaceae;Microbacterium	Aquatic;marine-sediment	Integrase-like	Other
2616644847|Ga0064095_124	2616644847	33124	Full	50.68	No	NA	Actinobacteria;Pseudonocardiales;Pseudonocardiaceae;Actinokineospora	Terrestrial;soil	NA	NA
2616644941|Ga0007934_1026|1|11671	2616644941	11671	Provirus	16.39	No	NA	Actinobacteria;Streptomycetales;Streptomycetaceae;Streptomyces	Host-associated;plants-endo	Other	NA
2617270780|Ga0070176_116|4745|20726	2617270780	15982	Provirus	14.45	No	NA	Actinobacteria;Micrococcales;Micrococcaceae;Micrococcus	Terrestrial;soil	Other	Transposase
2617270786|Ga0070177_116|1|8044	2617270786	8044	Provirus	NA	No	NA	Actinobacteria;Propionibacteriales;Nocardioidaceae;Nocardioides	Terrestrial;soil	Other	Other
2617270871|Ga0070611_11|2408865|2436218	2617270871	27354	Provirus	12.85	Yes	VC_867_0	Actinobacteria;Micromonosporales;Micromonosporaceae;Micromonospora	Terrestrial;soil	Other	Transcription_regulator
2617271075|Ga0055290_11|196262|211272	2617271075	15011	Provirus	18.36	Yes	VC_1415_0	Actinobacteria;Mycobacteriales;Mycobacteriaceae;Mycolicibacterium	Host-associated;human	Integrase-like_tRNA	tRNA
2617271191|Ga0055390_1018|5321|25474	2617271191	20153	Provirus	50.81	No	NA	Actinobacteria;Mycobacteriales;Corynebacteriaceae;Corynebacterium	Host-associated;human	Other	Other
2617271191|Ga0055390_1024|12235|22745	2617271191	10510	Provirus	25.01	No	NA	Actinobacteria;Mycobacteriales;Corynebacteriaceae;Corynebacterium	Host-associated;human	Integrase-like	Other
2617271235|Ga0055942_1017|77897|121788	2617271235	43892	Provirus	67.81	Yes	VC_1432_0	Actinobacteria;Pseudonocardiales;Pseudonocardiaceae;Sciscionella	Aquatic;marine-sediment	Integrase-like_tRNA	tRNA
2617271235|Ga0055942_1032|6520|51419	2617271235	44900	Provirus	54.43	Yes	VC_1432_0	Actinobacteria;Pseudonocardiales;Pseudonocardiaceae;Sciscionella	Aquatic;marine-sediment	Integrase-like_tRNA	tRNA
2617271283|Ga0057480_103|1|12004	2617271283	12004	Provirus	5.4	No	NA	Actinobacteria;Streptomycetales;Streptomycetaceae;Streptomyces	Terrestrial;soil-saline	Other	Other
2617271341|RERY_contig000023|130916|156163	2617271341	25247	Provirus	31.31	No	NA	Actinobacteria;Mycobacteriales;Nocardiaceae;Rhodococcus	Engineered;built environment	Integrase-like	Other
2617271341|RERY_contig000026|60127|73212	2617271341	13086	Provirus	14.3	Yes	VC_1364_0	Actinobacteria;Mycobacteriales;Nocardiaceae;Rhodococcus	Engineered;built environment	Integrase-like	Other
2617271341|RERY_contig000032|121878|146063	2617271341	24185	Provirus	54.13	No	NA	Actinobacteria;Mycobacteriales;Nocardiaceae;Rhodococcus	Engineered;built environment	Other	Other
2617271341|RERY_contig000044|56650|78014	2617271341	21365	Provirus	31.96	Yes	VC_1473_0	Actinobacteria;Mycobacteriales;Nocardiaceae;Rhodococcus	Engineered;built environment	Other	Other
2617271341|RERY_contig000062|84579|103793	2617271341	19215	Provirus	24.94	Yes	VC_1394_0	Actinobacteria;Mycobacteriales;Nocardiaceae;Rhodococcus	Engineered;built environment	Integrase-like	Other
2619618881|Ga0074159_105|204570|223334	2619618881	18765	Provirus	29.12	Yes	VC_1483_0	Actinobacteria;Frankiales;Frankiaceae;Frankia	Host-associated;plants-nodule	Integrase-like_tRNA	tRNA
2619618881|Ga0074159_151|8034|42916	2619618881	34882	Provirus	47.08	No	NA	Actinobacteria;Frankiales;Frankiaceae;Frankia	Host-associated;plants-nodule	Integrase-like	Other
2619619003|Ga0074206_1057|14539|40523	2619619003	25984	Provirus	17.96	No	NA	Actinobacteria;Frankiales;Frankiaceae;Frankia	Host-associated;plants-nodule	Integrase-like_tRNA	tRNA
2619619011|Ga0070615_13|6663678|6676137	2619619011	12460	Provirus	9.31	Yes	NA	Actinobacteria;Micromonosporales;Micromonosporaceae;Micromonospora	Terrestrial;soil	Other	Transcription_regulator
2619619011|Ga0070615_13|6858983|6871585	2619619011	12603	Provirus	20.12	Yes	VC_1411_0	Actinobacteria;Micromonosporales;Micromonosporaceae;Micromonospora	Terrestrial;soil	Other	Integrase-like
2619619011|Ga0070615_13|6907948|6953355	2619619011	45408	Provirus	70.56	Yes	VC_555_0	Actinobacteria;Micromonosporales;Micromonosporaceae;Micromonospora	Terrestrial;soil	Other	Other
2619619028|Ga0064097_116|55897|95362	2619619028	39466	Provirus	82.38	Yes	VC_326_0	Actinobacteria;Actinopolysporales;Actinopolysporaceae;Actinopolyspora	Terrestrial;soil	Integrase-like_tRNA	tRNA
2619619031|Ga0064096_106|1|40010	2619619031	40010	Provirus	50.63	No	NA	Actinobacteria;Actinopolysporales;Actinopolysporaceae;Actinopolyspora	Terrestrial;soil	Integrase-like_tRNA	tRNA
2619619033|Ga0070488_105|73371|108547	2619619033	35177	Provirus	53.46	Yes	NA	Actinobacteria;Pseudonocardiales;Pseudonocardiaceae;Lentzea	Terrestrial;soil	Integrase-like_tRNA	tRNA
2619619033|Ga0070488_108|214760|247056	2619619033	32297	Provirus	49.31	Yes	VC_1426_0	Actinobacteria;Pseudonocardiales;Pseudonocardiaceae;Lentzea	Terrestrial;soil	Other	Other
2619619033|Ga0070488_109|187194|229506	2619619033	42313	Provirus	55.84	Yes	VC_631_0	Actinobacteria;Pseudonocardiales;Pseudonocardiaceae;Lentzea	Terrestrial;soil	Integrase-like_tRNA	tRNA
2619619034|Ga0069977_118|112209|142807	2619619034	30599	Provirus	65.56	Yes	VC_893_0	Actinobacteria;Pseudonocardiales;Pseudonocardiaceae;Lentzea	Terrestrial;soil	Integrase-like	Other
2619619047|Ga0070564_103|6172|26204	2619619047	20033	Provirus	100	Yes	VC_622_0	Actinobacteria;Micromonosporales;Micromonosporaceae;Micromonospora	Aquatic;freshwater	Integrase-like_tRNA	tRNA
2619619047|Ga0070564_104|243595|262705	2619619047	19111	Provirus	100	Yes	VC_1396_0	Actinobacteria;Micromonosporales;Micromonosporaceae;Micromonospora	Aquatic;freshwater	Integrase-like	Transcription_regulator
2619619047|Ga0070564_111|12040|24647	2619619047	12608	Provirus	16.06	Yes	NA	Actinobacteria;Micromonosporales;Micromonosporaceae;Micromonospora	Aquatic;freshwater	Integrase-like	Other
2619619251|Ga0056864_1019|96277|108314	2619619251	12038	Provirus	15.8	Yes	NA	Actinobacteria;Mycobacteriales;Mycobacteriaceae;Mycobacterium	Host-associated;mammals	Integrase-like	Other
2619619252|Ga0056866_119|56961|79996	2619619252	23036	Provirus	14.67	Yes	VC_1486_0	Actinobacteria;Mycobacteriales;Mycobacteriaceae;Mycobacterium	Host-associated;human	Other	Other
2619619265|Ga0057455_1189|10671|27728	2619619265	17058	Provirus	NA	No	NA	Actinobacteria;Micrococcales;Microbacteriaceae;Microbacterium	Terrestrial;soil	Other	Other
2619619268|Ga0057460_1173|1|37263	2619619268	37263	Provirus	53.48	No	NA	Actinobacteria;Streptomycetales;Streptomycetaceae;Streptomyces	Host-associated;plants	Other	NA
2619619268|Ga0057460_1173|70778|91798	2619619268	21021	Provirus	25.54	Yes	NA	Actinobacteria;Streptomycetales;Streptomycetaceae;Streptomyces	Host-associated;plants	Integrase-like_tRNA	tRNA
2619619289|Ga0068590_1052|65958|109046	2619619289	43089	Provirus	99.94	Yes	VC_563_0	Coriobacteriia;Eggerthellales;Eggerthellaceae;Eggerthella	Host-associated;human	Other	Other
2619619289|Ga0068590_1135	2619619289	10873	Full	12.88	No	NA	Coriobacteriia;Eggerthellales;Eggerthellaceae;Eggerthella	Host-associated;human	NA	NA
2619619644|Ga0070616_13|4890674|4936059	2619619644	45386	Provirus	61.77	Yes	VC_623_0	Actinobacteria;Micromonosporales;Micromonosporaceae;Micromonospora	Aquatic;freshwater	Integrase-like	Transposase
2619619644|Ga0070616_13|5130758|5177096	2619619644	46339	Provirus	100	Yes	VC_1150_1	Actinobacteria;Micromonosporales;Micromonosporaceae;Micromonospora	Aquatic;freshwater	Integrase-like	Transcription_regulator
2622736531|Ga0070560_119|63303|77756	2622736531	14454	Provirus	24.51	Yes	VC_1488_0	Actinobacteria;Micromonosporales;Micromonosporaceae;Micromonospora	Aquatic;freshwater	Integrase-like	Other
2622736535|Ga0070622_13|1114343|1152937	2622736535	38595	Provirus	67.42	Yes	NA	Actinobacteria;Micromonosporales;Micromonosporaceae;Micromonospora	Aquatic;marine-sediment	Integrase-like	Transcription_regulator
2622736535|Ga0070622_13|825032|879101	2622736535	54070	Provirus	72.13	Yes	NA	Actinobacteria;Micromonosporales;Micromonosporaceae;Micromonospora	Aquatic;marine-sediment	Other	Other
2622736537|Ga0070561_102|337077|348584	2622736537	11508	Provirus	5.79	Yes	VC_1404_0	Actinobacteria;Micromonosporales;Micromonosporaceae;Micromonospora	Host-associated;plants	Other	Other
2622736592|Ga0070563_104|100824|156550	2622736592	55727	Provirus	83.74	Yes	VC_623_0	Actinobacteria;Micromonosporales;Micromonosporaceae;Micromonospora	Terrestrial;soil	Integrase-like_tRNA	tRNA
2622736592|Ga0070563_111|1|37551	2622736592	37551	Provirus	71.09	No	NA	Actinobacteria;Micromonosporales;Micromonosporaceae;Micromonospora	Terrestrial;soil	Other	Transcription_regulator
2622736592|Ga0070563_112|39646|111181	2622736592	71536	Provirus	69.5	Yes	NA	Actinobacteria;Micromonosporales;Micromonosporaceae;Micromonospora	Terrestrial;soil	Integrase-like	Other
2622736604|Ga0070604_12|96322|116864	2622736604	20543	Provirus	100	Yes	VC_1396_0	Actinobacteria;Micromonosporales;Micromonosporaceae;Micromonospora	Terrestrial;soil	Other	Other
2622736606|Ga0070608_12|5793669|5817061	2622736606	23393	Provirus	6.04	Yes	VC_872_0	Actinobacteria;Micromonosporales;Micromonosporaceae;Micromonospora	Terrestrial;soil	Other	Other
2622736613|Ga0070618_11|7719266|7775486	2622736613	56220	Provirus	100	Yes	VC_1150_1	Actinobacteria;Micromonosporales;Micromonosporaceae;Micromonospora	Terrestrial;soil	Integrase-like	Other
2623620396|Ga0070613_11|6546147|6556291	2623620396	10145	Provirus	6.44	Yes	NA	Actinobacteria;Micromonosporales;Micromonosporaceae;Micromonospora	Terrestrial;soil	Other	Other
2623620529|Ga0078120_11|1115791|1145809	2623620529	30019	Provirus	67.31	Yes	NA	Actinobacteria;Mycobacteriales;Corynebacteriaceae;Corynebacterium	Host-associated;vertebrates	Integrase-like	Other
2623620529|Ga0078120_11|2266146|2306121	2623620529	39976	Provirus	100	Yes	VC_361_0	Actinobacteria;Mycobacteriales;Corynebacteriaceae;Corynebacterium	Host-associated;vertebrates	Integrase-like_tRNA	tRNA
2623620532|Ga0078123_11|2639441|2691025	2623620532	51585	Provirus	100	Yes	VC_359_4	Actinobacteria;Mycobacteriales;Corynebacteriaceae;Corynebacterium	Engineered;food production	Integrase-like	Other
2623620533|Ga0078124_11|1580379|1622008	2623620533	41630	Provirus	100	Yes	VC_361_0	Actinobacteria;Mycobacteriales;Corynebacteriaceae;Corynebacterium	Host-associated;mammals	Integrase-like	Other
2623620533|Ga0078124_11|1837944|1888498	2623620533	50555	Provirus	98.36	Yes	NA	Actinobacteria;Mycobacteriales;Corynebacteriaceae;Corynebacterium	Host-associated;mammals	Integrase-like_tRNA	tRNA
2623620534|Ga0078125_11|1040069|1075924	2623620534	35856	Provirus	91.9	Yes	VC_1139_0	Actinobacteria;Mycobacteriales;Corynebacteriaceae;Corynebacterium	Host-associated;vertebrates	Integrase-like	Other
2623620534|Ga0078125_11|1813295|1825534	2623620534	12240	Provirus	21.62	Yes	NA	Actinobacteria;Mycobacteriales;Corynebacteriaceae;Corynebacterium	Host-associated;vertebrates	tRNA	tRNA
2623620567|Ga0070610_11|1840411|1857913	2623620567	17503	Provirus	28.05	Yes	VC_1411_0	Actinobacteria;Micromonosporales;Micromonosporaceae;Micromonospora	Host-associated;vertebrates	Other	Other
2623620569|Ga0070606_11|14346|36649	2623620569	22304	Provirus	28.68	Yes	VC_1448_0	Actinobacteria;Micromonosporales;Micromonosporaceae;Micromonospora	Aquatic;freshwater-sediment	Other	Transcription_regulator
2623620569|Ga0070606_12|5809360|5907013	2623620569	97654	Provirus	99.54	Yes	VC_555_0	Actinobacteria;Micromonosporales;Micromonosporaceae;Micromonospora	Aquatic;freshwater-sediment	Integrase-like_tRNA	tRNA
2623620579|Ga0060227_106|156858|198089	2623620579	41232	Provirus	99.8	Yes	NA	Actinobacteria;Micrococcales;Promicromonosporaceae;Cellulosimicrobium	Terrestrial;soil	Integrase-like_tRNA	tRNA
2623620609|Ga0070614_11|1116850|1130801	2623620609	13952	Provirus	7.01	Yes	VC_1404_0	Actinobacteria;Micromonosporales;Micromonosporaceae;Micromonospora	Terrestrial;soil	Other	Other
2623620611|Ga0070603_12|210083|223712	2623620611	13630	Provirus	8.8	Yes	VC_1404_0	Actinobacteria;Micromonosporales;Micromonosporaceae;Micromonospora	Terrestrial;soil	Other	Transcription_regulator
2626541554|Ga0078773_101|406092|434185	2626541554	28094	Provirus	29.24	Yes	VC_1490_0	Actinobacteria;Frankiales;Frankiaceae;Frankia	Host-associated;plants-root	Other	Integrase-like
2626541554|Ga0078773_120|1|21210	2626541554	21210	Provirus	14.66	No	NA	Actinobacteria;Frankiales;Frankiaceae;Frankia	Host-associated;plants-root	Integrase-like	Other
2627853595|Ga0074715_11|1858303|1900902	2627853595	42600	Provirus	85.66	Yes	NA	Actinobacteria;Propionibacteriales;Nocardioidaceae;Propionicimonas	Terrestrial;soil	Integrase-like_tRNA	tRNA
2627853595|Ga0074715_11|887421|926751	2627853595	39331	Provirus	59.06	Yes	NA	Actinobacteria;Propionibacteriales;Nocardioidaceae;Propionicimonas	Terrestrial;soil	Integrase-like_tRNA	tRNA
2627853598|Ga0074732_11|1577277|1621257	2627853598	43981	Provirus	99.69	Yes	NA	Actinobacteria;Micrococcales;Beutenbergiaceae;Serinibacter	Host-associated;vertebrates	Integrase-like_tRNA	tRNA
2627853598|Ga0074732_11|2559331|2569451	2627853598	10121	Provirus	NA	No	NA	Actinobacteria;Micrococcales;Beutenbergiaceae;Serinibacter	Host-associated;vertebrates	Other	Other
2627853598|Ga0074732_11|852218|863086	2627853598	10869	Provirus	14.27	Yes	VC_1491_0	Actinobacteria;Micrococcales;Beutenbergiaceae;Serinibacter	Host-associated;vertebrates	Integrase-like	Other
2627853606|Ga0074744_11|1161355|1182773	2627853606	21419	Provirus	59.76	Yes	VC_1413_0	Actinobacteria;Bifidobacteriales;Bifidobacteriaceae;Bifidobacterium	Host-associated;mammals	Integrase-like_tRNA	tRNA
2627853632|Ga0077922_11|1158893|1196901	2627853632	38009	Provirus	48.95	Yes	VC_746_0	Actinobacteria;Bifidobacteriales;Bifidobacteriaceae;Bifidobacterium	Host-associated;animal	Integrase-like_tRNA	tRNA
2627853633|Ga0055389_12|786172|802462	2627853633	16291	Provirus	11.64	No	NA	Actinobacteria;Mycobacteriales;Corynebacteriaceae;Corynebacterium	Host-associated;mammals	Other	Other
2627853636|Ga0077378_12|57839|71977	2627853636	14139	Provirus	NA	No	NA	Actinobacteria;Streptomycetales;Streptomycetaceae;Streptomyces	Host-associated;fungi	Other	Transcription_regulator
2627853663|Ga0077769_101|333887|388872	2627853663	54986	Provirus	64.29	Yes	NA	Actinobacteria;Mycobacteriales;Mycobacteriaceae;Mycolicibacter	Unknown;unknown	Integrase-like	Other
2627853663|Ga0077769_127	2627853663	55503	Full	100	Yes	NA	Actinobacteria;Mycobacteriales;Mycobacteriaceae;Mycolicibacter	Unknown;unknown	NA	NA
2627853841|Ga0078594_101|1229080|1268207	2627853841	39128	Provirus	67.09	No	NA	Actinobacteria;Mycobacteriales;Mycobacteriaceae;Mycolicibacterium	Host-associated;human	Integrase-like	Other
2627853841|Ga0078594_102|486069|536872	2627853841	50804	Provirus	91.02	Yes	NA	Actinobacteria;Mycobacteriales;Mycobacteriaceae;Mycolicibacterium	Host-associated;human	Integrase-like_tRNA	tRNA
2627853841|Ga0078594_104|378978|392831	2627853841	13854	Provirus	18.04	Yes	VC_1492_0	Actinobacteria;Mycobacteriales;Mycobacteriaceae;Mycolicibacterium	Host-associated;human	Integrase-like	Transcription_regulator
2627853889|Ga0069216_1111|44523|59726	2627853889	15204	Provirus	96.51	Yes	NA	Actinobacteria;Actinomycetales;Actinomycetaceae;Actinomyces	Host-associated;human	Integrase-like_tRNA	tRNA
2627853911|Ga0078607_1001|50819|106253	2627853911	55435	Provirus	100	Yes	NA	Actinobacteria;Mycobacteriales;Mycobacteriaceae;Mycobacterium	Unknown;unknown	Integrase-like_tRNA	tRNA
2627853911|Ga0078607_1011|90370|100414	2627853911	10044	Provirus	14.93	No	NA	Actinobacteria;Mycobacteriales;Mycobacteriaceae;Mycobacterium	Unknown;unknown	tRNA	tRNA
2627853911|Ga0078607_1029|32749|54277	2627853911	21528	Provirus	31.26	No	NA	Actinobacteria;Mycobacteriales;Mycobacteriaceae;Mycobacterium	Unknown;unknown	Other	Other
2627854011|Ga0069398_11|1362337|1372821	2627854011	10485	Provirus	12.06	Yes	NA	Actinobacteria;Bifidobacteriales;Bifidobacteriaceae;Bifidobacterium	Host-associated;mammals	Integrase-like	Other
2627854157|Ga0069502_11|3398891|3431976	2627854157	33086	Provirus	49.78	Yes	NA	Actinobacteria;Propionibacteriales;Nocardioidaceae;Pimelobacter	Unknown;unknown	Integrase-like_tRNA	tRNA
2627854157|Ga0069502_11|367762|413936	2627854157	46175	Provirus	90.1	Yes	NA	Actinobacteria;Propionibacteriales;Nocardioidaceae;Pimelobacter	Unknown;unknown	Integrase-like_tRNA	tRNA
2627854157|Ga0069502_11|828239|867667	2627854157	39429	Provirus	82.84	Yes	NA	Actinobacteria;Propionibacteriales;Nocardioidaceae;Pimelobacter	Unknown;unknown	Integrase-like_tRNA	tRNA
2627854169|Ga0078652_130|149996|195805	2627854169	45810	Provirus	65.54	Yes	NA	Actinobacteria;Micrococcales;Microbacteriaceae;Microbacterium	Unknown;unknown	Integrase-like_tRNA	tRNA
2627854169|Ga0078652_132|279709|295921	2627854169	16213	Provirus	100	Yes	VC_1285_0	Actinobacteria;Micrococcales;Microbacteriaceae;Microbacterium	Unknown;unknown	Integrase-like	Other
2627854169|Ga0078652_133|362222|381965	2627854169	19743	Provirus	100	Yes	VC_1285_0	Actinobacteria;Micrococcales;Microbacteriaceae;Microbacterium	Unknown;unknown	Integrase-like	Transposase
2627854169|Ga0078652_133|91281|111461	2627854169	20181	Provirus	100	Yes	VC_1409_0	Actinobacteria;Micrococcales;Microbacteriaceae;Microbacterium	Unknown;unknown	Integrase-like	Other
2627854274|Ga0069327_11|1085130|1152614	2627854274	67485	Provirus	100	Yes	VC_1262_3	Actinobacteria;Bifidobacteriales;Bifidobacteriaceae;Bifidobacterium	Host-associated;animal	Integrase-like_tRNA	tRNA
2627854278|Ga0072911_121|20902|68181	2627854278	47280	Provirus	100	Yes	NA	Actinobacteria;Mycobacteriales;Corynebacteriaceae;Corynebacterium	Host-associated;mammals	Integrase-like_tRNA	tRNA
2627854285|Ga0074733_11|57681|69518	2627854285	11838	Provirus	10.7	Yes	VC_1447_0	Actinobacteria;Micrococcales;Bogoriellaceae;Georgenia	Terrestrial;soil	Other	Other
2627854285|Ga0074733_13|74947|87259	2627854285	12313	Provirus	NA	No	NA	Actinobacteria;Micrococcales;Bogoriellaceae;Georgenia	Terrestrial;soil	Other	Transcription_regulator
2627854286|Ga0074766_12|1957039|1986364	2627854286	29326	Provirus	45.08	Yes	VC_1453_0	Actinobacteria;Mycobacteriales;Nocardiaceae;Nocardia	Aquatic;freshwater	Other	Transcription_regulator
2627854286|Ga0074766_12|4152812|4213116	2627854286	60305	Provirus	83.56	Yes	NA	Actinobacteria;Mycobacteriales;Nocardiaceae;Nocardia	Aquatic;freshwater	Integrase-like_tRNA	tRNA
2627854286|Ga0074766_12|4577837|4592369	2627854286	14533	Provirus	9.38	Yes	VC_1446_0	Actinobacteria;Mycobacteriales;Nocardiaceae;Nocardia	Aquatic;freshwater	Other	Other
2627854290|Ga0074778_13|6048740|6082687	2627854290	33948	Provirus	43.77	Yes	VC_529_0	Actinobacteria;Pseudonocardiales;Pseudonocardiaceae;Amycolatopsis	Terrestrial;soil	Integrase-like	Transcription_regulator
2630968219|Ga0074712_11|192756|207218	2630968219	14463	Provirus	19.33	Yes	VC_1495_0	Actinobacteria;Micrococcales;Intrasporangiaceae;Tetrasphaera	Terrestrial;soil	Other	Integrase-like
2630968264|Ga0074734_11|3168583|3181506	2630968264	12924	Provirus	19.1	Yes	NA	Actinobacteria;Micrococcales;Promicromonosporaceae;Isoptericola	Terrestrial;soil	Integrase-like	Transcription_regulator
2630968294|Ga0074705_11|150999|193438	2630968294	42440	Provirus	100	Yes	VC_1132_0	Actinobacteria;Actinomycetales;Actinomycetaceae;Schaalia	Host-associated;human	Integrase-like_tRNA	tRNA
2630968294|Ga0074705_11|2286356|2302738	2630968294	16383	Provirus	100	Yes	NA	Actinobacteria;Actinomycetales;Actinomycetaceae;Schaalia	Host-associated;human	Integrase-like_tRNA	tRNA
2630968302|Ga0074779_13|3264593|3316864	2630968302	52272	Provirus	78.37	Yes	VC_1413_0	Actinobacteria;Jiangellales;Jiangellaceae;Jiangella	Host-associated;plants	Integrase-like_tRNA	tRNA
2630968302|Ga0074779_13|965585|981599	2630968302	16015	Provirus	25.68	Yes	VC_1413_0	Actinobacteria;Jiangellales;Jiangellaceae;Jiangella	Host-associated;plants	Other	Other
2630968327|Ga0077702_1003	2630968327	41447	Full	100	Yes	VC_858_0	Actinobacteria;Mycobacteriales;Nocardiaceae;Rhodococcus	Engineered;wastewater	NA	NA
2630968404|Ga0080824_1094|1|12777	2630968404	12777	Provirus	NA	No	NA	Actinobacteria;Mycobacteriales;Nocardiaceae;Rhodococcus	Engineered;wastewater	Other	Other
2630968404|Ga0080824_1152|4571|19265	2630968404	14694	Provirus	21.66	No	NA	Actinobacteria;Mycobacteriales;Nocardiaceae;Rhodococcus	Engineered;wastewater	Integrase-like_tRNA	tRNA
2630968404|Ga0080824_1230	2630968404	41979	Full	98.03	Yes	NA	Actinobacteria;Mycobacteriales;Nocardiaceae;Rhodococcus	Engineered;wastewater	NA	NA
2630968644|Ga0081162_1003|245814|266742	2630968644	20929	Provirus	23.01	Yes	VC_1497_0	Actinobacteria;Mycobacteriales;Mycobacteriaceae;Mycolicibacterium	Host-associated;human	Other	Other
2630968644|Ga0081162_1003|266827|304768	2630968644	37941	Provirus	59.32	No	NA	Actinobacteria;Mycobacteriales;Mycobacteriaceae;Mycolicibacterium	Host-associated;human	Other	Other
2630968644|Ga0081162_1006|59967|74766	2630968644	14800	Provirus	18.83	Yes	VC_1415_0	Actinobacteria;Mycobacteriales;Mycobacteriaceae;Mycolicibacterium	Host-associated;human	Integrase-like_tRNA	tRNA
2630968644|Ga0081162_1008|101586|113145	2630968644	11560	Provirus	15.26	Yes	NA	Actinobacteria;Mycobacteriales;Mycobacteriaceae;Mycolicibacterium	Host-associated;human	Other	Other
2630968644|Ga0081162_1064	2630968644	23698	Full	23.55	No	NA	Actinobacteria;Mycobacteriales;Mycobacteriaceae;Mycolicibacterium	Host-associated;human	NA	NA
2630968644|Ga0081162_1085	2630968644	10323	Full	13.2	No	NA	Actinobacteria;Mycobacteriales;Mycobacteriaceae;Mycolicibacterium	Host-associated;human	NA	NA
2630968666|Ga0072932_1007|1|12723	2630968666	12723	Provirus	8.08	No	NA	Actinobacteria;Streptomycetales;Streptomycetaceae;Streptomyces	Aquatic;marine-sediment	Other	Other
2630968674|Ga0080924_123|315180|328547	2630968674	13368	Provirus	11.79	Yes	NA	Actinobacteria;Mycobacteriales;Mycobacteriaceae;Mycolicibacterium	Aquatic;freshwater-contaminated	Other	Transcription_regulator
2630968678|Ga0077739_105|102986|118968	2630968678	15982	Provirus	29.61	No	NA	Actinobacteria;Mycobacteriales;Nocardiaceae;Williamsia	Host-associated;plants-phyllo	Other	Other
2630968678|Ga0077739_118|138373|155941	2630968678	17569	Provirus	22.45	Yes	VC_870_0	Actinobacteria;Mycobacteriales;Nocardiaceae;Williamsia	Host-associated;plants-phyllo	Other	Integrase-like
2630968775|Ga0069235_111|4177|20120	2630968775	15944	Provirus	42.48	No	NA	Coriobacteriia;Coriobacteriales;Coriobacteriaceae;Collinsella	Host-associated;human	Other	Integrase-like
2630968795|Ga0080933_104|202384|217607	2630968795	15224	Provirus	97.83	Yes	VC_841_0	Actinobacteria;Mycobacteriales;Corynebacteriaceae;Corynebacterium	Host-associated;human	Integrase-like_tRNA	tRNA
2630968850|Ga0078593_103|324238|336989	2630968850	12752	Provirus	17.71	Yes	NA	Actinobacteria;Mycobacteriales;Mycobacteriaceae;Mycobacterium	Host-associated;mammals	Other	Other
2630968909|Ga0070865_146|11733|25071	2630968909	13338	Provirus	NA	No	NA	Actinobacteria;Micrococcales;Micrococcaceae;Kocuria	Terrestrial;soil-mine	Other	Other
2630968945|Ga0078567_1137	2630968945	21195	Full	37.04	No	NA	Actinobacteria;Micrococcales;Intrasporangiaceae;Tetrasphaera	Engineered;solid waste	NA	NA
2630968945|Ga0078567_1187	2630968945	10273	Full	10.96	No	NA	Actinobacteria;Micrococcales;Intrasporangiaceae;Tetrasphaera	Engineered;solid waste	NA	NA
2630969012|Ga0074769_12|4261396|4306232	2630969012	44837	Provirus	81.63	Yes	VC_847_1	Actinobacteria;Mycobacteriales;Nocardiaceae;Rhodococcus	Engineered;wastewater	Integrase-like_tRNA	tRNA
2634166170|Ga0074761_12|1739308|1776945	2634166170	37638	Provirus	99.36	Yes	VC_1124_0	Actinobacteria;Mycobacteriales;Corynebacteriaceae;Corynebacterium	Host-associated;human	Integrase-like_tRNA	tRNA
2634166197|Ga0074742_11|1027988|1061817	2634166197	33830	Provirus	80.51	Yes	VC_939_0	Actinobacteria;Micrococcales;Micrococcaceae;Arthrobacter	Terrestrial;soil	Integrase-like	Other
2634166197|Ga0074742_11|2891403|2935303	2634166197	43901	Provirus	97.81	Yes	NA	Actinobacteria;Micrococcales;Micrococcaceae;Arthrobacter	Terrestrial;soil	Integrase-like_tRNA	tRNA
2634166197|Ga0074742_11|907322|948870	2634166197	41549	Provirus	89.23	Yes	VC_941_0	Actinobacteria;Micrococcales;Micrococcaceae;Arthrobacter	Terrestrial;soil	Integrase-like	Other
2634166198|Ga0074697_11|8512205|8559770	2634166198	47566	Provirus	100	Yes	NA	Actinobacteria;Pseudonocardiales;Pseudonocardiaceae;Allokutzneria	Terrestrial;soil	Integrase-like	Other
2634166199|Ga0074763_11|4239082|4266690	2634166199	27609	Provirus	18.59	Yes	NA	Actinobacteria;Pseudonocardiales;Pseudonocardiaceae;Saccharopolyspora	Terrestrial;soil	Other	Transcription_regulator
2634166282|Ga0074750_11|3064351|3100057	2634166282	35707	Provirus	60.3	Yes	NA	Actinobacteria;Micrococcales;Micrococcaceae;Pseudarthrobacter	Host-associated;mammals	Integrase-like	Integrase-like
2634166294|Ga0074721_11|772466|790251	2634166294	17786	Provirus	100	Yes	VC_1401_0	Actinobacteria;Bifidobacteriales;Bifidobacteriaceae;Bifidobacterium	Host-associated;human	Integrase-like_tRNA	tRNA
2634166326|Ga0074835_103|145137|163823	2634166326	18687	Provirus	NA	No	NA	Actinobacteria;Geodermatophilales;Geodermatophilaceae;Blastococcus	Unknown;unknown	Other	Other
2634166331|Ga0074857_104|259832|270329	2634166331	10498	Provirus	21.89	Yes	NA	Actinobacteria;Streptosporangiales;Thermomonosporaceae;Actinomadura	Host-associated;human	Other	Other
2634166333|Ga0074859_114|229420|241711	2634166333	12291	Provirus	12.77	No	NA	Actinobacteria;Pseudonocardiales;Pseudonocardiaceae;Amycolatopsis	Engineered;built environment	Other	Other
2634166333|Ga0074859_136|1|15543	2634166333	15543	Provirus	17.32	No	NA	Actinobacteria;Pseudonocardiales;Pseudonocardiaceae;Amycolatopsis	Engineered;built environment	Other	Other
2634166333|Ga0074859_147	2634166333	24375	Full	20.95	No	NA	Actinobacteria;Pseudonocardiales;Pseudonocardiaceae;Amycolatopsis	Engineered;built environment	NA	NA
2634166334|Ga0074720_15|50286|71716	2634166334	21431	Provirus	30.37	Yes	NA	Actinobacteria;Bifidobacteriales;Bifidobacteriaceae;Bifidobacterium	Host-associated;human	Other	Other
2634166338|Ga0074758_11|1748575|1778146	2634166338	29572	Provirus	36	Yes	VC_1501_0	Actinobacteria;Micromonosporales;Micromonosporaceae;Actinoplanes	Aquatic;freshwater-sediment	Integrase-like	Transcription_regulator
2634166338|Ga0074758_11|7712455|7760639	2634166338	48185	Provirus	34.3	Yes	NA	Actinobacteria;Micromonosporales;Micromonosporaceae;Actinoplanes	Aquatic;freshwater-sediment	Other	Other
2634166338|Ga0074758_11|8085616|8097100	2634166338	11485	Provirus	8.58	Yes	VC_1502_0	Actinobacteria;Micromonosporales;Micromonosporaceae;Actinoplanes	Aquatic;freshwater-sediment	Other	Other
2634166339|Ga0074756_13|364407|400672	2634166339	36266	Provirus	58.24	Yes	VC_1426_0	Actinobacteria;Pseudonocardiales;Pseudonocardiaceae;Amycolatopsis	Terrestrial;soil	Integrase-like	Other
2634166341|Ga0074728_11|2440668|2458265	2634166341	17598	Provirus	28.22	Yes	VC_1413_0	Actinobacteria;Micrococcales;Microbacteriaceae;Microterricola	Terrestrial;soil	Other	Other
2634166341|Ga0074728_11|3360385|3376807	2634166341	16423	Provirus	33.86	Yes	NA	Actinobacteria;Micrococcales;Microbacteriaceae;Microterricola	Terrestrial;soil	tRNA	tRNA
2634166348|Ga0074858_105|262619|299115	2634166348	36497	Provirus	56.19	Yes	NA	Actinobacteria;Streptosporangiales;Thermomonosporaceae;Actinomadura	Terrestrial;soil	Integrase-like	Other
2634166360|Ga0074722_11|1566437|1582058	2634166360	15622	Provirus	33.92	No	NA	Coriobacteriia;Coriobacteriales;Atopobiaceae;Atopobium	Host-associated;human	Integrase-like	Integrase-like
2634166360|Ga0074722_11|1|27514	2634166360	27514	Provirus	57.78	No	NA	Coriobacteriia;Coriobacteriales;Atopobiaceae;Atopobium	Host-associated;human	Other	Other
2634166369|Ga0074746_11|1|11109	2634166369	11109	Provirus	24.28	No	NA	Actinobacteria;Micrococcales;Dermacoccaceae;Branchiibius	Host-associated;vertebrates	Integrase-like_tRNA	tRNA
2634166369|Ga0074746_14|1|18303	2634166369	18303	Provirus	21.71	No	NA	Actinobacteria;Micrococcales;Dermacoccaceae;Branchiibius	Host-associated;vertebrates	Integrase-like	Other
2634166370|Ga0074760_12|2674159|2690583	2634166370	16425	Provirus	24.22	Yes	VC_870_0	Actinobacteria;Mycobacteriales;Tsukamurellaceae;Tsukamurella	Host-associated;human	Other	Other
2634166373|Ga0074753_14|3559070|3569379	2634166373	10310	Provirus	NA	No	NA	Actinobacteria;Streptomycetales;Streptomycetaceae;Streptomyces	Terrestrial;soil	Other	Other
2634166395|Ga0081089_101|337315|383265	2634166395	45951	Provirus	98.32	Yes	VC_846_0	Actinobacteria;Mycobacteriales;Nocardiaceae;Rhodococcus	Terrestrial;soil-contaminated	Integrase-like_tRNA	tRNA
2634166395|Ga0081089_105|132872|187669	2634166395	54798	Provirus	76.88	Yes	NA	Actinobacteria;Mycobacteriales;Nocardiaceae;Rhodococcus	Terrestrial;soil-contaminated	Integrase-like_tRNA	tRNA
2634166399|Ga0081859_1046|10532|22379	2634166399	11847	Provirus	NA	No	NA	Actinobacteria;Streptomycetales;Streptomycetaceae;Streptomyces	Host-associated;plants	Other	Other
2634166399|Ga0081859_1104|46409|61597	2634166399	15189	Provirus	NA	No	NA	Actinobacteria;Streptomycetales;Streptomycetaceae;Streptomyces	Host-associated;plants	Other	Other
2634166429|Ga0082242_105|369014|386242	2634166429	17228	Provirus	20.31	No	NA	Actinobacteria;unclassified;unclassified;unclassified	Host-associated;plants	Other	Other
2634166429|Ga0082242_118	2634166429	93135	Full	100	Yes	VC_770_6	Actinobacteria;unclassified;unclassified;unclassified	Host-associated;plants	NA	NA
2634166429|Ga0082242_130|123942|188892	2634166429	64951	Provirus	95.83	Yes	NA	Actinobacteria;unclassified;unclassified;unclassified	Host-associated;plants	Integrase-like	Other
2634166429|Ga0082242_134|1|14174	2634166429	14174	Provirus	15.67	No	NA	Actinobacteria;unclassified;unclassified;unclassified	Host-associated;plants	Other	Other
2634166429|Ga0082242_134|28241|66780	2634166429	38540	Provirus	52.45	Yes	NA	Actinobacteria;unclassified;unclassified;unclassified	Host-associated;plants	Integrase-like_tRNA	tRNA
2634166451|Ga0069492_11|1536191|1572596	2634166451	36406	Provirus	92.7	Yes	NA	Coriobacteriia;Coriobacteriales;Coriobacteriaceae;unclassified	Host-associated;mammals	Integrase-like_tRNA	tRNA
2634166484|Ga0077416_1022	2634166484	25630	Full	54.8	No	NA	Actinobacteria;Streptomycetales;Streptomycetaceae;Streptomyces	Terrestrial;soil-forest	NA	NA
2634166484|Ga0077416_1168	2634166484	16522	Full	9.59	No	NA	Actinobacteria;Streptomycetales;Streptomycetaceae;Streptomyces	Terrestrial;soil-forest	NA	NA
2634166484|Ga0077416_1205|11693|28779	2634166484	17086	Provirus	30.56	No	NA	Actinobacteria;Streptomycetales;Streptomycetaceae;Streptomyces	Terrestrial;soil-forest	Other	Other
2634166484|Ga0077416_1251	2634166484	17065	Full	15.51	No	NA	Actinobacteria;Streptomycetales;Streptomycetaceae;Streptomyces	Terrestrial;soil-forest	NA	NA
2634166516|Ga0074748_11|2461053|2490736	2634166516	29684	Provirus	47.61	Yes	VC_1413_0	Actinobacteria;Micrococcales;Microbacteriaceae;Microbacterium	Terrestrial;soil	Integrase-like_tRNA	tRNA
2634166897|Ga0074714_11|1|67118	2634166897	67118	Provirus	100	Yes	NA	Actinobacteria;Micrococcales;Microbacteriaceae;Microbacterium	Host-associated;human	tRNA	tRNA
2634166897|Ga0074714_11|381024|402008	2634166897	20985	Provirus	30.05	Yes	VC_1373_0	Actinobacteria;Micrococcales;Microbacteriaceae;Microbacterium	Host-associated;human	Other	Other
2634166899|Ga0074768_13|582515|622846	2634166899	40332	Provirus	96.69	Yes	VC_1431_0	Actinobacteria;Pseudonocardiales;Pseudonocardiaceae;Amycolatopsis	Terrestrial;soil	Integrase-like	Transcription_regulator
2634166904|Ga0074741_11|286087|299870	2634166904	13784	Provirus	NA	No	NA	Actinobacteria;Propionibacteriales;Nocardioidaceae;Marmoricola	Terrestrial;soil	Other	Other
2636415402|Ga0069226_110|8265|33301	2636415402	25036	Provirus	36.51	No	NA	Actinobacteria;Propionibacteriales;Propionibacteriaceae;Tessaracoccus	Host-associated;human	Integrase-like_tRNA	tRNA
2636415433|Ga0081125_102|48790|84709	2636415433	35920	Provirus	94.81	Yes	VC_1124_0	Actinobacteria;Mycobacteriales;Corynebacteriaceae;Corynebacterium	Host-associated;mammals	Integrase-like	Other
2636415441|Ga0081877_117|688629|710287	2636415441	21659	Provirus	56.05	Yes	VC_891_0	Actinobacteria;Streptomycetales;Streptomycetaceae;Streptomyces	Aquatic;freshwater-sediment	Other	Other
2636415469|Ga0070884_106|472525|495431	2636415469	22907	Provirus	19.01	Yes	NA	Actinobacteria;Micrococcales;Microbacteriaceae;Microbacterium	Terrestrial;soil	Other	Other
2636415475|Ga0077612_110|1|19425	2636415475	19425	Provirus	38.26	No	NA	Actinobacteria;Micrococcales;Brevibacteriaceae;Brevibacterium	Aquatic;freshwater-contaminated	Other	Other
2636415475|Ga0077612_118|1|29995	2636415475	29995	Provirus	60.73	No	NA	Actinobacteria;Micrococcales;Brevibacteriaceae;Brevibacterium	Aquatic;freshwater-contaminated	Integrase-like_tRNA	tRNA
2636415566|Ga0081019_1091|17491|55062	2636415566	37572	Provirus	100	Yes	NA	Actinobacteria;Micrococcales;Microbacteriaceae;Leucobacter	Host-associated;invertebrates	Integrase-like	Transcription_regulator
2636415566|Ga0081019_1097|43731|60068	2636415566	16338	Provirus	99.6	Yes	VC_1285_0	Actinobacteria;Micrococcales;Microbacteriaceae;Leucobacter	Host-associated;invertebrates	Integrase-like_tRNA	tRNA
2636415566|Ga0081019_1101|10484|52145	2636415566	41662	Provirus	100	Yes	NA	Actinobacteria;Micrococcales;Microbacteriaceae;Leucobacter	Host-associated;invertebrates	Integrase-like_tRNA	tRNA
2636415566|Ga0081019_1111|147640|209906	2636415566	62266	Provirus	87.84	Yes	VC_1413_0	Actinobacteria;Micrococcales;Microbacteriaceae;Leucobacter	Host-associated;invertebrates	Other	Other
2636415627|Ga0068453_1089	2636415627	13635	Full	38.89	No	NA	Actinobacteria;Micrococcales;Cellulomonadaceae;Cellulomonas	Terrestrial;soil	NA	NA
2636415627|Ga0068453_1096	2636415627	12779	Full	31.82	No	NA	Actinobacteria;Micrococcales;Cellulomonadaceae;Cellulomonas	Terrestrial;soil	NA	NA
2636415627|Ga0068453_1106	2636415627	12006	Full	38.27	No	NA	Actinobacteria;Micrococcales;Cellulomonadaceae;Cellulomonas	Terrestrial;soil	NA	NA
2636415639|Ga0081163_1006|71056|128195	2636415639	57140	Provirus	88.07	Yes	NA	Actinobacteria;Mycobacteriales;Mycobacteriaceae;Mycobacterium	Host-associated;human	Integrase-like	Integrase-like
2636415695|Ga0077913_11|1072972|1111360	2636415695	38389	Provirus	85.73	Yes	VC_1140_0	Actinobacteria;Mycobacteriales;Corynebacteriaceae;Corynebacterium	Unknown;unknown	Integrase-like_tRNA	tRNA
2636415695|Ga0077913_11|2469530|2517107	2636415695	47578	Provirus	81.75	Yes	NA	Actinobacteria;Mycobacteriales;Corynebacteriaceae;Corynebacterium	Unknown;unknown	Integrase-like	Other
2636415716|Ga0077305_1001|1|50843	2636415716	50843	Provirus	81.73	Yes	VC_461_0	Actinobacteria;Mycobacteriales;Mycobacteriaceae;Mycolicibacter	Unknown;unknown	Other	Other
2636415716|Ga0077305_1021|45565|56172	2636415716	10608	Provirus	13.42	No	NA	Actinobacteria;Mycobacteriales;Mycobacteriaceae;Mycolicibacter	Unknown;unknown	Other	Integrase-like
2636415716|Ga0077305_1056|1|14470	2636415716	14470	Provirus	20.3	No	NA	Actinobacteria;Mycobacteriales;Mycobacteriaceae;Mycolicibacter	Unknown;unknown	Other	Other
2636415737|Ga0080956_1025|14377|28994	2636415737	14618	Provirus	28.07	Yes	VC_1503_0	Actinobacteria;Streptosporangiales;Nocardiopsaceae;Allosalinactinospora	Aquatic;marine-sediment	Other	Other
2636415739|Ga0081842_103|65687|107227	2636415739	41541	Provirus	100	Yes	NA	Actinobacteria;Bifidobacteriales;Bifidobacteriaceae;Bifidobacterium	Host-associated;animal	Integrase-like_tRNA	tRNA
2636415758|Ga0077520_103|49723|85886	2636415758	36164	Provirus	90.77	Yes	VC_747_0	Actinobacteria;Bifidobacteriales;Bifidobacteriaceae;Bifidobacterium	Host-associated;animal	Integrase-like_tRNA	tRNA
2636415769|Ga0081845_103|820529|859628	2636415769	39100	Provirus	99.35	Yes	NA	Actinobacteria;Bifidobacteriales;Bifidobacteriaceae;Bifidobacterium	Host-associated;animal	Integrase-like_tRNA	tRNA
2636415769|Ga0081845_106|56149|60113	2636415769	3965	Provirus	83.77	Yes	VC_1458_0	Actinobacteria;Bifidobacteriales;Bifidobacteriaceae;Bifidobacterium	Host-associated;animal	Integrase-like_tRNA	tRNA
2636415781|Ga0072387_114|59116|88459	2636415781	29344	Provirus	44.16	Yes	NA	Actinobacteria;Micrococcales;Micrococcaceae;Kocuria	Aquatic;freshwater	Other	Transposase
2636415805|Ga0077732_1003|1|33480	2636415805	33480	Provirus	52.84	No	NA	Actinobacteria;Mycobacteriales;Mycobacteriaceae;Mycolicibacterium	Host-associated;human	Other	Other
2636415805|Ga0077732_1006|156477|181163	2636415805	24686	Provirus	44.08	No	NA	Actinobacteria;Mycobacteriales;Mycobacteriaceae;Mycolicibacterium	Host-associated;human	Integrase-like_tRNA	tRNA
2636415838|Ga0077369_1001|188896|225942	2636415838	37047	Provirus	87.84	Yes	VC_326_0	Actinobacteria;Streptomycetales;Streptomycetaceae;Streptomyces	Unknown;unknown	Integrase-like	Transcription_regulator
2636415838|Ga0077369_1026|30141|48395	2636415838	18255	Provirus	15.43	Yes	VC_1368_0	Actinobacteria;Streptomycetales;Streptomycetaceae;Streptomyces	Unknown;unknown	Other	Transcription_regulator
2636415838|Ga0077369_1076|416785|490295	2636415838	73511	Provirus	100	Yes	VC_523_2	Actinobacteria;Streptomycetales;Streptomycetaceae;Streptomyces	Unknown;unknown	tRNA	tRNA
2636415843|Ga0080925_157|65806|77320	2636415843	11515	Provirus	22.23	Yes	VC_977_0	Actinobacteria;Mycobacteriales;Mycobacteriaceae;Mycolicibacterium	Host-associated;human	Integrase-like	Other
2636415856|Ga0081012_1007|80585|101391	2636415856	20807	Provirus	26.7	Yes	VC_1485_0	Actinobacteria;Mycobacteriales;Mycobacteriaceae;Mycolicibacterium	Host-associated;human	Other	Other
2636415856|Ga0081012_1024|7099|17834	2636415856	10736	Provirus	13.13	Yes	VC_1415_0	Actinobacteria;Mycobacteriales;Mycobacteriaceae;Mycolicibacterium	Host-associated;human	Integrase-like_tRNA	tRNA
2636415856|Ga0081012_1032|36385|51399	2636415856	15015	Provirus	18.91	Yes	NA	Actinobacteria;Mycobacteriales;Mycobacteriaceae;Mycolicibacterium	Host-associated;human	Other	Other
2636415856|Ga0081012_1035|22207|38812	2636415856	16606	Provirus	28.76	Yes	NA	Actinobacteria;Mycobacteriales;Mycobacteriaceae;Mycolicibacterium	Host-associated;human	Integrase-like_tRNA	tRNA
2636415856|Ga0081012_1046|1|13051	2636415856	13051	Provirus	18.81	No	NA	Actinobacteria;Mycobacteriales;Mycobacteriaceae;Mycolicibacterium	Host-associated;human	Other	Integrase-like
2636415863|Ga0069181_123|132893|174281	2636415863	41389	Provirus	91.43	Yes	NA	Actinobacteria;Streptomycetales;Streptomycetaceae;Streptomyces	Terrestrial;soil	Integrase-like	Other
2636415863|Ga0069181_126|261020|342829	2636415863	81810	Provirus	86.57	Yes	VC_527_5	Actinobacteria;Streptomycetales;Streptomycetaceae;Streptomyces	Terrestrial;soil	Integrase-like	Other
2636415863|Ga0069181_134|461455|481000	2636415863	19546	Provirus	21.61	Yes	NA	Actinobacteria;Streptomycetales;Streptomycetaceae;Streptomyces	Terrestrial;soil	Other	Other
2636415863|Ga0069181_161|876463|912076	2636415863	35614	Provirus	75.58	Yes	NA	Actinobacteria;Streptomycetales;Streptomycetaceae;Streptomyces	Terrestrial;soil	Integrase-like	Other
2636415915|Ga0078622_1013|24078|37150	2636415915	13073	Provirus	20.89	Yes	NA	Actinobacteria;Micrococcales;Microbacteriaceae;Frigoribacterium	Unknown;unknown	tRNA	tRNA
2636415968|Ga0074692_13|6885|64776	2636415968	57891	Provirus	72.66	No	NA	Actinobacteria;Micromonosporales;Micromonosporaceae;Micromonospora	Terrestrial;soil	Integrase-like	Other
2636415968|Ga0074692_14	2636415968	41855	Full	100	Yes	VC_621_0	Actinobacteria;Micromonosporales;Micromonosporaceae;Micromonospora	Terrestrial;soil	NA	NA
2636415978|Ga0074694_11|1100027|1167516	2636415978	67490	Provirus	87.32	Yes	NA	Actinobacteria;Micromonosporales;Micromonosporaceae;Micromonospora	Terrestrial;soil	tRNA	tRNA
2636415978|Ga0074694_11|1|39593	2636415978	39593	Provirus	42.22	No	NA	Actinobacteria;Micromonosporales;Micromonosporaceae;Micromonospora	Terrestrial;soil	Other	Other
2636415978|Ga0074694_12|2603765|2615352	2636415978	11588	Provirus	NA	No	NA	Actinobacteria;Micromonosporales;Micromonosporaceae;Micromonospora	Terrestrial;soil	Other	Other
2636415982|Ga0074749_11|963771|1016209	2636415982	52439	Provirus	67.67	Yes	VC_1095_0	Actinobacteria;Propionibacteriales;Propionibacteriaceae;Auraticoccus	Engineered;built environment	Other	Other
2636416005|Ga0074701_11|80179|98020	2636416005	17842	Provirus	15.16	Yes	NA	Actinobacteria;Nakamurellales;Nakamurellaceae;Nakamurella	Terrestrial;soil	Other	Other
2636416018|Ga0074781_11|267389|312159	2636416018	44771	Provirus	88	Yes	VC_859_0	Actinobacteria;Mycobacteriales;Corynebacteriaceae;Corynebacterium	Host-associated;human	Other	Other
2636416037|Ga0074719_11|1249019|1291188	2636416037	42170	Provirus	100	Yes	VC_747_1	Actinobacteria;Bifidobacteriales;Bifidobacteriaceae;Bifidobacterium	Host-associated;mammals	Integrase-like	Other
2636416037|Ga0074719_11|1663860|1708754	2636416037	44895	Provirus	100	Yes	NA	Actinobacteria;Bifidobacteriales;Bifidobacteriaceae;Bifidobacterium	Host-associated;mammals	Integrase-like_tRNA	tRNA
2636416072|Ga0074762_107	2636416072	21039	Full	40.21	No	NA	Actinobacteria;Mycobacteriales;Gordoniaceae;Gordonia	Aquatic;freshwater	NA	NA
2636416072|Ga0074762_115	2636416072	25740	Full	49.32	No	NA	Actinobacteria;Mycobacteriales;Gordoniaceae;Gordonia	Aquatic;freshwater	NA	NA
2636416072|Ga0074762_125	2636416072	25823	Full	48.5	No	NA	Actinobacteria;Mycobacteriales;Gordoniaceae;Gordonia	Aquatic;freshwater	NA	NA
2636416072|Ga0074762_127	2636416072	41774	Full	73.02	No	NA	Actinobacteria;Mycobacteriales;Gordoniaceae;Gordonia	Aquatic;freshwater	NA	NA
2636416072|Ga0074762_133	2636416072	34370	Full	63.64	No	NA	Actinobacteria;Mycobacteriales;Gordoniaceae;Gordonia	Aquatic;freshwater	NA	NA
2636416072|Ga0074762_134|1733107|1749693	2636416072	16587	Provirus	100	Yes	VC_841_0	Actinobacteria;Mycobacteriales;Gordoniaceae;Gordonia	Aquatic;freshwater	Integrase-like_tRNA	tRNA
2636416072|Ga0074762_134|3090872|3142985	2636416072	52114	Provirus	100	Yes	VC_845_0	Actinobacteria;Mycobacteriales;Gordoniaceae;Gordonia	Aquatic;freshwater	Integrase-like_tRNA	tRNA
2636416073|Ga0074695_11|1552132|1567181	2636416073	15050	Provirus	NA	No	NA	Actinobacteria;Micromonosporales;Micromonosporaceae;Micromonospora	Terrestrial;soil	tRNA	tRNA
2636416099|Ga0097842_1011|1|14029	2636416099	14029	Provirus	NA	No	NA	Actinobacteria;Micrococcales;Intrasporangiaceae;Tetrasphaera	Engineered;solid waste	Other	Other
2636416099|Ga0097842_1135	2636416099	27174	Full	22.07	No	NA	Actinobacteria;Micrococcales;Intrasporangiaceae;Tetrasphaera	Engineered;solid waste	NA	NA
2636416099|Ga0097842_1334|49102|68638	2636416099	19537	Provirus	11.23	No	NA	Actinobacteria;Micrococcales;Intrasporangiaceae;Tetrasphaera	Engineered;solid waste	Other	Other
2636416111|Ga0097774_1062|6189|22774	2636416111	16586	Provirus	12.28	No	NA	Actinobacteria;Micrococcales;Microbacteriaceae;Cryobacterium	Terrestrial;soil	Other	Other
2636416177|Ga0074702_11|709569|752870	2636416177	43302	Provirus	90.15	Yes	VC_1397_0	Coriobacteriia;Coriobacteriales;Atopobiaceae;Olsenella	Host-associated;mammals	tRNA	tRNA
2639762519|Ga0074710_11	2639762519	29644	Full	51.31	No	NA	Actinobacteria;Micrococcales;Micrococcaceae;Arthrobacter	Host-associated;human	NA	NA
2639762519|Ga0074710_13|3258271|3295468	2639762519	37197	Provirus	100	Yes	VC_942_0	Actinobacteria;Micrococcales;Micrococcaceae;Arthrobacter	Host-associated;human	Integrase-like	Transcription_regulator
2639762519|Ga0074710_14|1|20420	2639762519	20420	Provirus	56.5	No	NA	Actinobacteria;Micrococcales;Micrococcaceae;Arthrobacter	Host-associated;human	tRNA	tRNA
2639762519|Ga0074710_16	2639762519	34547	Full	87.8	Yes	VC_942_0	Actinobacteria;Micrococcales;Micrococcaceae;Arthrobacter	Host-associated;human	NA	NA
2639762525|Ga0073253_110|66433|84126	2639762525	17694	Provirus	83.05	Yes	VC_1514_0	Actinobacteria;Mycobacteriales;Mycobacteriaceae;Mycobacterium	Host-associated;plants	tRNA	tRNA
2639762526|Ga0079761_105|19835|30412	2639762526	10578	Provirus	NA	No	NA	Actinobacteria;Micrococcales;Microbacteriaceae;Leifsonia	Host-associated;plants	Other	Other
2639762559|Ga0073251_101|421011|441298	2639762559	20288	Provirus	26.83	Yes	NA	Actinobacteria;Mycobacteriales;Mycobacteriaceae;Mycobacterium	Host-associated;plants	Integrase-like_tRNA	tRNA
2639762559|Ga0073251_103|569988|629448	2639762559	59461	Provirus	78.41	Yes	NA	Actinobacteria;Mycobacteriales;Mycobacteriaceae;Mycobacterium	Host-associated;plants	Integrase-like_tRNA	tRNA
2639762569|Ga0074745_11|1|50346	2639762569	50346	Provirus	100	Yes	VC_1071_1	Actinobacteria;Micrococcales;Microbacteriaceae;Leucobacter	Terrestrial;soil	tRNA	tRNA
2639762569|Ga0074745_11|2345148|2363662	2639762569	18515	Provirus	NA	No	NA	Actinobacteria;Micrococcales;Microbacteriaceae;Leucobacter	Terrestrial;soil	tRNA	tRNA
2639762569|Ga0074745_11|669185|679518	2639762569	10334	Provirus	21.43	Yes	VC_1506_0	Actinobacteria;Micrococcales;Microbacteriaceae;Leucobacter	Terrestrial;soil	Integrase-like_tRNA	tRNA
2639762576|Ga0074775_14|2060836|2112943	2639762576	52108	Provirus	100	Yes	VC_855_0	Actinobacteria;Mycobacteriales;Gordoniaceae;Gordonia	Engineered;wastewater	Integrase-like	Transcription_regulator
2639762589|Ga0079755_11|2856880|2874496	2639762589	17617	Provirus	100	Yes	VC_1060_0	Actinobacteria;Micrococcales;Microbacteriaceae;Leifsonia	Host-associated;plants	Integrase-like_tRNA	tRNA
2639762615|Ga0074776_11|5817879|5828107	2639762615	10229	Provirus	NA	No	NA	Actinobacteria;Jiangellales;Jiangellaceae;Jiangella	Terrestrial;soil	Other	Other
2639762617|Ga0074764_13|3157576|3169727	2639762617	12152	Provirus	17.48	Yes	VC_1415_0	Actinobacteria;Mycobacteriales;Tsukamurellaceae;Tsukamurella	Host-associated;human	Integrase-like_tRNA	tRNA
2639762617|Ga0074764_13|4595796|4611123	2639762617	15328	Provirus	22.91	No	NA	Actinobacteria;Mycobacteriales;Tsukamurellaceae;Tsukamurella	Host-associated;human	Integrase-like	Other
2639762620|Ga0079760_11|3085018|3102820	2639762620	17803	Provirus	100	Yes	VC_1060_0	Actinobacteria;Micrococcales;Microbacteriaceae;Leifsonia	Host-associated;plants	Integrase-like_tRNA	tRNA
2639762662|Ga0079759_11|1038372|1056174	2639762662	17803	Provirus	100	Yes	VC_1060_0	Actinobacteria;Micrococcales;Microbacteriaceae;Leifsonia	Host-associated;plants	Integrase-like_tRNA	tRNA
2639762745|Ga0046280_11|5990402|6006687	2639762745	16286	Provirus	8.77	Yes	NA	Actinobacteria;Streptomycetales;Streptomycetaceae;Streptomyces	Unknown;unknown	Other	Other
2639762745|Ga0046280_11|8899865|8925417	2639762745	25553	Provirus	14.25	Yes	NA	Actinobacteria;Streptomycetales;Streptomycetaceae;Streptomyces	Unknown;unknown	Other	Transposase
2639762784|Ga0098293_125|105598|163390	2639762784	57793	Provirus	100	Yes	VC_523_3	Actinobacteria;Streptomycetales;Streptomycetaceae;Streptomyces	Aquatic;marine	Integrase-like	Other
2639762784|Ga0098293_140	2639762784	85284	Full	94.3	Yes	VC_770_3	Actinobacteria;Streptomycetales;Streptomycetaceae;Streptomyces	Aquatic;marine	NA	NA
2639762839|Ga0081153_1042|31260|41679	2639762839	10420	Provirus	15.68	Yes	NA	Actinobacteria;Micrococcales;Cellulomonadaceae;Cellulomonas	Unknown;unknown	tRNA	tRNA
2639762839|Ga0081153_1091|778|19463	2639762839	18686	Provirus	100	Yes	NA	Actinobacteria;Micrococcales;Cellulomonadaceae;Cellulomonas	Unknown;unknown	Integrase-like_tRNA	tRNA
2639762839|Ga0081153_1132|22506|62162	2639762839	39657	Provirus	62.22	Yes	VC_628_1	Actinobacteria;Micrococcales;Cellulomonadaceae;Cellulomonas	Unknown;unknown	Integrase-like	Other
2639762912|Ga0098288_1018|1|46572	2639762912	46572	Provirus	93.59	Yes	NA	Actinobacteria;Mycobacteriales;Nocardiaceae;Rhodococcus	Terrestrial;soil	Integrase-like_tRNA	tRNA
2639762959|Ga0082240_1110|136674|163849	2639762959	27176	Provirus	34.49	Yes	VC_772_0	Actinobacteria;unclassified;unclassified;unclassified	Host-associated;plants	Integrase-like_tRNA	tRNA
2639762959|Ga0082240_1110|82072|114300	2639762959	32229	Provirus	45.02	Yes	VC_771_0	Actinobacteria;unclassified;unclassified;unclassified	Host-associated;plants	Other	Other
2639762988|Ga0081084_1039|12006|28202	2639762988	16197	Provirus	NA	No	NA	Actinobacteria;Micrococcales;Micrococcaceae;Kocuria	Host-associated;invertebrates	Other	Other
2639762988|Ga0081084_1059	2639762988	12048	Full	10.89	No	NA	Actinobacteria;Micrococcales;Micrococcaceae;Kocuria	Host-associated;invertebrates	NA	NA
2639762988|Ga0081084_1171|12816|25260	2639762988	12445	Provirus	16.33	Yes	NA	Actinobacteria;Micrococcales;Micrococcaceae;Kocuria	Host-associated;invertebrates	Integrase-like	Other
2639763012|Ga0098296_105|974388|1017577	2639763012	43190	Provirus	100	Yes	VC_773_1	Actinobacteria;Streptomycetales;Streptomycetaceae;Streptomyces	Aquatic;marine-sediment	Other	Other
2639763012|Ga0098296_110|194546|228959	2639763012	34414	Provirus	43	Yes	VC_528_0	Actinobacteria;Streptomycetales;Streptomycetaceae;Streptomyces	Aquatic;marine-sediment	Other	Transcription_regulator
2639763012|Ga0098296_111|242834|282315	2639763012	39482	Provirus	61.69	Yes	VC_533_0	Actinobacteria;Streptomycetales;Streptomycetaceae;Streptomyces	Aquatic;marine-sediment	Other	Other
2639763019|Ga0098261_11|711395|728918	2639763019	17524	Provirus	100	Yes	NA	Actinobacteria;Actinomycetales;Actinomycetaceae;Trueperella	Host-associated;mammals	Integrase-like_tRNA	tRNA
2639763019|Ga0098261_11|765776|809291	2639763019	43516	Provirus	92.46	Yes	VC_634_0	Actinobacteria;Actinomycetales;Actinomycetaceae;Trueperella	Host-associated;mammals	Integrase-like	Other
2639763038|Ga0081047_1040|68990|105552	2639763038	36563	Provirus	86.59	Yes	VC_520_15	Actinobacteria;Jiangellales;Jiangellaceae;Jiangella	Terrestrial;soil	Integrase-like	Other
2639763038|Ga0081047_1061|35061|46156	2639763038	11096	Provirus	NA	No	NA	Actinobacteria;Jiangellales;Jiangellaceae;Jiangella	Terrestrial;soil	Other	Other
2639763148|Ga0082241_1033|24649|129644	2639763148	104996	Provirus	97.31	Yes	VC_880_1	Actinobacteria;unclassified;unclassified;unclassified	Host-associated;plants	Integrase-like	Other
2639763148|Ga0082241_1307|9319|56717	2639763148	47399	Provirus	54.89	No	NA	Actinobacteria;unclassified;unclassified;unclassified	Host-associated;plants	Integrase-like	Other
2643221490|Ga0101992_1001|282831|325983	2643221490	43153	Provirus	98.39	Yes	VC_1150_1	Actinobacteria;Micrococcales;Micrococcaceae;Paenarthrobacter	Host-associated;plants-root	Integrase-like	Other
2643221511|Ga0102011_10001|1065868|1077948	2643221511	12081	Provirus	10.81	Yes	VC_1518_0	Actinobacteria;Micrococcales;Microbacteriaceae;Microbacterium	Host-associated;plants-root	Integrase-like	Other
2643221542|Ga0102145_11|499228|510428	2643221542	11201	Provirus	7.74	Yes	NA	Actinobacteria;Micrococcales;Microbacteriaceae;Microbacterium	Host-associated;plants-root	Integrase-like	Other
2643221575|Ga0102178_11|633739|640784	2643221575	7046	Provirus	NA	No	NA	Actinobacteria;Micrococcales;Microbacteriaceae;Microbacterium	Host-associated;plants-root	Other	Other
2643221578|Ga0102181_112|126568|137741	2643221578	11174	Provirus	NA	No	NA	Actinobacteria;Streptomycetales;Streptomycetaceae;Streptomyces	Host-associated;plants-root	Other	Other
2643221578|Ga0102181_121|283015|330039	2643221578	47025	Provirus	75.02	Yes	VC_525_3	Actinobacteria;Streptomycetales;Streptomycetaceae;Streptomyces	Host-associated;plants-root	Other	Other
2643221578|Ga0102181_122|104216|163297	2643221578	59082	Provirus	100	Yes	VC_1255_0	Actinobacteria;Streptomycetales;Streptomycetaceae;Streptomyces	Host-associated;plants-root	Integrase-like	Other
2643221601|Ga0102204_104|432680|447992	2643221601	15313	Provirus	25.96	Yes	NA	Actinobacteria;Streptomycetales;Streptomycetaceae;Kitasatospora	Host-associated;plants-root	Other	Other
2643221604|Ga0102207_113|81220|124758	2643221604	43539	Provirus	61.16	Yes	NA	Actinobacteria;Propionibacteriales;Nocardioidaceae;Nocardioides	Host-associated;plants-root	Integrase-like	Other
2643221613|Ga0102216_107|342023|384361	2643221613	42339	Provirus	60.84	Yes	VC_1276_0	Actinobacteria;Micrococcales;Cellulomonadaceae;Oerskovia	Host-associated;plants-root	Integrase-like_tRNA	tRNA
2643221616|Ga0102219_11|743640|788275	2643221616	44636	Provirus	100	Yes	VC_757_0	Actinobacteria;Micrococcales;Microbacteriaceae;Leifsonia	Host-associated;plants-root	Integrase-like	Other
2643221617|Ga0102220_110|190511|203331	2643221617	12821	Provirus	28.31	Yes	NA	Actinobacteria;Propionibacteriales;Nocardioidaceae;Nocardioides	Host-associated;plants-root	Integrase-like_tRNA	tRNA
2643221619|Ga0102222_12|650259|681537	2643221619	31279	Provirus	100	Yes	VC_1409_0	Actinobacteria;Micrococcales;Microbacteriaceae;Agromyces	Host-associated;plants-root	Other	Other
2643221647|Ga0102091_109|35728|61313	2643221647	25586	Provirus	23.16	Yes	VC_1360_0	Actinobacteria;Streptomycetales;Streptomycetaceae;Streptomyces	Host-associated;plants-root	Integrase-like_tRNA	tRNA
2643221647|Ga0102091_114|107361|162325	2643221647	54965	Provirus	90.79	Yes	VC_880_3	Actinobacteria;Streptomycetales;Streptomycetaceae;Streptomyces	Host-associated;plants-root	Other	Other
2643221647|Ga0102091_123|1|21411	2643221647	21411	Provirus	35.64	No	NA	Actinobacteria;Streptomycetales;Streptomycetaceae;Streptomyces	Host-associated;plants-root	Other	Other
2643221647|Ga0102091_163|31072|45228	2643221647	14157	Provirus	8.99	Yes	VC_1382_0	Actinobacteria;Streptomycetales;Streptomycetaceae;Streptomyces	Host-associated;plants-root	Other	Transposase
2643221649|Ga0102093_11|227220|268515	2643221649	41296	Provirus	63.45	Yes	NA	Actinobacteria;Micrococcales;Microbacteriaceae;Leifsonia	Host-associated;plants-root	Integrase-like_tRNA	tRNA
2643221649|Ga0102093_13|321779|341353	2643221649	19575	Provirus	31.39	Yes	VC_1413_0	Actinobacteria;Micrococcales;Microbacteriaceae;Leifsonia	Host-associated;plants-root	Other	Other
2643221657|Ga0102101_115|101552|119774	2643221657	18223	Provirus	50.85	Yes	VC_1413_0	Actinobacteria;Propionibacteriales;Nocardioidaceae;Nocardioides	Host-associated;plants-root	Other	Other
2643221669|Ga0102113_11|1126566|1140099	2643221669	13534	Provirus	32.45	Yes	NA	Actinobacteria;Micrococcales;Microbacteriaceae;Leifsonia	Host-associated;plants-root	Integrase-like	Other
2643221670|Ga0102114_112|185366|208932	2643221670	23567	Provirus	38.95	Yes	VC_891_0	Actinobacteria;Streptomycetales;Streptomycetaceae;Streptomyces	Host-associated;plants-root	Other	Other
2643221678|Ga0102122_112|228974|251568	2643221678	22595	Provirus	47.16	Yes	VC_891_0	Actinobacteria;Streptomycetales;Streptomycetaceae;Streptomyces	Host-associated;plants-root	Other	Other
2643221678|Ga0102122_133|61963|79016	2643221678	17054	Provirus	9.49	Yes	VC_1368_0	Actinobacteria;Streptomycetales;Streptomycetaceae;Streptomyces	Host-associated;plants-root	Other	Other
2643221681|Ga0102125_11|1938129|1956601	2643221681	18473	Provirus	75.77	Yes	VC_1347_0	Actinobacteria;Propionibacteriales;Nocardioidaceae;Aeromicrobium	Host-associated;plants-root	Integrase-like	Other
2643221697|Ga0102141_11|211423|249012	2643221697	37590	Provirus	65.17	Yes	NA	Actinobacteria;Propionibacteriales;Nocardioidaceae;Aeromicrobium	Host-associated;plants-root	Integrase-like_tRNA	tRNA
2643221700|Ga0102457_111|32941|46600	2643221700	13660	Provirus	NA	No	NA	Actinobacteria;Micrococcales;Microbacteriaceae;Agromyces	Terrestrial;soil	Other	Other
2643221701|Ga0102458_123|1859733|1871930	2643221701	12198	Provirus	7.69	Yes	VC_1386_0	Actinobacteria;Mycobacteriales;Mycobacteriaceae;Mycobacterium	Terrestrial;soil	Integrase-like_tRNA	tRNA
2643221703|Ga0102460_106|371863|393614	2643221703	21752	Provirus	16.24	Yes	VC_1519_0	Actinobacteria;Micrococcales;Intrasporangiaceae;Janibacter	Terrestrial;soil	Integrase-like_tRNA	tRNA
2643221706|Ga0102466_131|77157|90779	2643221706	13623	Provirus	NA	No	NA	Actinobacteria;Micrococcales;Micrococcaceae;Arthrobacter	Terrestrial;soil	Other	Other
2643221707|Ga0102467_117|78979|117029	2643221707	38051	Provirus	89.39	Yes	VC_939_0	Actinobacteria;Micrococcales;Micrococcaceae;Arthrobacter	Terrestrial;soil	Integrase-like	Other
2643221708|Ga0102468_12|896755|910498	2643221708	13744	Provirus	14.22	Yes	NA	Actinobacteria;Micrococcales;Micrococcaceae;Arthrobacter	Terrestrial;soil	Other	Other
2643221708|Ga0102468_12|918959|958864	2643221708	39906	Provirus	91.51	Yes	VC_628_0	Actinobacteria;Micrococcales;Micrococcaceae;Arthrobacter	Terrestrial;soil	Integrase-like_tRNA	tRNA
2643221711|Ga0102227_108|1112512|1127674	2643221711	15163	Provirus	9.63	Yes	VC_1384_0	Actinobacteria;Micrococcales;Intrasporangiaceae;Terrabacter	Host-associated;plants-root	Other	Transcription_regulator
2643221715|Ga0102231_128|191710|247235	2643221715	55526	Provirus	100	Yes	NA	Actinobacteria;Mycobacteriales;Mycobacteriaceae;Mycobacterium	Host-associated;plants-root	Integrase-like	Other
2643221721|Ga0102237_113|390032|433995	2643221721	43964	Provirus	60.03	Yes	VC_1276_0	Actinobacteria;Micrococcales;Cellulomonadaceae;Oerskovia	Host-associated;plants-root	tRNA	tRNA
2643221724|Ga0102240_12|501174|536496	2643221724	35323	Provirus	55.71	Yes	NA	Actinobacteria;Micrococcales;Microbacteriaceae;Microbacterium	Host-associated;plants-root	tRNA	tRNA
2643221745|Ga0102261_125|96895|130666	2643221745	33772	Provirus	63.11	Yes	VC_1182_0	Actinobacteria;Micrococcales;Microbacteriaceae;Microbacterium	Host-associated;plants-leaf	Integrase-like	Other
2643221754|Ga0102272_11|2443881|2459996	2643221754	16116	Provirus	25.85	Yes	VC_1413_0	Actinobacteria;Micrococcales;Microbacteriaceae;Agromyces	Host-associated;plants-leaf	Other	Other
2643221784|Ga0102302_107|135748|187031	2643221784	51284	Provirus	100	Yes	VC_888_0	Actinobacteria;Micrococcales;Micrococcaceae;Arthrobacter	Host-associated;plants-leaf	Integrase-like_tRNA	tRNA
2643221800|Ga0102332_113|122993|139031	2643221800	16039	Provirus	94.99	Yes	VC_1393_0	Actinobacteria;Propionibacteriales;Nocardioidaceae;Aeromicrobium	Host-associated;plants-leaf	Integrase-like	Other
2643221803|Ga0102342_111|891204|912162	2643221803	20959	Provirus	17.46	No	NA	Actinobacteria;Micrococcales;Microbacteriaceae;Microbacterium	Host-associated;plants-leaf	Other	Other
2643221810|Ga0102370_106|41604|84912	2643221810	43309	Provirus	92.58	Yes	NA	Actinobacteria;Micrococcales;Micrococcaceae;Arthrobacter	Host-associated;plants-leaf	Integrase-like	Other
2643221810|Ga0102370_138|5145|18346	2643221810	13202	Provirus	NA	No	NA	Actinobacteria;Micrococcales;Micrococcaceae;Arthrobacter	Host-associated;plants-leaf	Other	Other
2643221834|Ga0102311_102|131391|142369	2643221834	10979	Provirus	15.68	Yes	VC_1512_0	Actinobacteria;Propionibacteriales;Nocardioidaceae;Aeromicrobium	Host-associated;plants-leaf	Integrase-like	Other
2643221853|Ga0102477_105|194867|214774	2643221853	19908	Provirus	41.24	Yes	VC_1500_0	Actinobacteria;Propionibacteriales;Nocardioidaceae;Nocardioides	Terrestrial;soil	Integrase-like	Other
2643221854|Ga0102478_106|21223|32505	2643221854	11283	Provirus	18.61	Yes	VC_1417_0	Actinobacteria;Propionibacteriales;Nocardioidaceae;Nocardioides	Terrestrial;soil	Integrase-like	Other
2643221865|Ga0102325_105|146938|179219	2643221865	32282	Provirus	45.31	Yes	NA	Actinobacteria;Micrococcales;Microbacteriaceae;Leifsonia	Host-associated;plants-leaf	Other	Other
2643221865|Ga0102325_105|191567|203775	2643221865	12209	Provirus	NA	No	NA	Actinobacteria;Micrococcales;Microbacteriaceae;Leifsonia	Host-associated;plants-leaf	Other	Other
2643221865|Ga0102325_105|640167|677617	2643221865	37451	Provirus	20.67	Yes	NA	Actinobacteria;Micrococcales;Microbacteriaceae;Leifsonia	Host-associated;plants-leaf	Other	Other
2643221875|Ga0102483_116|22602|35466	2643221875	12865	Provirus	8.17	Yes	VC_1384_0	Actinobacteria;Micrococcales;Intrasporangiaceae;Terrabacter	Terrestrial;soil	Integrase-like	Other
2643221878|Ga0102345_11|361394|399090	2643221878	37697	Provirus	76.38	Yes	VC_1090_0	Actinobacteria;Propionibacteriales;Nocardioidaceae;Aeromicrobium	Host-associated;plants-leaf	Integrase-like_tRNA	tRNA
2643221878|Ga0102345_13|503198|560516	2643221878	57319	Provirus	87.84	Yes	NA	Actinobacteria;Propionibacteriales;Nocardioidaceae;Aeromicrobium	Host-associated;plants-leaf	Integrase-like	Other
2643221885|Ga0102352_11|1039574|1081123	2643221885	41550	Provirus	84.9	Yes	VC_703_0	Actinobacteria;Micrococcales;Microbacteriaceae;Rathayibacter	Host-associated;plants-leaf	Integrase-like	Other
2643221885|Ga0102352_11|1454202|1473752	2643221885	19551	Provirus	100	Yes	VC_1285_0	Actinobacteria;Micrococcales;Microbacteriaceae;Rathayibacter	Host-associated;plants-leaf	Integrase-like	Other
2643221890|Ga0102357_11|1895664|1912869	2643221890	17206	Provirus	100	Yes	VC_1393_0	Actinobacteria;Propionibacteriales;Nocardioidaceae;Nocardioides	Host-associated;plants-leaf	Other	Other
2643221894|Ga0102362_13|488872|501065	2643221894	12194	Provirus	29.6	Yes	VC_1373_0	Actinobacteria;Micrococcales;Microbacteriaceae;Microbacterium	Host-associated;plants-leaf	Integrase-like	Transcription_regulator
2643221894|Ga0102362_13|49649|88775	2643221894	39127	Provirus	93.92	Yes	NA	Actinobacteria;Micrococcales;Microbacteriaceae;Microbacterium	Host-associated;plants-leaf	Integrase-like	Other
2643221894|Ga0102362_14|213885|233450	2643221894	19566	Provirus	100	Yes	VC_1409_0	Actinobacteria;Micrococcales;Microbacteriaceae;Microbacterium	Host-associated;plants-leaf	Other	Transcription_regulator
2643221894|Ga0102362_14|57321|110102	2643221894	52782	Provirus	100	Yes	NA	Actinobacteria;Micrococcales;Microbacteriaceae;Microbacterium	Host-associated;plants-leaf	Other	Integrase-like
2643221899|Ga0102372_112|222436|262009	2643221899	39574	Provirus	91.8	Yes	VC_937_0	Actinobacteria;Micrococcales;Micrococcaceae;Arthrobacter	Host-associated;plants-leaf	Integrase-like_tRNA	tRNA
2643221899|Ga0102372_128|20216|64044	2643221899	43829	Provirus	87.02	Yes	NA	Actinobacteria;Micrococcales;Micrococcaceae;Arthrobacter	Host-associated;plants-leaf	Integrase-like_tRNA	tRNA
2643221903|Ga0102376_13|110442|125987	2643221903	15546	Provirus	19.25	Yes	NA	Actinobacteria;Micrococcales;Microbacteriaceae;Microbacterium	Host-associated;plants-leaf	Integrase-like	Other
2643221904|Ga0102377_101|681250|694183	2643221904	12934	Provirus	10.51	Yes	VC_1371_0	Actinobacteria;Micrococcales;Microbacteriaceae;Curtobacterium	Host-associated;plants-leaf	Integrase-like	Other
2643221913|Ga0102386_105|3034|25915	2643221913	22882	Provirus	24.14	No	NA	Actinobacteria;Micrococcales;Micrococcaceae;Arthrobacter	Host-associated;plants-leaf	Other	Other
2643221913|Ga0102386_110|34594|47643	2643221913	13050	Provirus	8.43	Yes	VC_1521_0	Actinobacteria;Micrococcales;Micrococcaceae;Arthrobacter	Host-associated;plants-leaf	Other	Transcription_regulator
2643221918|Ga0102391_12|723159|742909	2643221918	19751	Provirus	100	Yes	VC_1409_0	Actinobacteria;Micrococcales;Microbacteriaceae;Microbacterium	Host-associated;plants-leaf	Integrase-like	Other
2643221919|Ga0102392_111|1|28714	2643221919	28714	Provirus	71.23	No	NA	Actinobacteria;Micrococcales;Microbacteriaceae;Microbacterium	Host-associated;plants-leaf	Integrase-like_tRNA	tRNA
2643221919|Ga0102392_115	2643221919	18818	Full	46.68	No	NA	Actinobacteria;Micrococcales;Microbacteriaceae;Microbacterium	Host-associated;plants-leaf	NA	NA
2643221919|Ga0102392_132|163071|180963	2643221919	17892	Provirus	26.62	No	NA	Actinobacteria;Micrococcales;Microbacteriaceae;Microbacterium	Host-associated;plants-leaf	Other	Other
2643221932|Ga0102412_120|347622|363886	2643221932	16265	Provirus	34.81	Yes	NA	Actinobacteria;Geodermatophilales;Geodermatophilaceae;Modestobacter	Host-associated;plants-leaf	Integrase-like	Integrase-like
2643221954|Ga0102449_108|282224|335086	2643221954	52863	Provirus	95.38	Yes	NA	Actinobacteria;Mycobacteriales;Nocardiaceae;Rhodococcus	Host-associated;plants-leaf	Integrase-like_tRNA	tRNA
2643221956|Ga0102451_114|452370|498929	2643221956	46560	Provirus	96.44	Yes	NA	Actinobacteria;Mycobacteriales;Nocardiaceae;Rhodococcus	Host-associated;plants-leaf	Integrase-like_tRNA	tRNA
2643221957|Ga0102452_127	2643221957	13593	Full	31.68	No	NA	Actinobacteria;Mycobacteriales;Nocardiaceae;Rhodococcus	Host-associated;plants-leaf	NA	NA
2643221957|Ga0102452_145|1|16783	2643221957	16783	Provirus	20.47	No	NA	Actinobacteria;Mycobacteriales;Nocardiaceae;Rhodococcus	Host-associated;plants-leaf	Integrase-like	Other
2645727552|Ga0100944_11|1768391|1810169	2645727552	41779	Provirus	87.84	Yes	VC_941_0	Actinobacteria;Micrococcales;Micrococcaceae;Arthrobacter	Terrestrial;soil-permafrost	Integrase-like	Other
2645727578|Ga0081088_101|4713523|4775568	2645727578	62046	Provirus	97.97	Yes	VC_463_1	Actinobacteria;Mycobacteriales;Mycobacteriaceae;Mycolicibacterium	Unknown;unknown	Other	Integrase-like
2645727578|Ga0081088_101|5004841|5061389	2645727578	56549	Provirus	100	Yes	VC_656_0	Actinobacteria;Mycobacteriales;Mycobacteriaceae;Mycolicibacterium	Unknown;unknown	Integrase-like	Transcription_regulator
2645727578|Ga0081088_101|5154931|5165917	2645727578	10987	Provirus	21.4	Yes	VC_1507_0	Actinobacteria;Mycobacteriales;Mycobacteriaceae;Mycolicibacterium	Unknown;unknown	Other	Transposase
2645727586|Ga0078282_11|2088952|2146697	2645727586	57746	Provirus	76.24	Yes	VC_854_0	Actinobacteria;Mycobacteriales;Nocardiaceae;Rhodococcus	Aquatic;marine	Integrase-like	Transcription_regulator
2645727600|Ga0100536_111|148623|180173	2645727600	31551	Provirus	72.55	Yes	VC_628_1	Actinobacteria;Micrococcales;Promicromonosporaceae;Cellulosimicrobium	Unknown;unknown	Other	Other
2645727610|Ga0098295_105|347809|362458	2645727610	14650	Provirus	8.54	Yes	VC_1523_0	Actinobacteria;Pseudonocardiales;Pseudonocardiaceae;Lechevalieria	Terrestrial;soil	Other	Transcription_regulator
2645727657|Ga0098206_11|1404120|1444676	2645727657	40557	Provirus	97.44	Yes	NA	Actinobacteria;Bifidobacteriales;Bifidobacteriaceae;Bifidobacterium	Host-associated;invertebrates	Integrase-like	Other
2645727657|Ga0098206_11|716023|748232	2645727657	32210	Provirus	83.72	Yes	VC_746_0	Actinobacteria;Bifidobacteriales;Bifidobacteriaceae;Bifidobacterium	Host-associated;invertebrates	Integrase-like_tRNA	tRNA
2645727692|Ga0078371_135|1|37625	2645727692	37625	Provirus	87.95	Yes	VC_1265_0	Actinobacteria;Mycobacteriales;Nocardiaceae;Rhodococcus	Host-associated;plants-endo	Integrase-like_tRNA	tRNA
2645727714|Ga0100710_102|589700|727100	2645727714	137401	Provirus	96.34	Yes	VC_529_5	Actinobacteria;Frankiales;Frankiaceae;Frankia	Host-associated;plants-endo	Other	Other
2645727719|Ga0101701_11|1669736|1685359	2645727719	15624	Provirus	22.85	Yes	VC_1425_0	Actinobacteria;Mycobacteriales;Mycobacteriaceae;Mycobacterium	Host-associated;human	Other	Other
2645727750|Ga0081790_11|1638674|1680099	2645727750	41426	Provirus	99.22	Yes	VC_1157_0	Actinobacteria;Mycobacteriales;Corynebacteriaceae;Corynebacterium	Host-associated;human	Integrase-like_tRNA	tRNA
2645727750|Ga0081790_11|2149017|2193024	2645727750	44008	Provirus	100	Yes	VC_1157_0	Actinobacteria;Mycobacteriales;Corynebacteriaceae;Corynebacterium	Host-associated;human	Integrase-like_tRNA	tRNA
2645727750|Ga0081790_11|761334|803268	2645727750	41935	Provirus	98.19	Yes	VC_1124_0	Actinobacteria;Mycobacteriales;Corynebacteriaceae;Corynebacterium	Host-associated;human	Integrase-like_tRNA	tRNA
2645727767|Ga0100761_1021|616|15577	2645727767	14962	Provirus	NA	No	NA	Actinobacteria;Mycobacteriales;Nocardiaceae;Rhodococcus	Unknown;unknown	Other	Transposase
2645727767|Ga0100761_1029|1|49428	2645727767	49428	Provirus	99.17	Yes	VC_848_0	Actinobacteria;Mycobacteriales;Nocardiaceae;Rhodococcus	Unknown;unknown	Integrase-like	Transcription_regulator
2645727807|Ga0100555_10003|271572|282590	2645727807	11019	Provirus	9.45	No	NA	Actinobacteria;Mycobacteriales;Nocardiaceae;Nocardia	Host-associated;human	tRNA	tRNA
2645727807|Ga0100555_10021|195380|207248	2645727807	11869	Provirus	7.56	Yes	VC_1521_0	Actinobacteria;Mycobacteriales;Nocardiaceae;Nocardia	Host-associated;human	Other	Transcription_regulator
2645727807|Ga0100555_10115|3551|27815	2645727807	24265	Provirus	34.35	No	NA	Actinobacteria;Mycobacteriales;Nocardiaceae;Nocardia	Host-associated;human	Other	Other
2645727807|Ga0100555_10167|1|35562	2645727807	35562	Provirus	37.36	No	NA	Actinobacteria;Mycobacteriales;Nocardiaceae;Nocardia	Host-associated;human	Other	Other
2645727814|Ga0074411_112|1495|23275	2645727814	21781	Provirus	100	Yes	VC_1283_0	Actinobacteria;Micrococcales;Promicromonosporaceae;Cellulosimicrobium	Unknown;unknown	Other	Transposase
2645727824|Ga0098208_11|4298890|4350737	2645727824	51848	Provirus	69.91	Yes	NA	Actinobacteria;Micrococcales;Dermacoccaceae;Luteipulveratus	Terrestrial;soil	Integrase-like	Other
2645727824|Ga0098208_11|5323212|5335036	2645727824	11825	Provirus	NA	No	NA	Actinobacteria;Micrococcales;Dermacoccaceae;Luteipulveratus	Terrestrial;soil	Other	Other
2645727985|Ga0098678_114|544509|561054	2645727985	16546	Provirus	23.88	Yes	NA	Actinobacteria;Mycobacteriales;Gordoniaceae;Gordonia	Air;air	Integrase-like_tRNA	tRNA
2645727985|Ga0098678_123|104055|116412	2645727985	12358	Provirus	16.9	Yes	VC_1415_0	Actinobacteria;Mycobacteriales;Gordoniaceae;Gordonia	Air;air	Integrase-like	Other
2645728072|Ga0100190_104|981487|1033971	2645728072	52485	Provirus	95.67	Yes	VC_523_6	Actinobacteria;Streptomycetales;Streptomycetaceae;Streptomyces	Terrestrial;soil	Other	Transcription_regulator
2645728084|Ga0098650_12|2866541|2923701	2645728084	57161	Provirus	65.89	Yes	VC_1095_1	Actinobacteria;Micrococcales;Dermacoccaceae;Luteipulveratus	Terrestrial;soil	Integrase-like_tRNA	tRNA
2645728084|Ga0098650_13|42484|74703	2645728084	32220	Provirus	27.22	Yes	VC_1428_0	Actinobacteria;Micrococcales;Dermacoccaceae;Luteipulveratus	Terrestrial;soil	Other	Transcription_regulator
2645728092|Ga0100933_11|3452987|3507109	2645728092	54123	Provirus	93.34	Yes	NA	Actinobacteria;Pseudonocardiales;Pseudonocardiaceae;Pseudonocardia	Host-associated;invertebrates	Integrase-like	Other
2645728100|Ga0098755_11|1381739|1399645	2645728100	17907	Provirus	100	Yes	VC_1409_0	Actinobacteria;Micrococcales;Microbacteriaceae;Microbacterium	Engineered;lab enrichment	tRNA	tRNA
2645728100|Ga0098755_11|94010|110005	2645728100	15996	Provirus	100	Yes	VC_1285_0	Actinobacteria;Micrococcales;Microbacteriaceae;Microbacterium	Engineered;lab enrichment	Integrase-like_tRNA	tRNA
2648501152|Ga0098395_1056|81998|163828	2648501152	81831	Provirus	89.06	Yes	NA	Actinobacteria;Mycobacteriales;Nocardiaceae;Rhodococcus	Aquatic;freshwater	Integrase-like	Other
2648501152|Ga0098395_1080|1374|14211	2648501152	12838	Provirus	16.01	No	NA	Actinobacteria;Mycobacteriales;Nocardiaceae;Rhodococcus	Aquatic;freshwater	Other	Other
2648501152|Ga0098395_1109|123976|169612	2648501152	45637	Provirus	91.16	Yes	VC_846_0	Actinobacteria;Mycobacteriales;Nocardiaceae;Rhodococcus	Aquatic;freshwater	Integrase-like	Other
2648501232|Ga0100919_11|2738410|2757764	2648501232	19355	Provirus	44.46	Yes	VC_1492_0	Actinobacteria;Mycobacteriales;Mycobacteriaceae;Mycolicibacterium	Host-associated;human	Integrase-like_tRNA	tRNA
2648501232|Ga0100919_11|3166317|3177914	2648501232	11598	Provirus	14.75	Yes	VC_1415_0	Actinobacteria;Mycobacteriales;Mycobacteriaceae;Mycolicibacterium	Host-associated;human	Integrase-like_tRNA	tRNA
2648501232|Ga0100919_11|4697291|4710105	2648501232	12815	Provirus	24.77	No	NA	Actinobacteria;Mycobacteriales;Mycobacteriaceae;Mycolicibacterium	Host-associated;human	Integrase-like	Other
2648501237|Ga0100897_11|2022220|2033924	2648501237	11705	Provirus	16.01	Yes	VC_1415_0	Actinobacteria;Mycobacteriales;Gordoniaceae;Gordonia	Engineered;wastewater	tRNA	tRNA
2648501237|Ga0100897_11|3573142|3586240	2648501237	13099	Provirus	21.6	Yes	VC_1415_0	Actinobacteria;Mycobacteriales;Gordoniaceae;Gordonia	Engineered;wastewater	Integrase-like	Other
2648501281|Ga0078582_125|124563|169277	2648501281	44715	Provirus	100	Yes	VC_1150_1	Actinobacteria;Micrococcales;Micrococcaceae;Pseudarthrobacter	Host-associated;plants-rhizosphere	Integrase-like	Other
2648501281|Ga0078582_128|45614|81193	2648501281	35579	Provirus	79.56	Yes	VC_1150_1	Actinobacteria;Micrococcales;Micrococcaceae;Pseudarthrobacter	Host-associated;plants-rhizosphere	Other	Other
2648501281|Ga0078582_129|1|13409	2648501281	13409	Provirus	29.29	No	NA	Actinobacteria;Micrococcales;Micrococcaceae;Pseudarthrobacter	Host-associated;plants-rhizosphere	Integrase-like	Other
2648501305|Ga0077979_11|1834207|1873568	2648501305	39362	Provirus	100	Yes	VC_748_0	Actinobacteria;Bifidobacteriales;Bifidobacteriaceae;Bifidobacterium	Host-associated;animal	Integrase-like_tRNA	tRNA
2648501305|Ga0077979_11|894380|930657	2648501305	36278	Provirus	95.97	Yes	VC_746_0	Actinobacteria;Bifidobacteriales;Bifidobacteriaceae;Bifidobacterium	Host-associated;animal	Integrase-like_tRNA	tRNA
2648501350|Ga0070814_102|232944|274431	2648501350	41488	Provirus	99.52	Yes	VC_1130_0	Actinobacteria;Micrococcales;Dermabacteraceae;Dermabacter	Host-associated;human	tRNA	tRNA
2648501350|Ga0070814_131	2648501350	10447	Full	22.25	No	NA	Actinobacteria;Micrococcales;Dermabacteraceae;Dermabacter	Host-associated;human	NA	NA
2648501356|Ga0078521_1182	2648501356	16387	Full	37.03	No	NA	Actinobacteria;Streptomycetales;Streptomycetaceae;Streptomyces	Terrestrial;soil	NA	NA
2648501395|Ga0056865_139|51768|72630	2648501395	20863	Provirus	21.93	Yes	VC_1498_0	Actinobacteria;Mycobacteriales;Mycobacteriaceae;Mycolicibacterium	Aquatic;freshwater	Other	Other
2648501395|Ga0056865_158|1866|27818	2648501395	25953	Provirus	26.03	No	NA	Actinobacteria;Mycobacteriales;Mycobacteriaceae;Mycolicibacterium	Aquatic;freshwater	Other	Other
2648501444|Ga0098659_101|227237|254456	2648501444	27220	Provirus	57.41	Yes	NA	Actinobacteria;Mycobacteriales;Corynebacteriaceae;Corynebacterium	Host-associated;human	tRNA	tRNA
2648501444|Ga0098659_108|1|19553	2648501444	19553	Provirus	41.24	No	NA	Actinobacteria;Mycobacteriales;Corynebacteriaceae;Corynebacterium	Host-associated;human	Integrase-like	Other
2648501514|Ga0104137_12|1|23959	2648501514	23959	Provirus	18.65	No	NA	Actinobacteria;Micrococcales;Microbacteriaceae;Microbacterium	Engineered;built environment	Other	Other
2648501705|Ga0100578_111|15485|58336	2648501705	42852	Provirus	55.25	Yes	VC_1463_0	Actinobacteria;Micrococcales;Dermabacteraceae;Brachybacterium	Unknown;unknown	Integrase-like_tRNA	tRNA
2648501782|Ga0070821_105|703213|714867	2648501782	11655	Provirus	NA	No	NA	Actinobacteria;Pseudonocardiales;Pseudonocardiaceae;Amycolatopsis	Terrestrial;soil-rhizosphere	Other	Other
2648501782|Ga0070821_108|53339|71656	2648501782	18318	Provirus	24.4	Yes	NA	Actinobacteria;Pseudonocardiales;Pseudonocardiaceae;Amycolatopsis	Terrestrial;soil-rhizosphere	Other	Other
2648501836|Ga0081860_1044|49780|84548	2648501836	34769	Provirus	54.4	Yes	VC_529_0	Actinobacteria;Streptomycetales;Streptomycetaceae;Streptomyces	Host-associated;plants	Integrase-like	Other
2651869698|Ga0060315_106|42823|84988	2651869698	42165	Provirus	64.36	No	NA	Actinobacteria;Mycobacteriales;Nocardiaceae;Rhodococcus	Host-associated;plants	tRNA	tRNA
2651869698|Ga0060315_113|1323209|1344079	2651869698	20871	Provirus	100	Yes	VC_1462_0	Actinobacteria;Mycobacteriales;Nocardiaceae;Rhodococcus	Host-associated;plants	Integrase-like_tRNA	tRNA
2651869698|Ga0060315_113|252303|290123	2651869698	37821	Provirus	53.41	Yes	VC_1423_0	Actinobacteria;Mycobacteriales;Nocardiaceae;Rhodococcus	Host-associated;plants	Integrase-like	Other
2651869698|Ga0060315_113|348564|391883	2651869698	43320	Provirus	94.17	Yes	VC_1002_0	Actinobacteria;Mycobacteriales;Nocardiaceae;Rhodococcus	Host-associated;plants	Integrase-like	Other
2651869698|Ga0060315_113|888277|907530	2651869698	19254	Provirus	20.83	Yes	VC_1394_0	Actinobacteria;Mycobacteriales;Nocardiaceae;Rhodococcus	Host-associated;plants	Integrase-like	Other
2651869698|Ga0060315_116|938902|950741	2651869698	11840	Provirus	29.76	Yes	NA	Actinobacteria;Mycobacteriales;Nocardiaceae;Rhodococcus	Host-associated;plants	Integrase-like	Transcription_regulator
2651869698|Ga0060315_117|48726|140280	2651869698	91555	Provirus	92.67	Yes	VC_490_0	Actinobacteria;Mycobacteriales;Nocardiaceae;Rhodococcus	Host-associated;plants	Integrase-like	Other
2651869726|Ga0098320_1194	2651869726	10931	Full	15.6	No	NA	Actinobacteria;Mycobacteriales;Nocardiaceae;Nocardia	Host-associated;vertebrates	NA	NA
2651869959|LJHM01000034|14832|33373	2651869959	18542	Provirus	16.89	Yes	VC_1475_0	Actinobacteria;Mycobacteriales;Mycobacteriaceae;Mycobacterium	Host-associated;human	Integrase-like	Other
2651870117|Ga0075257_101|721277|759313	2651870117	38037	Provirus	57.14	Yes	VC_1426_0	Actinobacteria;Pseudonocardiales;Pseudonocardiaceae;Alloactinosynnema	Terrestrial;soil	Integrase-like	Other
2651870117|Ga0075257_120|59108|91431	2651870117	32323	Provirus	72.19	No	NA	Actinobacteria;Pseudonocardiales;Pseudonocardiaceae;Alloactinosynnema	Terrestrial;soil	tRNA	tRNA
2654587575|Ga0100731_1013|1|19040	2654587575	19040	Provirus	NA	No	NA	Actinobacteria;Micrococcales;Micrococcaceae;Arthrobacter	Host-associated;plants-endo	Other	NA
2654587582|Ga0098728_110|424791|440452	2654587582	15662	Provirus	66.23	Yes	VC_1283_0	Actinobacteria;Jiangellales;Jiangellaceae;Jiangella	Engineered;built environment	Other	Other
2654587582|Ga0098728_112|33989|57089	2654587582	23101	Provirus	100	Yes	VC_1283_0	Actinobacteria;Jiangellales;Jiangellaceae;Jiangella	Engineered;built environment	Integrase-like_tRNA	tRNA
2654587582|Ga0098728_153	2654587582	42701	Full	76.03	Yes	VC_984_0	Actinobacteria;Jiangellales;Jiangellaceae;Jiangella	Engineered;built environment	NA	NA
2654587600|Ga0100927_11|611293|668750	2654587600	57458	Provirus	100	Yes	NA	Actinobacteria;Micrococcales;Micrococcaceae;Glutamicibacter	Host-associated;plants-root	Integrase-like_tRNA	tRNA
2654587680|Ga0100906_11|694777|733532	2654587680	38756	Provirus	100	Yes	VC_1124_0	Actinobacteria;Mycobacteriales;Corynebacteriaceae;Corynebacterium	Host-associated;human	Integrase-like_tRNA	tRNA
2654587784|Ga0100782_1047	2654587784	42010	Full	100	Yes	VC_757_0	Actinobacteria;Micrococcales;Microbacteriaceae;Frigoribacterium	Host-associated;plants-endo	NA	NA
2654587880|Ga0075229_108|170171|224053	2654587880	53883	Provirus	95.91	Yes	VC_518_0	Actinobacteria;Streptomycetales;Streptomycetaceae;Streptomyces	Host-associated;plants	Integrase-like_tRNA	tRNA
2654587992|Ga0111356_12|59838|74189	2654587992	14352	Provirus	12.98	Yes	NA	Actinobacteria;Micrococcales;Microbacteriaceae;Microbacterium	Engineered;solid waste	Other	Other
2654587992|Ga0111356_13|1341915|1419994	2654587992	78080	Provirus	68.69	Yes	VC_758_4	Actinobacteria;Micrococcales;Microbacteriaceae;Microbacterium	Engineered;solid waste	Integrase-like	Other
2654587992|Ga0111356_13|2248246|2262625	2654587992	14380	Provirus	19.59	Yes	NA	Actinobacteria;Micrococcales;Microbacteriaceae;Microbacterium	Engineered;solid waste	Integrase-like	Other
2654587992|Ga0111356_13|2305217|2345872	2654587992	40656	Provirus	99.19	Yes	VC_1071_1	Actinobacteria;Micrococcales;Microbacteriaceae;Microbacterium	Engineered;solid waste	Integrase-like_tRNA	tRNA
2654587992|Ga0111356_13|2545234|2629138	2654587992	83905	Provirus	100	Yes	VC_1413_0	Actinobacteria;Micrococcales;Microbacteriaceae;Microbacterium	Engineered;solid waste	Integrase-like_tRNA	tRNA
2654587992|Ga0111356_13|4253461|4310947	2654587992	57487	Provirus	100	Yes	VC_703_1	Actinobacteria;Micrococcales;Microbacteriaceae;Microbacterium	Engineered;solid waste	Integrase-like_tRNA	tRNA
2654587993|Ga0111357_11|894431|913044	2654587993	18614	Provirus	36.26	Yes	VC_1408_0	Actinobacteria;Pseudonocardiales;Pseudonocardiaceae;Pseudonocardia	Host-associated;invertebrates	Other	Other
2654588023|Ga0111333_12|164117|184072	2654588023	19956	Provirus	12.88	Yes	VC_1446_0	Actinobacteria;Mycobacteriales;Nocardiaceae;Rhodococcus	Terrestrial;soil	Other	Transcription_regulator
2654588023|Ga0111333_13|4990225|5033714	2654588023	43490	Provirus	60.35	Yes	NA	Actinobacteria;Mycobacteriales;Nocardiaceae;Rhodococcus	Terrestrial;soil	Integrase-like_tRNA	tRNA
2654588025|Ga0111331_12|3370028|3412633	2654588025	42606	Provirus	70.8	Yes	NA	Actinobacteria;Micrococcales;Micrococcaceae;Psychromicrobium	Aquatic;freshwater	Integrase-like_tRNA	tRNA
2654588031|Ga0111303_12|1532136|1585872	2654588031	53737	Provirus	100	Yes	VC_359_1	Actinobacteria;Mycobacteriales;Corynebacteriaceae;Corynebacterium	Terrestrial;soil-sand	Integrase-like	Other
2654588031|Ga0111303_12|2952000|2963190	2654588031	11191	Provirus	16.27	Yes	NA	Actinobacteria;Mycobacteriales;Corynebacteriaceae;Corynebacterium	Terrestrial;soil-sand	Integrase-like	Other
2654588203|Ga0104351_104|225147|265661	2654588203	40515	Provirus	89.71	Yes	NA	Actinobacteria;Micrococcales;Cellulomonadaceae;Cellulomonas	Host-associated;mammals	Integrase-like_tRNA	tRNA
2657244995|Ga0112790_103|259763|274337	2657244995	14575	Provirus	13.05	Yes	NA	Actinobacteria;Micrococcales;Demequinaceae;Lysinimicrobium	Unknown;unknown	Integrase-like_tRNA	tRNA
2657245069|Ga0112974_12|1127370|1168042	2657245069	40673	Provirus	100	Yes	VC_747_0	Actinobacteria;Bifidobacteriales;Bifidobacteriaceae;Bifidobacterium	Host-associated;human	Integrase-like	Transcription_regulator
2657245143|Ga0112975_11|547026|603376	2657245143	56351	Provirus	100	Yes	VC_748_0	Actinobacteria;Bifidobacteriales;Bifidobacteriaceae;Bifidobacterium	Host-associated;human	tRNA	tRNA
2657245328|8645_contig4_contig000001	2657245328	123294	Full	98.4	Yes	VC_1350_0	Actinobacteria;Streptomycetales;Streptomycetaceae;Streptomyces	Terrestrial;soil	NA	NA
2657245406|Ga0113520_141|25662|36452	2657245406	10791	Provirus	14.45	Yes	VC_1415_0	Actinobacteria;Mycobacteriales;Mycobacteriaceae;Mycobacterium	Host-associated;human	Integrase-like_tRNA	tRNA
2657245433|Ga0112146_1081|1|23007	2657245433	23007	Provirus	59.08	No	NA	Actinobacteria;Micrococcales;Microbacteriaceae;Leucobacter	Host-associated;invertebrates	tRNA	tRNA
2657245433|Ga0112146_1106|144494|182615	2657245433	38121	Provirus	54.54	No	NA	Actinobacteria;Micrococcales;Microbacteriaceae;Leucobacter	Host-associated;invertebrates	Integrase-like	Other
2657245433|Ga0112146_1141|80795|97871	2657245433	17077	Provirus	20.6	Yes	VC_1377_0	Actinobacteria;Micrococcales;Microbacteriaceae;Leucobacter	Host-associated;invertebrates	Integrase-like_tRNA	tRNA
2657245569|Ga0113523_104|1|11268	2657245569	11268	Provirus	15.77	No	NA	Actinobacteria;Mycobacteriales;Mycobacteriaceae;Mycobacterium	Host-associated;human	Integrase-like_tRNA	tRNA
2657245626|Ga0111740_11|1207008|1252499	2657245626	45492	Provirus	57.8	Yes	NA	Actinobacteria;Mycobacteriales;Mycobacteriaceae;Mycolicibacterium	Unknown;unknown	Integrase-like_tRNA	tRNA
2657245700|Ga0115233_1009|4938|42971	2657245700	38034	Provirus	100	Yes	NA	Actinobacteria;Streptomycetales;Streptomycetaceae;Streptomyces	Unknown;unknown	Integrase-like	Other
2657245700|Ga0115233_1132	2657245700	17874	Full	12.19	No	NA	Actinobacteria;Streptomycetales;Streptomycetaceae;Streptomyces	Unknown;unknown	NA	NA
2657245701|Ga0115234_1056|229342|250380	2657245701	21039	Provirus	29.99	Yes	VC_772_0	Actinobacteria;Streptomycetales;Streptomycetaceae;Streptomyces	Unknown;unknown	tRNA	tRNA
2657245701|Ga0115234_1056|255203|297091	2657245701	41889	Provirus	56.22	Yes	VC_771_0	Actinobacteria;Streptomycetales;Streptomycetaceae;Streptomyces	Unknown;unknown	Other	Other
2657245701|Ga0115234_1104|166700|177356	2657245701	10657	Provirus	21.36	No	NA	Actinobacteria;Streptomycetales;Streptomycetaceae;Streptomyces	Unknown;unknown	Other	Other
2657245704|Ga0115237_1125|1|11510	2657245704	11509	Provirus	3.6	No	NA	Actinobacteria;Streptomycetales;Streptomycetaceae;Streptomyces	Host-associated;invertebrates	Other	NA
2657245709|Ga0115242_1048|40598|118307	2657245709	77710	Provirus	90.03	Yes	NA	Actinobacteria;Streptomycetales;Streptomycetaceae;Streptomyces	Unknown;unknown	Integrase-like	Transcription_regulator
2657245710|Ga0115243_1021|37287|74944	2657245710	37658	Provirus	74.46	Yes	VC_523_1	Actinobacteria;Streptomycetales;Streptomycetaceae;Streptomyces	Unknown;unknown	tRNA	tRNA
2657245710|Ga0115243_1025|55927|72569	2657245710	16643	Provirus	32.76	Yes	NA	Actinobacteria;Streptomycetales;Streptomycetaceae;Streptomyces	Unknown;unknown	Integrase-like	Other
2657245710|Ga0115243_1047|8946|66842	2657245710	57896	Provirus	100	Yes	VC_1255_0	Actinobacteria;Streptomycetales;Streptomycetaceae;Streptomyces	Unknown;unknown	Integrase-like	Other
2657245710|Ga0115243_1062|1|15013	2657245710	15013	Provirus	9.69	No	NA	Actinobacteria;Streptomycetales;Streptomycetaceae;Streptomyces	Unknown;unknown	Other	Transcription_regulator
2660237904|Ga0112052_1012|40888|57668	2660237904	16781	Provirus	99.24	Yes	VC_1401_0	Actinobacteria;Bifidobacteriales;Bifidobacteriaceae;Bifidobacterium	Host-associated;human	Integrase-like_tRNA	tRNA
2660238221|Ga0113511_130|52009|64130	2660238221	12122	Provirus	18.44	Yes	NA	Actinobacteria;Mycobacteriales;Mycobacteriaceae;Mycobacterium	Host-associated;human	tRNA	tRNA
2660238345|Ga0111734_11|1053418|1111714	2660238345	58297	Provirus	100	Yes	NA	Actinobacteria;Mycobacteriales;Corynebacteriaceae;Corynebacterium	Host-associated;human	Integrase-like_tRNA	tRNA
2660238393|Ga0112973_16|58888|93489	2660238393	34602	Provirus	95.9	Yes	VC_748_0	Actinobacteria;Bifidobacteriales;Bifidobacteriaceae;Bifidobacterium	Host-associated;human	Integrase-like_tRNA	tRNA
2660238451|Ga0115130_11|1846132|1859523	2660238451	13392	Provirus	16.51	Yes	NA	Actinobacteria;Mycobacteriales;Corynebacteriaceae;Corynebacterium	Host-associated;mammals	Other	Other
2660238472|Ga0112977_114|103705|121170	2660238472	17465	Provirus	43	No	NA	Actinobacteria;Bifidobacteriales;Bifidobacteriaceae;Bifidobacterium	Host-associated;human	Integrase-like	Other
2660238483|Ga0113518_140	2660238483	13045	Full	16.99	No	NA	Actinobacteria;Mycobacteriales;Mycobacteriaceae;Mycobacterium	Host-associated;human	NA	NA
2663762750|Ga0079915_104|178398|192717	2663762750	14320	Provirus	9.25	Yes	VC_1404_0	Actinobacteria;Micromonosporales;Micromonosporaceae;Verrucosispora	Aquatic;marine-sediment	Other	Transcription_regulator
2663762759|Ga0079890_108|130191|149423	2663762759	19233	Provirus	26.34	Yes	NA	Actinobacteria;Propionibacteriales;Nocardioidaceae;Nocardioides	Terrestrial;soil	Integrase-like_tRNA	tRNA
2663762759|Ga0079890_114|1727|50754	2663762759	49028	Provirus	69.76	No	NA	Actinobacteria;Propionibacteriales;Nocardioidaceae;Nocardioides	Terrestrial;soil	Integrase-like_tRNA	tRNA
2663762759|Ga0079890_115|17150|36322	2663762759	19173	Provirus	95.53	Yes	NA	Actinobacteria;Propionibacteriales;Nocardioidaceae;Nocardioides	Terrestrial;soil	Other	Other
2663762759|Ga0079890_125|29161|43934	2663762759	14773	Provirus	NA	No	NA	Actinobacteria;Propionibacteriales;Nocardioidaceae;Nocardioides	Terrestrial;soil	Other	Other
2663762970|Ga0112794_122|2534|19469	2663762970	16936	Provirus	47.26	No	NA	Actinobacteria;Micrococcales;Demequinaceae;Lysinimicrobium	Host-associated;plants	Other	Other
2663763161|Ga0112791_107|91771|103626	2663763161	11856	Provirus	21.45	Yes	NA	Actinobacteria;Micrococcales;Demequinaceae;Lysinimicrobium	Host-associated;plants	tRNA	tRNA
2663763223|Ga0113514_123|315279|332201	2663763223	16923	Provirus	38.96	Yes	VC_1526_0	Actinobacteria;Mycobacteriales;Mycobacteriaceae;Mycobacterium	Host-associated;human	Integrase-like	Other
2663763223|Ga0113514_149|205419|216925	2663763223	11507	Provirus	13.81	Yes	NA	Actinobacteria;Mycobacteriales;Mycobacteriaceae;Mycobacterium	Host-associated;human	tRNA	tRNA
2663763270|Ga0111776_12	2663763270	15090	Full	16.94	No	NA	Actinobacteria;Mycobacteriales;Nocardiaceae;Nocardia	Host-associated;human	NA	NA
2663763270|Ga0111776_14|1738186|1753263	2663763270	15078	Provirus	37.84	Yes	VC_1452_0	Actinobacteria;Mycobacteriales;Nocardiaceae;Nocardia	Host-associated;human	Integrase-like_tRNA	tRNA
2663763270|Ga0111776_15|640812|796550	2663763270	155739	Provirus	98.55	Yes	VC_801_0	Actinobacteria;Mycobacteriales;Nocardiaceae;Nocardia	Host-associated;human	Other	Transcription_regulator
2663763274|Ga0112080_106|1|32241	2663763274	32241	Provirus	81.18	Yes	NA	Actinobacteria;Bifidobacteriales;Bifidobacteriaceae;Bifidobacterium	Host-associated;mammals	Integrase-like	Other
2663763274|Ga0112080_110|45497|80706	2663763274	35209	Provirus	87.58	Yes	VC_746_0	Actinobacteria;Bifidobacteriales;Bifidobacteriaceae;Bifidobacterium	Host-associated;mammals	Integrase-like	Other
2663763274|Ga0112080_112|31528|49565	2663763274	18038	Provirus	100	Yes	VC_1401_0	Actinobacteria;Bifidobacteriales;Bifidobacteriaceae;Bifidobacterium	Host-associated;mammals	Integrase-like_tRNA	tRNA
2663763274|Ga0112080_118|1602|15811	2663763274	14210	Provirus	NA	No	NA	Actinobacteria;Bifidobacteriales;Bifidobacteriaceae;Bifidobacterium	Host-associated;mammals	Other	Other
2663763332|Ga0111063_12	2663763332	48403	Full	100	Yes	VC_984_0	Actinobacteria;Streptomycetales;Streptomycetaceae;Streptomyces	Terrestrial;soil	NA	NA
2663763334|Ga0113515_112|309489|330119	2663763334	20631	Provirus	25.23	Yes	VC_1415_0	Actinobacteria;Mycobacteriales;Mycobacteriaceae;Mycolicibacterium	Host-associated;human	Integrase-like_tRNA	tRNA
2663763507|Ga0112792_105|35166|47459	2663763507	12294	Provirus	19.91	Yes	VC_1259_0	Actinobacteria;Micrococcales;Demequinaceae;Lysinimicrobium	Host-associated;plants	Other	Other
2667527392|Ga0079906_105|85876|112521	2667527392	26646	Provirus	26.56	Yes	VC_1447_0	Actinobacteria;Micrococcales;Microbacteriaceae;Herbiconiux	Host-associated;plants	Other	Other
2667527392|Ga0079906_109|17377|36555	2667527392	19179	Provirus	20.28	Yes	VC_1447_0	Actinobacteria;Micrococcales;Microbacteriaceae;Herbiconiux	Host-associated;plants	Other	Other
2667527392|Ga0079906_110|22733|42833	2667527392	20101	Provirus	35.43	Yes	VC_1461_0	Actinobacteria;Micrococcales;Microbacteriaceae;Herbiconiux	Host-associated;plants	Other	Transcription_regulator
2667527394|Ga0079846_104|1|41295	2667527394	41295	Provirus	100	Yes	VC_1466_0	Actinobacteria;Micrococcales;Microbacteriaceae;Mycetocola	Aquatic;freshwater	Integrase-like_tRNA	tRNA
2667527403|Ga0079909_108|243254|283883	2667527403	40630	Provirus	100	Yes	VC_334_0	Actinobacteria;Streptomycetales;Streptomycetaceae;Streptomyces	Host-associated;plants	tRNA	tRNA
2667527407|Ga0079891_101|300460|316894	2667527407	16435	Provirus	100	Yes	VC_1285_0	Actinobacteria;Micrococcales;Microbacteriaceae;Cryobacterium	Aquatic;freshwater	Integrase-like_tRNA	tRNA
2667527412|Ga0079902_105|4345|59458	2667527412	55114	Provirus	100	Yes	VC_1254_0	Actinobacteria;Streptosporangiales;Streptosporangiaceae;Streptosporangium	Terrestrial;soil	Integrase-like	Other
2667527412|Ga0079902_141	2667527412	63554	Full	75.77	Yes	VC_1293_0	Actinobacteria;Streptosporangiales;Streptosporangiaceae;Streptosporangium	Terrestrial;soil	NA	NA
2667527438|Ga0079913_103|152237|194169	2667527438	41933	Provirus	91.33	Yes	VC_326_0	Actinobacteria;Pseudonocardiales;Pseudonocardiaceae;Saccharopolyspora	Terrestrial;soil	Integrase-like_tRNA	tRNA
2667527438|Ga0079913_113|133355|170121	2667527438	36767	Provirus	55.83	Yes	VC_631_0	Actinobacteria;Pseudonocardiales;Pseudonocardiaceae;Saccharopolyspora	Terrestrial;soil	Integrase-like	Other
2667527440|Ga0079834_104|76239|105078	2667527440	28840	Provirus	59.28	Yes	NA	Actinobacteria;Micrococcales;Bogoriellaceae;Georgenia	Aquatic;marine	Other	Transcription_regulator
2667527440|Ga0079834_108|149040|161969	2667527440	12930	Provirus	16.07	No	NA	Actinobacteria;Micrococcales;Bogoriellaceae;Georgenia	Aquatic;marine	Other	Other
2667527444|Ga0079912_118|27220|68698	2667527444	41479	Provirus	58.31	Yes	VC_894_0	Actinobacteria;Pseudonocardiales;Pseudonocardiaceae;Lechevalieria	Terrestrial;soil	Integrase-like_tRNA	tRNA
2667527450|Ga0079916_106|1256|72788	2667527450	71533	Provirus	83	Yes	VC_524_1	Actinobacteria;Streptomycetales;Streptomycetaceae;Streptomyces	Terrestrial;soil	Integrase-like	Transcription_regulator
2667527450|Ga0079916_117|97377|110688	2667527450	13312	Provirus	14.58	Yes	VC_1527_0	Actinobacteria;Streptomycetales;Streptomycetaceae;Streptomyces	Terrestrial;soil	Other	Transcription_regulator
2667527450|Ga0079916_119|1|13330	2667527450	13330	Provirus	16.17	No	NA	Actinobacteria;Streptomycetales;Streptomycetaceae;Streptomyces	Terrestrial;soil	Other	Other
2667527450|Ga0079916_119|67614|79644	2667527450	12031	Provirus	21.71	Yes	NA	Actinobacteria;Streptomycetales;Streptomycetaceae;Streptomyces	Terrestrial;soil	Other	Transcription_regulator
2667527450|Ga0079916_126|55182|124965	2667527450	69783	Provirus	96.74	Yes	NA	Actinobacteria;Streptomycetales;Streptomycetaceae;Streptomyces	Terrestrial;soil	Other	Integrase-like
2667527450|Ga0079916_142|4317|18402	2667527450	14085	Provirus	6.34	No	NA	Actinobacteria;Streptomycetales;Streptomycetaceae;Streptomyces	Terrestrial;soil	Other	Other
2667527555|Ga0105932_12|1491568|1503802	2667527555	12235	Provirus	17.56	Yes	VC_1348_0	Actinobacteria;Micrococcales;Micrococcaceae;Arthrobacter	Terrestrial;soil-permafrost	Other	Other
2667527555|Ga0105932_12|2999479|3034269	2667527555	34791	Provirus	84.84	Yes	NA	Actinobacteria;Micrococcales;Micrococcaceae;Arthrobacter	Terrestrial;soil-permafrost	Integrase-like_tRNA	tRNA
2667527640|Ga0112799_11|379770|417100	2667527640	37331	Provirus	58.66	Yes	VC_628_1	Actinobacteria;Micrococcales;Demequinaceae;Demequina	Aquatic;marine-sediment	Integrase-like_tRNA	tRNA
2667527691|Ga0113513_112|488113|510702	2667527691	22590	Provirus	27.87	Yes	VC_1441_0	Actinobacteria;Mycobacteriales;Mycobacteriaceae;Mycobacterium	Host-associated;human	Integrase-like	Other
2667527863|Ga0117748_102|63295|121181	2667527863	57887	Provirus	91.14	Yes	VC_849_1	Actinobacteria;Mycobacteriales;Tsukamurellaceae;Tsukamurella	Engineered;solid waste	Integrase-like	Other
2667527863|Ga0117748_112|256951|269630	2667527863	12680	Provirus	21.56	Yes	VC_1415_0	Actinobacteria;Mycobacteriales;Tsukamurellaceae;Tsukamurella	Engineered;solid waste	Integrase-like_tRNA	tRNA
2667527893|Ga0106635_103|177089|208653	2667527893	31565	Provirus	83.58	Yes	VC_811_0	Coriobacteriia;Coriobacteriales;Atopobiaceae;Atopobium	Host-associated;human	tRNA	tRNA
2667527978|Ga0117753_133|53871|70260	2667527978	16390	Provirus	21.63	Yes	VC_1498_0	Actinobacteria;Mycobacteriales;Tsukamurellaceae;Tsukamurella	Host-associated;human	Other	Other
2667527978|Ga0117753_133|80795|118315	2667527978	37521	Provirus	29.54	Yes	VC_1497_0	Actinobacteria;Mycobacteriales;Tsukamurellaceae;Tsukamurella	Host-associated;human	Other	Integrase-like
2667527978|Ga0117753_138	2667527978	125907	Full	98.45	Yes	VC_1528_0	Actinobacteria;Mycobacteriales;Tsukamurellaceae;Tsukamurella	Host-associated;human	NA	NA
2667528166|Ga0105837_109|46760|92418	2667528166	45659	Provirus	71.6	Yes	NA	Actinobacteria;Micrococcales;Micrococcaceae;Nesterenkonia	Aquatic;freshwater-saline	Integrase-like_tRNA	tRNA
2671180020|Ga0079895_106|238599|290249	2671180020	51651	Provirus	100	Yes	VC_887_0	Actinobacteria;Streptomycetales;Streptomycetaceae;Streptomyces	Terrestrial;soil	Other	Other
2671180038|Ga0079897_1015|1|10980	2671180038	10980	Provirus	17.11	No	NA	Actinobacteria;Pseudonocardiales;Pseudonocardiaceae;Pseudonocardia	Aquatic;marine-sediment	Other	NA
2671180038|Ga0079897_1046|23084|38057	2671180038	14974	Provirus	13.43	Yes	NA	Actinobacteria;Pseudonocardiales;Pseudonocardiaceae;Pseudonocardia	Aquatic;marine-sediment	Other	Other
2671180038|Ga0079897_1078	2671180038	13021	Full	13.18	No	NA	Actinobacteria;Pseudonocardiales;Pseudonocardiaceae;Pseudonocardia	Aquatic;marine-sediment	NA	NA
2671180039|Ga0079901_1024|129174|139285	2671180039	10112	Provirus	NA	No	NA	Actinobacteria;Streptomycetales;Streptomycetaceae;Streptomyces	Terrestrial;soil	Other	Other
2671180039|Ga0079901_1046	2671180039	57464	Full	100	Yes	VC_520_17	Actinobacteria;Streptomycetales;Streptomycetaceae;Streptomyces	Terrestrial;soil	NA	NA
2671180068|Ga0079914_1008|148835|159881	2671180068	11047	Provirus	NA	No	NA	Actinobacteria;Pseudonocardiales;Pseudonocardiaceae;Saccharopolyspora	Terrestrial;soil	Other	Other
2671180068|Ga0079914_1087	2671180068	27872	Full	65.58	No	NA	Actinobacteria;Pseudonocardiales;Pseudonocardiaceae;Saccharopolyspora	Terrestrial;soil	NA	NA
2671180068|Ga0079914_1097	2671180068	17724	Full	40.3	No	NA	Actinobacteria;Pseudonocardiales;Pseudonocardiaceae;Saccharopolyspora	Terrestrial;soil	NA	NA
2671180088|Ga0079889_101|550119|570982	2671180088	20864	Provirus	22.2	Yes	VC_1530_0	Actinobacteria;Propionibacteriales;Nocardioidaceae;Nocardioides	Aquatic;freshwater	Other	Other
2671180292|Ga0123967_130|115805|220310	2671180292	104506	Provirus	98.46	Yes	NA	Actinobacteria;Streptosporangiales;Streptosporangiaceae;Microbispora	Host-associated;plants-endo	Other	Other
2671180374|Ga0112785_103|209822|244973	2671180374	35152	Provirus	100	Yes	NA	Actinobacteria;Micrococcales;Demequinaceae;Lysinimicrobium	Host-associated;plants	tRNA	tRNA
2671180426|Ga0112064_105|83699|93131	2671180426	9433	Provirus	NA	No	NA	Actinobacteria;Bifidobacteriales;Bifidobacteriaceae;Bifidobacterium	Host-associated;mammals	Other	Other
2671180545|Ga0112980_110|939|34275	2671180545	33337	Provirus	94.29	Yes	VC_748_0	Actinobacteria;Bifidobacteriales;Bifidobacteriaceae;Bifidobacterium	Host-associated;human	Other	Other
2671180616|Ga0124136_11|2925979|2941030	2671180616	15052	Provirus	24.16	Yes	NA	Actinobacteria;Streptomycetales;Streptomycetaceae;Streptomyces	Terrestrial;soil	Other	Other
2671180616|Ga0124136_12	2671180616	98352	Full	100	Yes	VC_770_8	Actinobacteria;Streptomycetales;Streptomycetaceae;Streptomyces	Terrestrial;soil	NA	NA
2671180616|Ga0124136_13|67659|86953	2671180616	19295	Provirus	NA	No	NA	Actinobacteria;Streptomycetales;Streptomycetaceae;Streptomyces	Terrestrial;soil	Other	Other
2671180803|Ga0123771_11|2170476|2210591	2671180803	40116	Provirus	56.78	Yes	VC_1531_0	Actinobacteria;Propionibacteriales;Propionibacteriaceae;Acidipropionibacterium	Host-associated;plants	Other	Other
2671180803|Ga0123771_11|939349|983656	2671180803	44308	Provirus	97.16	Yes	NA	Actinobacteria;Propionibacteriales;Propionibacteriaceae;Acidipropionibacterium	Host-associated;plants	Other	Other
2671180820|Ga0124501_11|1474135|1520253	2671180820	46119	Provirus	100	Yes	VC_520_13	Actinobacteria;Streptomycetales;Streptomycetaceae;Kitasatospora	Terrestrial;soil	Other	Other
2671180820|Ga0124501_14|1383485|1429487	2671180820	46003	Provirus	100	Yes	NA	Actinobacteria;Streptomycetales;Streptomycetaceae;Kitasatospora	Terrestrial;soil	Other	Other
2671180823|Ga0122371_1011|61821|150087	2671180823	88266	Provirus	100	Yes	VC_205_1	Actinobacteria;Mycobacteriales;Mycobacteriaceae;Mycobacteroides	Aquatic;freshwater	Other	Transcription_regulator
2671180823|Ga0122371_1065	2671180823	26938	Full	43.26	No	NA	Actinobacteria;Mycobacteriales;Mycobacteriaceae;Mycobacteroides	Aquatic;freshwater	NA	NA
2671180823|Ga0122371_1079	2671180823	12557	Full	16.34	No	NA	Actinobacteria;Mycobacteriales;Mycobacteriaceae;Mycobacteroides	Aquatic;freshwater	NA	NA
2671180946|Ga0123945_1002|3621|18083	2671180946	14463	Provirus	6.67	No	NA	Actinobacteria;Streptomycetales;Streptomycetaceae;Streptacidiphilus	Terrestrial;soil-forest	Other	Other
2671180946|Ga0123945_1018|1796|25512	2671180946	23717	Provirus	19.53	No	NA	Actinobacteria;Streptomycetales;Streptomycetaceae;Streptacidiphilus	Terrestrial;soil-forest	Other	Other
2671181161|Ga0124655_1032|31532|73130	2671181161	41599	Provirus	82.08	Yes	NA	Actinobacteria;Mycobacteriales;Nocardiaceae;Rhodococcus	Host-associated;plants-phyllo	Other	Other
2675903021|Ga0116916_102|231272|246708	2675903021	15437	Provirus	21.5	Yes	VC_1438_0	Actinobacteria;Mycobacteriales;Nocardiaceae;Rhodococcus	Terrestrial;soil	Integrase-like_tRNA	tRNA
2675903021|Ga0116916_103|350030|409405	2675903021	59376	Provirus	100	Yes	VC_849_0	Actinobacteria;Mycobacteriales;Nocardiaceae;Rhodococcus	Terrestrial;soil	Integrase-like_tRNA	tRNA
2675903021|Ga0116916_123|35303|51988	2675903021	16686	Provirus	19.68	Yes	NA	Actinobacteria;Mycobacteriales;Nocardiaceae;Rhodococcus	Terrestrial;soil	Other	Other
2675903051|Ga0104435_101|54447|99973	2675903051	45527	Provirus	61.32	Yes	VC_1427_0	Actinobacteria;Pseudonocardiales;Pseudonocardiaceae;Yuhushiella	Terrestrial;soil	Integrase-like	Other
2675903052|Ga0111575_109|1|11822	2675903052	11822	Provirus	14.77	No	NA	Actinobacteria;Propionibacteriales;Nocardioidaceae;Friedmanniella	Terrestrial;soil	Integrase-like_tRNA	tRNA
2675903053|Ga0104449_121|6583|25653	2675903053	19071	Provirus	17.24	Yes	NA	Actinobacteria;Micrococcales;Cellulomonadaceae;Cellulomonas	Aquatic;marine	Other	Other
2675903055|Ga0104446_107|219454|309389	2675903055	89936	Provirus	100	Yes	VC_525_16	Actinobacteria;Streptomycetales;Streptomycetaceae;Streptomyces	Terrestrial;soil	Integrase-like_tRNA	tRNA
2675903056|Ga0104448_102|314078|359897	2675903056	45820	Provirus	77.37	Yes	VC_1286_0	Actinobacteria;Propionibacteriales;Nocardioidaceae;Nocardioides	Terrestrial;soil	Integrase-like_tRNA	tRNA
2675903057|Ga0104455_104|178254|207900	2675903057	29647	Provirus	43.92	Yes	NA	Actinobacteria;Pseudonocardiales;Pseudonocardiaceae;Saccharopolyspora	Terrestrial;soil	tRNA	tRNA
2675903057|Ga0104455_118|1|14622	2675903057	14622	Provirus	23.52	No	NA	Actinobacteria;Pseudonocardiales;Pseudonocardiaceae;Saccharopolyspora	Terrestrial;soil	Other	Other
2675903057|Ga0104455_127|53120|78449	2675903057	25329	Provirus	56.96	No	NA	Actinobacteria;Pseudonocardiales;Pseudonocardiaceae;Saccharopolyspora	Terrestrial;soil	Other	Integrase-like
2675903058|Ga0104458_129|1|27347	2675903058	27347	Provirus	22.33	No	NA	Actinobacteria;Propionibacteriales;Nocardioidaceae;Actinopolymorpha	Terrestrial;soil	Other	NA
2675903060|Ga0104466_103|168077|252948	2675903060	84872	Provirus	100	Yes	NA	Actinobacteria;Streptosporangiales;Streptosporangiaceae;Nonomuraea	Host-associated;plants	Integrase-like	Other
2675903060|Ga0104466_103|1|24312	2675903060	24312	Provirus	60.71	No	NA	Actinobacteria;Streptosporangiales;Streptosporangiaceae;Nonomuraea	Host-associated;plants	Other	Transcription_regulator
2675903060|Ga0104466_127	2675903060	106863	Full	100	Yes	VC_1358_0	Actinobacteria;Streptosporangiales;Streptosporangiaceae;Nonomuraea	Host-associated;plants	NA	NA
2675903061|Ga0111574_110|42541|85496	2675903061	42956	Provirus	94.54	Yes	NA	Actinobacteria;Streptomycetales;Streptomycetaceae;Streptomyces	Aquatic;freshwater	Integrase-like	Transcription_regulator
2675903062|Ga0104453_113|1844|44930	2675903062	43087	Provirus	93.95	Yes	VC_523_10	Actinobacteria;Streptomycetales;Streptomycetaceae;Streptomyces	Unknown;unknown	Integrase-like	Transcription_regulator
2675903062|Ga0104453_121|4358|56277	2675903062	51920	Provirus	100	Yes	VC_773_4	Actinobacteria;Streptomycetales;Streptomycetaceae;Streptomyces	Unknown;unknown	Integrase-like	Other
2675903065|Ga0104469_113|52747|63549	2675903065	10803	Provirus	16.16	Yes	NA	Actinobacteria;Streptosporangiales;Streptosporangiaceae;Nonomuraea	Terrestrial;soil	Other	Other
2675903065|Ga0104469_134|92089|114981	2675903065	22893	Provirus	14.78	Yes	VC_1521_0	Actinobacteria;Streptosporangiales;Streptosporangiaceae;Nonomuraea	Terrestrial;soil	Other	Transcription_regulator
2675903066|Ga0104438_128	2675903066	94716	Full	100	Yes	VC_1358_1	Actinobacteria;Streptosporangiales;Streptosporangiaceae;Nonomuraea	Aquatic;marine	NA	NA
2675903130|Ga0104442_102|325249|357227	2675903130	31979	Provirus	64.48	Yes	NA	Actinobacteria;Streptomycetales;Streptomycetaceae;Streptomyces	Aquatic;marine-sediment	Integrase-like	Other
2675903130|Ga0104442_125	2675903130	62152	Full	100	Yes	VC_525_8	Actinobacteria;Streptomycetales;Streptomycetaceae;Streptomyces	Aquatic;marine-sediment	NA	NA
2675903130|Ga0104442_128	2675903130	39380	Full	69.12	No	NA	Actinobacteria;Streptomycetales;Streptomycetaceae;Streptomyces	Aquatic;marine-sediment	NA	NA
2675903134|Ga0104447_103|146038|177171	2675903134	31134	Provirus	43.79	Yes	VC_893_0	Actinobacteria;Micromonosporales;Micromonosporaceae;Actinoplanes	Terrestrial;soil	Integrase-like	Transcription_regulator
2675903135|Ga0104467_141|896|37053	2675903135	36158	Provirus	29.78	No	NA	Actinobacteria;Streptomycetales;Streptomycetaceae;Streptacidiphilus	Terrestrial;soil	Integrase-like	Transposase
2675903135|Ga0104467_160	2675903135	10020	Full	8.9	No	NA	Actinobacteria;Streptomycetales;Streptomycetaceae;Streptacidiphilus	Terrestrial;soil	NA	NA
2675903138|Ga0104452_104|475020|488688	2675903138	13669	Provirus	8.83	Yes	VC_1404_0	Actinobacteria;Micromonosporales;Micromonosporaceae;Xiangella	Host-associated;plants	Other	Transcription_regulator
2675903142|Ga0104460_112|86262|119599	2675903142	33338	Provirus	69.96	Yes	NA	Actinobacteria;Streptosporangiales;Streptosporangiaceae;Sinosporangium	Terrestrial;soil	Integrase-like	Other
2675903142|Ga0104460_120	2675903142	111856	Full	92.36	Yes	VC_1351_1	Actinobacteria;Streptosporangiales;Streptosporangiaceae;Sinosporangium	Terrestrial;soil	NA	NA
2675903142|Ga0104460_138|1|12916	2675903142	12916	Provirus	14.38	No	NA	Actinobacteria;Streptosporangiales;Streptosporangiaceae;Sinosporangium	Terrestrial;soil	Integrase-like	Other
2675903142|Ga0104460_149	2675903142	25339	Full	49.9	No	NA	Actinobacteria;Streptosporangiales;Streptosporangiaceae;Sinosporangium	Terrestrial;soil	NA	NA
2675903153|Ga0104554_107|321806|390626	2675903153	68821	Provirus	91.81	Yes	VC_881_0	Actinobacteria;Pseudonocardiales;Pseudonocardiaceae;Amycolatopsis	Host-associated;mammals	Integrase-like	Transcription_regulator
2675903153|Ga0104554_111|289744|303913	2675903153	14170	Provirus	9.2	Yes	VC_1429_0	Actinobacteria;Pseudonocardiales;Pseudonocardiaceae;Amycolatopsis	Host-associated;mammals	Other	Other
2675903153|Ga0104554_112|95496|105909	2675903153	10414	Provirus	10.96	Yes	VC_1405_0	Actinobacteria;Pseudonocardiales;Pseudonocardiaceae;Amycolatopsis	Host-associated;mammals	Other	Other
2675903203|Ga0130004_101|197629|249026	2675903203	51398	Provirus	79.23	Yes	NA	Actinobacteria;Mycobacteriales;Corynebacteriaceae;Corynebacterium	Aquatic;marine-sediment	Integrase-like	Other
2675903203|Ga0130004_112|61736|122573	2675903203	60838	Provirus	84.03	Yes	NA	Actinobacteria;Mycobacteriales;Corynebacteriaceae;Corynebacterium	Aquatic;marine-sediment	Integrase-like_tRNA	tRNA
2675903204|Ga0130005_117|56630|67539	2675903204	10910	Provirus	18.4	Yes	VC_1415_0	Actinobacteria;Mycobacteriales;Gordoniaceae;Gordonia	Aquatic;marine-sediment	Integrase-like	Other
2675903204|Ga0130005_128	2675903204	50417	Full	69.99	No	NA	Actinobacteria;Mycobacteriales;Gordoniaceae;Gordonia	Aquatic;marine-sediment	NA	NA
2675903204|Ga0130005_129|31045|46659	2675903204	15615	Provirus	10.08	No	NA	Actinobacteria;Mycobacteriales;Gordoniaceae;Gordonia	Aquatic;marine-sediment	Other	Other
2675903204|Ga0130005_132|1|12559	2675903204	12559	Provirus	8.11	No	NA	Actinobacteria;Mycobacteriales;Gordoniaceae;Gordonia	Aquatic;marine-sediment	Other	Other
2675903205|Ga0130006_1028|35692|47012	2675903205	11321	Provirus	13.11	No	NA	Actinobacteria;Micrococcales;Micrococcaceae;Kocuria	Aquatic;marine-sediment	Other	Other
2675903205|Ga0130006_1046|16236|29001	2675903205	12765	Provirus	NA	No	NA	Actinobacteria;Micrococcales;Micrococcaceae;Kocuria	Aquatic;marine-sediment	Other	Other
2675903207|Ga0130008_1035|1|40092	2675903207	40092	Provirus	62.45	No	NA	Actinobacteria;Streptosporangiales;Nocardiopsaceae;Nocardiopsis	Aquatic;marine-sediment	Integrase-like	Other
2675903207|Ga0130008_1053	2675903207	29965	Full	36.51	No	NA	Actinobacteria;Streptosporangiales;Nocardiopsaceae;Nocardiopsis	Aquatic;marine-sediment	NA	NA
2675903207|Ga0130008_1057	2675903207	26479	Full	31.47	No	NA	Actinobacteria;Streptosporangiales;Nocardiopsaceae;Nocardiopsis	Aquatic;marine-sediment	NA	NA
2675903207|Ga0130008_1066	2675903207	19768	Full	30.72	No	NA	Actinobacteria;Streptosporangiales;Nocardiopsaceae;Nocardiopsis	Aquatic;marine-sediment	NA	NA
2675903210|Ga0130011_101|11049|30454	2675903210	19406	Provirus	23.24	Yes	VC_1394_0	Actinobacteria;Mycobacteriales;Nocardiaceae;Rhodococcus	Aquatic;marine	Integrase-like	Other
2675903210|Ga0130011_102|336919|350893	2675903210	13975	Provirus	21.65	Yes	VC_870_0	Actinobacteria;Mycobacteriales;Nocardiaceae;Rhodococcus	Aquatic;marine	Integrase-like_tRNA	tRNA
2675903210|Ga0130011_112|1|15222	2675903210	15222	Provirus	27.93	No	NA	Actinobacteria;Mycobacteriales;Nocardiaceae;Rhodococcus	Aquatic;marine	Other	Other
2675903210|Ga0130011_125|1|42640	2675903210	42640	Provirus	67.01	No	NA	Actinobacteria;Mycobacteriales;Nocardiaceae;Rhodococcus	Aquatic;marine	Integrase-like	Transcription_regulator
2675903211|Ga0130012_122|35179|59649	2675903211	24471	Provirus	100	Yes	VC_1408_0	Actinobacteria;Pseudonocardiales;Pseudonocardiaceae;Saccharomonospora	Aquatic;marine	Integrase-like	Transcription_regulator
2675903216|Ga0111593_115|36196|53831	2675903216	17636	Provirus	28.28	Yes	VC_1413_0	Actinobacteria;Propionibacteriales;Propionibacteriaceae;Propionibacterium	Host-associated;plants	Other	Integrase-like
2675903218|Ga0104520_102|203858|223295	2675903218	19438	Provirus	23.63	Yes	NA	Actinobacteria;Micromonosporales;Micromonosporaceae;Actinoplanes	Terrestrial;soil	Integrase-like	Integrase-like
2675903218|Ga0104520_108|169434|182437	2675903218	13004	Provirus	7.13	Yes	VC_1368_0	Actinobacteria;Micromonosporales;Micromonosporaceae;Actinoplanes	Terrestrial;soil	Other	Other
2675903218|Ga0104520_110|345853|368151	2675903218	22299	Provirus	42.82	Yes	VC_1503_0	Actinobacteria;Micromonosporales;Micromonosporaceae;Actinoplanes	Terrestrial;soil	Other	Transcription_regulator
2675903223|Ga0104555_107|51920|72966	2675903223	21047	Provirus	13.13	Yes	NA	Actinobacteria;Pseudonocardiales;Pseudonocardiaceae;Kutzneria	Terrestrial;soil	Other	Transcription_regulator
2675903223|Ga0104555_109|162641|198258	2675903223	35618	Provirus	89.08	Yes	VC_334_0	Actinobacteria;Pseudonocardiales;Pseudonocardiaceae;Kutzneria	Terrestrial;soil	Integrase-like	Transcription_regulator
2675903223|Ga0104555_110|188368|208316	2675903223	19949	Provirus	27.94	Yes	VC_1426_0	Actinobacteria;Pseudonocardiales;Pseudonocardiaceae;Kutzneria	Terrestrial;soil	Other	Other
2675903223|Ga0104555_110|210717|224751	2675903223	14035	Provirus	23.29	Yes	NA	Actinobacteria;Pseudonocardiales;Pseudonocardiaceae;Kutzneria	Terrestrial;soil	Integrase-like	Other
2675903223|Ga0104555_136|32667|51010	2675903223	18344	Provirus	24.78	Yes	NA	Actinobacteria;Pseudonocardiales;Pseudonocardiaceae;Kutzneria	Terrestrial;soil	Other	Other
2675903238|Ga0129288_104|93398|132650	2675903238	39253	Provirus	95.62	Yes	VC_757_0	Actinobacteria;Micrococcales;Microbacteriaceae;Plantibacter	Engineered;built environment	Integrase-like_tRNA	tRNA
2675903239|Ga0129281_103|26514|46280	2675903239	19767	Provirus	55.15	Yes	VC_1413_0	Actinobacteria;Micrococcales;Microbacteriaceae;Microbacterium	Engineered;built environment	Integrase-like_tRNA	tRNA
2675903335|Ga0126113_13|603052|647430	2675903335	44379	Provirus	62.22	Yes	NA	Actinobacteria;Micrococcales;Micrococcaceae;Nesterenkonia	Host-associated;human	Other	Integrase-like
2675903335|Ga0126113_14|126280|164373	2675903335	38094	Provirus	91.56	Yes	NA	Actinobacteria;Micrococcales;Micrococcaceae;Nesterenkonia	Host-associated;human	Integrase-like	Other
2675903391|Ga0122370_101|81028|157490	2675903391	76463	Provirus	100	Yes	NA	Actinobacteria;Mycobacteriales;Mycobacteriaceae;Mycobacteroides	Aquatic;freshwater	Integrase-like	Other
2675903391|Ga0122370_114|31783|86256	2675903391	54474	Provirus	100	Yes	VC_718_0	Actinobacteria;Mycobacteriales;Mycobacteriaceae;Mycobacteroides	Aquatic;freshwater	tRNA	tRNA
2675903424|Ga0128831_108|1|12512	2675903424	12512	Provirus	22.2	No	NA	Actinobacteria;Mycobacteriales;Gordoniaceae;Gordonia	Engineered;solid waste	Other	Other
2675903424|Ga0128831_110|150963|170323	2675903424	19360	Provirus	35.34	No	NA	Actinobacteria;Mycobacteriales;Gordoniaceae;Gordonia	Engineered;solid waste	Integrase-like	Other
2675903424|Ga0128831_124|1|42714	2675903424	42714	Provirus	83.84	Yes	NA	Actinobacteria;Mycobacteriales;Gordoniaceae;Gordonia	Engineered;solid waste	tRNA	tRNA
2675903424|Ga0128831_132	2675903424	25128	Full	42.82	No	NA	Actinobacteria;Mycobacteriales;Gordoniaceae;Gordonia	Engineered;solid waste	NA	NA
2675903424|Ga0128831_133	2675903424	22822	Full	43.27	No	NA	Actinobacteria;Mycobacteriales;Gordoniaceae;Gordonia	Engineered;solid waste	NA	NA
2675903457|Ga0129047_144|17140|58899	2675903457	41760	Provirus	97.04	Yes	NA	Actinobacteria;Mycobacteriales;Corynebacteriaceae;Corynebacterium	Host-associated;animal	Integrase-like_tRNA	tRNA
2675903497|Ga0123727_13|893729|917713	2675903497	23985	Provirus	68.15	Yes	VC_1408_0	Actinobacteria;Pseudonocardiales;Pseudonocardiaceae;Pseudonocardia	Unknown;unknown	Other	Other
2675903547|Ga0126069_143|126795|166022	2675903547	39228	Provirus	94.19	Yes	NA	Actinobacteria;Micrococcales;Micrococcaceae;Micrococcus	Aquatic;freshwater	Integrase-like_tRNA	tRNA
2675903560|Ga0128522_1055|36068|48792	2675903560	12725	Provirus	5.87	Yes	VC_1368_0	Actinobacteria;Streptosporangiales;Thermomonosporaceae;Actinomadura	Host-associated;human	Other	Other
2675903565|Ga0128570_1008|40694|60234	2675903565	19541	Provirus	54.52	Yes	VC_1413_0	Actinobacteria;Mycobacteriales;Dietziaceae;Dietzia	Host-associated;human	tRNA	tRNA
2675903565|Ga0128570_1039|5829|19448	2675903565	13620	Provirus	13.84	Yes	VC_1446_0	Actinobacteria;Mycobacteriales;Dietziaceae;Dietzia	Host-associated;human	Other	Transcription_regulator
2675903565|Ga0128570_1051|1|11725	2675903565	11725	Provirus	7.57	No	NA	Actinobacteria;Mycobacteriales;Dietziaceae;Dietzia	Host-associated;human	Other	Other
2675903619|Ga0117749_1033|1|12052	2675903619	12052	Provirus	14.74	No	NA	Actinobacteria;Mycobacteriales;Tsukamurellaceae;Tsukamurella	Engineered;solid waste	Other	Other
2675903655|Ga0125338_1009|70904|85451	2675903655	14548	Provirus	15.98	Yes	VC_1086_0	Actinobacteria;Mycobacteriales;Nocardiaceae;Nocardia	Host-associated;human	Other	Other
2675903655|Ga0125338_1009|98445|156128	2675903655	57684	Provirus	82.52	Yes	VC_1087_0	Actinobacteria;Mycobacteriales;Nocardiaceae;Nocardia	Host-associated;human	Other	Other
2675903655|Ga0125338_1018|42261|86223	2675903655	43962	Provirus	55.54	No	NA	Actinobacteria;Mycobacteriales;Nocardiaceae;Nocardia	Host-associated;human	Other	Other
2675903655|Ga0125338_1033|156227|201605	2675903655	45379	Provirus	87.99	Yes	NA	Actinobacteria;Mycobacteriales;Nocardiaceae;Nocardia	Host-associated;human	tRNA	tRNA
2675903692|Ga0104553_102|480596|526935	2675903692	46340	Provirus	61.19	Yes	NA	Actinobacteria;Pseudonocardiales;Pseudonocardiaceae;Amycolatopsis	Terrestrial;soil	Integrase-like_tRNA	tRNA
2675903692|Ga0104553_109|229874|245446	2675903692	15573	Provirus	14.39	Yes	VC_1523_0	Actinobacteria;Pseudonocardiales;Pseudonocardiaceae;Amycolatopsis	Terrestrial;soil	Other	Transcription_regulator
2681812806|Ga0105833_11|1689287|1740624	2681812806	51338	Provirus	100	Yes	VC_844_1	Actinobacteria;Mycobacteriales;Nocardiaceae;Rhodococcus	Terrestrial;soil	Integrase-like_tRNA	tRNA
2681812856|OJAG_contig000061|36791|53796	2681812856	17006	Provirus	25.13	Yes	NA	Actinobacteria;Micrococcales;Cellulomonadaceae;Oerskovia	Terrestrial;soil	Other	Other
2681812856|OJAG_contig000079|74177|104137	2681812856	29961	Provirus	68.1	Yes	VC_628_1	Actinobacteria;Micrococcales;Cellulomonadaceae;Oerskovia	Terrestrial;soil	Other	Other
2681812870|OERS_contig000024|33783|66053	2681812870	32270	Provirus	47.5	No	NA	Actinobacteria;Micrococcales;Cellulomonadaceae;Oerskovia	Host-associated;invertebrates	tRNA	tRNA
2681812929|Ga0104459_105|50910|64734	2681812929	13825	Provirus	15.11	Yes	VC_1509_0	Actinobacteria;Mycobacteriales;Nocardiaceae;Williamsia	Host-associated;plants	Integrase-like_tRNA	tRNA
2681812929|Ga0104459_108|38963|73350	2681812929	34388	Provirus	39.6	Yes	NA	Actinobacteria;Mycobacteriales;Nocardiaceae;Williamsia	Host-associated;plants	Other	Other
2681812929|Ga0104459_108|73595|84349	2681812929	10755	Provirus	9.57	Yes	NA	Actinobacteria;Mycobacteriales;Nocardiaceae;Williamsia	Host-associated;plants	Other	Other
2681812929|Ga0104459_114|124810|137694	2681812929	12884	Provirus	23.27	No	NA	Actinobacteria;Mycobacteriales;Nocardiaceae;Williamsia	Host-associated;plants	Integrase-like_tRNA	tRNA
2681812963|Ga0104440_102|1004070|1018157	2681812963	14088	Provirus	18.95	Yes	NA	Actinobacteria;Mycobacteriales;Mycobacteriaceae;Mycolicibacterium	Terrestrial;soil	Integrase-like_tRNA	tRNA
2681812969|Ga0128501_1001|19595|97703	2681812969	78109	Provirus	95.36	Yes	VC_1095_0	Actinobacteria;Micrococcales;Dermatophilaceae;Piscicoccus	Host-associated;vertebrates	Other	Other
2681812982|Ga0128725_1019|204123|256569	2681812982	52447	Provirus	100	Yes	NA	Actinobacteria;Mycobacteriales;Nocardiaceae;Nocardia	Host-associated;plants	Integrase-like_tRNA	tRNA
2681812982|Ga0128725_1093	2681812982	15306	Full	NA	No	NA	Actinobacteria;Mycobacteriales;Nocardiaceae;Nocardia	Host-associated;plants	NA	NA
2681813030|Ga0128393_1046|24136|37355	2681813030	13220	Provirus	19.42	Yes	VC_1451_0	Actinobacteria;Mycobacteriales;Nocardiaceae;Rhodococcus	Host-associated;invertebrates	Integrase-like	Other
2681813053|Ga0128913_1002|209614|228900	2681813053	19286	Provirus	34.63	No	NA	Actinobacteria;Micrococcales;Microbacteriaceae;Microbacterium	Host-associated;plants	Other	Other
2681813053|Ga0128913_1006|182333|210193	2681813053	27861	Provirus	44.68	Yes	VC_1413_0	Actinobacteria;Micrococcales;Microbacteriaceae;Microbacterium	Host-associated;plants	tRNA	tRNA
2681813053|Ga0128913_1010|1|29152	2681813053	29152	Provirus	45.24	No	NA	Actinobacteria;Micrococcales;Microbacteriaceae;Microbacterium	Host-associated;plants	Integrase-like_tRNA	tRNA
2681813053|Ga0128913_1014|71421|87794	2681813053	16374	Provirus	94.72	Yes	NA	Actinobacteria;Micrococcales;Microbacteriaceae;Microbacterium	Host-associated;plants	Integrase-like_tRNA	tRNA
2681813053|Ga0128913_1028|1|29512	2681813053	29512	Provirus	72.27	No	NA	Actinobacteria;Micrococcales;Microbacteriaceae;Microbacterium	Host-associated;plants	Other	Transcription_regulator
2681813214|Ga0122369_101|149024|193466	2681813214	44443	Provirus	72.57	Yes	NA	Actinobacteria;Mycobacteriales;Mycobacteriaceae;Mycobacteroides	Aquatic;freshwater	Other	Other
2681813215|Ga0122447_109|423975|441564	2681813215	17590	Provirus	21.99	Yes	NA	Actinobacteria;Mycobacteriales;Mycobacteriaceae;Mycobacteroides	Aquatic;freshwater	Integrase-like	Other
2681813215|Ga0122447_109|768540|833780	2681813215	65241	Provirus	100	Yes	VC_484_1	Actinobacteria;Mycobacteriales;Mycobacteriaceae;Mycobacteroides	Aquatic;freshwater	tRNA	tRNA
2681813501|Ga0131900_11|14385|73038	2681813501	58654	Provirus	85.85	Yes	VC_448_1	Actinobacteria;Mycobacteriales;Nocardiaceae;Nocardia	Terrestrial;soil	Integrase-like	Other
2681813501|Ga0131900_13|1681206|1692365	2681813501	11160	Provirus	12.53	Yes	VC_1452_0	Actinobacteria;Mycobacteriales;Nocardiaceae;Nocardia	Terrestrial;soil	Integrase-like_tRNA	tRNA
2681813555|Ga0111659_105|229103|243296	2681813555	14194	Provirus	NA	No	NA	Actinobacteria;Mycobacteriales;Nocardiaceae;Nocardia	Host-associated;human	Other	Other
2681813563|Ga0111705_101|1|13312	2681813563	13312	Provirus	69.64	No	NA	Actinobacteria;Micromonosporales;Micromonosporaceae;Micromonospora	Host-associated;plants	Other	Other
2681813563|Ga0111705_106|279801|289864	2681813563	10064	Provirus	13.63	Yes	VC_1533_0	Actinobacteria;Micromonosporales;Micromonosporaceae;Micromonospora	Host-associated;plants	Integrase-like	Other
2684622521|Ga0124103_11|2309834|2343860	2684622521	34027	Provirus	37.79	Yes	NA	Actinobacteria;Mycobacteriales;Mycobacteriaceae;Mycobacterium	Host-associated;human	Other	Other
2684622521|Ga0124103_11|2344616|2358125	2684622521	13510	Provirus	12.41	Yes	NA	Actinobacteria;Mycobacteriales;Mycobacteriaceae;Mycobacterium	Host-associated;human	tRNA	tRNA
2684622527|Ga0124104_109|1|40881	2684622527	40881	Provirus	79.43	Yes	VC_1141_0	Actinobacteria;Mycobacteriales;Corynebacteriaceae;Corynebacterium	Host-associated;human	Integrase-like	Other
2684622527|Ga0124104_153|120524|134331	2684622527	13808	Provirus	85.85	Yes	VC_841_0	Actinobacteria;Mycobacteriales;Corynebacteriaceae;Corynebacterium	Host-associated;human	Integrase-like	Transcription_regulator
2684622611|Ga0127149_11|1|42541	2684622611	42541	Provirus	86.76	Yes	NA	Actinobacteria;Micrococcales;Micrococcaceae;Arthrobacter	Terrestrial;soil	Integrase-like_tRNA	tRNA
2684622611|Ga0127149_11|327610|364670	2684622611	37061	Provirus	93.49	Yes	VC_628_1	Actinobacteria;Micrococcales;Micrococcaceae;Arthrobacter	Terrestrial;soil	Integrase-like	Other
2684622611|Ga0127149_12|1257776|1260130	2684622611	2355	Provirus	50.14	Yes	NA	Actinobacteria;Micrococcales;Micrococcaceae;Arthrobacter	Terrestrial;soil	Integrase-like	Other
2684622611|Ga0127149_12|377697|409278	2684622611	31582	Provirus	60.84	Yes	NA	Actinobacteria;Micrococcales;Micrococcaceae;Arthrobacter	Terrestrial;soil	Integrase-like_tRNA	tRNA
2684622614|Ga0126003_1027|30135|66829	2684622614	36694	Provirus	99.92	Yes	VC_773_1	Actinobacteria;Streptomycetales;Streptomycetaceae;Streptomyces	Terrestrial;soil	Other	Other
2684622644|Ga0127036_1019|57564|90911	2684622644	33348	Provirus	74.83	Yes	VC_893_0	Actinobacteria;Streptomycetales;Streptomycetaceae;Streptomyces	Terrestrial;soil	Integrase-like	Transcription_regulator
2684622684|Ga0125505_117|171434|190246	2684622684	18813	Provirus	22.52	Yes	VC_1394_0	Actinobacteria;Mycobacteriales;Nocardiaceae;Rhodococcus	Host-associated;plants	Integrase-like	Other
2684622685|Ga0125506_104|301455|355059	2684622685	53605	Provirus	76.75	Yes	NA	Actinobacteria;Mycobacteriales;Nocardiaceae;Rhodococcus	Host-associated;plants	Integrase-like_tRNA	tRNA
2684622685|Ga0125506_123|1|17500	2684622685	17500	Provirus	43.42	No	NA	Actinobacteria;Mycobacteriales;Nocardiaceae;Rhodococcus	Host-associated;plants	Other	Transcription_regulator
2684622685|Ga0125506_123|672066|697634	2684622685	25569	Provirus	31.89	Yes	VC_1446_0	Actinobacteria;Mycobacteriales;Nocardiaceae;Rhodococcus	Host-associated;plants	Other	Other
2684622688|Ga0124822_11|513201|551257	2684622688	38057	Provirus	84.11	Yes	NA	Actinobacteria;Micrococcales;Microbacteriaceae;Microbacterium	Host-associated;plants	Integrase-like_tRNA	tRNA
2684622916|Ga0133549_13|633464|678570	2684622916	45107	Provirus	100	Yes	NA	Actinobacteria;Bifidobacteriales;Bifidobacteriaceae;Bifidobacterium	Host-associated;invertebrates	Other	Integrase-like
2684622917|Ga0133550_15|728684|739258	2684622917	10575	Provirus	14.09	Yes	VC_1444_0	Actinobacteria;Bifidobacteriales;Bifidobacteriaceae;Bifidobacterium	Host-associated;invertebrates	tRNA	tRNA
2684622918|Ga0133551_107|798768|835619	2684622918	36852	Provirus	90.4	Yes	VC_747_0	Actinobacteria;Bifidobacteriales;Bifidobacteriaceae;Bifidobacterium	Host-associated;invertebrates	Integrase-like_tRNA	tRNA
2684622998|Ga0115474_110|24330|65439	2684622998	41110	Provirus	66.1	Yes	NA	Actinobacteria;Propionibacteriales;Nocardioidaceae;Nocardioides	Host-associated;plants	Integrase-like	Other
2684623035|contig_14|51550|104811	2684623035	53262	Provirus	100	Yes	NA	Actinobacteria;Frankiales;Frankiaceae;Frankia	Host-associated;plants	Integrase-like	Transcription_regulator
2684623035|contig_1|1|58338	2684623035	58338	Provirus	100	Yes	NA	Actinobacteria;Frankiales;Frankiaceae;Frankia	Host-associated;plants	Integrase-like_tRNA	tRNA
2684623036|contig_75	2684623036	20982	Full	10.04	No	NA	Actinobacteria;Frankiales;Frankiaceae;Frankia	Host-associated;plants-nodule	NA	NA
2684623105|Ga0133274_11|1949005|1962031	2684623105	13027	Provirus	22.04	Yes	NA	Actinobacteria;Mycobacteriales;Corynebacteriaceae;Corynebacterium	Host-associated;animal	tRNA	tRNA
2684623105|Ga0133274_11|218093|258281	2684623105	40189	Provirus	79.42	Yes	VC_1140_0	Actinobacteria;Mycobacteriales;Corynebacteriaceae;Corynebacterium	Host-associated;animal	Integrase-like	Other
2684623105|Ga0133274_11|379858|391123	2684623105	11266	Provirus	15.79	Yes	NA	Actinobacteria;Mycobacteriales;Corynebacteriaceae;Corynebacterium	Host-associated;animal	Integrase-like_tRNA	tRNA
2684623155|Ga0129118_11|2006525|2022589	2684623155	16065	Provirus	21.58	Yes	VC_870_0	Actinobacteria;Mycobacteriales;Mycobacteriaceae;Mycobacterium	Host-associated;human	Other	Other
2684623155|Ga0129118_11|2092332|2109592	2684623155	17261	Provirus	21.39	Yes	NA	Actinobacteria;Mycobacteriales;Mycobacteriaceae;Mycobacterium	Host-associated;human	Other	Other
2684623155|Ga0129118_11|4989835|5010463	2684623155	20629	Provirus	30.11	No	NA	Actinobacteria;Mycobacteriales;Mycobacteriaceae;Mycobacterium	Host-associated;human	Integrase-like	Other
2687453194|Ga0133470_11|95784|122029	2687453194	26246	Provirus	30.45	Yes	VC_1486_0	Actinobacteria;Mycobacteriales;Mycobacteriaceae;Mycobacterium	Terrestrial;soil-contaminated	Other	Other
2687453194|Ga0133470_12|3428891|3442861	2687453194	13971	Provirus	17.77	Yes	VC_1415_0	Actinobacteria;Mycobacteriales;Mycobacteriaceae;Mycobacterium	Terrestrial;soil-contaminated	Integrase-like_tRNA	tRNA
2687453194|Ga0133470_12|3605562|3619990	2687453194	14429	Provirus	20.92	Yes	VC_870_0	Actinobacteria;Mycobacteriales;Mycobacteriaceae;Mycobacterium	Terrestrial;soil-contaminated	Integrase-like	Transcription_regulator
2687453281|Ga0125255_11|1527600|1544794	2687453281	17195	Provirus	100	Yes	VC_1060_0	Actinobacteria;Micrococcales;Microbacteriaceae;Microterricola	Aquatic;freshwater	Integrase-like_tRNA	tRNA
2687453331|Ga0133507_11|1010221|1025877	2687453331	15657	Provirus	21.17	Yes	NA	Coriobacteriia;Coriobacteriales;Atopobiaceae;Olsenella	Host-associated;human	Integrase-like	Integrase-like
2687453331|Ga0133507_11|126545|157155	2687453331	30611	Provirus	96.63	Yes	VC_565_0	Coriobacteriia;Coriobacteriales;Atopobiaceae;Olsenella	Host-associated;human	Integrase-like	Transcription_regulator
2687453331|Ga0133507_11|603699|636325	2687453331	32627	Provirus	57.72	Yes	VC_564_0	Coriobacteriia;Coriobacteriales;Atopobiaceae;Olsenella	Host-associated;human	Integrase-like_tRNA	tRNA
2687453416|Ga0123640_11|3708883|3760627	2687453416	51745	Provirus	81.54	Yes	VC_869_0	Actinobacteria;Mycobacteriales;Mycobacteriaceae;Mycobacteroides	Host-associated;human	Integrase-like_tRNA	tRNA
2687453437|Ga0123723_11|1965913|1977827	2687453437	11915	Provirus	10.77	Yes	VC_1383_0	Actinobacteria;Micrococcales;Micrococcaceae;Kocuria	Unknown;unknown	Other	Other
2687453447|Ga0123622_11|2594903|2608995	2687453447	14093	Provirus	22.6	Yes	VC_1413_0	Actinobacteria;Micrococcales;Microbacteriaceae;Microbacterium	Host-associated;lichen	Other	Transcription_regulator
2687453494|Ga0129136_11|622218|664417	2687453494	42200	Provirus	100	Yes	NA	Actinobacteria;Micrococcales;Promicromonosporaceae;Isoptericola	Terrestrial;soil	Integrase-like_tRNA	tRNA
2687453511|Ga0123765_11|2083849|2136263	2687453511	52415	Provirus	100	Yes	VC_1141_0	Actinobacteria;Mycobacteriales;Corynebacteriaceae;Corynebacterium	Host-associated;human	Integrase-like_tRNA	tRNA
2687453534|Ga0133423_11|378250|391929	2687453534	13680	Provirus	NA	No	NA	Actinobacteria;Mycobacteriales;Mycobacteriaceae;Mycobacteroides	Host-associated;vertebrates	Integrase-like_tRNA	tRNA
2687453626|Ga0125288_13|141936|180429	2687453626	38494	Provirus	55.21	Yes	NA	Actinobacteria;Micrococcales;Micrococcaceae;Arthrobacter	Terrestrial;soil-contaminated	Integrase-like	Other
2687453626|Ga0125288_13|2723759|2766872	2687453626	43114	Provirus	85.33	Yes	VC_943_0	Actinobacteria;Micrococcales;Micrococcaceae;Arthrobacter	Terrestrial;soil-contaminated	Integrase-like_tRNA	tRNA
2687453626|Ga0125288_13|580732|598441	2687453626	17710	Provirus	100	Yes	VC_1274_0	Actinobacteria;Micrococcales;Micrococcaceae;Arthrobacter	Terrestrial;soil-contaminated	Integrase-like_tRNA	tRNA
2687453737|contig_150|1|17982	2687453737	17982	Provirus	24.07	No	NA	Actinobacteria;Frankiales;Frankiaceae;Frankia	Host-associated;plants-nodule	Other	NA
2687453759|Ga0111703_104|34032|44856	2687453759	10825	Provirus	17.53	Yes	VC_1259_0	Actinobacteria;Micrococcales;Demequinaceae;Lysinimicrobium	Host-associated;plants	Integrase-like	Other
2687453773|Ga0111620_102|498941|539393	2687453773	40453	Provirus	80.62	Yes	VC_1091_0	Actinobacteria;Geodermatophilales;Geodermatophilaceae;Geodermatophilus	Unknown;unknown	Integrase-like	Other
2687453782|Ga0104707_103|468317|522323	2687453782	54007	Provirus	82.15	Yes	VC_1163_0	Actinobacteria;Propionibacteriales;Nocardioidaceae;Pimelobacter	Terrestrial;soil	Integrase-like_tRNA	tRNA
2687453805|Ga0136169_102|1077814|1098549	2687453805	20736	Provirus	48.84	Yes	VC_891_0	Actinobacteria;Streptomycetales;Streptomycetaceae;Streptomyces	Terrestrial;soil	Other	Other
2690315646|Ga0132022_11|1795524|1846746	2690315646	51223	Provirus	100	Yes	NA	Actinobacteria;Frankiales;unclassified;unclassified	Terrestrial;soil-forest	Other	Other
2690315658|Ga0115446_11|717007|730105	2690315658	13099	Provirus	NA	No	NA	Actinobacteria;Micrococcales;Microbacteriaceae;Agromyces	Host-associated;plants	Other	Other
2690315694|Ga0112894_13|89085|133144	2690315694	44060	Provirus	100	Yes	VC_1132_0	Actinobacteria;Actinomycetales;Actinomycetaceae;Actinomyces	Host-associated;human	Integrase-like_tRNA	tRNA
2690315694|Ga0112894_15|739766|783423	2690315694	43658	Provirus	93.13	Yes	VC_634_0	Actinobacteria;Actinomycetales;Actinomycetaceae;Actinomyces	Host-associated;human	Integrase-like	Integrase-like
2690315694|Ga0112894_15|998470|1013531	2690315694	15062	Provirus	17.86	Yes	NA	Actinobacteria;Actinomycetales;Actinomycetaceae;Actinomyces	Host-associated;human	Other	Other
2690315752|Ga0124102_101|2195270|2209771	2690315752	14502	Provirus	13.01	Yes	NA	Actinobacteria;Mycobacteriales;Mycobacteriaceae;Mycobacterium	Host-associated;human	Other	Other
2690315752|Ga0124102_101|591559|643486	2690315752	51928	Provirus	64.26	Yes	VC_489_0	Actinobacteria;Mycobacteriales;Mycobacteriaceae;Mycobacterium	Host-associated;human	Integrase-like_tRNA	tRNA
2690315752|Ga0124102_103|17436|29606	2690315752	12171	Provirus	16.06	Yes	VC_1485_0	Actinobacteria;Mycobacteriales;Mycobacteriaceae;Mycobacterium	Host-associated;human	Other	Integrase-like
2690315770|Ga0124796_11|55888|76232	2690315770	20345	Provirus	100	Yes	VC_841_0	Actinobacteria;Mycobacteriales;Corynebacteriaceae;Corynebacterium	Host-associated;human	Integrase-like	Other
2690315792|Ga0124169_11|1757891|1787740	2690315792	29850	Provirus	20.82	Yes	VC_1537_0	Actinobacteria;Mycobacteriales;Mycobacteriaceae;Mycolicibacterium	Host-associated;human	Other	Other
2690315792|Ga0124169_12|1796423|1817556	2690315792	21134	Provirus	23.27	Yes	VC_1419_0	Actinobacteria;Mycobacteriales;Mycobacteriaceae;Mycolicibacterium	Host-associated;human	Integrase-like_tRNA	tRNA
2690315795|Ga0124821_13|290291|307340	2690315795	17050	Provirus	100	Yes	VC_1409_0	Actinobacteria;Micrococcales;Microbacteriaceae;Microbacterium	Host-associated;plants-phyllo	Integrase-like_tRNA	tRNA
2690315802|Ga0124349_17|2328057|2391730	2690315802	63674	Provirus	91.54	Yes	VC_445_6	Actinobacteria;Mycobacteriales;Mycobacteriaceae;Mycolicibacterium	Host-associated;human	Integrase-like_tRNA	tRNA
2690315802|Ga0124349_17|3406167|3449550	2690315802	43384	Provirus	98.93	Yes	NA	Actinobacteria;Mycobacteriales;Mycobacteriaceae;Mycolicibacterium	Host-associated;human	Integrase-like_tRNA	tRNA
2690315802|Ga0124349_17|3668745|3725625	2690315802	56881	Provirus	95.83	Yes	NA	Actinobacteria;Mycobacteriales;Mycobacteriaceae;Mycolicibacterium	Host-associated;human	Other	Other
2690315828|Ga0127150_104|213336|260035	2690315828	46700	Provirus	55.04	Yes	VC_1469_0	Actinobacteria;Micrococcales;Micrococcaceae;Arthrobacter	Host-associated;plants-rhizosphere	Integrase-like	Other
2690315828|Ga0127150_106|239184|288499	2690315828	49316	Provirus	100	Yes	VC_936_0	Actinobacteria;Micrococcales;Micrococcaceae;Arthrobacter	Host-associated;plants-rhizosphere	Integrase-like_tRNA	tRNA
2690315844|Ga0128611_106|462495|506911	2690315844	44417	Provirus	92.22	Yes	NA	Actinobacteria;Micrococcales;Intrasporangiaceae;Janibacter	Terrestrial;soil	Integrase-like	Integrase-like
2690315844|Ga0128611_110|41778|54462	2690315844	12685	Provirus	NA	No	NA	Actinobacteria;Micrococcales;Intrasporangiaceae;Janibacter	Terrestrial;soil	Other	Other
2690315846|Ga0127148_11|164195|199484	2690315846	35290	Provirus	80.33	Yes	VC_1150_1	Actinobacteria;Micrococcales;Micrococcaceae;Arthrobacter	Host-associated;plants	Other	Other
2690315893|Ga0132358_113|41489|56874	2690315893	15386	Provirus	15.63	Yes	VC_1446_0	Actinobacteria;Mycobacteriales;Nocardiaceae;Rhodococcus	Aquatic;marine-sediment	Other	Other
2690315899|Ga0132435_112|807242|840806	2690315899	33565	Provirus	49.53	Yes	NA	Actinobacteria;Micrococcales;Cellulomonadaceae;Cellulomonas	Host-associated;human	Integrase-like_tRNA	tRNA
2690315906|Ga0133180_11|2382663|2422255	2690315906	39593	Provirus	100	Yes	VC_1470_0	Actinobacteria;Micrococcales;Micrococcaceae;Arthrobacter	Host-associated;plants	Integrase-like	Other
2690315914|Ga0132741_14|1|46566	2690315914	46566	Provirus	100	Yes	VC_948_0	Actinobacteria;Actinomycetales;Actinomycetaceae;Schaalia	Host-associated;human	Integrase-like	NA
2690315932|Ga0132849_112|208291|278444	2690315932	70154	Provirus	100	Yes	VC_758_0	Actinobacteria;Micrococcales;Microbacteriaceae;Microbacterium	Aquatic;freshwater-hot spring	Integrase-like	Other
2690315933|Ga0133118_102|1349692|1407404	2690315933	57713	Provirus	100	Yes	VC_857_0	Actinobacteria;Mycobacteriales;Nocardiaceae;Rhodococcus	Unknown;unknown	Integrase-like	Other
2690315933|Ga0133118_103|448464|469898	2690315933	21435	Provirus	51.15	Yes	VC_1364_0	Actinobacteria;Mycobacteriales;Nocardiaceae;Rhodococcus	Unknown;unknown	Integrase-like_tRNA	tRNA
2690315952|Ga0112803_11|492511|512007	2690315952	19497	Provirus	37.37	Yes	VC_1500_0	Actinobacteria;Micrococcales;Demequinaceae;Demequina	Host-associated;plants	Other	Other
2690315954|Ga0112805_11|1492507|1531007	2690315954	38501	Provirus	84.35	Yes	VC_944_0	Actinobacteria;Micrococcales;Demequinaceae;Demequina	Terrestrial;soil-sand	tRNA	tRNA
2690315960|Ga0112981_124|7643|48984	2690315960	41342	Provirus	100	Yes	VC_747_0	Actinobacteria;Bifidobacteriales;Bifidobacteriaceae;Bifidobacterium	Host-associated;animal	Integrase-like	Transcription_regulator
2690315995|Ga0112849_1001|356365|386179	2690315995	29815	Provirus	36.8	Yes	VC_771_0	Actinobacteria;Streptomycetales;Streptomycetaceae;Streptomyces	Host-associated;plants	Other	Other
2690315995|Ga0112849_1001|411409|424892	2690315995	13484	Provirus	14.91	Yes	NA	Actinobacteria;Streptomycetales;Streptomycetaceae;Streptomyces	Host-associated;plants	Other	Other
2690315995|Ga0112849_1001|425030|443712	2690315995	18683	Provirus	35.66	Yes	NA	Actinobacteria;Streptomycetales;Streptomycetaceae;Streptomyces	Host-associated;plants	tRNA	tRNA
2690315995|Ga0112849_1004|200691|233476	2690315995	32786	Provirus	64.63	Yes	VC_326_0	Actinobacteria;Streptomycetales;Streptomycetaceae;Streptomyces	Host-associated;plants	Other	Transcription_regulator
2690315995|Ga0112849_1013|1|14869	2690315995	14869	Provirus	29.4	No	NA	Actinobacteria;Streptomycetales;Streptomycetaceae;Streptomyces	Host-associated;plants	Other	Other
2690315995|Ga0112849_1015|42726|61336	2690315995	18611	Provirus	100	Yes	VC_1392_0	Actinobacteria;Streptomycetales;Streptomycetaceae;Streptomyces	Host-associated;plants	Integrase-like	Other
2690315995|Ga0112849_1016|1|13397	2690315995	13397	Provirus	24.84	No	NA	Actinobacteria;Streptomycetales;Streptomycetaceae;Streptomyces	Host-associated;plants	Other	Other
2690315995|Ga0112849_1016|61577|76334	2690315995	14758	Provirus	NA	No	NA	Actinobacteria;Streptomycetales;Streptomycetaceae;Streptomyces	Host-associated;plants	Other	Transcription_regulator
2693429595|Ga0112092_120|1|13361	2693429595	13361	Provirus	28.19	No	NA	Actinobacteria;Mycobacteriales;Corynebacteriaceae;Corynebacterium	Host-associated;human	Integrase-like	NA
2693429702|Ga0112978_116|125420|145254	2693429702	19834	Provirus	48.92	No	NA	Actinobacteria;Bifidobacteriales;Bifidobacteriaceae;Bifidobacterium	Host-associated;human	Integrase-like	Other
2693429866|Ga0131195_101|641128|671208	2693429866	30081	Provirus	48.96	Yes	VC_462_0	Actinobacteria;Mycobacteriales;Nocardiaceae;Nocardia	Unknown;unknown	Other	Transcription_regulator
2693429870|Ga0131182_102|53537|68201	2693429870	14665	Provirus	24.67	Yes	VC_1347_0	Actinobacteria;Mycobacteriales;Nocardiaceae;Rhodococcus	Terrestrial;soil	Integrase-like	Transcription_regulator
2693429870|Ga0131182_116|7926|49426	2693429870	41501	Provirus	81.77	Yes	NA	Actinobacteria;Mycobacteriales;Nocardiaceae;Rhodococcus	Terrestrial;soil	Integrase-like_tRNA	tRNA
2695420949|Ga0131187_102|272516|288484	2695420949	15969	Provirus	18.33	Yes	VC_1495_0	Actinobacteria;Frankiales;Frankiaceae;Jatrophihabitans	Host-associated;plants	Integrase-like_tRNA	tRNA
2698536456|Ga0122445_128|194290|273106	2698536456	78817	Provirus	100	Yes	NA	Actinobacteria;Mycobacteriales;Mycobacteriaceae;Mycobacteroides	Aquatic;freshwater	Integrase-like	Other
2698536456|Ga0122445_136|1|40187	2698536456	40187	Provirus	92.22	Yes	NA	Actinobacteria;Mycobacteriales;Mycobacteriaceae;Mycobacteroides	Aquatic;freshwater	Other	Other
2698536499|Ga0122450_167	2698536499	43040	Full	74.74	No	NA	Actinobacteria;Mycobacteriales;Mycobacteriaceae;Mycobacteroides	Aquatic;freshwater	NA	NA
2698536502|Ga0124512_123|8275|21201	2698536502	12927	Provirus	10.5	Yes	VC_1373_0	Actinobacteria;Micrococcales;Microbacteriaceae;Microbacterium	Terrestrial;soil	Integrase-like	Other
2698536661|Ga0124481_131|37430|47884	2698536661	10455	Provirus	9.44	Yes	VC_1518_0	Actinobacteria;Micrococcales;Microbacteriaceae;Microbacterium	Host-associated;plants-rhizosphere	Integrase-like	Other
2698536670|Ga0124515_115	2698536670	25025	Full	27.82	No	NA	Actinobacteria;Micrococcales;Microbacteriaceae;Microbacterium	Terrestrial;soil	NA	NA
2698536670|Ga0124515_141|340474|369677	2698536670	29203	Provirus	52.44	No	NA	Actinobacteria;Micrococcales;Microbacteriaceae;Microbacterium	Terrestrial;soil	Integrase-like_tRNA	tRNA
2698536811|Ga0131121_11|608491|647490	2698536811	39000	Provirus	56.75	Yes	VC_766_0	Actinobacteria;Micrococcales;Microbacteriaceae;Agromyces	Terrestrial;soil	Integrase-like_tRNA	tRNA
2700988696|Ga0131094_128|1|10978	2700988696	10978	Provirus	23.09	No	NA	Actinobacteria;Pseudonocardiales;Pseudonocardiaceae;Pseudonocardia	Host-associated;mammals	Other	NA
2700988696|Ga0131094_130|19488|57748	2700988696	38260	Provirus	42.33	No	NA	Actinobacteria;Pseudonocardiales;Pseudonocardiaceae;Pseudonocardia	Host-associated;mammals	Integrase-like	Other
2700988696|Ga0131094_135	2700988696	27994	Full	48.89	No	NA	Actinobacteria;Pseudonocardiales;Pseudonocardiaceae;Pseudonocardia	Host-associated;mammals	NA	NA
2700988699|Ga0131107_120	2700988699	51505	Full	100	Yes	VC_1513_0	Actinobacteria;Geodermatophilales;Geodermatophilaceae;Blastococcus	Engineered;built environment	NA	NA
2700988714|Ga0131116_1017|36254|49570	2700988714	13317	Provirus	7.65	Yes	NA	Actinobacteria;Streptosporangiales;Thermomonosporaceae;Actinomadura	Terrestrial;soil	Other	Other
2700988714|Ga0131116_1017|9092|36249	2700988714	27158	Provirus	29.73	Yes	NA	Actinobacteria;Streptosporangiales;Thermomonosporaceae;Actinomadura	Terrestrial;soil	Other	Other
2700988730|Ga0139296_11|12764842|12803676	2700988730	38835	Provirus	74.31	Yes	NA	Actinobacteria;Streptosporangiales;Streptosporangiaceae;Nonomuraea	Terrestrial;soil	Integrase-like	Other
2700988730|Ga0139296_11|6382318|6399711	2700988730	17394	Provirus	22.7	Yes	NA	Actinobacteria;Streptosporangiales;Streptosporangiaceae;Nonomuraea	Terrestrial;soil	Other	Other
2700989114|Ga0077834_1025|36423|49865	2700989114	13443	Provirus	11.86	Yes	VC_1539_0	Actinobacteria;Frankiales;Frankiaceae;Frankia	Host-associated;plants	Integrase-like_tRNA	tRNA
2700989376|Ga0112085_101|21702|55026	2700989376	33325	Provirus	88.75	Yes	NA	Actinobacteria;Bifidobacteriales;Bifidobacteriaceae;Bifidobacterium	Host-associated;human	Integrase-like	Other
2700989377|Ga0112088_129|25503|59832	2700989377	34329	Provirus	74.42	No	NA	Actinobacteria;Mycobacteriales;Corynebacteriaceae;Corynebacterium	Host-associated;human	Integrase-like	Other
2700989552|Ga0115643_112|65478|92956	2700989552	27479	Provirus	72.2	No	NA	Actinobacteria;Bifidobacteriales;Bifidobacteriaceae;Bifidobacterium	Host-associated;animal	Integrase-like	Transcription_regulator
2700989554|Ga0117750_101|1|15143	2700989554	15143	Provirus	28.22	No	NA	Actinobacteria;Mycobacteriales;Tsukamurellaceae;Tsukamurella	Terrestrial;soil	Other	Transcription_regulator
2700989555|Ga0117751_102|8064|26200	2700989555	18137	Provirus	11.71	Yes	VC_1446_0	Actinobacteria;Mycobacteriales;Tsukamurellaceae;Tsukamurella	Host-associated;human	Other	Other
2700989555|Ga0117751_121|791476|807684	2700989555	16209	Provirus	24.28	Yes	VC_1540_0	Actinobacteria;Mycobacteriales;Tsukamurellaceae;Tsukamurella	Host-associated;human	Integrase-like	Other
2700989556|Ga0117752_103	2700989556	18429	Full	42.6	No	NA	Actinobacteria;Mycobacteriales;Tsukamurellaceae;Tsukamurella	Host-associated;invertebrates	NA	NA
2700989556|Ga0117752_107	2700989556	12915	Full	23.51	No	NA	Actinobacteria;Mycobacteriales;Tsukamurellaceae;Tsukamurella	Host-associated;invertebrates	NA	NA
2703718700|Ga0122372_115|73979|137277	2703718700	63298	Provirus	80.86	Yes	VC_461_1	Actinobacteria;Mycobacteriales;Mycobacteriaceae;Mycobacteroides	Aquatic;freshwater	Other	Other
2703718700|Ga0122372_117|34517|76653	2703718700	42137	Provirus	92.34	Yes	NA	Actinobacteria;Mycobacteriales;Mycobacteriaceae;Mycobacteroides	Aquatic;freshwater	Integrase-like	Other
2703718703|Ga0122376_116|106993|145519	2703718703	38526	Provirus	72.01	No	NA	Actinobacteria;Mycobacteriales;Mycobacteriaceae;Mycobacteroides	Aquatic;freshwater	Other	Other
2703718704|Ga0122377_104|191155|234282	2703718704	43128	Provirus	93.94	Yes	NA	Actinobacteria;Mycobacteriales;Mycobacteriaceae;Mycobacteroides	Aquatic;freshwater	Integrase-like	Other
2703718704|Ga0122377_135	2703718704	52473	Full	97.72	Yes	NA	Actinobacteria;Mycobacteriales;Mycobacteriaceae;Mycobacteroides	Aquatic;freshwater	NA	NA
2703718704|Ga0122377_160	2703718704	18234	Full	25.99	No	NA	Actinobacteria;Mycobacteriales;Mycobacteriaceae;Mycobacteroides	Aquatic;freshwater	NA	NA
2703718745|Ga0122454_127|50617|82682	2703718745	32066	Provirus	45.31	Yes	VC_1498_0	Actinobacteria;Mycobacteriales;Mycobacteriaceae;Mycobacteroides	Aquatic;freshwater	Other	Other
2703719190|Ga0138915_11|1979172|2021898	2703719190	42727	Provirus	91.11	Yes	VC_947_0	Actinobacteria;Micrococcales;Micrococcaceae;unclassified	Host-associated;invertebrates	Integrase-like_tRNA	tRNA
2706794514|Ga0123870_173|173382|213317	2706794514	39936	Provirus	54.25	Yes	NA	Actinobacteria;Mycobacteriales;Nocardiaceae;Rhodococcus	Terrestrial;soil	Integrase-like	Other
2706794553|Ga0123941_112|195241|209064	2706794553	13824	Provirus	26.03	Yes	VC_1529_0	Actinobacteria;Streptomycetales;Streptomycetaceae;Streptomyces	Unknown;unknown	Integrase-like	Other
2706794555|Ga0123943_1016|1|98757	2706794555	98757	Provirus	100	Yes	VC_521_1	Actinobacteria;Streptomycetales;Streptomycetaceae;Streptacidiphilus	Engineered;solid waste	Other	Other
2706794555|Ga0123943_1058|30627|47737	2706794555	17110	Provirus	21.45	No	NA	Actinobacteria;Streptomycetales;Streptomycetaceae;Streptacidiphilus	Engineered;solid waste	Other	Other
2706794556|Ga0123946_1057	2706794556	39947	Full	42.27	No	NA	Actinobacteria;Streptomycetales;Streptomycetaceae;Streptacidiphilus	Terrestrial;soil	NA	NA
2706794562|Ga0123962_109|282929|321640	2706794562	38712	Provirus	99.09	Yes	VC_889_0	Actinobacteria;Streptomycetales;Streptomycetaceae;Streptomyces	Terrestrial;soil-compost	Integrase-like	Transcription_regulator
2706794564|Ga0123968_178|2477|7759	2706794564	5283	Provirus	100	Yes	NA	Actinobacteria;Bifidobacteriales;Bifidobacteriaceae;Bifidobacterium	Host-associated;mammals	Integrase-like	Other
2706794585|Ga0124011_104|81403|92068	2706794585	10666	Provirus	26.42	Yes	VC_1373_0	Actinobacteria;Micrococcales;Microbacteriaceae;Microbacterium	Host-associated;plants-rhizosphere	Integrase-like	Other
2706794585|Ga0124011_111|766507|809840	2706794585	43334	Provirus	63.17	Yes	NA	Actinobacteria;Micrococcales;Microbacteriaceae;Microbacterium	Host-associated;plants-rhizosphere	Integrase-like_tRNA	tRNA
2706794658|Ga0124155_112|27271|44584	2706794658	17314	Provirus	41.17	Yes	VC_1514_0	Actinobacteria;Mycobacteriales;Mycobacteriaceae;Mycolicibacterium	Host-associated;human	Integrase-like_tRNA	tRNA
2706795028|Ga0139015_107|29376|79755	2706795028	50380	Provirus	97.65	Yes	VC_888_0	Actinobacteria;Micrococcales;Micrococcaceae;Arthrobacter	Terrestrial;soil	Integrase-like_tRNA	tRNA
2708742393|Ga0157057_11|1553246|1571691	2708742393	18446	Provirus	20.17	Yes	VC_1514_0	Actinobacteria;Mycobacteriales;Mycobacteriaceae;Mycobacterium	Terrestrial;soil	Integrase-like	Other
2708742393|Ga0157057_11|4057968|4076793	2708742393	18826	Provirus	19.44	Yes	VC_1514_0	Actinobacteria;Mycobacteriales;Mycobacteriaceae;Mycobacterium	Terrestrial;soil	Integrase-like_tRNA	tRNA
2708742393|Ga0157057_11|5075448|5086022	2708742393	10575	Provirus	15.62	Yes	VC_1419_0	Actinobacteria;Mycobacteriales;Mycobacteriaceae;Mycobacterium	Terrestrial;soil	Integrase-like	Other
2708742393|Ga0157057_11|5633263|5654721	2708742393	21459	Provirus	18.85	Yes	NA	Actinobacteria;Mycobacteriales;Mycobacteriaceae;Mycobacterium	Terrestrial;soil	Integrase-like_tRNA	tRNA
2708742395|Ga0139016_103|57612|73821	2708742395	16210	Provirus	39.88	Yes	VC_1372_0	Actinobacteria;Micrococcales;Microbacteriaceae;Agreia	Host-associated;plants	Integrase-like	Other
2708742401|Ga0139018_102|470684|483553	2708742401	12870	Provirus	31.48	Yes	VC_1372_0	Actinobacteria;Micrococcales;Microbacteriaceae;Agreia	Host-associated;plants	Integrase-like	Other
2708742470|Ga0139017_14|14744|37779	2708742470	23036	Provirus	100	Yes	VC_1285_0	Actinobacteria;Micrococcales;Microbacteriaceae;Agreia	Host-associated;plants	tRNA	tRNA
2708742471|Ga0139020_101|320031|357603	2708742471	37573	Provirus	98.5	Yes	NA	Actinobacteria;Micrococcales;Microbacteriaceae;Plantibacter	Host-associated;plants	Integrase-like_tRNA	tRNA
2710724142|Ga0164239_1119|35100|71257	2710724142	36157	Provirus	83.2	Yes	VC_944_0	Actinobacteria;Propionibacteriales;Propionibacteriaceae;Tessaracoccus	Terrestrial;terrestrial	Other	Other
2711768093|Ga0124377_129|76346|120687	2711768093	44342	Provirus	92.91	Yes	VC_1002_0	Actinobacteria;Mycobacteriales;Nocardiaceae;Rhodococcus	Host-associated;plants	Integrase-like	Other
2711768095|Ga0124379_101	2711768095	51524	Full	82.94	Yes	NA	Actinobacteria;Mycobacteriales;Nocardiaceae;Rhodococcus	Host-associated;plants	NA	NA
2711768096|Ga0124380_101	2711768096	20949	Full	100	Yes	VC_1462_0	Actinobacteria;Mycobacteriales;Nocardiaceae;Rhodococcus	Host-associated;plants	NA	NA
2711768096|Ga0124380_104	2711768096	58111	Full	100	Yes	NA	Actinobacteria;Mycobacteriales;Nocardiaceae;Rhodococcus	Host-associated;plants	NA	NA
2711768096|Ga0124380_126|43817|65480	2711768096	21664	Provirus	22.01	Yes	VC_1446_0	Actinobacteria;Mycobacteriales;Nocardiaceae;Rhodococcus	Host-associated;plants	Other	Transcription_regulator
2711768098|Ga0124382_110|1|17828	2711768098	17828	Provirus	44.8	No	NA	Actinobacteria;Mycobacteriales;Nocardiaceae;Rhodococcus	Host-associated;plants	Other	Other
2711768098|Ga0124382_111|69546|83715	2711768098	14170	Provirus	9.07	Yes	VC_1542_0	Actinobacteria;Mycobacteriales;Nocardiaceae;Rhodococcus	Host-associated;plants	Other	Other
2711768098|Ga0124382_115|310415|337631	2711768098	27216	Provirus	68.4	No	NA	Actinobacteria;Mycobacteriales;Nocardiaceae;Rhodococcus	Host-associated;plants	Other	Other
2711768098|Ga0124382_137|109325|194969	2711768098	85645	Provirus	93.51	Yes	VC_490_1	Actinobacteria;Mycobacteriales;Nocardiaceae;Rhodococcus	Host-associated;plants	Integrase-like	Integrase-like
2711768098|Ga0124382_141|733442|749696	2711768098	16255	Provirus	38.87	Yes	VC_1366_0	Actinobacteria;Mycobacteriales;Nocardiaceae;Rhodococcus	Host-associated;plants	Integrase-like_tRNA	tRNA
2711768098|Ga0124382_145|88229|147408	2711768098	59180	Provirus	81.95	Yes	NA	Actinobacteria;Mycobacteriales;Nocardiaceae;Rhodococcus	Host-associated;plants	Integrase-like_tRNA	tRNA
2711768173|Ga0124516_103|153471|173099	2711768173	19628	Provirus	42.33	No	NA	Actinobacteria;Micrococcales;Microbacteriaceae;Microbacterium	Terrestrial;soil-contaminated	Integrase-like	Other
2711768173|Ga0124516_104|1|22538	2711768173	22538	Provirus	49.2	No	NA	Actinobacteria;Micrococcales;Microbacteriaceae;Microbacterium	Terrestrial;soil-contaminated	Other	Other
2711768173|Ga0124516_110|333045|344310	2711768173	11266	Provirus	12.4	Yes	NA	Actinobacteria;Micrococcales;Microbacteriaceae;Microbacterium	Terrestrial;soil-contaminated	Integrase-like_tRNA	tRNA
2713896766|Ga0124614_112|71521|85325	2713896766	13805	Provirus	18.56	Yes	NA	Actinobacteria;Mycobacteriales;Mycobacteriaceae;Mycobacterium	Host-associated;human	Integrase-like	Integrase-like
2713896796|Ga0124660_117|13579|56300	2713896796	42722	Provirus	89.78	Yes	VC_634_0	Actinobacteria;Actinomycetales;Actinomycetaceae;Actinobaculum	Host-associated;mammals	Other	Integrase-like
2713896796|Ga0124660_123|20555|59388	2713896796	38834	Provirus	52.25	Yes	NA	Actinobacteria;Actinomycetales;Actinomycetaceae;Actinobaculum	Host-associated;mammals	Integrase-like	Other
2713896884|Ga0124805_1011|93715|113410	2713896884	19696	Provirus	43.34	Yes	VC_1386_0	Actinobacteria;Mycobacteriales;Mycobacteriaceae;Mycobacterium	Host-associated;human	Integrase-like_tRNA	tRNA
2713896894|Ga0125299_102|192406|253647	2713896894	61242	Provirus	71.1	Yes	VC_1469_0	Actinobacteria;Mycobacteriales;Nocardiaceae;Rhodococcus	Terrestrial;soil	Integrase-like	Other
2713896894|Ga0125299_121|1|20626	2713896894	20626	Provirus	33.08	No	NA	Actinobacteria;Mycobacteriales;Nocardiaceae;Rhodococcus	Terrestrial;soil	Other	Transcription_regulator
2713896924|Ga0125339_113|174349|186587	2713896924	12239	Provirus	20.73	Yes	NA	Actinobacteria;Mycobacteriales;Nocardiaceae;Nocardia	Terrestrial;soil	Integrase-like	Other
2713896925|Ga0125340_106|107237|133863	2713896925	26627	Provirus	43.21	Yes	VC_462_0	Actinobacteria;Mycobacteriales;Nocardiaceae;Nocardia	Host-associated;invertebrates	Other	Other
2713896979|Ga0125413_1081|188443|228226	2713896979	39784	Provirus	86.34	Yes	NA	Actinobacteria;Micrococcales;Micrococcaceae;Paeniglutamicibacter	Engineered;built environment	Integrase-like	Other
2713896980|Ga0125414_125|967|18151	2713896980	17185	Provirus	15.54	No	NA	Actinobacteria;Micrococcales;Micrococcaceae;Kocuria	Engineered;food production	Other	Other
2713896982|Ga0125416_1056|59919|74074	2713896982	14155	Provirus	12.8	No	NA	Actinobacteria;Micrococcales;Microbacteriaceae;Pseudoclavibacter	Engineered;food production	Integrase-like	Other
2713897044|Ga0125497_119|73853|92891	2713897044	19039	Provirus	12.29	Yes	VC_1446_0	Actinobacteria;Mycobacteriales;Nocardiaceae;Rhodococcus	Aquatic;freshwater	Other	Integrase-like
2713897045|Ga0125498_108|92360|102488	2713897045	10129	Provirus	20.71	Yes	NA	Actinobacteria;Mycobacteriales;Nocardiaceae;Rhodococcus	Aquatic;freshwater	Integrase-like_tRNA	tRNA
2713897047|Ga0125500_105|47199|69588	2713897047	22390	Provirus	25.54	Yes	VC_1462_0	Actinobacteria;Mycobacteriales;Nocardiaceae;Rhodococcus	Host-associated;plants	Integrase-like_tRNA	tRNA
2713897047|Ga0125500_106|109967|120545	2713897047	10579	Provirus	10.84	Yes	VC_1543_0	Actinobacteria;Mycobacteriales;Nocardiaceae;Rhodococcus	Host-associated;plants	tRNA	tRNA
2713897047|Ga0125500_128|55104|69159	2713897047	14056	Provirus	17.53	Yes	VC_1446_0	Actinobacteria;Mycobacteriales;Nocardiaceae;Rhodococcus	Host-associated;plants	Other	Other
2713897047|Ga0125500_140|329247|347256	2713897047	18010	Provirus	36.67	Yes	NA	Actinobacteria;Mycobacteriales;Nocardiaceae;Rhodococcus	Host-associated;plants	Integrase-like	Other
2713897048|Ga0125501_102|868420|915408	2713897048	46989	Provirus	80.27	Yes	NA	Actinobacteria;Mycobacteriales;Nocardiaceae;Rhodococcus	Host-associated;plants	Integrase-like	Other
2713897048|Ga0125501_107	2713897048	20726	Full	100	Yes	VC_1462_0	Actinobacteria;Mycobacteriales;Nocardiaceae;Rhodococcus	Host-associated;plants	NA	NA
2713897048|Ga0125501_123|499903|555404	2713897048	55502	Provirus	82.26	Yes	VC_849_0	Actinobacteria;Mycobacteriales;Nocardiaceae;Rhodococcus	Host-associated;plants	Integrase-like_tRNA	tRNA
2713897049|Ga0125502_112|193434|203575	2713897049	10142	Provirus	19.47	Yes	NA	Actinobacteria;Mycobacteriales;Nocardiaceae;Rhodococcus	Host-associated;plants	Integrase-like_tRNA	tRNA
2713897049|Ga0125502_112|345425|391139	2713897049	45715	Provirus	100	Yes	VC_1002_0	Actinobacteria;Mycobacteriales;Nocardiaceae;Rhodococcus	Host-associated;plants	Integrase-like	Other
2713897050|Ga0125503_102|6228|77150	2713897050	70923	Provirus	100	Yes	NA	Actinobacteria;Mycobacteriales;Nocardiaceae;Rhodococcus	Host-associated;plants	Integrase-like_tRNA	tRNA
2713897051|Ga0125504_114|36593|62638	2713897051	26046	Provirus	31.56	Yes	NA	Actinobacteria;Mycobacteriales;Nocardiaceae;Rhodococcus	Host-associated;plants	Integrase-like_tRNA	tRNA
2713897051|Ga0125504_115|1240545|1250875	2713897051	10331	Provirus	20.12	Yes	NA	Actinobacteria;Mycobacteriales;Nocardiaceae;Rhodococcus	Host-associated;plants	Integrase-like	Other
2716884858|Ga0115513_11|649217|674176	2716884858	24960	Provirus	27.6	Yes	NA	Actinobacteria;Streptomycetales;Streptomycetaceae;Streptomyces	Host-associated;plants	Integrase-like_tRNA	tRNA
2716884858|Ga0115513_11|682121|723525	2716884858	41405	Provirus	45.78	Yes	VC_771_0	Actinobacteria;Streptomycetales;Streptomycetaceae;Streptomyces	Host-associated;plants	Integrase-like	Other
2716884858|Ga0115513_12|788259|837910	2716884858	49652	Provirus	74.64	Yes	VC_880_3	Actinobacteria;Streptomycetales;Streptomycetaceae;Streptomyces	Host-associated;plants	Other	Other
2718217636|Ga0171605_106|217870|263876	2718217636	46007	Provirus	75.68	Yes	VC_1358_3	Actinobacteria;Streptosporangiales;Streptosporangiaceae;Nonomuraea	Terrestrial;soil	Other	Transcription_regulator
2718217638|Ga0171573_108|160825|182407	2718217638	21583	Provirus	60.22	Yes	VC_1413_0	Actinobacteria;Micrococcales;Intrasporangiaceae;Janibacter	Aquatic;marine-sediment	tRNA	tRNA
2718217639|Ga0171606_104|503125|524325	2718217639	21201	Provirus	60.25	Yes	VC_1408_0	Actinobacteria;Pseudonocardiales;Pseudonocardiaceae;Prauserella	Terrestrial;soil	Integrase-like	Other
2718217639|Ga0171606_107|339466|357980	2718217639	18515	Provirus	87.42	Yes	NA	Actinobacteria;Pseudonocardiales;Pseudonocardiaceae;Prauserella	Terrestrial;soil	Other	Integrase-like
2718217652|Ga0171603_112|2551|21313	2718217652	18763	Provirus	19.52	No	NA	Actinobacteria;Streptomycetales;Streptomycetaceae;Streptomyces	Host-associated;plants	tRNA	tRNA
2718217679|Ga0171607_109|65022|113457	2718217679	48436	Provirus	58.6	Yes	NA	Actinobacteria;Glycomycetales;Glycomycetaceae;Glycomyces	Host-associated;plants	Other	Other
2718217681|Ga0171600_101|320118|336962	2718217681	16845	Provirus	100	Yes	VC_1285_0	Actinobacteria;Micrococcales;Microbacteriaceae;Glaciihabitans	Aquatic;freshwater	Integrase-like	Other
2718217682|Ga0171608_104|430685|444561	2718217682	13877	Provirus	25	Yes	NA	Actinobacteria;Micromonosporales;Micromonosporaceae;Actinoplanes	Terrestrial;soil	tRNA	tRNA
2718217682|Ga0171608_111|76792|87830	2718217682	11039	Provirus	NA	No	NA	Actinobacteria;Micromonosporales;Micromonosporaceae;Actinoplanes	Terrestrial;soil	Other	Other
2718217682|Ga0171608_120|42859|79465	2718217682	36607	Provirus	27.34	Yes	VC_1367_0	Actinobacteria;Micromonosporales;Micromonosporaceae;Actinoplanes	Terrestrial;soil	Integrase-like_tRNA	tRNA
2718217689|Ga0115466_11|5340214|5395923	2718217689	55710	Provirus	100	Yes	VC_523_0	Actinobacteria;Streptomycetales;Streptomycetaceae;Kitasatospora	Host-associated;plants	Integrase-like	Other
2718217689|Ga0115466_11|6339661|6350595	2718217689	10935	Provirus	4.42	Yes	NA	Actinobacteria;Streptomycetales;Streptomycetaceae;Kitasatospora	Host-associated;plants	Other	Transposase
2718217947|Ga0175979_11|1481045|1523382	2718217947	42338	Provirus	64.71	Yes	NA	Actinobacteria;Micrococcales;Microbacteriaceae;Microbacterium	Terrestrial;soil	Other	Other
2718217947|Ga0175979_11|1958531|1978070	2718217947	19540	Provirus	100	Yes	VC_1285_0	Actinobacteria;Micrococcales;Microbacteriaceae;Microbacterium	Terrestrial;soil	Other	Other
2718217947|Ga0175979_11|2314057|2360106	2718217947	46050	Provirus	99.32	Yes	VC_1150_0	Actinobacteria;Micrococcales;Microbacteriaceae;Microbacterium	Terrestrial;soil	Integrase-like_tRNA	tRNA
2718217947|Ga0175979_11|2607059|2626026	2718217947	18968	Provirus	100	Yes	VC_1409_0	Actinobacteria;Micrococcales;Microbacteriaceae;Microbacterium	Terrestrial;soil	Integrase-like	Other
2718217947|Ga0175979_11|612652|632012	2718217947	19361	Provirus	100	Yes	VC_1285_0	Actinobacteria;Micrococcales;Microbacteriaceae;Microbacterium	Terrestrial;soil	Other	Transcription_regulator
2718217956|Ga0174876_11|1580538|1599708	2718217956	19171	Provirus	100	Yes	NA	Actinobacteria;Micrococcales;Microbacteriaceae;Microbacterium	Terrestrial;soil	Integrase-like	Other
2718217956|Ga0174876_11|3088187|3098831	2718217956	10645	Provirus	NA	No	NA	Actinobacteria;Micrococcales;Microbacteriaceae;Microbacterium	Terrestrial;soil	Other	Other
2718217975|Ga0175538_11|258357|312691	2718217975	54335	Provirus	100	Yes	VC_634_0	Actinobacteria;Actinomycetales;Actinomycetaceae;Actinomyces	Host-associated;vertebrates	Integrase-like_tRNA	tRNA
2718218087|Ga0175860_12|1392194|1409250	2718218087	17057	Provirus	25.65	Yes	NA	Actinobacteria;Mycobacteriales;Nocardiaceae;Rhodococcus	Terrestrial;soil	Integrase-like	Other
2718218087|Ga0175860_12|1954587|1969620	2718218087	15034	Provirus	19.98	Yes	NA	Actinobacteria;Mycobacteriales;Nocardiaceae;Rhodococcus	Terrestrial;soil	Integrase-like_tRNA	tRNA
2718218087|Ga0175860_12|3348149|3395586	2718218087	47438	Provirus	100	Yes	VC_846_0	Actinobacteria;Mycobacteriales;Nocardiaceae;Rhodococcus	Terrestrial;soil	Other	Other
2718218087|Ga0175860_12|4710859|4757850	2718218087	46992	Provirus	100	Yes	NA	Actinobacteria;Mycobacteriales;Nocardiaceae;Rhodococcus	Terrestrial;soil	Integrase-like_tRNA	tRNA
2718218087|Ga0175860_12|5046540|5098740	2718218087	52201	Provirus	100	Yes	VC_844_3	Actinobacteria;Mycobacteriales;Nocardiaceae;Rhodococcus	Terrestrial;soil	Integrase-like	Other
2718218089|Ga0175861_16|3778934|3834835	2718218089	55902	Provirus	85.7	Yes	VC_849_1	Actinobacteria;Mycobacteriales;Nocardiaceae;Rhodococcus	Terrestrial;soil	Integrase-like_tRNA	tRNA
2718218254|Ga0175535_13|2471352|2514682	2718218254	43331	Provirus	100	Yes	NA	Actinobacteria;Mycobacteriales;Nocardiaceae;Rhodococcus	Unknown;unknown	Integrase-like_tRNA	tRNA
2718218254|Ga0175535_13|3689909|3704482	2718218254	14574	Provirus	17.82	Yes	VC_1347_0	Actinobacteria;Mycobacteriales;Nocardiaceae;Rhodococcus	Unknown;unknown	Integrase-like	Other
2718218254|Ga0175535_13|3889417|3904045	2718218254	14629	Provirus	21.15	Yes	NA	Actinobacteria;Mycobacteriales;Nocardiaceae;Rhodococcus	Unknown;unknown	Other	Other
2718218254|Ga0175535_13|4363946|4379102	2718218254	15157	Provirus	12.73	Yes	VC_1546_0	Actinobacteria;Mycobacteriales;Nocardiaceae;Rhodococcus	Unknown;unknown	Integrase-like	Other
2718218254|Ga0175535_14|1|12837	2718218254	12837	Provirus	16.01	No	NA	Actinobacteria;Mycobacteriales;Nocardiaceae;Rhodococcus	Unknown;unknown	Other	Other
2718218256|Ga0175533_11|1806923|1820746	2718218256	13824	Provirus	NA	No	NA	Actinobacteria;Micrococcales;Micrococcaceae;Arthrobacter	Terrestrial;soil	Other	Other
2718218476|Ga0175016_11|3160880|3171734	2718218476	10855	Provirus	17.87	Yes	NA	Actinobacteria;Micrococcales;Brevibacteriaceae;Brevibacterium	Engineered;food production	Integrase-like	Other
2718218476|Ga0175016_11|3641670|3651970	2718218476	10301	Provirus	16.96	Yes	NA	Actinobacteria;Micrococcales;Brevibacteriaceae;Brevibacterium	Engineered;food production	Integrase-like_tRNA	tRNA
2718218477|Ga0175011_11|146684|183542	2718218477	36859	Provirus	100	Yes	VC_357_0	Actinobacteria;Mycobacteriales;Corynebacteriaceae;Corynebacterium	Host-associated;mammals	Integrase-like_tRNA	tRNA
2721755670|Ga0175040_12|41354|55062	2721755670	13709	Provirus	NA	No	NA	Actinobacteria;Micrococcales;Micrococcaceae;Arthrobacter	Terrestrial;soil	Other	Other
2721755702|Ga0175542_11|454230|471686	2721755702	17457	Provirus	NA	No	NA	Actinobacteria;Micrococcales;Microbacteriaceae;Agromyces	Host-associated;plants	Other	Other
2721755818|Ga0175039_14|2743009|2774580	2721755818	31572	Provirus	39.42	Yes	NA	Actinobacteria;Micrococcales;Micrococcaceae;Arthrobacter	Aquatic;freshwater	Integrase-like	Other
2721755846|Ga0070137_11|10360910|10374019	2721755846	13110	Provirus	8.33	Yes	VC_1382_0	Actinobacteria;Streptomycetales;Streptomycetaceae;Streptomyces	Host-associated;plants	Other	Transposase
2721755846|Ga0070137_11|9402635|9423935	2721755846	21301	Provirus	24.38	Yes	VC_1360_0	Actinobacteria;Streptomycetales;Streptomycetaceae;Streptomyces	Host-associated;plants	Other	Other
2721755905|Ga0171574_103|355721|400029	2721755905	44309	Provirus	100	Yes	VC_1466_1	Actinobacteria;Micrococcales;Microbacteriaceae;Microbacterium	Aquatic;marine	Integrase-like	Other
2721755905|Ga0171574_103|39168|79644	2721755905	40477	Provirus	93.83	Yes	NA	Actinobacteria;Micrococcales;Microbacteriaceae;Microbacterium	Aquatic;marine	Integrase-like_tRNA	tRNA
2721755905|Ga0171574_104|212657|231291	2721755905	18635	Provirus	24.82	Yes	NA	Actinobacteria;Micrococcales;Microbacteriaceae;Microbacterium	Aquatic;marine	Integrase-like_tRNA	tRNA
2721755905|Ga0171574_107|13188|35242	2721755905	22055	Provirus	19.94	Yes	NA	Actinobacteria;Micrococcales;Microbacteriaceae;Microbacterium	Aquatic;marine	Other	Transcription_regulator
2724678979|Ga0125903_105|1|15047	2724678979	15047	Provirus	NA	No	NA	Actinobacteria;Streptomycetales;Streptomycetaceae;Streptomyces	Terrestrial;soil	Other	Other
2724678979|Ga0125903_110|1|12578	2724678979	12578	Provirus	21.26	No	NA	Actinobacteria;Streptomycetales;Streptomycetaceae;Streptomyces	Terrestrial;soil	Other	Other
2724678979|Ga0125903_118|71128|113166	2724678979	42039	Provirus	100	Yes	VC_517_0	Actinobacteria;Streptomycetales;Streptomycetaceae;Streptomyces	Terrestrial;soil	Integrase-like_tRNA	tRNA
2724678998|Ga0125925_1007|103574|154369	2724678998	50796	Provirus	69.85	Yes	VC_489_0	Actinobacteria;Mycobacteriales;Mycobacteriaceae;Mycobacterium	Terrestrial;soil	Integrase-like	Other
2724678998|Ga0125925_1042|14912|31281	2724678998	16370	Provirus	23.9	No	NA	Actinobacteria;Mycobacteriales;Mycobacteriaceae;Mycobacterium	Terrestrial;soil	Integrase-like_tRNA	tRNA
2724679022|Ga0125959_1086|36564|53072	2724679022	16509	Provirus	18.19	Yes	VC_1534_0	Actinobacteria;Mycobacteriales;Mycobacteriaceae;Mycobacterium	Aquatic;freshwater	Integrase-like	Integrase-like
2724679041|Ga0125980_102|301049|323381	2724679041	22332	Provirus	47.23	No	NA	Actinobacteria;Actinomycetales;Actinomycetaceae;Trueperella	Host-associated;human	Other	Other
2724679061|Ga0126014_126|195004|232903	2724679061	37900	Provirus	62.04	Yes	VC_889_0	Actinobacteria;Streptomycetales;Streptomycetaceae;Streptomyces	Unknown;soil	Other	Transcription_regulator
2724679061|Ga0126014_129|155316|168894	2724679061	13579	Provirus	7.86	Yes	VC_1368_0	Actinobacteria;Streptomycetales;Streptomycetaceae;Streptomyces	Unknown;soil	Other	Other
2724679061|Ga0126014_130|119703|176950	2724679061	57248	Provirus	100	Yes	VC_520_6	Actinobacteria;Streptomycetales;Streptomycetaceae;Streptomyces	Unknown;soil	Integrase-like	Other
2724679104|Ga0126071_1145|7815|64456	2724679104	56642	Provirus	90.36	Yes	VC_525_1	Actinobacteria;Streptomycetales;Streptomycetaceae;Streptomyces	Aquatic;freshwater-sediment	Integrase-like	Other
2724679233|Ga0126449_1047|11961|50317	2724679233	38357	Provirus	100	Yes	VC_773_1	Actinobacteria;Streptomycetales;Streptomycetaceae;Streptomyces	Terrestrial;soil	Integrase-like	Other
2724679240|Ga0126457_109|540765|598972	2724679240	58208	Provirus	70.48	Yes	VC_1400_1	Actinobacteria;Streptosporangiales;Streptosporangiaceae;Herbidospora	Terrestrial;soil	Other	Transcription_regulator
2724679241|Ga0126458_108|248355|292348	2724679241	43994	Provirus	62.89	Yes	VC_630_0	Actinobacteria;Streptosporangiales;Streptosporangiaceae;Herbidospora	Terrestrial;soil	Integrase-like_tRNA	tRNA
2724679241|Ga0126458_123|174909|214323	2724679241	39415	Provirus	100	Yes	NA	Actinobacteria;Streptosporangiales;Streptosporangiaceae;Herbidospora	Terrestrial;soil	Other	Transcription_regulator
2724679243|Ga0126460_104|30834|85001	2724679243	54168	Provirus	100	Yes	VC_520_1	Actinobacteria;Streptosporangiales;Streptosporangiaceae;Herbidospora	Terrestrial;soil	Integrase-like_tRNA	tRNA
2724679243|Ga0126460_108|187776|226748	2724679243	38973	Provirus	100	Yes	NA	Actinobacteria;Streptosporangiales;Streptosporangiaceae;Herbidospora	Terrestrial;soil	Other	Transcription_regulator
2724679244|Ga0126461_102|289785|323566	2724679244	33782	Provirus	78.02	Yes	VC_1022_0	Actinobacteria;Streptosporangiales;Streptosporangiaceae;Herbidospora	Terrestrial;soil	Integrase-like	Other
2724679247|Ga0126464_120|193955|208815	2724679247	14861	Provirus	19.96	No	NA	Actinobacteria;Streptosporangiales;Streptosporangiaceae;Microtetraspora	Terrestrial;soil	Other	Transcription_regulator
2724679248|Ga0126465_105|134545|168943	2724679248	34399	Provirus	49.83	Yes	NA	Actinobacteria;Streptosporangiales;Streptosporangiaceae;Microtetraspora	Terrestrial;soil	Other	Integrase-like
2724679248|Ga0126465_141|3728|42536	2724679248	38809	Provirus	84	Yes	VC_630_0	Actinobacteria;Streptosporangiales;Streptosporangiaceae;Microtetraspora	Terrestrial;soil	Integrase-like_tRNA	tRNA
2724679249|Ga0126467_1135	2724679249	22681	Full	30.65	No	NA	Actinobacteria;Streptomycetales;Streptomycetaceae;Streptomyces	Terrestrial;soil	NA	NA
2724679249|Ga0126467_1142	2724679249	19945	Full	10.38	No	NA	Actinobacteria;Streptomycetales;Streptomycetaceae;Streptomyces	Terrestrial;soil	NA	NA
2724679284|Ga0126509_124|468968|481779	2724679284	12812	Provirus	15.72	Yes	VC_1419_0	Actinobacteria;Mycobacteriales;Mycobacteriaceae;Mycolicibacterium	Host-associated;human	Integrase-like_tRNA	tRNA
2724679284|Ga0126509_140|75034|92862	2724679284	17829	Provirus	29.52	Yes	VC_870_0	Actinobacteria;Mycobacteriales;Mycobacteriaceae;Mycolicibacterium	Host-associated;human	Integrase-like	Other
2724679284|Ga0126509_156|211433|261001	2724679284	49569	Provirus	90.43	Yes	NA	Actinobacteria;Mycobacteriales;Mycobacteriaceae;Mycolicibacterium	Host-associated;human	Integrase-like_tRNA	tRNA
2724679285|Ga0126510_1035|64446|116986	2724679285	52541	Provirus	100	Yes	VC_715_0	Actinobacteria;Mycobacteriales;Mycobacteriaceae;Mycolicibacterium	Host-associated;human	Integrase-like_tRNA	tRNA
2724679285|Ga0126510_1039|1|47545	2724679285	47545	Provirus	85.55	Yes	NA	Actinobacteria;Mycobacteriales;Mycobacteriaceae;Mycolicibacterium	Host-associated;human	Integrase-like	Transcription_regulator
2724679285|Ga0126510_1044|1|13665	2724679285	13665	Provirus	19.17	No	NA	Actinobacteria;Mycobacteriales;Mycobacteriaceae;Mycolicibacterium	Host-associated;human	Other	Other
2724679285|Ga0126510_1111	2724679285	65781	Full	97.68	Yes	VC_445_7	Actinobacteria;Mycobacteriales;Mycobacteriaceae;Mycolicibacterium	Host-associated;human	NA	NA
2724679285|Ga0126510_1113	2724679285	14827	Full	15.9	No	NA	Actinobacteria;Mycobacteriales;Mycobacteriaceae;Mycolicibacterium	Host-associated;human	NA	NA
2724679737|Ga0183004_1134|152842|169065	2724679737	16224	Provirus	31.88	Yes	NA	Actinobacteria;Mycobacteriales;Nocardiaceae;Williamsia	Terrestrial;soil	Integrase-like	Transcription_regulator
2724679739|Ga0183005_1133|1|12145	2724679739	12145	Provirus	10.26	No	NA	Actinobacteria;Mycobacteriales;Nocardiaceae;Rhodococcus	Terrestrial;soil	Other	Other
2724679739|Ga0183005_1183|42161|54319	2724679739	12159	Provirus	8.33	Yes	VC_1548_0	Actinobacteria;Mycobacteriales;Nocardiaceae;Rhodococcus	Terrestrial;soil	Integrase-like	Other
2724679741|Ga0183007_159|29863|44383	2724679741	14520	Provirus	26.38	No	NA	Actinobacteria;Mycobacteriales;Nocardiaceae;Rhodococcus	Terrestrial;soil	Integrase-like	Transcription_regulator
2724679742|Ga0183008_1135|28210|39800	2724679742	11591	Provirus	37.47	Yes	VC_1347_0	Actinobacteria;Mycobacteriales;Nocardiaceae;Rhodococcus	Terrestrial;soil	Other	Transcription_regulator
2724679742|Ga0183008_1190|1|13041	2724679742	13041	Provirus	32.34	No	NA	Actinobacteria;Mycobacteriales;Nocardiaceae;Rhodococcus	Terrestrial;soil	tRNA	tRNA
2724679742|Ga0183008_1199|280747|329925	2724679742	49179	Provirus	92.99	Yes	VC_479_0	Actinobacteria;Mycobacteriales;Nocardiaceae;Rhodococcus	Terrestrial;soil	Integrase-like_tRNA	tRNA
2724679778|Ga0170376_103|34491|71268	2724679778	36778	Provirus	77.56	Yes	VC_892_0	Actinobacteria;Geodermatophilales;Geodermatophilaceae;Blastococcus	Unknown;unknown	Integrase-like_tRNA	tRNA
2724679778|Ga0170376_105|91994|129750	2724679778	37757	Provirus	42.04	Yes	NA	Actinobacteria;Geodermatophilales;Geodermatophilaceae;Blastococcus	Unknown;unknown	Integrase-like	Other
2724679784|Ga0170464_106|3428|40103	2724679784	36676	Provirus	76.79	Yes	NA	Actinobacteria;Pseudonocardiales;Pseudonocardiaceae;Haloechinothrix	Aquatic;freshwater-sediment	Integrase-like_tRNA	tRNA
2724679919|Ga0170401_106|438710|480510	2724679919	41801	Provirus	91.03	Yes	VC_1150_1	Actinobacteria;Micromonosporales;Micromonosporaceae;Actinoplanes	Terrestrial;soil	Integrase-like	Other
2728368992|Ga0127031_1090|1|12424	2728368992	12424	Provirus	14.9	No	NA	Actinobacteria;Mycobacteriales;Mycobacteriaceae;Mycobacterium	Host-associated;human	Other	Other
2728368992|Ga0127031_1168	2728368992	37454	Full	76.46	Yes	NA	Actinobacteria;Mycobacteriales;Mycobacteriaceae;Mycobacterium	Host-associated;human	NA	NA
2728369129|Ga0127274_106|64833|86455	2728369129	21623	Provirus	31.46	Yes	NA	Actinobacteria;Streptomycetales;Streptomycetaceae;Streptomyces	Terrestrial;soil	Integrase-like	Other
2728369129|Ga0127274_117|68565|83055	2728369129	14491	Provirus	12.97	Yes	NA	Actinobacteria;Streptomycetales;Streptomycetaceae;Streptomyces	Terrestrial;soil	Integrase-like_tRNA	tRNA
2728369162|Ga0127315_1006|22375|67865	2728369162	45491	Provirus	66.11	Yes	VC_623_0	Actinobacteria;Micromonosporales;Micromonosporaceae;Micromonospora	Terrestrial;soil	Integrase-like	Other
2728369162|Ga0127315_1029|31960|50830	2728369162	18871	Provirus	99.08	Yes	VC_1396_0	Actinobacteria;Micromonosporales;Micromonosporaceae;Micromonospora	Terrestrial;soil	Other	Integrase-like
2728369162|Ga0127315_1122|2393|15475	2728369162	13083	Provirus	8.3	No	NA	Actinobacteria;Micromonosporales;Micromonosporaceae;Micromonospora	Terrestrial;soil	Other	Other
2728369266|Ga0181037_109|175508|211775	2728369266	36268	Provirus	60.18	No	NA	Actinobacteria;Streptosporangiales;unclassified;Allonocardiopsis	Host-associated;plants	Other	Other
2728369266|Ga0181037_112	2728369266	65257	Full	88.02	Yes	VC_1018_2	Actinobacteria;Streptosporangiales;unclassified;Allonocardiopsis	Host-associated;plants	NA	NA
2728369266|Ga0181037_116	2728369266	42222	Full	56.73	No	NA	Actinobacteria;Streptosporangiales;unclassified;Allonocardiopsis	Host-associated;plants	NA	NA
2728369266|Ga0181037_118	2728369266	21431	Full	26.48	No	NA	Actinobacteria;Streptosporangiales;unclassified;Allonocardiopsis	Host-associated;plants	NA	NA
2728369278|Ga0181035_114|167347|208322	2728369278	40976	Provirus	53.87	Yes	NA	Actinobacteria;Micromonosporales;Micromonosporaceae;Pseudosporangium	Terrestrial;soil	Other	Other
2728369374|Ga0175825_11|2987640|3025522	2728369374	37883	Provirus	91.84	Yes	VC_1278_0	Actinobacteria;Micrococcales;Micrococcaceae;Pseudarthrobacter	Terrestrial;soil	Other	Other
2728369380|Ga0175486_11|1662301|1682962	2728369380	20662	Provirus	100	Yes	VC_1409_0	Actinobacteria;Micrococcales;Microbacteriaceae;Microbacterium	Host-associated;plants	Integrase-like	Other
2728369474|Ga0181033_106|102785|157533	2728369474	54749	Provirus	100	Yes	NA	Actinobacteria;Jiangellales;Jiangellaceae;Haloactinopolyspora	Aquatic;freshwater	Integrase-like_tRNA	tRNA
2728369474|Ga0181033_109|189722|206316	2728369474	16594	Provirus	90.1	Yes	VC_1396_0	Actinobacteria;Jiangellales;Jiangellaceae;Haloactinopolyspora	Aquatic;freshwater	Other	Other
2728369474|Ga0181033_125|42829|73902	2728369474	31073	Provirus	66.89	No	NA	Actinobacteria;Jiangellales;Jiangellaceae;Haloactinopolyspora	Aquatic;freshwater	Integrase-like_tRNA	tRNA
2728369474|Ga0181033_128	2728369474	56308	Full	100	Yes	VC_628_1	Actinobacteria;Jiangellales;Jiangellaceae;Haloactinopolyspora	Aquatic;freshwater	NA	NA
2728369483|Ga0180964_114|260303|299523	2728369483	39221	Provirus	82.85	Yes	NA	Actinobacteria;Pseudonocardiales;Pseudonocardiaceae;Umezawaea	Terrestrial;soil	tRNA	tRNA
2728369498|Ga0170373_102|459155|473036	2728369498	13882	Provirus	25.64	Yes	NA	Actinobacteria;Streptosporangiales;Thermomonosporaceae;Actinomadura	Host-associated;human	Other	Transcription_regulator
2728369498|Ga0170373_106|294780|306773	2728369498	11994	Provirus	10.67	Yes	VC_1368_0	Actinobacteria;Streptosporangiales;Thermomonosporaceae;Actinomadura	Host-associated;human	Other	Other
2728369498|Ga0170373_107|403324|419536	2728369498	16213	Provirus	24.25	Yes	VC_1407_0	Actinobacteria;Streptosporangiales;Thermomonosporaceae;Actinomadura	Host-associated;human	Other	Other
2728369515|Ga0180975_104|74750|87741	2728369515	12992	Provirus	8.66	Yes	NA	Actinobacteria;Streptosporangiales;Thermomonosporaceae;Actinomadura	Terrestrial;soil	Integrase-like	Other
2728369518|Ga0180974_101|273086|289584	2728369518	16499	Provirus	19.38	Yes	NA	Actinobacteria;Micromonosporales;Micromonosporaceae;Actinoplanes	Terrestrial;soil	Integrase-like	Other
2728369518|Ga0180974_101|290470|312158	2728369518	21689	Provirus	35.22	Yes	NA	Actinobacteria;Micromonosporales;Micromonosporaceae;Actinoplanes	Terrestrial;soil	Other	Other
2728369518|Ga0180974_101|327184|342600	2728369518	15417	Provirus	24.34	Yes	VC_1411_0	Actinobacteria;Micromonosporales;Micromonosporaceae;Actinoplanes	Terrestrial;soil	Other	Transcription_regulator
2728369518|Ga0180974_103|204492|254503	2728369518	50012	Provirus	72.7	Yes	NA	Actinobacteria;Micromonosporales;Micromonosporaceae;Actinoplanes	Terrestrial;soil	Integrase-like_tRNA	tRNA
2728369518|Ga0180974_103|367673|413684	2728369518	46012	Provirus	100	Yes	NA	Actinobacteria;Micromonosporales;Micromonosporaceae;Actinoplanes	Terrestrial;soil	Integrase-like	Other
2728369518|Ga0180974_142|6766|52277	2728369518	45512	Provirus	64.49	Yes	NA	Actinobacteria;Micromonosporales;Micromonosporaceae;Actinoplanes	Terrestrial;soil	Integrase-like	Other
2728369520|Ga0181036_109|100707|111169	2728369520	10463	Provirus	11.95	Yes	VC_1405_0	Actinobacteria;Pseudonocardiales;Pseudonocardiaceae;Actinophytocola	Host-associated;plants	Other	Other
2728369520|Ga0181036_124|131822|142044	2728369520	10223	Provirus	9.64	Yes	NA	Actinobacteria;Pseudonocardiales;Pseudonocardiaceae;Actinophytocola	Host-associated;plants	Other	Integrase-like
2728369555|Ga0127348_144|38699|60051	2728369555	21353	Provirus	100	Yes	VC_1409_0	Actinobacteria;Micrococcales;Microbacteriaceae;Microbacterium	Host-associated;human	Other	Other
2728369580|Ga0127377_122|106084|120055	2728369580	13971	Provirus	32.2	No	NA	Actinobacteria;Mycobacteriales;Corynebacteriaceae;Corynebacterium	Host-associated;human	Other	Other
2728369580|Ga0127377_150	2728369580	19965	Full	49.21	No	NA	Actinobacteria;Mycobacteriales;Corynebacteriaceae;Corynebacterium	Host-associated;human	NA	NA
2731639185|Ga0181009_107|16142|34546	2731639185	18405	Provirus	15.29	Yes	NA	Actinobacteria;Bifidobacteriales;Bifidobacteriaceae;Pseudoscardovia	Host-associated;mammals	Other	Other
2731957505|Ga0180963_108|211194|240211	2731957505	29018	Provirus	21.48	Yes	VC_1369_0	Actinobacteria;Pseudonocardiales;Pseudonocardiaceae;Actinokineospora	Terrestrial;soil	Other	Transcription_regulator
2731957505|Ga0180963_127|13632|49714	2731957505	36083	Provirus	61.73	Yes	VC_1169_0	Actinobacteria;Pseudonocardiales;Pseudonocardiaceae;Actinokineospora	Terrestrial;soil	Integrase-like	Other
2731957515|Ga0181006_12|289194|331560	2731957515	42367	Provirus	52.31	Yes	NA	Actinobacteria;Propionibacteriales;Propionibacteriaceae;Naumannella	Engineered;built environment	Integrase-like	Other
2731957516|Ga0181022_11|3010817|3024356	2731957516	13540	Provirus	19.88	No	NA	Actinobacteria;Propionibacteriales;Nocardioidaceae;Mumia	Terrestrial;soil	Integrase-like	Other
2731957516|Ga0181022_13|75487|92897	2731957516	17411	Provirus	93.79	Yes	VC_1500_0	Actinobacteria;Propionibacteriales;Nocardioidaceae;Mumia	Terrestrial;soil	Integrase-like_tRNA	tRNA
2731957553|Ga0128496_1046	2731957553	40273	Full	86.33	Yes	NA	Actinobacteria;Mycobacteriales;Gordoniaceae;Gordonia	Terrestrial;soil	NA	NA
2731957569|Ga0128519_103|172344|217127	2731957569	44784	Provirus	96.8	Yes	VC_888_0	Actinobacteria;Micrococcales;Micrococcaceae;Arthrobacter	Host-associated;human	Integrase-like_tRNA	tRNA
2731957569|Ga0128519_115	2731957569	38372	Full	81	Yes	NA	Actinobacteria;Micrococcales;Micrococcaceae;Arthrobacter	Host-associated;human	NA	NA
2731957570|Ga0128520_113|23142|35062	2731957570	11921	Provirus	19.12	Yes	NA	Actinobacteria;Micrococcales;Micrococcaceae;Arthrobacter	Host-associated;mammals	Other	Other
2731957572|Ga0128523_1018|50457|61808	2731957572	11352	Provirus	14.93	Yes	NA	Actinobacteria;Streptosporangiales;Thermomonosporaceae;Actinomadura	Terrestrial;soil	Integrase-like	Other
2731957573|Ga0128524_1061	2731957573	58048	Full	43.25	No	NA	Actinobacteria;Streptosporangiales;Thermomonosporaceae;Actinomadura	Terrestrial;soil	NA	NA
2731957575|Ga0128526_137	2731957575	22436	Full	50.61	No	NA	Actinobacteria;Streptosporangiales;Thermomonosporaceae;Actinomadura	Terrestrial;soil	NA	NA
2731957575|Ga0128526_139	2731957575	18728	Full	23.67	No	NA	Actinobacteria;Streptosporangiales;Thermomonosporaceae;Actinomadura	Terrestrial;soil	NA	NA
2731957575|Ga0128526_140|1|10943	2731957575	10943	Provirus	16.37	No	NA	Actinobacteria;Streptosporangiales;Thermomonosporaceae;Actinomadura	Terrestrial;soil	tRNA	NA
2731957580|Ga0128531_1017|21065|32152	2731957580	11088	Provirus	16.41	Yes	VC_1420_0	Actinobacteria;Mycobacteriales;Mycobacteriaceae;Mycolicibacterium	Aquatic;freshwater	Integrase-like_tRNA	tRNA
2731957582|Ga0128533_1029|41957|55906	2731957582	13950	Provirus	NA	No	NA	Actinobacteria;Micrococcales;Microbacteriaceae;Microbacterium	Host-associated;human	Other	Other
2731957583|Ga0128534_1009|50204|65991	2731957583	15788	Provirus	28.27	Yes	NA	Actinobacteria;Micrococcales;Cellulomonadaceae;Cellulomonas	Terrestrial;soil	tRNA	tRNA
2731957589|Ga0128541_1001|1|82657	2731957589	82657	Provirus	91.31	Yes	NA	Actinobacteria;Propionibacteriales;Nocardioidaceae;Nocardioides	Terrestrial;soil	Other	Other
2731957589|Ga0128541_1003|180832|198091	2731957589	17260	Provirus	23.97	Yes	NA	Actinobacteria;Propionibacteriales;Nocardioidaceae;Nocardioides	Terrestrial;soil	Other	Other
2731957589|Ga0128541_1041|1|14502	2731957589	14502	Provirus	26.55	No	NA	Actinobacteria;Propionibacteriales;Nocardioidaceae;Nocardioides	Terrestrial;soil	Integrase-like	Other
2731957590|Ga0128542_1049	2731957590	35422	Full	70.1	No	NA	Actinobacteria;Streptosporangiales;Nocardiopsaceae;Nocardiopsis	Terrestrial;soil	NA	NA
2731957591|Ga0128543_102|32697|72853	2731957591	40157	Provirus	100	Yes	NA	Actinobacteria;Mycobacteriales;Nocardiaceae;Rhodococcus	Host-associated;mammals	Integrase-like_tRNA	tRNA
2731957594|Ga0128546_1033|19734|29995	2731957594	10262	Provirus	11.24	Yes	NA	Actinobacteria;Streptosporangiales;Thermomonosporaceae;Actinomadura	Terrestrial;soil	Integrase-like	Other
2731957594|Ga0128546_1051|44504|88836	2731957594	44333	Provirus	95.89	Yes	NA	Actinobacteria;Streptosporangiales;Thermomonosporaceae;Actinomadura	Terrestrial;soil	tRNA	tRNA
2731957601|Ga0128553_108|173038|188671	2731957601	15633	Provirus	25.07	No	NA	Actinobacteria;Mycobacteriales;Gordoniaceae;Skermania	Engineered;wastewater	Integrase-like	Other
2731957601|Ga0128553_124	2731957601	39721	Full	84.62	Yes	NA	Actinobacteria;Mycobacteriales;Gordoniaceae;Skermania	Engineered;wastewater	NA	NA
2731957601|Ga0128553_126|5285|20931	2731957601	15647	Provirus	25.09	No	NA	Actinobacteria;Mycobacteriales;Gordoniaceae;Skermania	Engineered;wastewater	Other	Transcription_regulator
2731957606|Ga0128558_1089	2731957606	10460	Full	7.23	No	NA	Actinobacteria;Micrococcales;Promicromonosporaceae;Cellulosimicrobium	Host-associated;human	NA	NA
2731957609|Ga0128561_1062	2731957609	15102	Full	32.06	No	NA	Actinobacteria;Micrococcales;Micrococcaceae;Micrococcus	Host-associated;human	NA	NA
2731957609|Ga0128561_1067	2731957609	12242	Full	29.41	No	NA	Actinobacteria;Micrococcales;Micrococcaceae;Micrococcus	Host-associated;human	NA	NA
2731957610|Ga0128562_106|85142|101934	2731957610	16793	Provirus	26.93	Yes	VC_1413_0	Actinobacteria;Micrococcales;Microbacteriaceae;Pseudoclavibacter	Host-associated;human	Other	Transcription_regulator
2731957611|Ga0128563_104|14252|29318	2731957611	15067	Provirus	95.39	Yes	NA	Actinobacteria;Micrococcales;Microbacteriaceae;Pseudoclavibacter	Terrestrial;soil	Integrase-like_tRNA	tRNA
2731957613|Ga0128566_1039|1|15998	2731957613	15998	Provirus	11.95	No	NA	Actinobacteria;Micrococcales;Intrasporangiaceae;Janibacter	Engineered;wastewater	Other	NA
2731957614|Ga0128567_101|106974|146877	2731957614	39904	Provirus	53.11	Yes	VC_757_0	Actinobacteria;Micrococcales;Microbacteriaceae;Herbiconiux	Host-associated;plants-phyllosphere	Integrase-like	Other
2731957614|Ga0128567_106|202430|232040	2731957614	29611	Provirus	71.74	Yes	VC_1071_1	Actinobacteria;Micrococcales;Microbacteriaceae;Herbiconiux	Host-associated;plants-phyllosphere	Integrase-like_tRNA	tRNA
2731957680|Ga0128646_123|35161|58147	2731957680	22987	Provirus	36.87	Yes	VC_1413_0	Actinobacteria;Micrococcales;Microbacteriaceae;Microbacterium	Aquatic;freshwater	Integrase-like	Other
2731957681|Ga0128647_101|117497|144090	2731957681	26594	Provirus	57.55	Yes	NA	Actinobacteria;Micrococcales;Promicromonosporaceae;Xylanimicrobium	Host-associated;invertebrates	Integrase-like_tRNA	tRNA
2731957681|Ga0128647_107|54556|65103	2731957681	10548	Provirus	19.39	Yes	NA	Actinobacteria;Micrococcales;Promicromonosporaceae;Xylanimicrobium	Host-associated;invertebrates	Other	Other
2731957681|Ga0128647_120	2731957681	85355	Full	73.32	No	NA	Actinobacteria;Micrococcales;Promicromonosporaceae;Xylanimicrobium	Host-associated;invertebrates	NA	NA
2731957681|Ga0128647_129	2731957681	27912	Full	19.71	No	NA	Actinobacteria;Micrococcales;Promicromonosporaceae;Xylanimicrobium	Host-associated;invertebrates	NA	NA
2731957681|Ga0128647_140	2731957681	14245	Full	6.24	No	NA	Actinobacteria;Micrococcales;Promicromonosporaceae;Xylanimicrobium	Host-associated;invertebrates	NA	NA
2731957689|Ga0128656_101|472588|487283	2731957689	14696	Provirus	15.1	Yes	NA	Actinobacteria;Propionibacteriales;Propionibacteriaceae;Pseudopropionibacterium	Host-associated;human	Other	Other
2731957718|Ga0128692_105|378622|391905	2731957718	13284	Provirus	8.26	Yes	VC_1386_0	Actinobacteria;Mycobacteriales;Nocardiaceae;Williamsia	Engineered;built environment	Integrase-like_tRNA	tRNA
2731957722|Ga0128696_105|577761|608619	2731957722	30858	Provirus	68.25	No	NA	Actinobacteria;Mycobacteriales;Nocardiaceae;Nocardia	Host-associated;mammals	Other	Other
2731957722|Ga0128696_115|305308|316276	2731957722	10969	Provirus	NA	No	NA	Actinobacteria;Mycobacteriales;Nocardiaceae;Nocardia	Host-associated;mammals	Other	Other
2731957722|Ga0128696_130	2731957722	33306	Full	55.34	No	NA	Actinobacteria;Mycobacteriales;Nocardiaceae;Nocardia	Host-associated;mammals	NA	NA
2731957723|Ga0128697_1014|124479|187029	2731957723	62551	Provirus	100	Yes	VC_857_1	Actinobacteria;Mycobacteriales;Nocardiaceae;Nocardia	Terrestrial;soil	Integrase-like_tRNA	tRNA
2731957723|Ga0128697_1015|95751|113415	2731957723	17665	Provirus	23.22	Yes	VC_1452_0	Actinobacteria;Mycobacteriales;Nocardiaceae;Nocardia	Terrestrial;soil	tRNA	tRNA
2731957723|Ga0128697_1045|19040|32893	2731957723	13854	Provirus	18.19	Yes	NA	Actinobacteria;Mycobacteriales;Nocardiaceae;Nocardia	Terrestrial;soil	Integrase-like	Other
2731957723|Ga0128697_1074	2731957723	14418	Full	28.96	No	NA	Actinobacteria;Mycobacteriales;Nocardiaceae;Nocardia	Terrestrial;soil	NA	NA
2731957724|Ga0128698_121|153194|207519	2731957724	54326	Provirus	82.18	Yes	VC_462_0	Actinobacteria;Mycobacteriales;Nocardiaceae;Nocardia	Terrestrial;soil	Other	Other
2731957725|Ga0128699_1016|52987|68662	2731957725	15676	Provirus	23.57	Yes	VC_1472_0	Actinobacteria;Mycobacteriales;Nocardiaceae;Nocardia	Host-associated;human	tRNA	tRNA
2731957725|Ga0128699_1044|85561|130432	2731957725	44872	Provirus	64.97	No	NA	Actinobacteria;Mycobacteriales;Nocardiaceae;Nocardia	Host-associated;human	Other	Other
2731957728|Ga0128702_1010|452890|465635	2731957728	12746	Provirus	13.21	Yes	NA	Actinobacteria;Mycobacteriales;Nocardiaceae;Nocardia	Terrestrial;soil	Other	Transcription_regulator
2731957729|Ga0128703_126|167301|193830	2731957729	26530	Provirus	43.18	Yes	VC_462_0	Actinobacteria;Mycobacteriales;Nocardiaceae;Nocardia	Terrestrial;soil	Other	Other
2731957732|Ga0128706_119|53478|88184	2731957732	34707	Provirus	53.43	No	NA	Actinobacteria;Mycobacteriales;Nocardiaceae;Nocardia	Engineered;industrial production	Other	Other
2731957734|Ga0128708_109|267224|281952	2731957734	14729	Provirus	18.37	Yes	NA	Actinobacteria;Mycobacteriales;Nocardiaceae;Nocardia	Unknown;unknown	Other	Other
2731957734|Ga0128708_126|12609|27229	2731957734	14621	Provirus	9.44	Yes	VC_1446_0	Actinobacteria;Mycobacteriales;Nocardiaceae;Nocardia	Unknown;unknown	Other	Other
2731957734|Ga0128708_159	2731957734	12699	Full	29.1	No	NA	Actinobacteria;Mycobacteriales;Nocardiaceae;Nocardia	Unknown;unknown	NA	NA
2731957736|Ga0128710_105|78461|93021	2731957736	14561	Provirus	23.75	Yes	VC_462_0	Actinobacteria;Mycobacteriales;Nocardiaceae;Nocardia	Host-associated;human	Other	Other
2731957739|Ga0128713_1020|2570|19811	2731957739	17242	Provirus	11.13	No	NA	Actinobacteria;Mycobacteriales;Nocardiaceae;Nocardia	Unknown;unknown	Other	Other
2731957739|Ga0128713_1021|110749|125782	2731957739	15034	Provirus	37.73	Yes	NA	Actinobacteria;Mycobacteriales;Nocardiaceae;Nocardia	Unknown;unknown	Integrase-like	Other
2731957741|Ga0128715_1020|37426|71669	2731957741	34244	Provirus	51.51	Yes	VC_1453_0	Actinobacteria;Mycobacteriales;Nocardiaceae;Nocardia	Terrestrial;soil	Other	Transcription_regulator
2731957741|Ga0128715_1058|1|17139	2731957741	17139	Provirus	33.76	No	NA	Actinobacteria;Mycobacteriales;Nocardiaceae;Nocardia	Terrestrial;soil	Integrase-like	Other
2731957742|Ga0128716_1013|103127|132236	2731957742	29110	Provirus	43.05	Yes	NA	Actinobacteria;Mycobacteriales;Nocardiaceae;Nocardia	Terrestrial;soil-forest	Other	Other
2731957742|Ga0128716_1049|8397|57321	2731957742	48924	Provirus	70.31	No	NA	Actinobacteria;Mycobacteriales;Nocardiaceae;Nocardia	Terrestrial;soil-forest	Integrase-like	Other
2731957742|Ga0128716_1050|1|14429	2731957742	14429	Provirus	21.7	No	NA	Actinobacteria;Mycobacteriales;Nocardiaceae;Nocardia	Terrestrial;soil-forest	tRNA	tRNA
2731957743|Ga0128717_139|23120|34252	2731957743	11133	Provirus	NA	No	NA	Actinobacteria;Mycobacteriales;Nocardiaceae;Nocardia	Host-associated;vertebrates	Other	Other
2731957743|Ga0128717_151|27710|53901	2731957743	26192	Provirus	17.53	No	NA	Actinobacteria;Mycobacteriales;Nocardiaceae;Nocardia	Host-associated;vertebrates	Other	Other
2731957744|Ga0128718_1024|31136|85337	2731957744	54202	Provirus	73.62	Yes	VC_1087_0	Actinobacteria;Mycobacteriales;Nocardiaceae;Nocardia	Host-associated;human	Integrase-like	Other
2731957745|Ga0128719_101|277308|307259	2731957745	29952	Provirus	45.06	Yes	VC_1453_0	Actinobacteria;Mycobacteriales;Nocardiaceae;Nocardia	Terrestrial;soil	Other	Other
2731957747|Ga0128722_1079	2731957747	14842	Full	29.85	No	NA	Actinobacteria;Mycobacteriales;Nocardiaceae;Nocardia	Terrestrial;soil	NA	NA
2731957747|Ga0128722_1080	2731957747	11667	Full	24.01	No	NA	Actinobacteria;Mycobacteriales;Nocardiaceae;Nocardia	Terrestrial;soil	NA	NA
2731957747|Ga0128722_1293|1|50031	2731957747	50031	Provirus	70.92	No	NA	Actinobacteria;Mycobacteriales;Nocardiaceae;Nocardia	Terrestrial;soil	Other	Other
2731957748|Ga0128723_130|1|10910	2731957748	10910	Provirus	NA	No	NA	Actinobacteria;Mycobacteriales;Nocardiaceae;Nocardia	Host-associated;human	Other	Transposase
2731957750|Ga0128726_140|43015|63860	2731957750	20846	Provirus	13.46	Yes	VC_1446_0	Actinobacteria;Mycobacteriales;Nocardiaceae;Nocardia	Host-associated;human	Other	Other
2731957751|Ga0128727_1056|2168|19114	2731957751	16947	Provirus	10.8	No	NA	Actinobacteria;Mycobacteriales;Nocardiaceae;Nocardia	Terrestrial;soil-saline	Other	Other
2731957751|Ga0128727_1057|169222|185098	2731957751	15877	Provirus	20.49	Yes	NA	Actinobacteria;Mycobacteriales;Nocardiaceae;Nocardia	Terrestrial;soil-saline	Other	Integrase-like
2731957751|Ga0128727_1078|15829|30074	2731957751	14246	Provirus	19.96	Yes	VC_1415_0	Actinobacteria;Mycobacteriales;Nocardiaceae;Nocardia	Terrestrial;soil-saline	Integrase-like	Other
2731957752|Ga0128728_1016|100120|130863	2731957752	30744	Provirus	46.25	Yes	VC_1453_0	Actinobacteria;Mycobacteriales;Nocardiaceae;Nocardia	Terrestrial;soil	Other	Transcription_regulator
2731957752|Ga0128728_1017|23414|117778	2731957752	94365	Provirus	89.65	Yes	VC_801_7	Actinobacteria;Mycobacteriales;Nocardiaceae;Nocardia	Terrestrial;soil	Integrase-like_tRNA	tRNA
2731957753|Ga0128729_125	2731957753	76323	Full	89.16	Yes	VC_801_4	Actinobacteria;Mycobacteriales;Nocardiaceae;Nocardia	Terrestrial;soil	NA	NA
2731957754|Ga0128730_121|48432|60601	2731957754	12170	Provirus	NA	No	NA	Actinobacteria;Mycobacteriales;Nocardiaceae;Nocardia	Terrestrial;soil-sand	Other	Other
2731957754|Ga0128730_138	2731957754	13999	Full	28.46	No	NA	Actinobacteria;Mycobacteriales;Nocardiaceae;Nocardia	Terrestrial;soil-sand	NA	NA
2731957754|Ga0128730_139	2731957754	16719	Full	26.29	No	NA	Actinobacteria;Mycobacteriales;Nocardiaceae;Nocardia	Terrestrial;soil-sand	NA	NA
2731957754|Ga0128730_140	2731957754	19348	Full	23.8	No	NA	Actinobacteria;Mycobacteriales;Nocardiaceae;Nocardia	Terrestrial;soil-sand	NA	NA
2731957755|Ga0128731_1013	2731957755	15518	Full	35.98	No	NA	Actinobacteria;Mycobacteriales;Nocardiaceae;Nocardia	Host-associated;human	NA	NA
2731957755|Ga0128731_1045	2731957755	87684	Full	91.63	Yes	VC_801_5	Actinobacteria;Mycobacteriales;Nocardiaceae;Nocardia	Host-associated;human	NA	NA
2731957755|Ga0128731_1066	2731957755	11669	Full	18.71	No	NA	Actinobacteria;Mycobacteriales;Nocardiaceae;Nocardia	Host-associated;human	NA	NA
2731957758|Ga0128734_113|344312|359450	2731957758	15139	Provirus	NA	No	NA	Actinobacteria;Mycobacteriales;Nocardiaceae;Nocardia	Terrestrial;soil	Other	Other
2731957758|Ga0128734_134|28469|45283	2731957758	16815	Provirus	NA	No	NA	Actinobacteria;Mycobacteriales;Nocardiaceae;Nocardia	Terrestrial;soil	Other	Other
2731957758|Ga0128734_137|27757|39053	2731957758	11297	Provirus	14.91	Yes	VC_1550_0	Actinobacteria;Mycobacteriales;Nocardiaceae;Nocardia	Terrestrial;soil	Other	Other
2731957759|Ga0128738_1035	2731957759	12939	Full	21.63	No	NA	Actinobacteria;Propionibacteriales;Nocardioidaceae;Nocardioides	Host-associated;human	NA	NA
2731957759|Ga0128738_1051	2731957759	17699	Full	41.67	No	NA	Actinobacteria;Propionibacteriales;Nocardioidaceae;Nocardioides	Host-associated;human	NA	NA
2731957857|Ga0128873_1033	2731957857	24351	Full	61.33	No	NA	Actinobacteria;Micrococcales;Microbacteriaceae;Curtobacterium	Host-associated;plants	NA	NA
2731957857|Ga0128873_1064|1|13150	2731957857	13150	Provirus	NA	No	NA	Actinobacteria;Micrococcales;Microbacteriaceae;Curtobacterium	Host-associated;plants	Other	Other
2731957891|Ga0128914_1043	2731957891	41586	Full	53.8	No	NA	Actinobacteria;Micrococcales;Microbacteriaceae;Microbacterium	Host-associated;plants	NA	NA
2731957893|Ga0128916_1010|3617|27848	2731957893	24231	Provirus	56.53	No	NA	Actinobacteria;Micrococcales;Microbacteriaceae;Microbacterium	Host-associated;plants	Other	Other
2731957893|Ga0128916_1033|1|20904	2731957893	20904	Provirus	39.23	No	NA	Actinobacteria;Micrococcales;Microbacteriaceae;Microbacterium	Host-associated;plants	Integrase-like_tRNA	tRNA
2731957895|Ga0128918_1093|7418|46089	2731957895	38672	Provirus	58.49	Yes	VC_697_0	Actinobacteria;Micrococcales;Microbacteriaceae;Microbacterium	Host-associated;plants	Integrase-like	Other
2734481913|Ga0128392_1023|5029|43515	2734481913	38487	Provirus	82.65	Yes	NA	Actinobacteria;Mycobacteriales;Nocardiaceae;Rhodococcus	Host-associated;invertebrates	Integrase-like	Other
2734481913|Ga0128392_1043	2734481913	54338	Full	80.35	Yes	VC_1362_0	Actinobacteria;Mycobacteriales;Nocardiaceae;Rhodococcus	Host-associated;invertebrates	NA	NA
2734481913|Ga0128392_1066|13714|30147	2734481913	16434	Provirus	23.76	Yes	NA	Actinobacteria;Mycobacteriales;Nocardiaceae;Rhodococcus	Host-associated;invertebrates	Integrase-like_tRNA	tRNA
2734481913|Ga0128392_1095|1|11630	2734481913	11630	Provirus	18.39	No	NA	Actinobacteria;Mycobacteriales;Nocardiaceae;Rhodococcus	Host-associated;invertebrates	Integrase-like	Other
2734482071|Ga0181016_11|744955|784545	2734482071	39591	Provirus	59.8	Yes	VC_628_1	Actinobacteria;Micrococcales;Cellulomonadaceae;Sediminihabitans	Aquatic;marine-sediment	Integrase-like_tRNA	tRNA
2734482175|Ga0180969_105|59764|93627	2734482175	33864	Provirus	56.62	Yes	VC_1169_0	Actinobacteria;Pseudonocardiales;Pseudonocardiaceae;Actinokineospora	Host-associated;plants	Integrase-like	Other
2734482175|Ga0180969_107|242589|259785	2734482175	17197	Provirus	21.98	Yes	NA	Actinobacteria;Pseudonocardiales;Pseudonocardiaceae;Actinokineospora	Host-associated;plants	Other	Other
2737472030|Ga0066771_106|38606|63094	2737472030	24489	Provirus	33.76	Yes	VC_1453_0	Actinobacteria;Mycobacteriales;Nocardiaceae;Rhodococcus	Host-associated;plants	Other	Transcription_regulator
2737472030|Ga0066771_110|14612|57842	2737472030	43231	Provirus	92.06	Yes	NA	Actinobacteria;Mycobacteriales;Nocardiaceae;Rhodococcus	Host-associated;plants	Integrase-like_tRNA	tRNA
2738541274|Ga0189713_114|57624|78907	2738541274	21284	Provirus	48.93	Yes	VC_1514_0	Actinobacteria;Mycobacteriales;Mycobacteriaceae;Mycobacterium	Host-associated;plants-root	Other	Other
2738541308|Ga0189763_104|236270|321774	2738541308	85505	Provirus	90.6	Yes	VC_1423_2	Actinobacteria;Mycobacteriales;Nocardiaceae;Rhodococcus	Host-associated;plants-root	Integrase-like_tRNA	tRNA
2738543005|Ga0189762_102|449055|497494	2738543005	48440	Provirus	64.49	Yes	NA	Actinobacteria;Mycobacteriales;Nocardiaceae;Rhodococcus	Host-associated;plants-root	Integrase-like	Other
2738543034|Ga0189761_106|69862|85299	2738543034	15438	Provirus	24.02	Yes	VC_1438_0	Actinobacteria;Mycobacteriales;Nocardiaceae;Rhodococcus	Host-associated;plants-root	Integrase-like_tRNA	tRNA
2739367508|Ga0196868_11|1118403|1157306	2739367508	38904	Provirus	100	Yes	NA	Actinobacteria;Micrococcales;Micrococcaceae;Glutamicibacter	Engineered;food production	Integrase-like_tRNA	tRNA
2739367508|Ga0196868_11|1431673|1448921	2739367508	17249	Provirus	100	Yes	NA	Actinobacteria;Micrococcales;Micrococcaceae;Glutamicibacter	Engineered;food production	Integrase-like	Other
2739367508|Ga0196868_11|37054|54995	2739367508	17942	Provirus	26.32	Yes	VC_1413_0	Actinobacteria;Micrococcales;Micrococcaceae;Glutamicibacter	Engineered;food production	Other	Integrase-like
2739367508|Ga0196868_11|594177|659629	2739367508	65453	Provirus	100	Yes	NA	Actinobacteria;Micrococcales;Micrococcaceae;Glutamicibacter	Engineered;food production	tRNA	tRNA
2739368068|Ga0193657_11|7481861|7524604	2739368068	42744	Provirus	100	Yes	NA	Actinobacteria;Micromonosporales;Micromonosporaceae;Plantactinospora	Aquatic;marine-sediment	Integrase-like_tRNA	tRNA
2739368068|Ga0193657_12	2739368068	83115	Full	96.18	Yes	NA	Actinobacteria;Micromonosporales;Micromonosporaceae;Plantactinospora	Aquatic;marine-sediment	NA	NA
2739368074|Ga0133150_1100|3668|61552	2739368074	57885	Provirus	100	Yes	NA	Actinobacteria;Mycobacteriales;Mycobacteriaceae;Mycobacterium	Aquatic;freshwater	Integrase-like_tRNA	tRNA
2740892215|Ga0132290_103|324145|357079	2740892215	32935	Provirus	66.46	Yes	VC_522_0	Actinobacteria;Streptomycetales;Streptomycetaceae;Streptomyces	Aquatic;marine-sediment	Other	Integrase-like
2740892215|Ga0132290_105|286888|319870	2740892215	32983	Provirus	85.02	Yes	VC_889_0	Actinobacteria;Streptomycetales;Streptomycetaceae;Streptomyces	Aquatic;marine-sediment	Integrase-like	Other
2740892215|Ga0132290_122|18626|37869	2740892215	19244	Provirus	12.22	Yes	VC_1382_0	Actinobacteria;Streptomycetales;Streptomycetaceae;Streptomyces	Aquatic;marine-sediment	Other	Transcription_regulator
2740892223|Ga0132308_118|66095|84761	2740892223	18667	Provirus	44.7	Yes	VC_1452_0	Actinobacteria;Mycobacteriales;Nocardiaceae;Nocardia	Host-associated;human	Other	Transcription_regulator
2740892223|Ga0132308_122|58851|88345	2740892223	29495	Provirus	46.74	Yes	VC_462_0	Actinobacteria;Mycobacteriales;Nocardiaceae;Nocardia	Host-associated;human	Other	Other
2740892223|Ga0132308_128|59287|102657	2740892223	43371	Provirus	87.23	Yes	NA	Actinobacteria;Mycobacteriales;Nocardiaceae;Nocardia	Host-associated;human	tRNA	tRNA
2740892223|Ga0132308_149|13554|66018	2740892223	52465	Provirus	72.57	Yes	VC_1423_1	Actinobacteria;Mycobacteriales;Nocardiaceae;Nocardia	Host-associated;human	Integrase-like	Other
2740892225|Ga0132310_102|1794356|1815198	2740892225	20843	Provirus	19.72	Yes	NA	Actinobacteria;Micrococcales;Microbacteriaceae;Microbacterium	Terrestrial;soil	Integrase-like	Other
2740892225|Ga0132310_103|407032|445040	2740892225	38009	Provirus	33.48	Yes	VC_1413_0	Actinobacteria;Micrococcales;Microbacteriaceae;Microbacterium	Terrestrial;soil	Other	Other
2740892360|Ga0132479_127|31752|89928	2740892360	58177	Provirus	100	Yes	VC_520_8	Actinobacteria;Streptomycetales;Streptomycetaceae;Streptomyces	Terrestrial;soil	Integrase-like_tRNA	tRNA
2740892466|Ga0132594_109	2740892466	45488	Full	80.96	Yes	VC_1022_0	Actinobacteria;Micrococcales;Intrasporangiaceae;Terrabacter	Terrestrial;soil	NA	NA
2740892518|Ga0132655_114|103700|115213	2740892518	11514	Provirus	14.44	Yes	VC_1419_0	Actinobacteria;Mycobacteriales;Mycobacteriaceae;Mycolicibacterium	Host-associated;human	Integrase-like_tRNA	tRNA
2740892518|Ga0132655_137|20748|36181	2740892518	15434	Provirus	27.53	Yes	VC_1420_0	Actinobacteria;Mycobacteriales;Mycobacteriaceae;Mycolicibacterium	Host-associated;human	Integrase-like_tRNA	tRNA
2740892597|Ga0132011_11|602344|614602	2740892597	12259	Provirus	NA	No	NA	Actinobacteria;Frankiales;Frankiaceae;Jatrophihabitans	Terrestrial;soil-forest	Other	Other
2744054509|Ga0132773_1003	2744054509	28215	Full	51.03	No	NA	Actinobacteria;Mycobacteriales;Nocardiaceae;Rhodococcus	Host-associated;plants-endo	NA	NA
2744054509|Ga0132773_1011	2744054509	14977	Full	22.73	No	NA	Actinobacteria;Mycobacteriales;Nocardiaceae;Rhodococcus	Host-associated;plants-endo	NA	NA
2744054540|Ga0132815_1103|8692|19081	2744054540	10390	Provirus	19.95	Yes	VC_1545_0	Actinobacteria;Mycobacteriales;Nocardiaceae;Rhodococcus	Terrestrial;soil	Integrase-like	Other
2744054553|Ga0132828_11|721216|739264	2744054553	18049	Provirus	97.03	Yes	NA	Actinobacteria;Micrococcales;Microbacteriaceae;Microbacterium	Aquatic;freshwater	Integrase-like	Other
2744054608|Ga0132892_141|99446|139861	2744054608	40416	Provirus	100	Yes	NA	Actinobacteria;Mycobacteriales;Nocardiaceae;Rhodococcus	Host-associated;mammals	Integrase-like_tRNA	tRNA
2744054610|Ga0132894_102|33674|74620	2744054610	40946	Provirus	52.84	No	NA	Actinobacteria;Mycobacteriales;Nocardiaceae;Rhodococcus	Host-associated;human	tRNA	tRNA
2744054610|Ga0132894_123|1|40516	2744054610	40516	Provirus	79.66	Yes	NA	Actinobacteria;Mycobacteriales;Nocardiaceae;Rhodococcus	Host-associated;human	tRNA	tRNA
2744054610|Ga0132894_148|46968|85460	2744054610	38493	Provirus	80.93	Yes	VC_851_1	Actinobacteria;Mycobacteriales;Nocardiaceae;Rhodococcus	Host-associated;human	Other	Integrase-like
2744054610|Ga0132894_159|378870|424758	2744054610	45889	Provirus	93.02	Yes	VC_844_0	Actinobacteria;Mycobacteriales;Nocardiaceae;Rhodococcus	Host-associated;human	Integrase-like	Transcription_regulator
2744054612|Ga0132896_1005|531|13522	2744054612	12992	Provirus	53.77	No	NA	Actinobacteria;Mycobacteriales;Nocardiaceae;Rhodococcus	Unknown;unknown	Integrase-like	Other
2744054612|Ga0132896_1021	2744054612	38900	Full	100	Yes	NA	Actinobacteria;Mycobacteriales;Nocardiaceae;Rhodococcus	Unknown;unknown	NA	NA
2744054614|Ga0132898_1050	2744054614	12124	Full	27.96	No	NA	Actinobacteria;Mycobacteriales;Nocardiaceae;Rhodococcus	Engineered;wastewater	NA	NA
[truncated: 2,833 more rows]

## Sheet: Edge
Prophage	Gene	Location (inside/outside of predicted prophage)	Functional annotation	Category
2501939600|MicromonoL_contig00077|35764|49685	2501942510	outside	L-threonine synthase	Other
2501939600|MicromonoL_contig00077|35764|49685	2501942511	inside	bifunctional non-homologous end joining protein LigD	Other
2501939600|MicromonoL_contig00077|35764|49685	2501942528	inside	Site-specific DNA recombinase	Integrase-like
2501939600|MicromonoL_contig00077|35764|49685	2501942529	inside	DNA ligase D, 3'-phosphoesterase domain-containing protein	Other
2501939600|MicromonoL_contig00077|35764|49685	2501942530	outside	Aldo/keto reductase	Other
2502545009|Bpseudocatenulatum_D2C_Bifidobacterium_pseudocatenulatum_D2CA|1221079|1227475	2502583236	outside	Forkhead associated (FHA) domain, binds pSer, pThr, pTyr	Other
2502545009|Bpseudocatenulatum_D2C_Bifidobacterium_pseudocatenulatum_D2CA|1221079|1227475	2502583237	outside	MerR HTH family regulatory protein	Transcription_regulator
2502545009|Bpseudocatenulatum_D2C_Bifidobacterium_pseudocatenulatum_D2CA|1221079|1227475	2502583239	inside	Replication protein.	Other
2502894011|prnew_pseudochromosome_reference_new|6636763|6650747	2502915273	outside	DNA-binding transcriptional activator of the SARP family	Transcription_regulator
2502894011|prnew_pseudochromosome_reference_new|6636763|6650747	2502915274	inside	Phage tail sheath protein FI	Other
2502894011|prnew_pseudochromosome_reference_new|6636763|6650747	2502915286	inside	pentalenene synthase	Other
2502894011|prnew_pseudochromosome_reference_new|6636763|6650747	2502915287	outside	PAP2 superfamily protein	Other
2503754041|UCD399_DRAFT_BLS399_KA49_suis_Contig51_cov:146_30standard|14346|32290	2503855895	outside	tRNA	tRNA
2503754041|UCD399_DRAFT_BLS399_KA49_suis_Contig51_cov:146_30standard|14346|32290	2503855862	outside	Ribbon-helix-helix protein, copG family	Other
2503754041|UCD399_DRAFT_BLS399_KA49_suis_Contig51_cov:146_30standard|14346|32290	2503855895	outside	tRNA	tRNA
2503754041|UCD399_DRAFT_BLS399_KA49_suis_Contig51_cov:146_30standard|14346|32290	2503855895	outside	tRNA	tRNA
2503754041|UCD399_DRAFT_BLS399_KA49_suis_Contig51_cov:146_30standard|14346|32290	2503855895	outside	tRNA	tRNA
2503754041|UCD399_DRAFT_BLS399_KA49_suis_Contig51_cov:146_30standard|14346|32290	2503855865	inside	Site-specific recombinase XerD	Integrase-like
2503754041|UCD399_DRAFT_BLS399_KA49_suis_Contig51_cov:146_30standard|14346|32290	2503855895	outside	tRNA	tRNA
2503754041|UCD399_DRAFT_BLS399_KA49_suis_Contig51_cov:146_30standard|14346|32290	2503855895	outside	tRNA	tRNA
2503754041|UCD399_DRAFT_BLS399_KA49_suis_Contig51_cov:146_30standard|14346|32290	2503855893	inside	Helix-turn-helix	Other
2503754041|UCD399_DRAFT_BLS399_KA49_suis_Contig51_cov:146_30standard|14346|32290	2503855895	outside	tRNA	tRNA
2503754041|UCD399_DRAFT_BLS399_KA49_suis_Contig51_cov:146_30standard|14346|32290	2503855895	outside	tRNA	tRNA
2503754041|UCD399_DRAFT_BLS399_KA49_suis_Contig51_cov:146_30standard|14346|32290	2503855895	outside	tRNA	tRNA
2503754041|UCD399_DRAFT_BLS399_KA49_suis_Contig51_cov:146_30standard|14346|32290	2503855896	outside	homoserine O-succinyltransferase	Other
2503754041|UCD399_DRAFT_BLS399_KA49_suis_Contig51_cov:146_30standard|14346|32290	2503855895	outside	tRNA	tRNA
2505679016|Contig175|1426019|1472024	2505735981	outside	protein of unknown function (DUF1206)	Other
2505679016|Contig175|1426019|1472024	2505735982	outside	Sugar phosphate permease	Other
2505679016|Contig175|1426019|1472024	2505736048	inside	Site-specific recombinase XerD	Integrase-like
2505679051|GorJ30_scaffold_19|50987|66958	2505882548	outside	tRNA	tRNA
2505679051|GorJ30_scaffold_19|50987|66958	2505882548	outside	tRNA	tRNA
2505679051|GorJ30_scaffold_19|50987|66958	2505882549	inside	Site-specific recombinase XerD	Integrase-like
2505679051|GorJ30_scaffold_19|50987|66958	2505882548	outside	tRNA	tRNA
2505679051|GorJ30_scaffold_19|50987|66958	2505882567	inside	Lysophospholipase L1	Other
2505679051|GorJ30_scaffold_19|50987|66958	2505882548	outside	tRNA	tRNA
2505679051|GorJ30_scaffold_19|50987|66958	2505882568	outside	NADP-dependent 3-hydroxy acid dehydrogenase YdfG	Other
2505679051|GorJ30_scaffold_19|50987|66958	2505882548	outside	tRNA	tRNA
2506381019|unknown|7563433|7579315	2506450466	outside	protein of unknown function (DUF4407)	Other
2506381019|unknown|7563433|7579315	2506450476	inside	Cell wall-associated hydrolase, NlpC family	Other
2506381019|unknown|7563433|7579315	2506450478	outside	FAD/FMN-containing dehydrogenase	Other
2506783011|NC_015656|1481584|1503465	2506865811	inside	Uncharacterized protein YjbI, contains pentapeptide repeats	Other
2506783011|NC_015656|1481584|1503465	2506865842	outside	peroxiredoxin Q/BCP	Other
2506783011|NC_015656|1481584|1503465	2506865843	outside	Methyltransferase domain-containing protein	Other
2506783014|Mycch_Contig4053|2260676|2272879	2506871351	inside	tRNA	tRNA
2506783014|Mycch_Contig4053|2260676|2272879	2506871351	inside	tRNA	tRNA
2506783014|Mycch_Contig4053|2260676|2272879	2506871351	inside	tRNA	tRNA
2506783014|Mycch_Contig4053|2260676|2272879	2506871328	inside	Site-specific recombinase XerD	Integrase-like
2506783014|Mycch_Contig4053|2260676|2272879	2506871351	inside	tRNA	tRNA
2506783014|Mycch_Contig4053|2260676|2272879	2506871351	inside	tRNA	tRNA
2506783014|Mycch_Contig4053|2260676|2272879	2506871351	inside	tRNA	tRNA
2506783014|Mycch_Contig4053|2260676|2272879	2506871351	inside	tRNA	tRNA
2506783014|Mycch_Contig4053|2260676|2272879	2506871353	inside	TIGR03083 family protein	Other
2506783014|Mycch_Contig4053|2260676|2272879	2506871351	inside	tRNA	tRNA
2506783014|Mycch_Contig4053|2260676|2272879	2506871354	outside	putative membrane protein	Other
2506783014|Mycch_Contig4053|2260676|2272879	2506871351	inside	tRNA	tRNA
2506783048|MycrhDRAFT_Contig108.4|29111|45316	2507064481	inside	chromosome partitioning protein	Other
2506783048|MycrhDRAFT_Contig108.4|29111|45316	2507064496	outside	type VII secretion protein EccB	Other
2506783048|MycrhDRAFT_MRE.2|2403642|2417279	2507060057	outside	putative tRNA adenosine deaminase-associated protein	Other
2506783048|MycrhDRAFT_MRE.2|2403642|2417279	2507060059	inside	tRNA	tRNA
2506783048|MycrhDRAFT_MRE.2|2403642|2417279	2507060058	outside	tRNA(adenine34) deaminase	Other
2506783048|MycrhDRAFT_MRE.2|2403642|2417279	2507060059	inside	tRNA	tRNA
2506783048|MycrhDRAFT_MRE.2|2403642|2417279	2507060059	inside	tRNA	tRNA
2506783048|MycrhDRAFT_MRE.2|2403642|2417279	2507060060	inside	Site-specific recombinase XerD	Integrase-like
2506783048|MycrhDRAFT_MRE.2|2403642|2417279	2507060059	inside	tRNA	tRNA
2506783048|MycrhDRAFT_MRE.2|2403642|2417279	2507060077	inside	Diacylglycerol O-acyltransferase	Other
2506783048|MycrhDRAFT_MRE.2|2403642|2417279	2507060059	inside	tRNA	tRNA
2506783048|MycrhDRAFT_MRE.2|2403642|2417279	2507060078	outside	ipoprotein LpqH	Other
2506783048|MycrhDRAFT_MRE.2|2403642|2417279	2507060059	inside	tRNA	tRNA
2506783048|MycrhDRAFT_MRE.2|2403642|2417279	2507060059	inside	tRNA	tRNA
2506783048|MycrhDRAFT_MRE.2|3888755|3901995	2507061518	outside	Uncharacterized conserved protein	Other
2506783048|MycrhDRAFT_MRE.2|3888755|3901995	2507061519	outside	transcriptional regulator, TetR family	Transcription_regulator
2506783048|MycrhDRAFT_MRE.2|3888755|3901995	2507061520	inside	Site-specific recombinase XerD	Integrase-like
2506783048|MycrhDRAFT_MRE.2|3888755|3901995	2507061534	inside	protein of unknown function (DUF4189)	Other
2506783048|MycrhDRAFT_MRE.2|3888755|3901995	2507061536	outside	cutinase	Other
2506783048|MycrhDRAFT_MRE.2|3888755|3901995	2507061537	outside	limonene 1,2-monooxygenase	Other
2506783048|MycrhDRAFT_MRE.2|5525541|5581013	2507063105	outside	Predicted protease of the Abi (CAAX) family	Other
2506783048|MycrhDRAFT_MRE.2|5525541|5581013	2507063106	outside	Phosphoketolase	Other
2506783048|MycrhDRAFT_MRE.2|5525541|5581013	2507063107	inside	Site-specific DNA recombinase	Integrase-like
2506783048|MycrhDRAFT_MRE.2|5525541|5581013	2507063201	inside	Protein of unknown function (DUF2637)	Other
2506783048|MycrhDRAFT_MRE.2|5525541|5581013	2507063202	outside	xylulose-5-phosphate/fructose-6-phosphate phosphoketolase	Other
2506783048|MycrhDRAFT_MRE.2|6116879|6130044	2507063735	outside	CHAD domain-containing protein	Other
2506783048|MycrhDRAFT_MRE.2|6116879|6130044	2507063754	inside	Methyltransferase domain-containing protein	Other
2506783048|MycrhDRAFT_MRE.2|6116879|6130044	2507063755	inside	transcriptional regulator, XRE family with cupin sensor	Transcription_regulator
2506783048|MycrhDRAFT_MRE.2|6116879|6130044	2507063756	outside	ribonuclease HI	Other
2506783060|Mycsm_Contig75|51096|74174	2507124310	outside	bifunctional non-homologous end joining protein LigD	Other
2506783060|Mycsm_Contig75|51096|74174	2507124311	inside	DNA segregation ATPase FtsK/SpoIIIE, S-DNA-T family	Other
2506783060|Mycsm_Contig75|51096|74174	2507124335	outside	Excreted virulence factor EspC, type VII ESX diderm	Other
2506783060|Mycsm_Contig77|2612451|2624735	2507119789	outside	Uncharacterized conserved protein, AIM24 family	Other
2506783060|Mycsm_Contig77|2612451|2624735	2507119806	inside	tRNA	tRNA
2506783060|Mycsm_Contig77|2612451|2624735	2507119807	inside	tRNA	tRNA
2506783060|Mycsm_Contig77|2612451|2624735	2507119790	inside	Site-specific recombinase XerD	Integrase-like
2506783060|Mycsm_Contig77|2612451|2624735	2507119806	inside	tRNA	tRNA
2506783060|Mycsm_Contig77|2612451|2624735	2507119807	inside	tRNA	tRNA
2506783060|Mycsm_Contig77|2612451|2624735	2507119806	inside	tRNA	tRNA
2506783060|Mycsm_Contig77|2612451|2624735	2507119807	inside	tRNA	tRNA
2506783060|Mycsm_Contig77|2612451|2624735	2507119806	inside	tRNA	tRNA
2506783060|Mycsm_Contig77|2612451|2624735	2507119807	inside	tRNA	tRNA
2506783060|Mycsm_Contig77|2612451|2624735	2507119806	inside	tRNA	tRNA
2506783060|Mycsm_Contig77|2612451|2624735	2507119807	inside	tRNA	tRNA
2506783060|Mycsm_Contig77|2612451|2624735	2507119809	outside	Response regulator containing a CheY-like receiver domain and an HTH DNA-binding domain	Transcription_regulator
2506783060|Mycsm_Contig77|2612451|2624735	2507119806	inside	tRNA	tRNA
2506783060|Mycsm_Contig77|2612451|2624735	2507119807	inside	tRNA	tRNA
2506783060|Mycsm_Contig77|4220131|4232885	2507121411	outside	glutamate dehydrogenase	Other
2506783060|Mycsm_Contig77|4220131|4232885	2507121412	inside	ATP-binding cassette protein, ChvD family	Other
2506783060|Mycsm_Contig77|4220131|4232885	2507121425	inside	Site-specific DNA recombinase	Integrase-like
2506783060|Mycsm_Contig77|4220131|4232885	2507121426	outside	allophanate hydrolase	Other
2507525000|ProkrDRAFT_PKA.192|25650|41338	2507531298	outside	Coenzyme F420-dependent N5,N10-methylene tetrahydromethanopterin reductase and related flavin-dependent oxidoreductases	Other
2507525000|ProkrDRAFT_PKA.192|25650|41338	2507531301	outside	Transcriptional regulators	Other
2507525000|ProkrDRAFT_PKA.192|25650|41338	2507531318	inside	Site-specific DNA recombinase	Integrase-like
2507525000|ProkrDRAFT_PKA.192|25650|41338	2507531319	outside	Coenzyme F420-dependent N5,N10-methylene tetrahydromethanopterin reductase and related flavin-dependent oxidoreductases	Other
2507525000|ProkrDRAFT_PKA.192|25650|41338	2507531320	outside	Glucoamylase (glucan-1,4-alpha-glucosidase), GH15 family	Other
2507525000|ProkrDRAFT_PKA.71|11367|29889	2507527400	inside	Ubiquinone/menaquinone biosynthesis C-methylase UbiE	Other
2507525000|ProkrDRAFT_PKA.71|11367|29889	2507527428	inside	Predicted oxidoreductase	Other
2508501013|SaccyDRAFT_SCD.1|1485808|1496860	2508561077	outside	MFS transporter, SHS family, sialic acid transporter	Other
2508501013|SaccyDRAFT_SCD.1|1485808|1496860	2508561078	outside	DNA-binding transcriptional regulator, FadR family	Transcription_regulator
2508501013|SaccyDRAFT_SCD.1|1485808|1496860	2508561079	inside	ABC-type multidrug transport system, ATPase component	Other
2508501013|SaccyDRAFT_SCD.1|1485808|1496860	2508561080	inside	Site-specific DNA recombinase	Integrase-like
2508501013|SaccyDRAFT_SCD.1|1485808|1496860	2508561093	outside	lipooligosaccharide transport system permease protein	Other
2508501013|SaccyDRAFT_SCD.1|1485808|1496860	2508561094	outside	lipooligosaccharide transport system permease protein	Other
2508501013|SaccyDRAFT_SCD.1|3992598|4017760	2508563403	outside	cyclic pyranopterin phosphate synthase	Other
2508501013|SaccyDRAFT_SCD.1|3992598|4017760	2508563404	outside	adenylate cyclase, class 2	Other
2508501013|SaccyDRAFT_SCD.1|3992598|4017760	2508563406	inside	Virulence protein RhuM family protein	Other
2508501013|SaccyDRAFT_SCD.1|3992598|4017760	2508563440	inside	Site-specific recombinase XerD	Integrase-like
2508501013|SaccyDRAFT_SCD.1|3992598|4017760	2508563441	outside	glutamate-5-semialdehyde dehydrogenase	Other
2508501052|MyctuDRAFT_MTC.3|56942|86161	2508740841	outside	type VII secretion protein EccB	Other
2508501052|MyctuDRAFT_MTC.3|56942|86161	2508740842	inside	type VII secretion AAA-ATPase EccA	Other
2508501052|MyctuDRAFT_MTC.3|56942|86161	2508740864	inside	Transposase (or an inactivated derivative)	Transposase
2508501052|MyctuDRAFT_MTC.3|56942|86161	2508740867	inside	DNA-binding transcriptional regulator, MerR family	Transcription_regulator
2508501052|MyctuDRAFT_MTC.3|56942|86161	2508740869	outside	Peroxiredoxin	Other
2508501052|MyctuDRAFT_MTC.4|4803929|4824966	2508745761	inside	Transposase	Transposase
2508501052|MyctuDRAFT_MTC.4|4803929|4824966	2508745780	inside	chromosome partitioning protein, ParB family	Other
2508501052|MyctuDRAFT_MTC.4|540598|572147	2508741568	outside	Sugar transporter	Other
2508501052|MyctuDRAFT_MTC.4|540598|572147	2508741603	inside	DNA replication protein DnaC	Other
2509276014|NocJ54DRAFT_scaffold_5.6|143799|180544	2509352374	outside	UDP-N-acetylglucosamine:LPS N-acetylglucosamine transferase	Other
2509276014|NocJ54DRAFT_scaffold_5.6|143799|180544	2509352375	outside	UDP-N-acetylglucosamine transferase subunit ALG13	Other
2509276014|NocJ54DRAFT_scaffold_5.6|143799|180544	2509352376	inside	exopolysaccharide biosynthesis polyprenyl glycosylphosphotransferase	Other
2509601042|JiagaDRAFT_JGA.1|265771|288788	2509859107	outside	Crotonobetainyl-CoA:carnitine CoA-transferase CaiB	Other
2509601042|JiagaDRAFT_JGA.1|265771|288788	2509859108	inside	protein of unknown function (DUF222)	Other
2509601042|JiagaDRAFT_JGA.1|265771|288788	2509859147	inside	Site-specific recombinase XerD	Integrase-like
2509601042|JiagaDRAFT_JGA.1|265771|288788	2509859149	outside	xylose isomerase	Other
2509887025|FraQA3DRAFT_FQA.1|261029|283255	2510033286	outside	Predicted membrane protein (DUF2142)	Other
2509887025|FraQA3DRAFT_FQA.1|261029|283255	2510033288	inside	carbonic anhydrase	Other
2509887025|FraQA3DRAFT_FQA.1|261029|283255	2510033306	inside	ABC-type multidrug transport system, ATPase and permease components	Other
2509887025|FraQA3DRAFT_FQA.1|261029|283255	2510033307	outside	restriction endonuclease	Other
2510065083|PatmiDRAFT_Scaffold1.1|4477888|4538656	2510397939	outside	Selenocysteine lyase/Cysteine desulfurase	Other
2510065083|PatmiDRAFT_Scaffold1.1|4477888|4538656	2510398039	inside	DNA-directed RNA polymerase specialized sigma subunit, sigma24 family	Other
2510065083|PatmiDRAFT_Scaffold1.1|4477888|4538656	2510398040	outside	RNA polymerase sigma-70 factor, ECF subfamily	Other
2510065083|PatmiDRAFT_Scaffold1.1|4477888|4538656	2510398041	outside	P-aminobenzoate N-oxygenase AurF	Other
2510065084|CryarDRAFT_CAH.1|1160836|1174539	2510400035	outside	serine/threonine protein kinase	Other
2510065084|CryarDRAFT_CAH.1|1160836|1174539	2510400036	inside	Flp pilus assembly protein, ATPase CpaF	Other
2510065084|CryarDRAFT_CAH.1|1160836|1174539	2510400037	inside	Site-specific DNA recombinase	Integrase-like
2510065084|CryarDRAFT_CAH.1|1160836|1174539	2510400055	inside	Transcriptional regulator, contains XRE-family HTH domain	Transcription_regulator
2510461002|NocJ52DRAFT_scaffold_36.37|6694|34910	2510475347	outside	Alcohol dehydrogenase, class IV	Other
2510461002|NocJ52DRAFT_scaffold_36.37|6694|34910	2510475348	inside	Helix-turn-helix domain-containing protein	Other
2510461002|NocJ52DRAFT_scaffold_36.37|6694|34910	2510475389	inside	Uncharacterized phage-associated protein	Other
2510461014|ARUE_113p|99532|112390	2510539291	outside	putative membrane protein	Other
2510461014|ARUE_113p|99532|112390	2510539292	inside	leader peptidase (prepilin peptidase) / N-methyltransferase	Other
2510461014|ARUE_113p|99532|112390	2510539301	inside	Helix-turn-helix	Other
2510917008|AphyDRAFT_NODE_1_len_43649_cov_81_565353.1|25296|43677	2511062823	outside	SAF domain-containing protein	Other
2510917008|AphyDRAFT_NODE_1_len_43649_cov_81_565353.1|25296|43677	2511062825	inside	Cellulose biosynthesis protein BcsQ	Other
2510917008|AphyDRAFT_NODE_482_len_87277_cov_35_790333.382|2865|14741	2511067122	outside	Site-specific recombinase XerD	Integrase-like
2510917008|AphyDRAFT_NODE_482_len_87277_cov_35_790333.382|2865|14741	2511067140	inside	Cell wall-associated hydrolase, NlpC family	Other
2510917008|AphyDRAFT_NODE_482_len_87277_cov_35_790333.382|2865|14741	2511067141	outside	CHAT domain-containing protein	Other
2510917009|MYmas_Mmassiliense_Kuroda020212.1|1816086|1880485	2511069636	outside	Protein of unknown function (DUF3052)	Other
2510917009|MYmas_Mmassiliense_Kuroda020212.1|1816086|1880485	2511069638	inside	tRNA	tRNA
2510917009|MYmas_Mmassiliense_Kuroda020212.1|1816086|1880485	2511069637	outside	peroxiredoxin (alkyl hydroperoxide reductase subunit C)	Other
2510917009|MYmas_Mmassiliense_Kuroda020212.1|1816086|1880485	2511069638	inside	tRNA	tRNA
2510917009|MYmas_Mmassiliense_Kuroda020212.1|1816086|1880485	2511069638	inside	tRNA	tRNA
2510917009|MYmas_Mmassiliense_Kuroda020212.1|1816086|1880485	2511069639	inside	Site-specific recombinase XerD	Integrase-like
2510917009|MYmas_Mmassiliense_Kuroda020212.1|1816086|1880485	2511069638	inside	tRNA	tRNA
2510917009|MYmas_Mmassiliense_Kuroda020212.1|1816086|1880485	2511069638	inside	tRNA	tRNA
2510917009|MYmas_Mmassiliense_Kuroda020212.1|1816086|1880485	2511069638	inside	tRNA	tRNA
2510917009|MYmas_Mmassiliense_Kuroda020212.1|1816086|1880485	2511069743	outside	Predicted acyl-CoA transferases/carnitine dehydratase	Other
2510917009|MYmas_Mmassiliense_Kuroda020212.1|1816086|1880485	2511069638	inside	tRNA	tRNA
2510917009|MYmas_Mmassiliense_Kuroda020212.1|3740300|3756466	2511071602	inside	chaperonin GroEL	Other
2510917009|MYmas_Mmassiliense_Kuroda020212.1|3740300|3756466	2511071603	outside	chaperonin GroES	Other
2510917009|MYmas_Mmassiliense_Kuroda020212.1|3740300|3756466	2511071604	outside	SnoaL-like domain-containing protein	Other
2510917009|MYmas_Mmassiliense_Kuroda020212.1|3962725|4014342	2511071823	outside	1,4-Dihydroxy-2-naphthoyl-CoA synthase	Other
2510917009|MYmas_Mmassiliense_Kuroda020212.1|3962725|4014342	2511071824	inside	citronellol/citronellal dehydrogenase	Other
2510917009|MYmas_Mmassiliense_Kuroda020212.1|3962725|4014342	2511071894	inside	Short-chain dehydrogenase	Other
2510917009|MYmas_Mmassiliense_Kuroda020212.1|3962725|4014342	2511071895	outside	Catechol 2,3-dioxygenase	Other
2510917009|MYmas_Mmassiliense_Kuroda020212.1|3962725|4014342	2511071897	outside	inorganic phosphate transporter, PiT family	Other
2511231075|NC_016799|1885728|1900563	2511564131	outside	Lipoprotein-anchoring transpeptidase ErfK/SrfK	Other
2511231075|NC_016799|1885728|1900563	2511564132	inside	tRNA	tRNA
2511231075|NC_016799|1885728|1900563	2511564132	inside	tRNA	tRNA
2511231075|NC_016799|1885728|1900563	2511564132	inside	tRNA	tRNA
2511231075|NC_016799|1885728|1900563	2511564152	inside	Site-specific recombinase XerD	Integrase-like
2511231075|NC_016799|1885728|1900563	2511564132	inside	tRNA	tRNA
2511231075|NC_016799|1885728|1900563	2511564132	inside	tRNA	tRNA
2511231075|NC_016799|1885728|1900563	2511564154	outside	nicotinamidase/pyrazinamidase	Other
2511231075|NC_016799|1885728|1900563	2511564132	inside	tRNA	tRNA
2511231075|NC_016799|1885728|1900563	2511564155	outside	Heme-degrading monooxygenase HmoA	Other
2511231075|NC_016799|1885728|1900563	2511564132	inside	tRNA	tRNA
2511231099|NC_016800|1856319|1873293	2511646510	outside	Lipoprotein-anchoring transpeptidase ErfK/SrfK	Other
2511231099|NC_016800|1856319|1873293	2511646511	inside	tRNA	tRNA
2511231099|NC_016800|1856319|1873293	2511646511	inside	tRNA	tRNA
2511231099|NC_016800|1856319|1873293	2511646511	inside	tRNA	tRNA
2511231099|NC_016800|1856319|1873293	2511646531	inside	Transposase InsO and inactivated derivatives	Transposase
2511231099|NC_016800|1856319|1873293	2511646511	inside	tRNA	tRNA
2511231099|NC_016800|1856319|1873293	2511646532	outside	nicotinamidase/pyrazinamidase	Other
2511231099|NC_016800|1856319|1873293	2511646511	inside	tRNA	tRNA
2511231099|NC_016800|1856319|1873293	2511646533	outside	Heme-degrading monooxygenase HmoA	Other
2511231099|NC_016800|1856319|1873293	2511646511	inside	tRNA	tRNA
2511231099|NC_016800|1856319|1873293	2511646534	outside	Protein of unknown function (DUF3618)	Other
2511231099|NC_016800|1856319|1873293	2511646511	inside	tRNA	tRNA
2511231114|NC_015859|88168|100661	2511685433	inside	transposase	Transposase
2511231114|NC_015859|88168|100661	2511685444	inside	Transposase InsO and inactivated derivatives	Transposase
2511231114|NC_015859|88168|100661	2511685445	inside	Transposase and inactivated derivatives	Transposase
2511231114|NC_015859|88168|100661	2511685446	outside	LGFP repeat-containing protein	Other
2511231114|NC_015859|949057|1008017	2511686200	outside	Membrane alanyl aminopeptidase Metallo peptidase. MEROPS family M01	Other
2511231114|NC_015859|949057|1008017	2511686279	inside	tRNA	tRNA
2511231114|NC_015859|949057|1008017	2511686281	outside	tRNA	tRNA
2511231114|NC_015859|949057|1008017	2511686279	inside	tRNA	tRNA
2511231114|NC_015859|949057|1008017	2511686281	outside	tRNA	tRNA
2511231114|NC_015859|949057|1008017	2511686202	inside	Site-specific recombinase XerD	Integrase-like
2511231114|NC_015859|949057|1008017	2511686279	inside	tRNA	tRNA
2511231114|NC_015859|949057|1008017	2511686281	outside	tRNA	tRNA
2511231114|NC_015859|949057|1008017	2511686279	inside	tRNA	tRNA
2511231114|NC_015859|949057|1008017	2511686281	outside	tRNA	tRNA
2511231114|NC_015859|949057|1008017	2511686279	inside	tRNA	tRNA
2511231114|NC_015859|949057|1008017	2511686281	outside	tRNA	tRNA
2511231114|NC_015859|949057|1008017	2511686280	inside	Thioesterase-like superfamily protein	Other
2511231114|NC_015859|949057|1008017	2511686279	inside	tRNA	tRNA
2511231114|NC_015859|949057|1008017	2511686281	outside	tRNA	tRNA
2511231114|NC_015859|949057|1008017	2511686279	inside	tRNA	tRNA
2511231114|NC_015859|949057|1008017	2511686281	outside	tRNA	tRNA
2511231114|NC_015859|949057|1008017	2511686282	outside	trigger factor	Other
2511231114|NC_015859|949057|1008017	2511686279	inside	tRNA	tRNA
2511231114|NC_015859|949057|1008017	2511686281	outside	tRNA	tRNA
2511231200|CP003219|1770207|1825664	2511978687	outside	radical SAM-linked protein	Other
2511231200|CP003219|1770207|1825664	2511978688	inside	Resolvase, N terminal domain	Other
2511231200|CP003219|1770207|1825664	2511978769	outside	radical SAM family uncharacterized protein	Other
2511231200|CP003219|2362348|2410054	2511979270	outside	GntR family transcriptional regulator	Transcription_regulator
2511231200|CP003219|2362348|2410054	2511979273	inside	Helix-turn-helix domain-containing protein	Other
2511231200|CP003219|2362348|2410054	2511979350	inside	Transcriptional regulator, contains XRE-family HTH domain	Transcription_regulator
2511231200|CP003219|2362348|2410054	2511979351	inside	Quinol monooxygenase YgiN	Other
2511231200|CP003219|2362348|2410054	2511979352	outside	Histidine kinase-like ATPase domain-containing protein	Other
2512047048|UQM_contig00013.13|873|15364	2512402697	inside	Cutinase	Other
2512047048|UQM_contig00013.13|873|15364	2512402711	inside	Type IV secretory pathway, VirD4 components	Other
2512047058|NZ_BACI01000048|118439|129243	2512437489	outside	HD domain-containing protein	Other
2512047058|NZ_BACI01000048|118439|129243	2512437498	inside	Peptidoglycan/LPS O-acetylase OafA/YrhL, contains acyltransferase and SGNH-hydrolase domains	Other
2512047058|NZ_BACI01000048|118439|129243	2512437500	outside	Glycosyl hydrolase family 26	Other
2512047058|NZ_BACI01000056|1|10609	2512437943	inside	tRNA	tRNA
2512047058|NZ_BACI01000056|1|10609	2512437943	inside	tRNA	tRNA
2512047058|NZ_BACI01000056|1|10609	2512437942	inside	Site-specific recombinase XerD	Integrase-like
2512047058|NZ_BACI01000056|1|10609	2512437943	inside	tRNA	tRNA
2512047058|NZ_BACI01000056|1|10609	2512437943	inside	tRNA	tRNA
2512047058|NZ_BACI01000056|1|10609	2512437944	inside	CsbD-like	Other
2512047058|NZ_BACI01000056|1|10609	2512437943	inside	tRNA	tRNA
2512047058|NZ_BACI01000056|1|10609	2512437943	inside	tRNA	tRNA
2512047058|NZ_BACI01000056|1|10609	2512437946	outside	tRNA(adenine34) deaminase	Other
2512047058|NZ_BACI01000056|1|10609	2512437943	inside	tRNA	tRNA
2512047058|NZ_BACI01000056|1|10609	2512437947	outside	putative tRNA adenosine deaminase-associated protein	Other
2512047058|NZ_BACI01000056|1|10609	2512437943	inside	tRNA	tRNA
2512564010|AmythDRAFT_Scaffold1.2|2619422|2672881	2512619909	outside	Sensor histidine kinase regulating citrate/malate metabolism	Other
2512564010|AmythDRAFT_Scaffold1.2|2619422|2672881	2512620010	inside	Site-specific recombinase XerD	Integrase-like
2512564010|AmythDRAFT_Scaffold1.2|2619422|2672881	2512620011	inside	aerobic C4-dicarboxylate transport protein	Other
2512564010|AmythDRAFT_Scaffold1.2|6523342|6576968	2512623758	outside	DNA-binding transcriptional regulator, MarR family	Transcription_regulator
2512564010|AmythDRAFT_Scaffold1.2|6523342|6576968	2512623759	outside	Lactoylglutathione lyase and related lyases	Other
2512564010|AmythDRAFT_Scaffold1.2|6523342|6576968	2512623760	inside	Site-specific recombinases, DNA invertase Pin homologs	Integrase-like
2512564010|AmythDRAFT_Scaffold1.2|6523342|6576968	2512623761	inside	Site-specific DNA recombinase	Integrase-like
2512564010|AmythDRAFT_Scaffold1.2|6523342|6576968	2512623852	outside	glyoxalase family protein	Other
2512564010|AmythDRAFT_Scaffold1.2|6523342|6576968	2512623853	outside	phospholipase/carboxylesterase	Other
2512564010|AmythDRAFT_Scaffold1.2|7571702|7599260	2512624827	outside	dihydrolipoamide dehydrogenase	Other
2512564010|AmythDRAFT_Scaffold1.2|7571702|7599260	2512624830	inside	tRNA	tRNA
2512564010|AmythDRAFT_Scaffold1.2|7571702|7599260	2512624828	outside	NADPH:quinone reductase	Other
2512564010|AmythDRAFT_Scaffold1.2|7571702|7599260	2512624830	inside	tRNA	tRNA
2512564010|AmythDRAFT_Scaffold1.2|7571702|7599260	2512624829	inside	NADP-dependent 3-hydroxy acid dehydrogenase YdfG	Other
2512564010|AmythDRAFT_Scaffold1.2|7571702|7599260	2512624830	inside	tRNA	tRNA
2512564010|AmythDRAFT_Scaffold1.2|7571702|7599260	2512624830	inside	tRNA	tRNA
2512564010|AmythDRAFT_Scaffold1.2|7571702|7599260	2512624871	inside	Protein of unknown function (DUF732)	Other
2512564010|AmythDRAFT_Scaffold1.2|7571702|7599260	2512624830	inside	tRNA	tRNA
2512564010|AmythDRAFT_Scaffold1.2|7571702|7599260	2512624830	inside	tRNA	tRNA
2512564010|AmythDRAFT_Scaffold1.2|7571702|7599260	2512624873	outside	Transcriptional regulators	Other
2512564010|AmythDRAFT_Scaffold1.2|7571702|7599260	2512624830	inside	tRNA	tRNA
2512564011|AmyhaDRAFT_Scaffold1.1|129211|146796	2512626056	outside	type VII secretion-associated protein, Rv3446c family, C-terminal domain-containing protein	Other
2512564011|AmyhaDRAFT_Scaffold1.1|129211|146796	2512626057	inside	DNA segregation ATPase FtsK/SpoIIIE, S-DNA-T family	Other
2512564011|AmyhaDRAFT_Scaffold1.1|129211|146796	2512626076	inside	Site-specific recombinase XerD	Integrase-like
2512564011|AmyhaDRAFT_Scaffold1.1|129211|146796	2512626077	outside	type VII secretion integral membrane protein EccD	Other
2512564042|NC_016906|2919579|2930856	2512746191	outside	RNA polymerase sigma factor, sigma-70 family	Other
2512564042|NC_016906|2919579|2930856	2512746192	inside	Site-specific recombinase XerD	Integrase-like
2512564042|NC_016906|2919579|2930856	2512746202	inside	GTP-binding protein	Other
2512564042|NC_016906|2919579|2930856	2512746203	inside	cytidylate kinase	Other
2512564042|NC_016906|2919579|2930856	2512746204	outside	23S rRNA pseudouridine2605 synthase	Other
2513020036|NitalDRAFT_Scaffold1.1|4383231|4400438	2513190391	outside	ATPases of the AAA+ class	Other
2513020036|NitalDRAFT_Scaffold1.1|4383231|4400438	2513190392	outside	protein of unknown function (DUF4157)	Other
2513020036|NitalDRAFT_Scaffold1.1|4383231|4400438	2513190407	inside	putative baseplate assembly protein	Other
2513020036|NitalDRAFT_Scaffold1.1|4383231|4400438	2513190408	outside	phage tail protein domain-containing protein	Other
2513237100|YUMDRAFT_scaffold_31.32|18862|50916	2513691167	outside	starvation-inducible DNA-binding protein	Transcription_regulator
2513237100|YUMDRAFT_scaffold_31.32|18862|50916	2513691168	outside	Predicted transcriptional regulator	Transcription_regulator
2513237100|YUMDRAFT_scaffold_31.32|18862|50916	2513691172	inside	Helix-turn-helix domain-containing protein	Other
2513237107|YW1DRAFT_scaffold_10.11|1|44941	2513741364	inside	Protein of unknown function (DUF1524)	Other
2513237107|YW1DRAFT_scaffold_10.11|1|44941	2513741430	outside	DNA end-binding protein Ku	Other
2513237107|YW1DRAFT_scaffold_50.51|25549|40934	2513744502	outside	NADPH:quinone reductase	Other
2513237107|YW1DRAFT_scaffold_50.51|25549|40934	2513744503	inside	drug resistance transporter, EmrB/QacA subfamily	Other
2513237107|YW1DRAFT_scaffold_50.51|25549|40934	2513744526	inside	Replicative DNA helicase	Other
2513237107|YW1DRAFT_scaffold_50.51|25549|40934	2513744527	inside	protein of unknown function (DUF4326)	Other
2513237108|YW3DRAFT_scaffold_2.3|327349|343890	2513746877	outside	DNA-directed RNA polymerase subunit beta'	Other
2513237108|YW3DRAFT_scaffold_2.3|327349|343890	2513746880	inside	N-acetylmuramoyl-L-alanine amidase	Other
2513237108|YW3DRAFT_scaffold_2.3|327349|343890	2513746899	outside	SSU ribosomal protein S12P	Other
2513237108|YW3DRAFT_scaffold_2.3|327349|343890	2513746900	outside	SSU ribosomal protein S7P	Other
2513237108|YW3DRAFT_scaffold_2.3|327349|343890	2513746901	outside	translation elongation factor 2 (EF-2/EF-G)	Other
2513237120|YWWDRAFT_scaffold_14.15|1938|71804	2513807573	outside	GTP-binding protein	Other
2513237120|YWWDRAFT_scaffold_14.15|1938|71804	2513807574	inside	tRNA	tRNA
2513237120|YWWDRAFT_scaffold_14.15|1938|71804	2513807574	inside	tRNA	tRNA
2513237120|YWWDRAFT_scaffold_14.15|1938|71804	2513807575	inside	Integrase	Integrase-like
2513237120|YWWDRAFT_scaffold_14.15|1938|71804	2513807574	inside	tRNA	tRNA
2513237120|YWWDRAFT_scaffold_14.15|1938|71804	2513807574	inside	tRNA	tRNA
2513237120|YWWDRAFT_scaffold_14.15|1938|71804	2513807682	outside	phosphate transport system protein	Other
2513237120|YWWDRAFT_scaffold_14.15|1938|71804	2513807574	inside	tRNA	tRNA
2513237120|YWWDRAFT_scaffold_14.15|1938|71804	2513807683	outside	phosphate transport system substrate-binding protein	Other
2513237120|YWWDRAFT_scaffold_14.15|1938|71804	2513807574	inside	tRNA	tRNA
2513237121|YWUDRAFT_scaffold_9.10|91503|101859	2513810640	outside	Site-specific recombinase XerD	Integrase-like
2513237121|YWUDRAFT_scaffold_9.10|91503|101859	2513810641	outside	Helix-turn-helix domain-containing protein	Other
2513237121|YWUDRAFT_scaffold_9.10|91503|101859	2513810642	outside	Predicted transcriptional regulators	Transcription_regulator
2513237121|YWUDRAFT_scaffold_9.10|91503|101859	2513810656	inside	Acetyltransferase (GNAT) family protein	Other
2513237121|YWUDRAFT_scaffold_9.10|91503|101859	2513810659	outside	Protein N-acetyltransferase, RimJ/RimL family	Other
2513237168|BINF_Lib2R1_paired_contig_19.18|1|38558	2514059162	inside	Site-specific recombinase XerD	Integrase-like
2513237168|BINF_Lib2R1_paired_contig_19.18|1|38558	2514059164	outside	L-serine dehydratase	Other
2513237168|BINF_Lib2R1_paired_contig_42.40|18128|20769	2514060160	outside	N6-adenosine-specific RNA methylase IME4	Other
2513237168|BINF_Lib2R1_paired_contig_42.40|18128|20769	2514060161	outside	Restriction endonuclease BglII	Other
2513237168|BINF_Lib2R1_paired_contig_42.40|18128|20769	2514060162	inside	RNA helicase	Other
2513237168|BINF_Lib2R1_paired_contig_42.40|18128|20769	2514060163	inside	DNA segregation ATPase FtsK/SpoIIIE, S-DNA-T family	Other
2513237168|BINF_Lib2R1_paired_contig_42.40|18128|20769	2514060166	outside	Helix-turn-helix domain-containing protein	Other
2513237171|BLNG_Lib5R1_paired_contig_19.18|1|18163	2514068586	inside	tRNA	tRNA
[truncated: 27,272 more rows]

## Sheet: Distribution
Genome	Prophage	Ratio of genes detected
[truncated: 8,189 more rows]
